# Supplementary material for: Characterization of gene expression profiles in Alzheimer’s disease and osteoarthritis: A bioinformatics study
Source: PLoS One. 2025 Feb 7;20(2):e0316708. doi: 10.1371/journal.pone.0316708 (PMC11805404; doi:10.1371/journal.pone.0316708)
Supplement: S1 Table — (XLSX) [file pone.0316708.s001.xlsx]

## Sheet: GSE5281
id	GSM119615_Control	GSM119616_Control	GSM119617_Control	GSM119618_Control	GSM119619_Control	GSM119620_Control	GSM119621_Control	GSM119622_Control	GSM119623_Control	GSM119624_Control	GSM119625_Control	GSM119626_Control	GSM119627_Control	GSM119628_Control	GSM119629_Control	GSM119630_Control	GSM119631_Control	GSM119632_Control	GSM119633_Control	GSM119634_Control	GSM119635_Control	GSM119636_Control	GSM119637_Control	GSM119638_Control	GSM119639_Control	GSM119640_Control	GSM119641_Control	GSM119642_Control	GSM119643_Control	GSM119644_Control	GSM119645_Control	GSM119646_Control	GSM119647_Control	GSM119648_Control	GSM119649_Control	GSM119650_Control	GSM119651_Control	GSM119652_Control	GSM119653_Control	GSM119654_Control	GSM119655_Control	GSM119656_Control	GSM119657_Control	GSM119658_Control	GSM119659_Control	GSM119660_Control	GSM119661_Control	GSM119662_Control	GSM119663_Control
A1BG	4.22973	5.32057	2.66509	5.78525	5.66014	4.8726	5.62788	5.30475	5.6819	6.33333	5.77353	3.64167	4.35149	5.4719	5.66404	6.89228	5.6819	6.24487	5.99764	6.76459	6.27145	6.47481	6.67848	5.86682	6.35285	6.93633	3.91994	3.37552	5.38763	3.48315	6.63901	4.82055	6.18079	6.50952	5.32374	4.123	6.43003	6.47978	5.59434	5.68092	2.89401	5.2035	4.11618	5.54225	6.04326	5.6875	5.31276	4.83964	4.95086
A1BG-AS1	2.56019	6.19604	3.62956	7.43884	5.28945	7.43373	6.07782	7.86768	6.54397	7.63485	7.27363	7.99573	7.26062	3.91514	4.29181	4.05234	5.84674	3.35996	3.83073	5.83627	4.16715	4.34746	2.74293	6.54477	6.41195	3.71628	6.35407	7.61613	4.96963	5.45203	4.20208	5.33463	5.69639	5.87878	5.90506	7.21638	7.16811	3.89877	4.30984	3.68067	3.16541	3.43484	3.55813	3.23331	5.94512	4.09503	3.21304	3.54387	5.91194
A1CF	3.95511	5.52062	6.77159	5.33975	4.86516	5.91267	6.45708	5.54757	5.17533	5.51432	5.72234	3.14798	6.14373	5.3235	6.83569	6.33358	6.13057	4.04118	5.42067	7.09349	5.3045	4.68207	5.19386	6.24161	5.84182	5.59361	3.39972	6.57453	6.28153	6.18544	5.48772	4.78253	5.32476	4.97655	5.49812	3.01587	4.97059	4.5316	4.0437	5.69351	5.84964	4.93633	4.76842	2.87852	3.91897	3.25152	6.21825	3.76301	4.95973
A2M	8.31423	7.1067	8.35984	8.03452	8.15016	7.76033	6.82029	7.38048	5.91567	6.11376	7.97142	6.35259	7.02312	7.6517	7.19753	8.19633	7.94562	7.99948	8.64847	8.31536	8.01645	7.40234	7.95595	8.55574	7.44353	8.30584	7.72906	8.59643	8.6074	7.54293	9.13487	7.71999	7.09547	7.89872	8.66424	7.75433	6.73942	7.76199	7.4035	8.07657	7.31132	8.12229	8.94198	8.87246	7.61865	8.00341	8.38149	7.5961	7.37031
A2M-AS1	6.93962	6.42041	6.33153	6.52503	6.20297	6.56447	6.46267	6.27615	6.69809	5.90212	6.35644	7.61832	6.53291	6.17931	6.06959	7.23233	5.25739	6.43208	7.45937	7.10694	6.25413	5.92475	6.40494	5.5458	7.04488	6.93374	6.59657	7.34314	7.14366	3.68447	8.73816	6.2231	4.28166	6.70728	6.84558	7.05692	2.78073	6.59911	4.97279	6.14323	6.18774	6.69011	7.431	6.12421	6.60796	6.60279	6.75976	6.36143	6.18852
A2ML1	5.76046	4.77519	4.7108	5.79539	5.12526	4.96187	6.11984	5.46873	5.6087	2.89401	5.43432	4.24561	5.07135	4.54751	5.30264	6.02373	5.62812	4.63272	5.76176	3.07996	4.65182	4.71115	4.65644	6.05472	3.21573	2.97408	4.11121	5.77251	4.74678	3.64874	5.63634	5.40997	4.84532	5.90763	5.37449	5.36418	3.97541	4.3203	4.64634	4.20026	4.18617	4.64441	4.93057	4.45251	2.85327	4.58785	4.33804	5.0487	4.07604
A2MP1	5.66459	5.15363	6.54906	5.37915	4.87652	5.20404	3.12003	1.78925	5.9677	3.50332	2.31402	7.06948	1.88338	6.057	2.36012	6.29491	4.43817	4.79865	6.44456	2.73158	5.50925	5.88083	5.21054	5.44582	4.6943	4.64999	5.15448	5.57618	1.50633	4.87329	6.57237	6.22026	6.0378	2.51053	6.04995	5.74759	7.06411	5.05012	4.61287	5.43966	4.51162	5.48587	6.07991	5.55776	5.82346	5.84055	4.79136	6.19355	5.81527
A4GALT	4.40266	4.67648	5.74679	4.91291	3.38195	5.16781	4.52233	4.24805	4.44508	4.72838	3.61706	7.52992	4.93533	5.44868	4.1757	4.40016	2.84065	6.14525	3.05032	6.6476	5.2509	3.70687	3.97279	7.04022	4.36169	5.8046	5.21878	6.74138	7.57327	2.79221	5.56267	6.5583	5.78085	3.1002	3.20761	4.04118	5.90788	6.63931	6.08744	4.73509	4.92021	4.51738	4.97655	4.78458	5.6683	4.54485	6.21678	4.02357	4.71777
A4GNT	2.61551	5.35354	5.36772	5.98836	4.59364	5.57071	4.69844	5.09429	2.81931	5.78681	4.06362	5.08867	4.3067	5.81842	5.74455	5.26092	5.93688	5.20797	2.17589	5.80488	4.64325	1.66135	3.91735	6.4042	4.92657	6.76137	2.36484	5.18053	5.34465	6.09447	2.38174	6.3654	6.25913	4.56829	2.59747	5.13612	5.67192	5.12498	5.59203	5.87336	6.17445	5.62435	6.47789	4.7677	5.21991	4.1427	5.22437	4.55151	4.26984
AA06	5.81921	4.21725	8.12295	7.42534	5.31448	7.17458	6.50028	5.84647	6.3769	5.82883	4.83618	4.41854	6.29441	5.75811	6.56123	3.22654	5.36279	3.65431	4.75898	2.94167	6.14398	5.6751	5.82295	2.47813	5.50211	2.84772	4.42021	5.59824	2.67753	5.63354	3.13894	6.2175	3.33135	4.04624	5.87578	3.56933	5.84234	6.39165	5.87603	5.97279	4.61131	6.50364	5.96435	6.0418	6.35778	5.99167	6.74888	5.58968	5.96104
AAAS	3.77403	5.83834	3.83634	4.15834	5.78085	6.89834	4.99901	5.75536	4.7652	4.3686	6.20136	3.83189	3.00842	4.85257	6.01252	6.79957	6.02986	3.66046	6.62	5.34681	6.03627	5.93993	4.51038	6.11779	5.57699	5.84207	7.08893	4.77587	8.16842	6.89175	6.70382	6.75208	7.76461	6.88648	6.5553	7.2588	7.35914	3.99576	6.92628	4.82695	6.12494	5.83909	5.74455	5.43244	4.68347	6.41541	3.88767	6.22497	6.74389
AACS	9.97074	9.26917	8.21882	9.20894	10.1166	9.23443	8.32749	8.9343	8.96004	9.22592	9.6703	9.60248	9.29372	9.94433	10.2176	9.78115	9.87213	9.30362	10.212	9.74308	9.44795	9.6904	8.61915	9.45037	10.0009	9.20894	9.57893	10.0486	9.68854	9.88733	10.4431	10.3092	9.84343	9.54831	9.74208	9.82982	10.5285	9.71225	9.77722	10.0476	9.89912	9.93192	10.2477	9.46741	9.92543	10.1389	8.88556	9.91221	10.0248
AACSP1	5.24837	2.44868	2.1973	4.89385	5.16893	4.965	6.44322	3.18294	4.40435	5.73258	5.24837	5.68604	3.47499	5.68217	5.8069	6.46156	5.60425	3.54277	2.47223	7.76104	5.45733	3.82811	3.00842	5.77906	2.99222	4.19055	3.59408	5.68065	2.49284	6.15198	5.78183	6.73398	3.28745	1.84759	5.29235	5.62893	6.42925	5.14184	5.8248	5.76121	2.7742	5.10949	3.02315	5.99401	4.12757	2.47753	3.49447	2.05375	4.60611
AADAC	3.88825	2.65369	4.36	3.19723	3.54612	3.00792	2.93969	2.29156	2.78477	3.49721	2.74637	2.67173	2.63719	2.82994	3.38882	5.53402	3.31165	3.81458	2.59018	5.93387	4.74044	5.53952	2.93571	3.49996	6.20953	2.18333	5.99218	5.09401	3.57537	2.73218	2.78816	6.56553	3.82065	7.04051	1.87586	3.20112	2.85155	2.45729	2.84714	3.90901	2.07365	3.85351	6.64385	2.95691	6.16936	3.20541	3.1164	4.72769	3.30169
AADACL2	5.05971	2.0414	4.64048	4.88834	2.11004	3.71232	1.2899	2.1011	5.56031	2.25646	3.67203	1.6435	2.5049	4.99809	3.02736	4.47644	1.69124	3.68123	4.98943	1.24456	4.50056	2.04218	1.48739	4.64923	4.74044	2.5619	6.23589	4.09045	3.93098	2.12742	3.8487	1.44516	5.74155	3.29231	2.80535	4.82431	6.06139	4.85429	3.48769	2.60229	4.46362	5.3781	2.34043	3.60795	4.57077	4.16666	4.22973	2.20772	3.03198
AADACP1	1.18732	2.17057	1.08712	2.33156	2.39622	2.7692	1.85751	2.60948	4.43076	3.2378	1.37012	1.55754	1.55948	2.64189	5.43513	2.7858	3.7681	2.57259	1.43314	6.15266	3.23606	5.79881	5.17441	1.84077	2.7348	1.34096	2.76234	2.6861	1.48739	2.60534	5.2676	5.30552	5.6147	5.96049	1.27012	3.41947	3.53514	1.73185	1.46761	3.01209	3.17594	2.11081	1.1336	4.1609	4.04834	1.59669	5.02597	3.00681	3.27952
AADAT	5.14737	6.48268	6.38405	6.62692	6.29148	5.64212	5.98251	7.54326	6.89776	6.97143	6.75097	6.93066	6.33104	5.7165	4.19236	5.81084	4.88802	5.60216	4.68578	7.03629	5.55591	5.40827	3.93464	6.22182	5.9791	5.98251	7.07733	2.71167	2.51173	6.87256	3.2195	4.91191	4.75499	5.75383	6.4632	6.31667	7.23836	5.99534	6.48112	6.49317	5.24283	6.4558	7.39565	5.6722	5.90432	6.20908	3.28002	6.17239	6.68074
AAED1	3.40456	6.50828	3.53142	5.57381	6.06937	4.09251	5.50547	3.06709	5.73647	3.2388	5.64344	4.30484	2.34191	5.73234	6.09053	6.92983	6.65115	7.15233	5.14878	6.55663	6.37349	3.13472	6.99561	3.93576	6.39399	3.19167	5.10527	2.95148	7.07903	5.59848	5.25873	6.03274	6.68479	6.27349	5.663	6.78788	7.45127	6.85294	6.40394	6.03353	5.67734	6.45198	6.0286	5.57147	2.51173	6.16172	6.43317	6.01749	5.663
AAGAB	6.56389	6.8131	5.52455	5.58716	6.67848	6.06959	4.51365	5.27097	6.60769	6.26952	6.78228	6.87096	6.59094	7.41245	6.39348	7.46786	7.12708	6.73503	6.49477	6.41651	7.65292	6.98584	7.6214	6.67051	6.40805	7.54424	7.43038	7.42594	7.8984	7.80493	7.88453	7.64222	7.89805	8.2486	6.50445	8.02338	5.36879	7.95931	6.60014	5.67142	6.59814	5.87578	6.23923	4.18664	6.4632	5.80926	7.90004	6.26588	7.72156
AAK1	9.3762	10.8687	11.3425	11.2715	9.5382	11.3546	11.6491	10.4486	11.1575	10.4291	9.93416	10.3957	10.6405	10.275	10.2985	8.84149	10.0956	8.76062	9.85185	10.3482	9.5603	9.72396	9.63234	10.0704	10.144	9.73439	9.33502	9.22293	9.19227	9.45106	9.55482	8.97184	9.4846	9.16847	9.29987	8.96442	9.40573	9.33434	9.85736	9.68321	9.7067	9.60772	9.88047	9.62448	9.52448	9.5849	9.8022	9.62281	9.76284
AAMDC	5.47816	6.60498	6.16647	6.89446	6.10105	6.48562	7.28564	5.73866	6.55257	6.03824	6.69248	4.86481	5.96202	5.69511	5.76331	5.88786	6.51495	6.48714	7.14843	6.33856	6.52327	6.60952	5.81715	7.03333	5.63225	6.07231	7.05633	7.31132	6.36781	6.50183	6.60848	6.07365	6.82321	6.09157	5.92931	7.10189	6.31064	6.59988	6.78367	7.12568	6.61003	5.8708	6.21774	7.43585	6.28259	6.41171	6.91789	6.43584	6.33075
AAMP	6.64679	7.31965	7.31372	6.62853	7.19724	6.7221	3.98502	7.26545	7.55689	7.58581	7.43038	7.62929	6.98123	7.41572	7.22693	7.67129	7.63738	7.7788	7.81403	7.87995	7.61028	7.3062	8.45203	6.63068	7.1105	7.79271	7.77071	6.38177	5.54631	7.89388	5.81453	8.50342	7.85168	7.12459	7.50353	8.65942	7.49837	7.42896	7.66157	7.9529	7.64961	7.20859	7.48911	4.93897	7.55659	7.41125	5.90083	7.29594	7.9423
AANAT	2.83219	2.36421	3.36482	1.75735	2.45061	2.1059	1.73185	3.99624	1.92021	3.85404	2.5607	5.91123	2.32409	1.87789	1.69275	4.3816	4.25394	5.11548	2.41431	3.45952	3.37743	2.47693	2.4857	2.58957	4.29376	2.09371	2.06376	3.47499	5.39372	1.96752	1.83888	3.62956	2.56646	4.55267	2.38046	1.97425	2.30735	2.11746	1.96486	4.95021	3.6627	1.85961	3.1288	2.58719	1.55349	4.02865	2.23506	3.10504	2.09624
AAR2	7.77658	8.0915	8.02235	7.77814	7.71271	7.77421	7.64382	8.06017	7.52328	8.02267	7.66188	7.6281	7.83626	7.0718	7.33389	8.26851	7.36433	7.1667	7.50239	6.49873	7.68031	7.72257	7.40378	6.19805	7.21576	7.56855	7.00406	7.77132	4.52913	7.87653	4.0473	7.17882	7.41806	5.83755	7.86011	6.72616	8.23589	4.95148	6.80093	7.72525	6.41465	7.58612	7.46637	7.93161	7.38901	7.29786	7.30424	7.38463	7.41365
AARS	9.39896	10.0868	10.0009	9.91758	10.0382	9.70485	10.1721	10.0159	9.60772	9.7459	10.1762	9.47291	9.7619	9.54666	9.24411	9.56108	10.078	9.61204	9.9614	9.69436	9.99989	10.05	10.0729	10.0357	9.76482	10.3402	10.0486	10.1607	10.4362	10.4308	10.1552	11.5471	10.5681	10.4486	9.7449	11.3671	10.3517	10.1468	9.93865	10.0791	10.2637	10.2193	8.98357	9.45842	10.3434	10.1176	7.81438	9.93308	10.8687
AARS2	7.18972	8.01025	7.26629	7.76777	7.02738	8.24263	7.85199	7.55173	7.89388	8.00616	7.85348	7.61124	7.80208	7.30335	7.75433	7.46606	6.90964	7.01701	7.22527	7.59098	6.82525	7.51777	7.06387	5.86657	6.72778	7.02206	7.20043	6.63667	5.54305	7.39814	6.04157	7.49711	7.9443	7.02794	6.74806	7.04051	7.57837	7.51301	7.05052	7.35537	6.70221	7.39845	7.44439	7.98597	6.98238	7.09006	7.36493	6.87826	6.93688
AASDH	8.24334	7.98762	7.77784	7.90146	7.98294	7.58914	8.14725	7.72682	7.65934	7.29298	7.97966	7.52799	7.12761	7.64802	7.29898	8.03803	8.08516	7.48124	7.07267	8.17677	7.68613	7.34288	7.54261	7.66023	7.37724	7.14272	7.57267	8.15473	7.84116	7.83167	7.99297	7.7033	7.69037	6.61893	8.33988	6.49683	5.61909	7.90848	8.87576	8.16173	7.91088	8.18193	8.53948	8.92929	8.15301	8.19216	7.84132	8.14248	7.24422
AASDHPPT	10.5096	9.38203	7.51804	7.42656	10.1216	7.80856	7.43373	8.63067	9.21886	8.81799	9.43411	9.19405	9.53069	9.9939	8.8094	8.29153	10.0601	10.0035	9.5824	9.75479	10.1073	10.1832	10.1966	9.72053	9.97551	9.87213	9.18431	9.11564	8.85866	9.00735	8.55361	8.13989	8.78796	9.56967	10.3154	8.13849	8.99678	9.32474	9.66664	10.1468	10.0956	9.84343	9.50926	9.51237	9.60673	9.74308	10.1256	9.97672	9.69742
AASS	5.99839	5.8708	6.93743	6.34567	6.29694	5.64505	4.53614	5.01615	5.57147	5.51802	5.14849	5.83182	4.77204	5.76969	4.90022	4.84697	3.55594	4.52025	5.64138	4.87395	6.05219	5.40516	4.54365	5.48457	4.26052	4.09969	4.89385	5.74127	5.96358	3.1002	6.15017	3.19117	4.61057	6.18438	6.21215	5.83785	5.17156	5.73647	4.76594	5.28526	5.59383	5.58123	5.86804	5.92184	5.78352	5.49425	6.40312	5.31212	5.90408
AATF	6.38642	6.18876	6.31871	6.79112	6.70327	6.79085	6.58612	7.64314	7.17704	7.46273	7.51268	5.27683	7.17458	7.41185	4.7514	8.04087	7.49141	7.49284	7.60748	6.65931	7.33245	7.58079	7.75967	7.33189	7.27884	7.31749	8.14031	7.53694	8.81799	7.58975	7.44082	8.32394	8.60828	8.75278	7.38962	8.37515	7.26849	7.71366	7.36225	7.38869	7.29154	7.12202	7.21289	6.63827	7.10189	7.29298	5.24508	7.52206	7.61802
AATK	8.52767	9.27417	11.0066	10.078	8.64411	9.66664	10.0423	9.63573	9.59742	9.2971	9.00911	9.87316	9.50215	8.66703	9.15912	8.10053	8.78581	7.83695	9.72139	8.39062	8.49809	8.65418	8.40689	9.07478	8.72156	8.78337	8.85128	9.30424	8.702	8.58869	10.2652	9.13309	9.12705	8.91516	8.24704	9.09387	8.87526	7.83268	8.74592	9.20706	8.87195	8.96442	8.87985	9.1498	8.64976	8.61457	7.76199	8.61005	8.78437
AB488780	7.74721	7.89255	8.38196	7.71459	6.97978	7.51981	8.79094	7.5653	7.90952	7.46458	6.94589	7.23233	7.7153	7.20043	7.2309	7.43463	7.71589	6.77289	7.74449	8.41055	7.48276	7.39875	7.63514	7.34232	7.4169	7.61095	7.66652	7.86701	6.3575	7.95763	7.12202	7.36344	7.36613	8.20093	7.21932	6.62423	8.7245	7.04051	7.85007	7.58823	7.87101	7.23204	8.0121	7.73879	7.69988	8.04054	6.73807	7.7859	7.06136
ABAT	12.0116	12.0116	12.3873	12.7179	12.0714	11.8802	12.064	11.8172	11.8667	11.9453	11.7595	11.552	12.0372	11.2675	11.0946	12.2062	11.2104	11.3209	11.5259	11.4907	10.9125	11.588	10.7076	10.7972	11.1392	11.1223	11.5776	11.0385	11.4716	11.5776	11.5678	9.79118	10.3222	11.1815	12.0882	9.8279	11.4907	11.7152	12.3078	11.7773	11.9949	12.0031	12.351	12.0714	11.7334	11.9741	11.6606	12.0882	11.5627
ABCA1	7.38901	6.74416	6.19728	6.91331	6.30324	5.77301	7.61802	6.14222	6.33488	5.31776	6.44166	5.11896	4.98651	5.89503	7.05661	6.99255	6.7848	6.75752	6.42041	6.57908	5.85162	6.95641	6.32289	5.18224	6.26511	6.89609	5.44333	6.49548	6.19934	5.99017	5.41024	4.98619	5.96998	5.95774	6.72587	6.25263	6.32555	6.53186	6.82793	6.37373	6.79247	6.20455	7.64863	7.33389	6.53265	6.84857	6.73046	6.6229	6.07497
ABCA11P	7.06978	6.97033	6.21652	6.57959	6.80504	6.57826	5.90408	7.05856	6.8499	6.33464	6.70408	6.81855	6.53489	6.73891	4.62223	5.53829	7.16024	7.06331	6.32527	7.24786	6.47279	6.82444	6.00711	5.73209	7.19057	6.36968	5.97205	3.47612	3.25575	7.65469	3.2704	2.74052	7.93334	4.45609	6.96639	5.7599	2.98186	6.52642	7.64382	7.61613	6.92169	7.10857	6.70844	6.49974	7.00662	7.47112	7.79179	7.03164	6.5
ABCA12	4.89448	4.9775	1.98151	4.12965	5.4793	5.65047	5.51638	2.38772	4.19616	5.81477	3.67371	4.14174	1.97243	1.12424	2.88275	4.9762	2.42398	4.14915	5.54225	6.30697	2.24794	5.10205	3.62734	6.44862	2.73599	5.93841	6.0102	6.52078	3.81511	2.00831	2.53618	2.21012	1.67715	6.34403	2.98079	6.28649	6.02325	5.11074	4.8328	1.47777	4.75284	4.98318	4.70405	4.40893	5.51455	2.39622	5.53219	3.69634	3.98613
ABCA13	3.68173	3.27727	2.7366	1.91504	2.99382	1.49012	2.9391	4.04222	3.4359	3.83581	2.58304	3.96704	2.07852	4.31949	4.34517	4.36811	3.51923	4.37295	4.23876	4.57982	3.67531	4.2891	4.82599	3.79257	5.22883	3.33344	4.88933	4.50748	4.24898	4.8932	5.72462	5.7806	2.456	5.69662	2.11243	5.09793	4.33578	2.19657	2.71167	2.65986	1.1503	2.55582	3.89994	3.84931	3.87906	3.60795	4.52437	3.07133	2.52673
ABCA17P	8.15838	8.10699	6.93066	7.38931	7.41245	7.35111	6.27472	7.28162	8.06147	7.42149	7.57094	9.04765	7.37538	7.34314	8.37126	7.65526	7.3079	7.28897	7.52142	7.33793	6.77896	7.56255	7.43648	7.02849	6.71866	6.03801	2.91602	4.19428	7.74885	6.43584	6.3785	6.92117	6.48615	7.26258	7.17704	7.14096	6.91711	7.14336	7.329	7.88751	6.72857	6.91602	5.05104	7.95079	7.56039	7.16138	8.38837	7.14272	7.31283
ABCA2	6.11092	6.8488	7.82373	6.71995	6.02733	7.495	8.11585	6.97592	7.13109	6.81208	6.71548	7.45243	6.7758	7.01758	7.53753	6.58343	6.46156	6.56473	7.08476	7.4624	6.81499	6.75752	6.40754	7.09796	6.42421	6.69938	7.15435	6.12111	7.09659	6.25187	5.26785	6.76769	4.19523	7.15884	6.74445	6.39642	7.58079	7.16783	6.45142	6.97082	7.25254	6.48163	6.00893	6.85461	6.63424	6.74339	5.39372	6.85697	6.72886
ABCA3	7.76615	9.38677	8.75563	9.3394	9.11065	9.61702	9.28804	9.54413	8.95215	9.87835	9.37491	9.43036	9.1954	9.93974	10.7523	9.71412	10.355	9.20706	9.81111	10.4486	9.75687	9.43341	10.0523	10.1845	9.99167	9.72778	9.46143	9.41939	9.10953	9.42078	9.73903	10.2816	9.70035	9.11319	8.06459	9.86038	10.0035	8.58063	9.41171	9.02213	8.77639	9.39675	9.42375	9.01074	8.86186	8.92161	6.93121	8.71866	9.5062
ABCA4	4.86481	5.31276	3.02889	3.7575	5.10409	3.24991	4.80815	4.85496	3.55438	3.29572	4.86755	4.24611	5.07286	5.00579	2.79804	4.40982	4.25523	4.54445	3.59571	4.79376	4.81689	3.37968	3.68335	5.03	4.13105	3.46317	2.95207	2.09139	5.58175	5.15675	2.30248	6.38331	5.3636	3.31063	5.02969	5.41099	5.34681	5.0558	2.7181	3.64387	4.83483	3.64764	3.82467	1.82735	3.35322	3.76346	5.82859	2.28645	5.31857
ABCA5	8.48543	7.36643	6.5	6.53057	7.81657	6.81664	7.37001	6.59254	7.61927	6.86692	6.90253	7.7108	7.38022	7.77294	7.53636	8.10376	6.85954	8.11981	8.04492	7.83231	7.36788	7.73023	7.37511	7.33569	7.64122	7.22693	6.99697	7.91259	8.02133	7.5871	8.22919	7.61802	7.9971	6.6606	7.67626	7.7691	7.36549	7.60596	7.43257	7.35049	7.12677	7.68246	8.13663	7.45611	7.08865	7.15347	8.30778	7.74417	7.11419
ABCA6	4.82361	2.88677	2.14084	4.96095	4.72653	1.93605	4.85222	4.9606	4.59672	4.79273	3.32864	3.65771	2.0031	3.56158	4.64123	1.95561	2.68552	5.31356	2.61671	2.63543	3.09739	4.75215	2.19964	5.59668	5.98652	4.99689	5.60996	2.46702	6.46528	4.1613	3.02041	4.01073	6.69569	7.31543	4.58425	3.00198	4.81721	2.28717	1.54154	5.2779	4.99472	5.52954	4.35859	4.65259	1.71197	2.95088	5.78577	3.52213	5.45073
ABCA7	6.79693	7.32729	7.21123	8.40327	6.67768	8.38837	8.16806	7.33481	6.91947	7.67129	7.31019	7.66222	7.39243	7.11073	8.05126	5.28744	7.20978	5.83009	7.76615	7.76549	6.36016	6.81915	7.08046	7.16254	7.86438	6.9413	7.53512	5.62538	6.01565	4.37554	8.39231	7.36549	7.7821	7.82141	5.76358	7.13784	8.16593	6.80391	6.62207	7.47179	6.82577	6.21266	7.11805	7.46338	6.92513	7.07651	6.58238	6.63721	7.41603
ABCA8	5.33737	7.40234	7.94294	7.86502	6.94316	6.23895	5.33901	6.18309	5.90506	6.52078	5.76779	4.74442	5.35249	5.2815	6.57159	7.52481	5.08782	5.77506	7.95187	5.42835	4.37777	6.58535	5.28229	6.12684	6.68985	5.74336	5.79113	6.32877	7.49994	2.7411	7.66684	5.07927	5.14125	5.19961	6.34594	5.53829	6.97006	6.61703	5.48036	6.71573	7.31252	6.69885	7.53694	5.36525	5.34233	6.33985	7.22019	6.20009	6.84088
ABCA9	5.94349	5.32399	5.25926	6.53786	6.03012	5.85336	6.06798	5.78707	5.68299	6.54533	5.87458	5.62042	6.27076	5.41281	6.00306	4.92336	5.35325	5.84156	5.43161	5.78402	5.46653	3.53086	4.91094	5.45127	6.1107	5.36984	5.68874	4.65875	5.23978	5.87406	4.82798	5.51455	5.47522	4.50912	5.86703	6.2501	6.7267	5.47956	6.55176	5.3253	5.56528	6.23949	6.90225	6.62883	5.81477	6.16094	5.7845	6.68376	6.16363
ABCB1	6.0877	5.89554	6.3365	4.74122	6.00893	5.81792	6.75458	5.89828	4.40059	4.30304	5.60367	5.51036	5.19215	6.52669	6.1696	6.52669	6.76769	6.57559	6.03505	5.94943	6.91518	5.23479	6.61703	6.97949	5.15306	7.3313	5.58253	4.67538	5.01557	6.21389	6.82297	6.24135	4.98943	5.87824	6.16985	4.48067	6.57931	5.56926	5.6134	5.83133	5.50784	5.93591	6.45997	6.97114	5.58012	6.15735	6.56206	6.14422	5.79036
ABCB10	7.74417	6.03557	4.77766	4.27729	7.69074	4.93867	5.36927	5.13697	5.73136	5.85999	5.81715	2.92106	5.92808	7.44439	6.77835	8.32042	7.77161	7.68091	7.12255	6.74832	7.29473	7.57208	7.83884	7.57769	7.2343	7.12084	7.66092	1.95456	6.61756	6.6412	5.51666	4.13061	6.875	6.71277	8.04672	3.44926	3.45249	6.59012	7.18196	7.04657	7.48612	7.26004	7.40003	7.17995	7.15017	7.34906	8.3093	7.49654	6.99868
ABCB11	2.32338	2.41573	3.67695	2.77658	3.45413	3.50598	5.13072	4.92758	2.67517	2.21819	2.75039	3.50646	4.24984	1.83177	4.18158	3.44273	3.00842	3.90207	2.58066	3.98301	4.6636	2.94494	2.02233	3.48373	2.38643	3.61648	5.07955	5.45939	5.34764	2.22485	2.55231	4.7014	4.0945	3.59137	3.58869	4.88865	3.95362	4.01695	2.10916	2.3172	2.46173	4.66438	3.22433	2.0162	2.82209	1.92804	2.54047	4.2088	2.52103
ABCB4	2.13856	1.82487	2.33633	4.71992	4.69172	4.0935	4.94472	2.32271	2.39366	3.39496	3.80903	4.42813	5.24812	5.38223	5.10923	5.34873	5.20915	4.07404	4.08793	4.79347	1.90866	3.24393	5.03	2.54903	4.89385	3.82246	4.019	5.03765	3.61855	2.90162	5.04955	5.12698	5.07225	4.15154	4.9328	3.92155	5.01734	3.92515	3.12504	2.35595	4.33845	2.81532	4.45209	4.22512	1.6692	3.74703	2.3495	1.74403	3.87653
ABCB5	3.20319	2.26914	4.46065	3.54776	2.47454	3.2174	2.32139	2.91721	3.68498	2.36421	3.67043	4.41422	3.1415	3.90586	4.35905	4.9211	4.0945	4.26888	4.12252	4.34107	4.20258	3.4094	3.51546	5.15766	3.45249	4.51577	5.20267	4.19192	2.82324	5.9374	4.90125	4.22362	5.11404	5.488	2.58419	4.59905	5.82731	4.65143	4.35817	2.41118	4.11071	4.22931	4.07776	3.7206	4.13263	5.07986	3.45304	4.25151	3.63796
ABCB6	6.5872	7.30504	6.05422	6.36781	7.2403	6.0877	7.0875	7.12316	6.745	7.02258	7.56169	5.90613	6.04229	7.6339	8.12405	8.84041	7.77294	6.40073	8.1645	7.35313	7.57297	7.65961	7.01596	6.56036	8.39062	7.46487	7.37384	6.82471	4.84462	6.80914	7.7284	7.98181	7.13344	3.31217	6.52232	7.12733	7.14067	7.11805	7.09632	7.46757	6.9413	6.93688	7.45329	7.20774	6.892	7.03681	6.79667	6.80226	7.16917
ABCB7	6.5523	6.79428	4.6924	6.35862	6.18309	7.41718	7.57456	6.72097	6.56763	7.81564	6.62127	5.60112	7.59786	5.86124	5.93336	5.80511	6.50337	6.31165	6.81639	5.66909	6.29331	6.39423	6.31871	5.88786	4.67609	4.99162	7.06221	5.96693	6.56338	6.30855	5.9193	7.68184	7.62837	3.5759	6.2093	7.63545	6.32265	6.61063	5.87525	5.89421	6.60119	6.28002	6.63368	6.04917	7.09145	6.18228	7.80079	6.60525	6.67529
ABCB8	6.42245	6.88043	5.98304	5.47367	6.52446	6.59012	5.16244	6.8374	6.9751	6.28965	6.31715	6.64858	6.48007	6.09369	6.76516	7.39595	6.51446	6.27204	6.58984	6.79667	6.50257	6.26357	5.79645	5.94837	6.94806	5.84727	6.73398	7.46995	4.41816	6.59988	6.56893	6.53236	5.72085	6.66941	6.44939	4.85849	7.02148	5.76223	5.90335	6.78788	5.75042	6.4787	6.13736	5.85237	6.50703	6.14859	6.16567	6.13177	6.09552
ABCB9	6.14478	7.00064	7.6778	7.01045	5.77377	7.5239	6.10004	6.03529	5.90458	6.80914	6.91631	5.36748	6.72421	5.80801	6.25363	5.86381	6.7472	5.70442	7.03992	7.28191	6.54477	6.2185	7.18442	5.98966	6.66456	6.28776	6.28024	5.48273	5.73965	5.39083	7.39047	6.18335	7.31048	6.16094	5.94067	5.9137	5.19869	5.9379	5.86751	6.66301	6.36678	6.41831	6.3012	6.51051	6.24487	6.3617	6.32877	5.56765	6.47633
ABCC1	7.4476	7.86634	8.07405	7.7086	7.38311	8.60655	8.21769	8.15587	8.32203	8.59327	7.52452	8.77776	7.93026	8.58405	9.13248	7.45611	8.07	7.60389	8.09496	7.29531	7.84116	7.58524	7.8687	8.05876	8.18338	7.75495	5.98809	7.56738	7.30396	7.40688	8.36816	7.48994	7.29594	5.54471	7.13286	7.08127	8.15437	6.99152	7.48851	7.47682	7.46724	7.22693	7.97	8.29612	7.42009	7.33449	7.66902	7.20923	7.24286
ABCC10	8.89488	9.21221	10.6274	10.4494	8.3082	10.4885	9.6685	9.35493	9.21087	9.29848	9.08979	8.60294	9.23314	8.01397	9.18848	8.8996	8.31777	7.5563	8.97357	9.40347	7.82174	8.3395	7.0463	7.38869	8.5052	7.89971	8.49302	8.21957	8.3827	8.18228	9.56891	7.76645	8.4918	7.9102	8.11981	7.72906	9.28182	7.60389	9.41939	8.98024	8.66564	8.6609	9.72053	9.32543	8.40729	8.35162	7.86404	8.40371	8.06083
ABCC11	4.66583	5.13865	3.24095	5.66116	3.54667	4.74963	4.38792	4.69387	5.32166	4.34386	3.54557	5.13124	4.31257	5.81304	5.23199	5.3601	4.02558	3.87121	5.06033	3.61648	4.89796	4.18413	6.30697	3.74869	6.09953	4.57869	6.03093	3.9278	5.0439	4.85707	5.74075	4.17322	5.60141	3.40139	4.05234	4.63237	5.00579	5.28917	4.50867	5.56083	4.28398	4.21136	4.04624	5.58917	5.20973	4.98619	4.54751	4.70481	5.15906
ABCC12	3.04809	5.69408	6.20031	4.96745	5.67563	5.14333	5.12192	5.05136	2.89113	3.7646	5.27281	6.52304	5.0866	4.65801	4.69064	6.21572	5.84522	4.86974	5.20483	2.64934	5.12072	5.35495	2.43757	4.59672	6.00073	3.47216	2.94672	2.90331	6.54691	3.87814	6.60577	6.27204	5.55646	3.70068	3.03595	5.84674	4.90968	6.23721	5.25475	2.35211	4.41116	5.84793	5.62919	2.15464	5.6796	4.7839	3.17756	5.47035	5.29798
ABCC13	4.57505	4.61798	4.4491	5.02716	4.8932	4.05234	3.81569	4.32969	4.69274	4.22652	5.09942	5.17063	3.72662	5.14097	5.01437	3.75133	5.59203	4.31949	4.53957	5.77144	5.02816	4.48437	4.46702	4.69767	4.92303	3.62684	4.46614	5.47842	5.10616	5.28945	5.99401	5.76074	5.32691	5.31831	4.72582	3.99037	4.34428	4.18358	3.93464	2.92551	5.16442	4.3221	4.60146	4.25807	4.82629	3.35322	3.89199	3.88183	4.71709
ABCC2	2.18179	2.09058	2.0247	4.87118	1.81447	1.78537	1.85107	1.80968	2.0298	2.05039	2.08662	2.97739	2.31461	3.34879	4.92402	4.52756	3.10832	2.46638	2.07526	2.05794	3.14586	2.44804	2.73882	1.85649	4.70328	2.05531	1.46761	3.87121	3.04542	1.94071	3.1415	2.87299	2.24087	4.85529	2.09541	2.1026	2.16325	4.39271	3.1708	4.16478	4.05847	3.21897	4.9606	1.73457	2.05282	4.32393	2.08984	4.8345	3.46585
ABCC3	3.05922	3.65153	4.09654	3.64278	3.91125	4.54715	5.08472	4.77094	3.58337	4.64441	4.50215	5.56501	3.3538	4.13755	4.9875	3.59355	3.2195	4.05789	3.04929	4.67792	3.81343	4.57941	4.46065	4.44993	3.18849	4.40435	5.71323	3.23023	5.2718	4.32254	5.06546	5.0031	5.03157	5.82652	4.30573	4.16523	4.45569	5.74655	4.24611	3.86206	4.59251	3.29289	3.92723	4.63827	4.05644	3.57537	3.44429	3.572	4.55991
ABCC4	5.28974	5.19134	3.44714	4.31897	5.75463	3.58569	5.20797	3.75295	4.8433	4.71588	4.80815	4.81306	4.70105	5.27334	4.43598	4.66059	5.16384	5.57483	4.88497	4.62851	5.08629	5.18108	5.18053	5.32292	4.82151	4.91594	5.34709	4.95941	1.73602	4.92788	4.98847	2.92995	5.57829	3.93416	5.49937	4.24709	4.37198	4.18013	4.27168	3.74395	4.68465	5.37234	4.68799	3.23391	5.25308	4.67982	6.62721	5.80415	4.59056
ABCC5	9.80626	9.72863	9.41325	9.88846	9.09579	9.3394	9.34646	9.30053	9.6869	9.18491	9.00445	9.00568	8.89642	9.77074	10.4152	10.7171	10.0548	8.85702	9.97551	10.5662	9.3276	9.79819	9.0903	9.53473	10.6381	9.27202	9.86886	9.6904	9.91004	10.0259	10.5096	9.4561	10.1389	9.82982	9.45106	9.3718	10.5598	9.54831	9.45761	9.0146	9.41009	9.01518	9.74208	9.4125	8.77735	9.09757	8.40409	9.06395	8.95732
ABCC6P1	5.55106	2.81183	3.05863	1.96021	2.32754	2.96872	5.41338	1.92608	5.11604	4.97338	5.0362	3.64328	5.46578	2.78073	2.11404	5.02969	5.11867	3.97934	1.80262	5.63099	3.34044	5.64476	5.59848	3.67918	3.28262	4.75072	1.65987	5.70344	2.6793	3.27097	4.30984	6.8374	5.70995	3.38195	4.96838	2.5031	1.20905	5.07286	4.90186	4.66816	4.96187	6.53032	4.89855	1.7206	4.95051	4.67043	3.43094	4.40396	2.56646
ABCC8	8.55093	8.54199	9.39035	9.39757	7.93694	9.34576	8.38911	9.29027	8.57202	8.81699	8.88128	8.4872	7.83756	8.13166	8.81449	9.16423	8.00949	7.44082	8.39062	8.53583	7.45526	7.96407	7.98294	8.26445	8.31271	7.76645	8.2652	8.26363	8.55574	8.77687	9.40126	8.42931	8.88128	7.71049	8.25689	8.36615	8.90754	8.13625	8.38911	7.99297	8.28123	7.9423	8.62278	7.83787	7.94593	7.82571	7.56136	7.69607	8.21342
ABCC9	5.12844	4.27031	5.38889	4.83926	4.59056	4.13847	3.85148	2.51721	4.57869	5.00213	4.4565	4.63901	4.4386	4.31715	5.1038	4.93407	4.53248	4.48479	4.87293	5.1175	5.15448	5.02474	5.39425	5.86779	5.5543	4.52313	5.07775	4.65947	4.80425	3.74395	5.92506	1.94988	4.41727	5.26063	4.90744	5.48007	3.25152	5.16384	5.71876	5.06546	4.39761	5.27064	5.45203	5.16662	5.25926	3.5869	5.97938	4.39627	4.84398
ABCD1	3.29069	6.58343	7.27363	6.82185	4.95021	6.34347	8.30466	6.74163	6.19301	6.71522	5.41201	6.5523	6.46156	2.08097	6.50285	7.03742	6.17038	5.53975	5.36669	4.19146	6.41412	5.07105	4.18906	7.45876	5.45152	5.87959	3.51546	4.42813	5.24943	3.00518	6.28182	4.64701	2.84007	5.2448	5.31385	4.19523	6.91044	6.64833	3.14848	6.27741	4.82117	5.94711	5.96408	3.8487	3.72445	5.26839	4.88703	4.07888	5.0487
ABCD2	2.68915	5.01858	5.34873	5.0031	1.90174	2.37896	3.20374	4.32115	4.96003	5.18417	2.53857	5.51271	4.46018	2.26914	2.37753	1.35966	3.68335	2.33776	2.65186	5.08252	4.8993	3.76519	5.42521	1.6062	1.16591	5.07408	4.05958	2.42075	1.6296	4.98187	4.40147	2.98671	6.48773	2.98729	5.23029	2.91991	5.16893	5.61751	3.54989	2.99989	5.04983	4.59364	5.16244	5.03157	4.25858	5.09075	3.79313	3.78841	4.32254
ABCD3	9.72692	8.69319	8.95051	8.61498	9.36294	8.47505	7.69221	8.01823	8.87294	8.43557	8.72495	8.41557	8.75761	9.19343	8.75049	9.42078	8.79139	9.06395	8.89384	9.04125	8.79139	8.98133	8.87078	8.37905	8.76219	8.59459	8.06526	8.57425	8.45978	8.12846	8.05126	8.582	8.06966	7.89255	9.37761	7.72351	8.037	8.4528	9.20894	9.0288	9.19803	9.29586	9.90223	9.40347	9.13932	9.08433	9.07355	9.29646	9.27483
ABCD4	7.13139	6.75345	6.58774	6.77345	7.20634	6.72397	4.39271	6.3927	6.26432	5.61102	6.28313	5.30207	5.93163	7.49438	7.93465	7.75139	6.89744	6.86821	7.21096	7.69379	7.27936	6.74138	6.53007	6.85641	7.31048	5.94371	6.74888	6.79112	7.09033	6.06726	6.93374	7.03025	5.41099	6.0747	6.90464	7.1067	6.82054	6.96173	6.39246	6.6491	6.68023	6.97921	7.71494	6.42316	6.41733	6.38534	6.58637	6.99812	7.13506
ABCE1	8.45398	8.55185	7.7871	8.18699	8.47198	8.7616	7.37296	7.97725	8.15158	8.79745	8.35795	7.91632	8.45002	8.98639	8.54671	8.4611	8.60062	8.57837	8.06291	8.48077	8.66277	8.4624	8.40935	8.67396	8.73867	8.47198	8.12369	8.01123	8.41597	7.88751	7.92275	6.89776	7.47445	7.19394	8.75278	8.17391	7.2538	7.93057	8.45558	8.28796	8.27274	8.21882	7.78083	8.07522	7.95868	8.04944	8.97463	8.68687	8.01681
ABCF1	7.60596	8.15587	7.56559	6.85213	8.55751	8.02903	7.12486	8.63391	8.34486	8.41723	8.40447	8.18518	8.64934	7.55023	7.89323	6.70515	8.33794	7.8984	8.25021	7.55295	8.28727	7.99948	8.71724	8.54626	8.45897	8.57117	7.80493	7.17938	8.63752	8.71052	7.0187	9.36728	8.95385	8.12878	7.71494	8.92705	4.8314	7.91936	7.57769	8.18053	8.26961	8.36068	7.41216	7.47682	8.83631	7.96067	7.2309	7.79801	8.45125
ABCF2	6.44991	6.6949	6.17214	6.66406	6.70596	7.08275	6.66456	7.63933	6.85432	7.23654	6.98698	7.13225	7.12404	6.98611	6.63474	3.82004	7.0288	6.91711	6.2534	6.86641	6.93145	6.67452	6.84776	7.22413	6.79479	7.14787	6.71196	5.91347	6.1031	7.56406	5.56157	7.41952	6.96976	6.88129	6.55881	7.35049	6.71759	6.79247	6.64249	5.89905	6.79028	7.07486	5.67883	6.38698	6.96701	6.64438	6.55502	6.72943	7.06635
ABCF3	5.56792	6.70136	4.63164	3.823	7.03276	7.84804	6.17469	6.08338	7.30191	7.57094	6.71652	8.33712	7.15151	6.32974	7.62896	6.53057	6.8953	6.49548	7.20634	4.43679	7.07679	6.85668	7.16254	7.13562	6.52642	7.23716	6.6109	4.64701	5.23078	6.97483	6.63548	7.86438	7.71964	7.13668	7.19337	6.36835	7.56169	6.60364	7.20952	3.98556	6.81613	6.8293	3.39335	6.89279	6.68825	6.49898	5.04234	6.77111	6.74614
ABCG1	7.85833	8.38062	8.94363	9.27902	8.04339	8.31743	8.60961	8.32005	8.38062	8.65942	7.98116	8.5919	8.27786	6.76741	7.90273	7.70728	7.30284	8.57979	8.39603	8.27786	7.24731	7.85863	7.05633	6.63316	7.59124	7.0875	8.54909	7.73775	8.31615	7.26734	7.76841	7.66157	7.40003	7.58882	8.16988	7.9655	8.28418	7.84668	7.87896	7.52206	8.24118	7.29708	7.43288	8.50995	7.69003	7.75214	7.99535	8.02557	7.7429
ABCG2	7.46606	7.45382	8.0683	7.48935	7.11639	7.26143	7.98181	7.8131	6.33409	5.6751	6.5203	6.09447	6.67106	7.3299	5.22048	7.92718	6.51874	6.90199	7.91632	5.70916	7.2559	7.28388	6.35466	7.97725	5.42629	7.24849	7.29594	8.19289	6.63039	4.86883	8.15228	8.02235	6.57584	4.40309	7.29841	6.74213	7.49312	6.62371	6.48268	6.745	6.8934	7.42454	7.93369	7.62075	7.31875	7.42896	7.82504	7.00241	6.69039
ABCG4	7.28678	9.0724	9.62123	9.82179	6.97565	10.2078	9.81111	9.06637	9.33802	9.45316	8.03284	10.2477	9.96506	7.34455	6.94725	7.62232	6.965	6.84088	7.59725	7.85291	7.11447	6.62447	6.83822	8.2747	7.39565	6.17726	6.53186	7.93232	7.34455	7.55689	7.49867	4.49579	8.06867	8.14357	6.99924	7.48062	7.65618	6.52304	7.34906	7.793	7.00491	7.48062	7.86369	6.86558	7.40177	7.53116	7.55771	7.50967	7.38962
ABCG5	3.59628	3.02573	1.6435	2.48332	2.96119	3.6058	4.42389	3.31008	4.06834	2.36081	1.43986	6.39962	3.08586	5.85774	2.38108	2.75424	5.74102	5.49608	6.04618	5.14706	1.71363	5.84621	2.52937	2.49599	1.87491	5.2035	1.67869	1.61565	4.42643	2.04718	4.2891	2.21819	5.89113	5.86176	1.93978	5.79238	4.07091	5.93765	1.82176	4.60611	5.04362	5.2264	2.47753	5.56131	4.86111	4.07249	4.63004	3.49827	2.88275
ABCG8	3.51148	3.74452	4.5929	4.3067	2.00049	2.45541	6.66218	3.87953	3.47499	3.11259	2.49353	6.96612	3.4898	3.29665	2.96872	5.64396	2.12905	2.55105	3.88825	2.14624	5.68092	2.99222	2.55638	3.08102	2.79091	4.21623	2.6951	4.76951	5.81622	2.61785	3.34212	4.28166	2.63357	5.383	2.52041	2.5607	4.42565	5.7936	4.85638	5.41201	2.97845	2.84714	5.20996	2.82883	2.61126	3.63347	2.27377	2.40228	2.59681
ABHD1	4.84434	5.79591	7.09145	5.92446	5.49096	5.97431	5.79698	5.49685	6.01518	6.23223	5.33213	6.11478	6.0877	5.51298	5.82145	4.81657	5.13417	5.51145	5.45758	5.11378	5.93163	5.57881	5.69378	6.18079	4.99472	4.56264	5.79853	5.51323	5.80561	5.305	6.4819	5.01098	6.23201	5.91492	5.68398	4.42389	5.55155	5.60475	5.48173	6.00947	5.73184	5.07836	6.07155	3.89936	4.93019	4.88358	5.31074	4.7514	5.29884
ABHD10	8.49302	8.91251	8.89742	9.15043	9.28116	9.31045	9.11065	8.88885	8.97636	9.32695	8.50822	8.93484	8.85653	8.88556	9.14458	9.02268	9.13813	9.12894	9.45171	8.77449	9.21823	8.97124	9.46379	9.48773	8.72012	8.96673	8.82111	9.53555	9.43492	9.53473	8.93163	9.78115	9.43193	9.60772	8.53494	9.71688	9.36294	9.42305	8.4729	9.23314	9.1066	8.94363	8.78235	8.78694	9.11189	8.84913	8.75322	8.62847	9.19283
ABHD11	6.06604	6.48291	7.08186	6.95084	6.15342	7.15292	7.12936	6.7453	6.58958	6.78427	6.1107	7.19545	6.49317	5.66244	5.80926	6.09239	6.66912	6.40102	6.73531	6.90414	6.17397	6.2539	6.28076	5.6643	6.30043	6.41276	6.2098	6.91204	6.49153	4.68465	6.44887	5.34981	6.42763	6.36781	5.92207	5.77807	6.10712	6.90385	6.71196	6.47432	6.924	6.41307	6.66456	6.48112	6.70408	6.31091	5.24753	6.17214	5.4196
ABHD12	6.94644	7.61865	8.76565	8.64934	7.17056	7.71494	7.78493	8.47246	7.90783	8.47924	7.70792	7.88122	8.33405	8.29191	8.08478	8.00823	8.32165	7.23261	8.07216	8.19475	8.44457	7.95868	8.04231	8.19035	8.10376	8.22366	7.55975	7.1865	7.36225	7.60931	7.63772	7.8447	7.76328	8.28199	7.05108	8.10121	7.06032	7.48246	7.36344	7.44319	7.86768	7.22215	7.26118	6.79004	7.42481	7.28897	7.57487	7.38901	8.03088
ABHD13	6.86585	5.63354	4.52103	3.97227	6.66349	4.73119	4.03238	5.67757	6.04252	5.22352	6.25138	4.87118	5.09942	7.13258	6.42654	6.46132	6.37019	6.38559	6.05623	4.72618	6.26219	6.55449	6.0507	5.49245	6.58113	5.56212	4.92273	5.9374	5.52831	5.20542	3.38768	6.05932	5.85471	6.06033	7.29708	6.10689	7.08529	4.67272	6.01926	5.80973	6.09209	6.62827	6.28522	6.73942	6.69409	6.41651	7.76395	6.92951	6.63368
ABHD14B	2.82663	6.64329	7.15098	7.26654	5.32425	5.41751	7.40177	6.83599	2.92218	6.59365	6.78068	2.66568	3.26599	4.86551	6.28914	2.72803	3.88394	6.20667	6.32241	3.89247	1.96201	4.87844	5.88472	2.55468	7.50023	5.7389	6.44484	4.58464	6.90697	4.85603	7.10132	6.51763	2.81303	2.60824	6.15835	6.08465	5.01007	5.92277	6.37555	5.35354	3.54387	3.95881	6.38909	2.32007	5.93536	6.0601	5.68723	5.29912	4.27873
ABHD15	5.30721	2.09371	4.93344	2.31599	4.23826	3.35718	2.33776	2.6047	4.71515	4.65219	3.20319	1.54545	2.79619	5.17441	2.22186	1.7764	1.73457	2.80761	4.35817	4.67867	2.75481	3.85771	2.78871	2.10188	4.89584	5.05971	6.41541	5.16662	2.96872	3.06487	2.39426	3.93249	3.97069	6.05675	3.26067	3.67531	2.62219	2.88558	4.53367	1.87379	2.59925	3.60191	4.55382	1.59871	5.79462	4.55501	6.93066	5.52615	5.973
ABHD16A	7.45998	6.94316	6.50157	5.59874	7.61399	6.64146	6.55422	7.2403	7.12255	7.17335	7.5563	7.81785	6.73638	7.81657	8.47632	5.15619	7.80303	7.21515	7.70951	6.82577	8.05463	7.64834	7.73937	7.68488	7.74417	7.88156	7.78401	8.14761	8.20602	8.02657	6.98727	9.23239	7.92477	7.93197	7.49111	8.82731	7.77261	7.60905	6.82687	8.27586	7.82678	7.516	6.99064	7.16077	7.87064	7.69573	6.98727	7.46115	8.2089
ABHD16B	2.12228	2.14471	1.96752	2.11243	1.86954	2.1492	2.24866	2.15912	1.92708	2.03255	2.24018	2.13778	1.89555	2.43163	2.35658	2.49152	2.90051	2.26078	2.17437	2.79965	2.01106	2.43381	1.9229	2.95852	1.9172	1.84643	2.96167	2.85777	3.2271	2.61008	2.91491	2.55172	2.32689	6.38436	1.76496	2.76523	2.73599	2.4903	2.79965	2.33292	1.9952	2.24227	1.87267	2.09956	2.31402	2.017	2.43883	2.01448	2.03774
ABHD17A	8.36376	10.0147	11.4354	11.7272	7.63898	11.15	10.9092	10.607	10.1594	10.6697	10.0273	11.5994	10.2637	8.08838	9.30917	9.92878	9.09944	8.55751	9.48773	9.67649	8.55485	8.26925	8.62565	8.60062	8.89642	8.91681	8.73867	8.5752	7.45382	8.22596	9.75687	9.88513	9.81111	9.42883	8.73369	9.65718	8.78639	9.04235	7.83362	7.41777	8.4859	8.53068	8.71003	8.48895	8.23074	8.16381	3.35658	8.40523	8.98024
ABHD17B	8.71673	9.3917	9.96506	10.2064	9.00071	9.74111	9.74991	8.96104	9.60327	9.63849	9.17566	9.37023	9.56108	8.61326	8.41849	8.72207	8.58104	8.05493	9.19597	8.80431	8.23663	8.6768	8.28418	8.30388	9.19877	8.29612	7.62458	7.39411	7.81657	7.64613	7.65114	7.13021	7.53055	7.1075	8.79848	6.99897	7.95424	8.01365	9.09879	9.20827	9.31921	9.31722	9.4561	9.58979	8.93379	8.9584	8.94255	9.27826	8.65206
ABHD17C	7.62427	6.6122	6.41623	6.74965	7.05437	5.67612	7.43432	7.02738	7.38463	4.4386	6.38405	5.49171	5.87232	8.14207	8.17713	8.27274	7.50326	7.95796	7.40893	7.05386	8.04914	7.6229	8.11333	8.33207	8.10053	7.98256	7.81721	7.09716	7.01369	7.17704	6.271	7.32783	6.94589	5.79698	7.43648	7.2634	5.75616	7.36025	6.07862	6.92225	7.73292	6.97033	7.38311	6.75976	7.29008	7.48373	8.0484	7.59725	7.05465
ABHD2	7.51804	7.83756	7.73023	7.69347	8.16806	7.71872	8.01823	7.59367	7.20069	7.63833	7.59212	7.85732	7.93866	7.76975	7.98149	7.86936	7.84934	7.51419	7.72965	8.31925	7.96374	7.67004	7.69313	7.6784	7.82472	7.72782	8.2946	7.52833	7.72286	7.80173	7.65748	8.31159	7.86604	7.91902	7.65498	7.73229	8.09289	7.69313	7.77753	7.77005	7.66741	7.60235	7.98967	8.15228	7.50995	7.79883	6.32715	7.79664	7.96237
ABHD3	7.31715	6.14197	5.83109	6.6072	7.96898	7.36344	5.07744	2.42324	6.34347	6.54718	5.93993	7.19518	6.65247	6.95261	4.39488	7.60716	7.10246	6.72778	7.73745	6.93488	6.97169	6.97292	7.16942	7.71017	7.24619	7.08976	7.41067	6.36307	6.33517	6.24836	7.34425	6.93066	7.04685	7.63118	8.36414	7.02206	7.41806	6.91976	7.24991	6.74187	7.98762	7.53962	9.07355	7.27719	6.95614	6.89632	8.03155	7.63545	7.58581
ABHD4	6.8598	7.35313	8.7481	8.55093	6.49183	7.77551	8.76008	7.64454	7.87653	7.93434	7.14451	8.21957	7.86998	7.01397	7.48153	6.95113	6.66611	6.61783	6.3305	7.14303	6.52446	6.15759	7.12029	7.56883	6.92142	6.56064	5.51666	6.24958	4.37899	6.69384	5.34205	5.01887	5.00338	6.51183	7.03555	6.59988	6.38909	6.17601	6.22808	6.87125	6.80668	6.36355	6.50522	6.94589	6.41222	6.08845	5.8748	6.44484	6.56949
ABHD5	6.177	6.04252	4.83071	5.74229	6.09603	4.70481	5.67537	5.36139	5.61886	6.07203	4.89415	5.62867	5.39892	6.11529	5.85754	4.97718	6.04105	6.08138	5.61025	6.50105	6.32082	6.32082	6.23565	5.92808	5.47343	6.30938	6.15471	5.89139	6.20592	5.34572	6.19403	6.2093	5.81205	5.9235	6.22229	4.49204	5.54657	5.96104	5.65888	5.98784	6.49823	5.95122	4.93156	5.51802	6.33358	6.39797	7.12963	5.99638	6.06604
ABHD6	7.31311	8.08666	7.59637	7.80753	8.10155	8.01123	7.2511	7.6837	8.17322	8.49767	7.87386	8.04231	8.63878	8.87294	8.64847	8.27156	9.00392	8.09735	8.55041	8.5121	9.13869	8.77193	9.08136	9.08684	9.07058	9.21415	8.3568	7.59367	8.32632	8.30661	7.90882	8.02903	7.54905	7.80464	7.39355	7.70458	7.66741	8.30233	7.8134	7.91259	8.17677	7.93965	7.92788	7.68673	8.26777	7.53055	7.92821	8.18587	8.49934
ABHD8	5.41201	6.81153	6.85294	7.92234	6.37662	8.16877	8.60251	7.75557	7.25195	7.96033	6.35025	8.34526	7.8398	6.70276	7.30564	3.37798	7.40556	7.06136	6.65324	7.44859	6.58637	6.66406	6.95666	3.32864	6.96946	6.45945	5.3385	6.34705	5.38813	6.4083	5.49841	7.06164	7.51628	3.26661	6.92843	7.67513	3.45777	7.046	4.54048	4.31344	7.63118	7.18196	6.64302	5.71982	6.39025	6.74187	2.82717	6.55257	6.76491
ABI1	9.45316	8.54909	7.60873	7.82571	9.02334	7.80402	7.58612	7.90608	8.25853	8.11551	8.45808	7.9174	8.33552	9.63668	8.69791	8.45002	9.22653	8.75049	7.73681	8.65845	9.48221	9.11564	9.68946	9.42445	9.02213	9.26514	8.1486	8.1377	7.84531	8.10632	7.68645	7.36255	7.69074	7.45526	9.46897	6.45607	7.5843	8.06017	8.53668	8.35984	8.11014	8.28994	7.85291	8.24045	7.98256	8.21153	8.97913	8.7298	8.33552
ABI2	10.4219	10.9179	10.5786	10.4201	10.2298	10.3335	10.438	10.4556	10.8962	10.368	10.4753	10.0435	10.399	9.60864	9.83085	10.3517	9.50383	9.8279	9.67204	9.80914	9.54831	9.79615	9.33654	9.49488	9.65533	9.47513	10.0397	10.0397	9.78414	9.91328	10.2338	9.50215	10.0067	10.2283	10.0931	9.54831	10.1482	10.088	10.1966	10.5116	10.0981	9.89475	10.4924	10.7382	10.0535	10.2985	9.5603	10.0035	9.57234
ABI3	6.50131	7.15599	9.18431	8.48804	6.52749	7.56775	8.71904	7.70397	7.16283	6.81178	6.98123	7.47913	7.60064	5.53674	6.84117	6.52003	4.08938	6.15067	5.99457	6.71731	6.0079	5.79141	7.12486	7.14701	5.28691	6.24663	4.38961	5.81691	4.81374	6.42393	4.69691	3.42658	3.76129	4.03802	6.5373	5.48353	6.56949	4.47685	5.56005	6.6122	7.30078	4.1633	5.14361	5.52856	4.96683	5.82193	6.57403	6.06059	6.17776
ABI3BP	5.24006	5.60396	4.27126	4.34476	6.189	5.02876	4.29427	5.11074	3.66864	5.01986	5.17591	6.03402	5.09312	5.83009	6.56181	6.61703	6.73424	6.38725	4.08741	5.00947	5.96381	4.7044	6.80415	6.42978	5.08072	6.06463	4.52397	3.77614	2.98846	5.95597	3.78632	5.30668	4.72692	4.59216	5.67039	5.29689	6.24029	4.57869	4.97365	3.3544	5.42344	4.97151	4.3816	4.74005	4.70481	4.46915	4.329	5.5861	3.40456
ABL1	8.59327	7.93264	7.9863	7.67129	8.28872	7.76841	8.07803	7.8723	7.48308	6.61594	7.47745	6.99451	7.10132	7.95595	8.30969	9.24686	7.95325	7.77484	9.02523	8.65377	7.15098	7.92379	7.62458	6.9254	7.22927	8.15505	5.62713	7.27302	8.53668	8.35366	9.04535	7.84046	8.12259	6.61354	8.3548	8.32394	6.69196	7.68937	8.08222	8.28199	8.37865	7.88256	8.43062	8.05529	7.76746	7.921	5.91753	8.03595	8.40895
ABL2	7.41806	7.47083	6.93906	7.15207	7.41307	7.03474	6.50577	6.8227	7.10969	6.78044	7.0655	5.93488	7.39186	8.28953	8.09531	7.21989	8.41515	7.54261	7.67196	7.78401	8.33593	7.88652	8.32082	8.57425	7.85765	8.2946	7.85476	8.13884	7.61372	7.43038	7.84338	8.04738	7.54017	8.02657	7.33822	8.20093	7.21841	8.16416	7.2403	7.66902	7.42036	7.36055	7.15406	7.59817	7.21638	7.77326	8.24561	7.40065	7.52014
ABLIM1	9.98135	9.09879	8.65067	9.03051	9.41783	7.18592	9.76482	8.67439	8.52677	7.4953	9.25634	8.37395	8.7685	8.92873	9.97551	9.94998	9.13487	10.1268	9.89805	8.87356	9.07775	9.1954	9.32695	8.87294	9.04362	9.33032	9.0933	10.0212	9.28519	9.10303	10.1319	9.44714	9.02523	9.33177	10.2491	9.71225	9.06036	9.48542	9.31921	9.43566	9.32474	8.82532	9.98358	9.6516	9.04535	9.05515	8.85866	9.19405	9.41851
ABLIM2	7.12056	6.91867	7.36433	7.37962	6.9523	7.13139	7.50937	7.28763	6.66882	6.56284	7.44052	7.7587	7.03886	6.67478	6.57697	6.52057	6.7892	7.3534	7.23402	7.22355	6.55367	6.42293	6.39797	6.80256	6.34403	6.74138	6.97058	7.69347	7.47913	7.76068	6.79004	8.08331	7.18223	6.87774	7.07733	7.4789	7.48461	7.54573	7.1903	7.29412	7.92234	7.26706	6.95363	6.83065	7.42454	7.7033	6.02271	6.91414	7.56229
ABLIM3	6.76597	5.58896	7.09632	6.87179	6.40575	2.94614	2.10834	6.77896	5.98197	3.96264	5.75018	6.77002	5.29078	6.94536	7.38762	7.58736	6.17495	6.80153	7.04325	4.31344	7.09849	7.04685	6.46684	3.31008	6.94614	6.75836	5.0658	7.56471	3.50811	5.27848	6.46368	7.26062	7.30564	7.31193	6.88782	8.13809	6.04769	7.43067	6.30671	6.24258	6.89807	6.93343	5.45708	6.75401	7.11263	6.23745	5.34496	7.07376	6.74747
ABO	5.38252	5.43673	5.63681	5.66355	3.36963	4.67308	7.18857	5.75287	5.135	3.5075	4.82086	2.5006	4.68836	4.84095	3.67099	4.15886	4.21491	2.79619	2.94911	5.71172	3.06821	4.75072	2.40017	5.22855	4.26394	3.68966	3.14586	5.23508	5.24141	4.45209	5.29292	4.13936	2.37081	3.13997	5.11548	4.03635	5.2077	4.90968	3.03715	5.7602	4.94856	4.26098	6.17445	4.97306	3.63847	3.6627	4.46444	4.14618	4.53204
ABR	9.57234	9.78009	9.56967	9.52366	9.61529	9.63754	9.0158	9.84343	9.46225	9.59153	9.96737	10.0172	9.82488	9.85185	10.5096	10.5439	10.1832	10.311	9.67379	9.73038	9.85637	10.0248	9.68521	10.1482	10.1736	9.86252	10.0022	10.1819	10.0548	10.1673	9.92543	10.6007	10.2925	9.93974	9.51163	10.6148	10.2223	9.86668	9.76386	9.99989	9.60577	9.65718	9.42659	9.39827	9.59153	9.60327	7.20524	9.41939	9.3946
ABRA	3.30801	3.57819	1.98058	2.5006	3.87545	2.91778	5.34844	3.74395	3.50598	4.16523	2.54714	5.66986	4.2065	4.58065	4.48395	2.71283	2.32548	3.50646	3.71791	1.96201	4.31344	1.86291	3.60635	5.32558	4.5079	4.88395	4.46018	2.07526	3.26934	5.1029	3.33396	5.13529	5.6683	5.66014	4.00763	4.3424	1.61741	4.49079	4.46527	2.57259	5.20568	4.39007	4.00918	3.90799	3.97783	4.36811	4.63356	4.70578	2.66509
ABRACL	7.92064	6.67184	1.2899	6.32289	8.67169	6.88016	4.7051	6.22339	6.65876	6.77055	6.92087	7.01785	7.1557	8.82783	7.22355	3.23124	8.29075	8.96495	7.10305	7.06108	8.44342	8.61775	8.32431	8.28653	8.42596	8.21342	6.48975	7.57959	1.90174	7.82042	8.21192	5.78008	6.55858	6.81208	8.17426	6.64062	7.7871	8.29726	8.53803	8.07368	7.81913	8.88664	7.61213	7.33245	8.77398	8.38235	9.20065	8.83575	8.5138
ABT1	4.48704	3.07295	3.65771	2.79673	5.70076	2.83165	5.96536	5.26577	6.26275	2.84065	6.37425	4.48311	4.5112	7.20978	6.48688	6.94068	6.69569	6.96147	7.11528	3.63523	7.23864	7.0009	7.23145	6.53518	5.85774	5.64263	4.11905	3.97439	5.65809	7.24562	5.16384	7.03502	5.74759	6.01951	6.1445	7.11419	2.90606	5.56606	5.50008	7.26369	7.16254	6.78283	6.81208	5.61102	7.31048	6.93688	5.32691	6.95172	7.17484
ABTB1	5.18273	6.13663	6.57263	6.66912	5.35089	6.68186	5.1038	5.64505	6.38752	6.50079	5.81792	6.4942	6.24982	6.46557	5.61419	5.97526	5.85312	5.22493	6.05675	5.84132	5.85442	5.83442	4.64964	5.47262	5.03218	5.61857	5.38863	5.26063	5.68244	5.37965	6.06033	6.67793	5.90315	5.91295	5.84055	6.23565	5.16073	5.82757	5.71347	5.28744	6.16172	5.81402	5.1222	5.2314	5.26292	5.00401	4.57551	5.65095	5.80664
ABTB2	4.24231	5.51116	5.37181	5.53647	4.99162	5.17441	4.37946	6.16066	5.16324	5.05167	5.51402	3.96436	5.38523	5.81327	6.23819	3.27581	4.3221	5.79141	7.42423	4.73933	5.82627	5.15333	4.68763	3.91065	5.48507	4.55819	4.01793	3.01587	6.03977	3.20056	7.09464	5.93362	5.47367	4.13105	5.27738	6.41515	4.58505	4.41983	5.24508	6.32215	6.37019	5.70945	6.18852	3.9702	5.73184	5.61494	6.01047	5.29537	6.057
AC000111.3	4.66512	1.43314	4.07301	1.96201	1.29477	2.75308	3.67043	1.08712	0.64383	4.53957	3.96144	3.28591	1.42795	3.57766	3.00792	2.21669	3.7411	1.2157	1.73058	2.1331	2.08419	2.28717	1.99608	1.34455	3.06094	3.08811	3.52921	1.40126	3.61759	3.66481	2.92995	3.4693	2.06299	4.99838	2.11654	3.08102	1.17382	1.61169	1.2599	1.6692	2.19096	4.16038	3.13945	1.08712	1.70503	3.23937	2.70264	2.23421	3.02939
AC002059.10	6.16886	6.35355	8.53026	6.93906	5.69994	6.81973	7.27688	6.37373	7.06387	6.43082	6.39025	7.17484	6.97578	6.20089	3.63463	5.78806	3.70739	5.26348	5.94614	7.5653	5.44763	5.7084	5.46308	5.83785	6.28572	5.61494	5.2974	5.62328	7.652	3.93045	7.48005	4.93633	5.7855	7.34788	6.34567	5.01406	4.57747	4.81374	5.66715	7.19228	6.16567	6.37349	6.43969	5.77428	6.02709	6.06239	6.44807	5.92856	5.63942
AC002064.5	2.08906	4.17864	6.31114	2.40228	1.51101	5.55353	1.50633	2.08572	3.15933	2.58774	2.31792	3.85148	6.4125	5.96974	3.97541	4.34063	2.1011	4.28398	5.00818	5.28865	4.15107	3.265	4.02203	2.69041	6.03801	5.10949	4.7699	6.30377	1.37713	6.69039	1.23345	4.74258	1.97034	6.53489	3.92358	6.07231	6.44991	1.02298	1.56943	4.14618	2.01002	4.1811	3.53312	1.92495	4.53614	4.43462	4.9625	4.94506	4.02664
AC003973.4	3.49617	1.51559	4.84462	5.47522	5.36748	5.07657	2.06804	2.24724	4.02303	2.44804	5.898	1.40755	1.65148	3.48769	5.35775	1.2654	2.71517	4.58982	5.57326	3.01756	3.01055	3.9983	4.67754	5.01318	4.72769	1.62617	3.74599	4.46405	6.00332	1.16591	5.60112	4.87528	2.46574	1.34096	4.11071	3.04091	6.69652	4.74644	2.58478	4.24898	2.40501	5.48203	3.09575	2.32689	4.44428	4.19872	5.39348	5.01706	4.98431
AC003989.4	2.63719	3.14253	2.67173	2.55172	5.12638	2.24018	3.80903	3.1298	2.47029	5.19698	3.81569	3.85454	2.94555	2.75196	3.42058	5.62788	5.21497	3.22483	5.5993	6.46381	3.43256	5.12724	2.75091	2.68783	3.8487	4.50958	2.72389	1.89158	2.70988	3.545	3.57766	3.16336	3.85664	6.89632	4.66289	4.1997	2.82488	3.23666	3.08203	5.33351	2.47223	4.85707	3.22912	3.37388	3.04869	2.80198	3.51983	4.42728	3.16871
AC004692.5	6.35182	5.91753	5.47652	4.94856	6.6229	5.59643	5.9415	6.99812	6.17851	5.07565	6.39246	5.7509	3.49497	6.48217	6.29305	7.09179	6.27615	6.32555	5.94738	6.97426	6.40017	6.52129	6.88617	5.5861	5.72286	6.82209	3.35944	5.10205	7.61736	6.97732	3.19946	7.18023	6.99506	6.87879	6.50183	2.29433	6.1468	7.05437	7.27936	6.08044	6.18696	7.05824	6.61679	6.57403	6.88072	6.53083	3.06487	6.62883	6.2141
AC004941.5	4.11707	3.84337	2.39487	2.38046	7.51804	2.04805	5.02816	4.72692	4.14313	5.99047	6.2072	4.69024	4.66289	7.30448	6.18595	6.38967	4.42728	6.37319	5.94124	3.92515	6.76383	6.58036	6.98178	4.73119	6.2524	7.08332	7.34288	7.38526	6.8934	5.38408	4.48395	6.15496	6.00203	7.11639	6.74694	6.37501	6.77758	6.01824	7.23836	6.54347	7.60565	7.53488	7.05414	7.59124	6.86115	7.12056	6.28286	7.14477	7.64675
AC005162.4	4.67792	2.79158	4.15643	5.09075	4.16381	1.78784	4.35017	3.17141	3.9493	5.3045	3.4989	5.29318	3.02041	3.64449	2.70613	2.65437	2.73997	3.5759	3.96436	2.72042	3.37501	2.55527	3.0832	3.05419	3.78632	4.3816	4.626	2.35022	3.74757	2.55288	3.689	3.0377	4.10209	1.73602	2.84355	2.92932	6.29255	3.45461	3.21141	5.39668	2.44135	3.44666	3.09739	2.78756	5.88036	2.17589	3.71791	3.26989	3.50224
AC005224.2	6.21215	6.34374	5.98224	6.34679	5.62222	6.99842	7.07458	6.49074	6.42848	6.16912	6.01976	3.97984	6.85795	6.87232	6.89395	5.53301	6.77159	5.82833	6.39055	7.42805	5.62409	5.29235	2.27731	6.14422	7.14701	6.50905	6.35862	4.99062	5.0098	3.59865	7.27719	3.1765	6.78616	6.10082	5.95451	5.63784	8.20491	4.34517	6.49974	6.39139	5.18987	6.1862	5.78255	5.58586	5.16662	4.82468	6.64543	6.52613	6.37349
AC005256.1	4.25304	2.98133	3.24034	3.44605	4.26937	3.15106	4.64666	3.46988	3.91355	2.74984	2.89669	3.56933	4.44869	2.97788	3.56769	3.12166	2.78073	4.97122	3.27678	4.60346	2.90495	4.10209	4.11573	3.16923	2.57937	3.81842	3.18249	3.34384	5.25873	3.64115	5.29537	3.73951	4.70891	3.07295	2.92825	2.88838	3.73951	3.94608	3.51713	5.03954	4.69172	5.68478	4.30389	3.34653	3.22654	5.67352	4.62112	4.56747	4.12456
AC005306.3	4.17424	6.60223	5.70154	8.11333	3.35778	7.19136	4.6355	5.48827	6.00461	4.50261	6.04941	4.99689	3.85516	6.55095	5.83982	7.61832	5.88549	3.28158	5.98405	5.40371	2.95268	6.36727	5.58512	5.91016	6.31091	4.56147	4.65034	3.97069	6.89279	4.5079	7.90952	5.10584	4.74511	5.9661	2.61008	4.78989	8.04944	6.05726	6.21917	4.91493	3.05204	6.37425	5.50808	6.48847	3.47444	5.81402	4.41727	5.54862	5.01437
AC005498.3	5.08191	5.08279	3.76757	6.4214	2.30468	2.66219	2.93048	5.23648	5.44657	3.22599	5.21272	6.29721	4.38742	5.41152	2.33494	2.94966	3.00407	3.9702	4.40309	7.13258	5.21581	5.01468	2.90495	6.40682	2.90722	3.44068	2.37081	4.02813	7.17028	1.43645	5.91804	3.4369	3.9178	6.0266	3.70447	5.305	2.30872	5.36552	2.67289	2.49544	2.64934	4.53204	2.76357	3.21196	2.94848	3.90098	6.17112	4.8932	5.95476
AC005523.2	7.08724	5.80288	7.58142	7.39444	6.98941	7.30733	7.21265	7.36433	6.98727	7.89289	6.98584	7.4864	7.24786	6.92059	6.51102	7.60134	7.87357	7.33306	7.02258	6.57292	7.35167	7.41893	7.69074	8.24482	7.30678	7.64029	8.09289	7.89632	6.91204	7.97966	8.19475	8.22664	8.57025	7.88453	6.8034	8.84349	7.15774	7.69441	6.91919	7.42925	7.16024	6.43003	6.28286	7.48062	7.66435	7.2634	5.70865	7.23261	7.48124
AC005523.3	3.21573	3.78365	4.05789	4.68312	2.37753	3.4482	3.61227	3.31063	4.60834	2.69232	5.02876	3.97326	3.30846	3.61166	3.31895	2.48844	3.7646	5.27818	6.15788	6.18774	3.89199	4.51738	5.0955	4.15985	3.68613	4.02055	6.29305	6.9254	6.37766	5.95243	4.66778	4.6996	2.70776	5.87458	3.01922	3.30002	4.60766	4.61364	5.5489	5.42095	4.50135	3.18186	2.4099	3.73951	6.08845	3.59248	3.90958	2.60653	5.77479
AC005537.2	2.83059	2.50985	2.23352	2.01529	2.38174	1.60806	1.95745	1.56763	2.03353	2.08168	4.98218	2.22485	5.70263	4.06362	5.82346	4.63938	4.11012	2.56882	5.14125	2.59086	2.13697	4.63356	3.80204	3.2444	4.40807	3.44171	2.35595	4.89552	2.05704	5.56083	3.20976	4.57041	5.89064	5.99457	4.38612	4.40188	3.33026	3.60417	3.34596	2.70264	1.88338	2.714	3.09467	1.63495	2.67456	2.18635	5.35575	1.6435	2.25443
AC005592.3	5.02111	5.20829	5.47735	2.31938	5.3636	4.54566	3.75531	5.06033	4.86516	4.54521	5.23508	5.2855	3.83073	5.17904	5.6885	6.22653	4.70481	2.40779	5.57433	4.33127	5.33187	5.7509	4.85362	6.25062	5.4771	3.19723	4.60265	2.07288	2.33416	4.15107	8.00823	4.64325	5.22048	6.48975	5.07317	6.17061	6.38614	2.47393	6.15496	5.36821	4.53116	5.26708	5.28203	5.62197	5.90536	5.74627	6.68508	4.60346	5.33766
AC005606.14	5.53975	2.91721	4.71005	5.99816	5.74047	5.49986	2.91936	5.94202	4.01025	3.92312	2.93631	3.24393	4.8185	3.25521	4.71857	3.95781	3.89718	2.77025	4.38961	5.76307	4.15688	4.93667	3.39001	3.14747	2.78354	2.92106	3.87439	4.29427	5.56321	2.08499	1.97856	2.94494	2.23586	5.79723	2.8798	3.76641	3.68966	5.5759	4.88605	6.03218	3.2195	2.22566	1.79796	5.86657	2.49993	2.09058	7.01674	5.19017	3.05983
AC005785.2	5.83468	5.97853	7.54017	6.94563	5.67537	6.4414	7.33569	5.30155	5.54252	5.91123	5.68604	4.21136	6.57453	6.50445	6.25935	3.7575	4.89185	4.20509	5.81764	6.64385	5.92607	1.96295	5.86804	5.97328	5.94321	2.50257	4.05081	6.95446	2.16403	5.66738	4.55345	5.35119	4.78672	3.64978	5.82937	2.40921	2.69289	3.33993	5.35521	4.45528	5.47549	4.17765	5.65834	5.11129	5.80488	5.69762	6.07782	3.27203	3.9278
AC005838.2	4.07996	2.10188	3.54223	5.72036	2.59681	2.06469	2.63904	1.48012	3.02939	1.71197	4.85707	2.2809	4.8756	4.5578	1.62617	2.05794	3.43153	5.0031	2.78535	2.11492	3.01264	4.89796	3.19667	3.02368	1.41095	2.56882	5.74939	2.82268	1.95829	6.51315	5.02532	6.44913	2.73542	1.57128	3.12774	2.27806	1.72214	2.92332	1.50183	2.74581	1.92202	1.9127	2.17139	5.95524	2.47277	2.23352	2.86183	5.05341	3.16336
AC006026.13	6.03038	7.06059	3.95575	5.95727	5.92808	5.11313	2.72856	4.60415	6.79722	7.16998	4.57583	5.80561	5.30023	3.63847	5.11924	5.54787	6.5687	5.96487	4.48311	3.42545	5.48534	5.56212	6.54749	4.17213	5.68244	5.62762	6.23486	6.71573	4.72397	5.92607	6.53809	2.81644	4.97458	4.63865	5.76969	5.65047	7.04797	4.08392	6.07991	7.17308	6.28076	6.13177	3.3544	5.93214	6.79453	6.54776	6.52446	5.90763	5.68556
AC006129.2	2.03442	2.02721	1.75735	1.06322	2.43693	1.85751	3.81343	2.43629	2.09787	2.06469	4.19762	5.02318	1.22193	2.15006	1.97502	4.59178	3.12003	1.91608	1.62457	3.85716	2.68844	1.92119	1.41659	3.07463	1.57335	1.49717	4.10058	2.85548	6.69248	6.33596	2.28859	5.57124	4.03863	1.55534	3.85253	4.16429	5.82598	2.0463	1.51332	4.81984	2.06042	1.33726	2.32548	3.64497	2.33706	1.24456	3.49937	1.86398	1.09739
AC006538.1	5.54129	5.30695	6.34947	5.20542	4.94725	3.92415	6.56581	4.55501	5.30292	5.84029	5.20458	5.90763	5.39055	5.76641	6.0378	6.90331	5.43402	4.53531	5.7756	6.642	5.97682	5.33594	4.87814	3.41332	6.27875	5.69611	5.47262	4.96683	6.28336	6.53032	7.59667	6.69011	5.54129	3.8242	5.39507	6.00765	6.10028	6.63286	5.14878	4.99689	2.20333	5.54657	5.64873	5.02505	5.63378	2.32271	5.41533	4.59783	5.42315
AC007292.3	5.19162	6.37319	6.63749	5.83706	3.65099	5.3164	7.4879	6.07132	5.18133	7.24315	5.88422	6.94343	5.92137	4.40576	4.90997	5.9535	3.41615	5.63658	5.80852	2.03155	5.56031	5.77784	6.05597	6.03729	4.82468	6.14781	4.48992	6.68213	7.36788	5.32083	4.40531	5.83546	4.89059	6.09707	1.99331	4.22973	3.64225	6.23565	5.48906	6.141	6.19089	5.54029	5.38889	5.8373	4.54048	5.20375	6.27302	3.82246	5.21878
AC007349.5	4.432	3.59355	5.80104	5.0558	2.18789	4.80528	1.90064	2.09283	5.25417	1.28054	2.38643	5.26866	2.74293	2.14551	5.42265	2.08984	3.57874	2.456	3.22007	2.4942	3.97439	1.57914	2.39099	1.87789	1.89555	3.52978	2.84649	5.96974	2.46299	1.44239	2.83512	3.00842	2.32827	6.17801	4.4954	1.79303	3.49447	1.877	2.78184	1.65148	1.90378	3.30169	2.85722	1.64013	2.57625	1.8926	2.09624	4.67463	4.73046
AC007362.3	4.62458	4.25704	4.91895	4.70545	3.98671	3.67426	3.9531	4.49918	4.15985	2.35455	3.71518	5.03708	4.11665	4.20163	4.61095	4.70727	4.21957	5.10584	5.43673	5.12016	4.56511	3.87383	5.23704	3.03198	4.59746	5.22493	4.979	4.05132	5.5593	5.17648	5.63401	4.71742	3.20976	5.79776	4.15688	6.57584	3.58236	3.01587	4.87714	3.82756	5.16662	4.86624	4.65601	3.93838	4.09809	4.10449	4.52715	4.09909	2.94331
AC007365.3	6.10056	6.31302	4.31435	7.64802	5.11043	6.74965	7.28416	6.46528	6.44887	5.45967	6.0135	7.35914	6.4422	6.24487	5.26731	7.10495	5.94176	5.14766	5.18618	7.19753	5.79953	3.92259	5.93591	2.82488	5.64579	5.31831	5.54391	6.81943	3.03428	3.38821	5.82961	5.96922	5.99972	3.383	5.97502	1.56559	2.23205	5.48482	5.82503	6.23223	4.50621	5.63838	5.65154	6.65562	5.54525	5.28291	5.83627	5.4484	6.0418
AC007389.3	4.7773	3.98146	8.14105	5.70469	3.35887	4.14369	7.40528	6.06937	4.88899	4.71817	3.75692	7.66435	5.00488	6.26792	3.05638	2.53428	4.01231	5.82097	3.29515	3.53312	3.90586	2.73882	6.43584	6.60952	3.95096	4.2358	2.43101	6.06581	6.71598	6.25986	5.17563	3.46651	4.13263	5.24974	5.37756	6.27472	5.72978	5.46502	6.08974	4.92206	5.45555	3.22654	5.27152	5.30668	3.8915	3.41332	6.40933	3.74452	5.36472
AC007401.2	5.01957	5.29426	5.73314	6.74187	5.6196	4.72979	4.0251	6.21999	5.17413	3.73183	6.14653	6.28336	5.23591	5.45992	6.33882	2.1307	4.00188	3.32533	4.89027	4.01328	6.03425	4.58704	3.40303	3.56215	2.64693	2.52421	7.11863	4.83688	4.3067	6.91129	2.32627	6.93578	2.81236	1.78273	6.50131	6.54264	4.55151	5.63174	5.95849	5.81327	6.00485	4.78598	4.52674	6.26458	2.88558	5.61419	3.55594	5.84446	5.14535
AC007680.2	3.22819	1.42532	2.69705	3.25575	3.96704	1.90866	5.31127	2.95148	4.85603	4.81374	4.68615	2.38772	3.64497	1.98436	1.83979	6.1122	5.65154	3.51376	1.78164	3.06042	5.98277	2.4099	3.18849	3.30002	5.21905	3.33556	2.55468	4.36131	6.34758	6.71391	3.80697	2.05794	2.28931	6.74389	1.7918	6.39883	3.36592	1.86072	1.96021	5.19106	5.70263	2.49152	1.6385	2.86295	2.17359	3.77026	5.83522	2.87409	5.31127
AC007787.2	3.87863	2.75842	4.3308	6.44701	3.42058	2.57006	3.02939	2.97302	4.47442	4.14965	4.05958	5.5815	2.68441	3.15933	6.04593	4.46444	3.02211	3.15485	4.00188	4.42901	2.5883	1.91928	2.8489	4.56711	4.22608	3.12445	4.38657	2.62338	2.38232	2.90885	3.17702	1.86621	2.0281	4.34336	3.12057	3.26934	3.98831	2.27146	3.36374	3.51264	3.0268	3.33668	2.89454	2.64693	3.06709	4.54946	2.63543	3.06541	2.90553
AC008088.4	5.75884	6.3927	4.06834	6.05877	5.32501	5.12698	4.82219	6.43969	5.85652	5.18905	6.30455	7.40528	6.05597	5.6196	5.69351	2.49727	5.74155	5.59643	5.26234	4.13604	3.63742	6.01151	5.89905	5.7855	6.17674	4.90714	5.60817	6.32474	4.50382	6.39297	4.82431	2.91151	5.00371	7.61159	5.34205	4.02464	4.72948	3.79422	6.10812	5.91492	4.56747	2.68973	5.42095	5.85521	4.55742	5.43244	4.88666	4.58065	5.6875
AC008746.12	4.60871	6.4144	6.97257	6.28361	4.93988	5.48433	5.74913	2.45478	3.91946	2.9693	3.90525	7.88909	3.57313	4.05789	5.98604	5.38408	4.19762	5.96002	6.56658	6.88951	3.38518	5.65177	4.04471	4.13105	3.81682	2.30666	2.88156	2.32627	2.98506	4.20258	7.29126	6.29986	3.4122	4.05234	3.32221	4.08793	4.63316	3.28056	3.85771	4.47983	2.28717	4.50867	4.96595	2.96659	2.54172	3.48315	2.11998	2.36821	5.10949
AC008753.4	4.16229	4.9289	5.91244	6.81234	5.98943	5.28663	2.94378	5.74455	4.90997	5.1553	5.23923	3.84183	5.94416	3.96144	6.39025	4.16178	6.25213	6.34297	5.02563	5.91123	6.08516	5.17413	3.20645	5.87525	5.8927	6.72804	6.36483	6.26248	3.47157	4.40673	4.31807	6.68293	6.44701	6.87312	5.51116	3.54121	6.62398	5.47577	4.68465	5.03647	6.63694	5.74455	5.91981	6.13153	6.16647	6.73665	5.93615	6.26902	5.89019
AC009120.6	6.92117	7.22588	6.93877	7.52298	7.28049	7.51537	6.20953	8.04119	7.04936	7.46369	7.11695	6.62883	6.46368	8.25813	6.97082	8.6898	7.61059	7.59367	7.76645	9.45171	7.57125	7.76033	7.81974	8.49007	8.33712	7.76328	8.00307	8.34259	7.75178	8.23883	8.66929	8.21083	7.87583	7.83393	6.62692	7.53991	8.57707	7.30758	7.32523	6.96727	7.13021	7.12651	7.56169	7.04159	6.61143	7.17648	7.4441	7.07651	7.31715
AC009133.15	6.04871	5.79488	4.03019	6.3114	3.47559	5.50925	4.01281	6.529	3.8646	6.66218	6.03754	2.45541	6.61541	3.40029	5.6801	5.97023	5.62222	2.96872	3.92259	4.85429	2.64813	2.94018	4.61489	3.21251	2.30177	6.42654	6.8934	3.99576	4.34017	3.71518	3.02787	2.89401	4.10751	3.4693	5.29912	4.1609	5.64111	6.2544	5.81921	5.97853	5.78427	5.15823	3.62585	5.89113	5.84182	5.7702	2.96872	5.80059	5.69611
AC009502.4	5.21054	5.50496	7.80657	6.5126	5.82024	2.12742	6.60119	2.97201	4.63046	3.31587	5.62893	2.5031	5.41251	5.22021	4.57665	4.96869	5.96279	4.4138	3.2778	5.92808	4.4434	4.355	2.05375	5.18021	6.33906	4.98496	4.20746	3.0268	2.32079	5.40488	5.1459	6.03298	4.01127	5.38436	5.5042	2.03618	6.55395	3.36047	4.8433	3.50864	2.76645	2.84943	4.8293	5.35119	5.28065	5.56212	5.82937	5.19134	3.29177
AC010145.4	3.17475	3.85516	3.80471	2.39955	2.9261	3.38087	3.40139	2.96388	3.30105	2.35022	3.16042	3.34716	3.02787	2.65056	2.46506	5.56391	2.21012	3.26934	2.53678	3.93999	3.27831	4.26394	3.1708	2.78298	1.72482	4.84398	4.86883	4.70791	2.14313	6.31741	1.78655	1.67715	3.29177	1.88954	4.91125	3.24348	4.26004	3.24875	3.08046	2.59086	3.7646	2.64019	2.458	2.23282	5.17382	2.12643	3.53367	1.82949	1.74277
AC010524.4	5.64396	4.94247	8.47154	7.42925	5.58896	7.00519	8.05876	5.22671	6.41088	5.41936	6.19379	3.44068	6.77478	5.71172	5.0269	4.86481	4.96123	3.0035	4.93597	5.34439	4.89684	4.07142	4.93156	5.90109	6.17957	4.02357	2.69458	2.86351	3.12616	6.33958	6.40654	3.30379	4.60306	5.09856	6.53374	5.22403	4.87362	4.72582	5.22237	4.95051	6.7708	6.04672	5.4602	5.62946	6.38377	6.19522	5.0689	6.0135	5.88993
AC012065.7	6.56893	7.71271	6.35382	7.18857	7.4953	8.22883	7.09464	6.83714	8.3952	8.42549	7.33793	6.47057	7.74191	7.19804	6.77505	7.13562	6.67292	5.99864	8.07	9.31319	6.8766	7.12404	6.06059	6.19779	7.28897	4.29181	5.17621	7.12846	6.59414	7.51537	8.40046	6.39348	5.86356	7.90574	6.66749	6.20855	5.93189	7.79076	6.88101	7.74542	7.90108	6.40983	7.78648	7.79572	7.30758	6.75345	6.87256	6.31871	7.51981
AC012360.6	2.86017	3.70121	4.86587	2.54774	5.47873	3.48872	4.52437	3.73294	5.62919	2.56646	3.73836	4.65838	2.9261	6.14781	5.06364	3.28533	6.08263	3.36909	2.14551	6.69011	2.19386	5.07477	5.51638	5.24561	1.78784	2.22113	2.93206	3.76022	2.85548	4.93156	6.2544	2.60291	5.34233	6.56417	5.52089	2.07132	5.64602	2.87353	5.74863	4.21672	2.48088	2.17589	5.59233	3.83581	4.12867	4.632	5.52777	5.23169	4.54832
AC012499.1	5.34147	4.50912	6.17239	6.0963	4.78318	3.56769	6.02781	4.25755	4.66929	5.6974	3.08982	1.86836	5.29051	2.9021	3.4369	1.97034	4.88739	5.25446	4.21441	3.14533	3.41384	4.5425	2.88445	4.58704	3.41279	3.3835	6.59492	3.20596	4.096	2.53801	3.25418	6.08949	4.7924	6.79613	3.75133	1.05086	2.55961	5.51504	4.93019	4.20983	1.72908	1.65471	5.52062	1.39832	4.26052	3.99414	4.28307	2.35268	4.23305
AC012531.25	6.15041	3.26768	4.2325	4.91692	4.31257	4.77619	3.28158	3.52599	4.0971	2.9261	3.16432	7.05437	4.00971	5.04016	3.05088	4.87814	3.78142	2.24018	4.13561	6.67994	3.14103	6.07132	3.76757	3.76241	3.66161	5.20797	3.6504	4.6234	3.82964	5.64111	4.44649	2.80761	3.71733	1.89158	3.1288	5.81027	5.17621	5.33737	4.41116	5.36472	4.47562	3.74452	3.44666	3.53628	3.44926	3.4369	5.22098	3.2388	2.98396
AC013463.2	4.5882	4.79936	1.82176	5.60216	5.95398	3.76074	5.24669	6.09209	5.50925	6.12446	5.74655	2.06205	3.15427	5.51348	3.59408	3.42658	5.14361	5.55133	5.72863	6.37074	5.18565	5.40316	3.85664	6.84038	5.35197	3.67426	5.40753	5.67376	6.30198	5.45303	6.15496	5.90868	6.59282	2.57751	5.27394	4.83105	7.81756	2.83387	6.43554	6.08312	2.75369	6.1922	5.50036	3.19328	5.6147	5.75487	2.51537	5.78352	6.56553
AC013733.4	1.98058	2.34263	3.28745	3.48929	1.87267	4.40227	2.42324	2.81236	2.50192	2.82384	3.89559	4.80185	2.2204	2.52299	4.07301	4.1928	4.6379	3.78142	3.5869	2.79044	2.07778	2.54477	4.35549	4.10802	1.99608	2.53132	5.7845	3.15825	6.08516	4.88127	2.27146	5.08896	3.03658	5.73814	2.59805	5.32558	3.48822	2.78871	3.23124	2.55039	1.98436	3.88005	2.42907	3.42658	2.07613	2.0414	3.50546	1.22193	3.91563
AC016831.7	4.98813	5.15416	6.55395	5.43325	3.6627	3.27374	6.22078	4.12602	5.26518	4.42813	5.58012	6.83251	5.50289	3.09683	2.74404	4.03537	4.89824	4.97718	4.37382	2.40363	5.45329	6.14525	5.32	5.81622	6.50905	3.95511	3.57707	5.87525	5.80511	5.20741	5.70569	2.01298	4.45209	2.70613	4.87222	4.57626	2.16069	3.13265	4.61489	5.83522	6.81075	5.31803	4.83753	4.15207	5.01186	2.01795	5.32112	3.52036	4.75197
AC016999.2	3.46363	4.4683	3.93148	5.45252	4.57312	5.59954	3.89046	5.68795	4.86018	3.8374	5.24141	2.48275	6.13304	3.05922	3.9178	4.54485	5.6196	5.66962	4.0493	4.12656	3.93638	3.6748	3.3449	5.39864	4.05339	6.01047	3.70904	4.626	3.84715	4.23399	3.19552	4.73331	3.27152	2.64189	4.98372	5.92785	5.41672	5.79189	4.98651	4.2201	3.74339	4.84363	2.53428	2.79804	5.68478	4.00291	6.07104	5.42604	5.54279
AC017002.2	6.31387	6.08516	4.43076	5.18446	6.51929	5.38623	3.41112	4.99901	6.68557	3.72109	6.62076	3.63948	6.02733	6.72992	4.03802	5.9791	4.35453	6.19652	5.74155	2.41891	4.21581	4.60105	3.67309	3.15485	4.82117	3.57475	7.34788	6.67739	2.00653	3.66917	7.67129	6.98325	2.19174	5.50982	6.16172	5.19412	2.03353	2.13778	4.99411	4.9603	4.60802	5.9364	4.5747	6.22733	3.85308	5.18846	3.36696	6.17957	5.48716
AC017104.6	5.49585	5.03925	7.49837	4.58785	4.42859	7.01701	5.3981	4.71439	4.61798	4.89221	6.04157	7.90608	4.97997	4.55267	5.26518	7.26762	5.39136	5.02658	3.31332	4.49371	3.77988	3.18729	5.43673	5.40234	4.18854	3.87653	4.07888	3.35096	7.25794	3.80204	3.12385	3.00574	3.13945	3.04641	6.01047	4.16478	4.77619	4.00038	6.14833	5.84674	3.76641	4.55457	6.16066	4.22114	4.54004	6.11652	4.01025	3.90047	2.87463
AC018755.16	5.92397	6.99812	8.27073	6.76951	6.21085	7.59124	8.51512	6.90001	7.32933	7.75644	7.03474	5.42039	7.21868	6.04672	6.72447	4.95878	5.14905	4.45365	6.65164	5.35197	6.89011	6.29068	5.81577	2.5607	7.18618	4.82219	6.94644	5.96381	6.92117	4.47943	3.76641	6.53678	6.39139	5.50496	5.72669	6.13226	5.91567	5.90966	4.9211	7.21813	7.19959	6.87232	5.76969	2.49152	6.29805	6.22424	6.48217	5.52747	6.25313
AC018755.17	1.60065	2.05794	4.50014	2.06123	3.69148	2.10916	2.17952	1.8906	1.78784	2.64189	4.58184	1.78399	4.49288	2.14471	3.15267	1.63322	1.35966	3.26712	4.39885	6.08044	1.10617	4.80528	2.82103	4.8345	2.77828	2.54236	2.16494	3.94983	1.88954	5.16595	2.26715	2.17882	5.11954	6.18647	2.55405	5.48507	3.29515	2.25378	2.44469	2.5191	1.75204	5.84495	5.66194	2.77658	4.04118	1.61169	1.39832	1.2599	1.98652
AC018766.6	4.19003	4.03746	2.3297	3.06596	5.83156	4.13014	4.50056	2.18109	3.52387	2.56947	2.25719	3.14955	2.41827	5.18534	2.78015	2.22255	2.5068	2.36622	2.79392	3.79591	1.94894	3.87953	6.33906	4.28071	2.53308	3.131	3.46363	2.64693	2.76067	7.07295	5.42315	6.0185	3.13472	4.92724	2.29564	3.76074	4.43598	5.2077	4.97965	2.885	2.66341	3.76703	3.99414	1.91608	3.0676	5.29912	3.38023	3.43642	5.5508
AC018816.3	5.07955	2.51231	4.88261	3.54071	5.34764	6.09931	3.91458	2.84649	3.65771	4.17667	3.33344	6.04871	4.32992	2.41118	3.00954	4.59092	3.24393	3.06709	2.57877	2.10673	3.24348	5.16564	3.44605	4.36961	4.05847	3.46005	5.63378	5.68629	6.62207	5.32691	4.30856	5.25224	5.66194	3.05088	4.98318	4.66182	2.75723	1.81341	5.25666	3.20596	4.5425	3.15213	1.96384	4.02156	2.94226	4.41773	2.73882	2.7789	4.9625
AC024560.2	6.30855	6.12629	6.86446	6.94483	6.60903	5.97355	7.31454	5.73676	6.47557	6.61327	6.30724	3.48544	6.07887	6.04513	5.70818	3.11843	2.90722	6.30299	6.11478	7.32846	5.46258	3.15374	5.49399	6.77478	2.88677	5.40371	4.67427	2.1299	6.39584	6.29491	2.70499	5.56875	3.12722	3.98831	6.54935	4.37595	4.07502	6.40654	6.05193	5.83264	6.64173	6.85929	3.98035	5.99096	6.11779	5.7855	6.5321	6.4106	5.85754
AC025442.3	6.28153	5.11074	6.64785	4.5409	5.22125	5.74177	7.20442	6.10004	4.69994	4.90838	4.73293	5.10584	5.73416	4.22754	5.08691	3.59517	5.18167	4.96003	3.55644	5.93054	3.62734	4.84532	5.17327	6.15835	3.84715	3.8374	5.84545	6.28776	7.23175	4.94441	5.51036	5.50681	6.00102	6.06986	4.81338	5.78035	4.57906	6.45223	4.50748	5.61161	5.85442	4.82086	4.5739	5.22493	6.1862	4.57982	5.93993	5.74506	5.30129
AC064852.4	3.87545	3.05983	2.40295	2.4474	2.01795	4.94122	5.5188	5.15388	4.56871	4.88066	5.45805	3.02573	5.35386	3.72662	6.02296	3.39549	2.35081	3.48822	5.26439	4.78051	4.69844	3.36425	5.28373	4.7461	6.95809	2.41118	2.70669	3.79368	1.47022	4.91864	6.44594	3.34153	2.29083	1.61565	2.19096	5.38039	7.12171	2.48088	2.0921	2.12905	5.63965	2.43629	3.84183	5.2718	2.67342	5.19784	1.53318	1.9952	2.8418
AC067956.1	2.6143	1.54762	1.92392	1.82487	1.72482	4.88964	1.87991	2.83387	1.86291	5.36472	1.48012	2.28717	4.93633	1.72214	1.65148	4.92758	3.53086	2.64297	3.09414	3.21361	2.11492	3.40303	1.63665	2.89933	4.53614	2.16325	5.96949	1.80153	2.13239	6.28965	1.70774	2.68494	3.66647	5.99946	1.41348	4.8672	6.24639	4.03863	5.65356	3.92998	2.43573	2.30804	4.98085	2.63904	5.13919	2.84714	5.16298	2.07923	3.95932
AC068039.4	3.74599	6.11529	5.57407	6.22106	4.37554	3.97984	4.79802	6.31595	5.25636	1.93509	5.05819	3.65542	4.76082	3.13623	4.81818	6.28965	5.49171	5.17063	6.0887	2.63655	4.92724	4.29376	4.04118	6.56154	4.77347	2.77714	2.6047	6.56338	5.32215	3.46363	1.66135	6.02349	7.74915	6.96946	5.24254	5.2525	7.00824	6.71308	5.14821	3.90586	5.14278	5.39136	5.56973	4.86111	5.43806	5.17413	2.21155	5.48407	4.78672
AC068138.1	5.53596	3.23175	5.8504	4.64087	5.53427	5.57302	2.16244	4.95405	4.95909	5.25063	4.54127	2.62594	4.56957	5.28691	3.98729	4.12103	4.48517	4.66182	2.22485	6.88924	3.65207	4.51577	5.57483	6.73638	5.98014	5.98966	4.64634	4.99718	4.53406	5.97279	2.32548	5.73106	7.59181	4.54287	5.51271	2.26156	4.27973	3.69741	3.20976	5.28917	5.54416	5.50952	5.94588	6.33128	5.88495	6.09476	6.05171	4.62297	5.44896
AC068831.3	4.68385	3.50224	4.53825	4.4434	5.15333	5.14905	4.38033	3.28791	5.7376	6.22833	4.73156	4.3892	6.08465	5.27709	4.93633	3.63948	5.29537	3.00518	5.1347	2.30735	2.88838	2.81817	5.63198	3.8189	4.16625	4.80746	4.42771	6.90253	3.87275	4.50014	3.24095	6.11478	4.1947	1.66299	2.96167	4.31807	5.95974	4.67007	4.04019	5.45758	5.30802	2.22916	5.48093	2.81303	2.74984	5.4771	4.5256	3.17028	2.1492
AC073283.7	5.72642	3.34324	4.41939	5.72788	3.81076	3.82365	2.99765	6.54852	3.21793	4.0935	5.91347	2.86452	3.83581	5.59361	2.88948	3.15825	4.69844	3.08046	3.64978	2.69705	3.62956	4.9606	3.30328	5.2119	4.01025	3.90151	5.29858	3.99148	6.96449	5.2161	7.63898	3.31008	4.55345	4.15301	5.05996	6.34517	3.72009	3.29406	3.02041	4.8345	2.674	2.7777	4.02917	5.37861	3.35541	4.63046	3.66317	5.6399	4.62033
AC073321.4	5.25114	5.50706	6.39698	3.88508	5.39782	6.42473	5.95672	6.82029	5.80314	5.66064	5.66508	7.57675	4.6057	5.305	2.65369	6.5869	6.38882	4.52437	6.23095	7.80268	6.47196	5.99096	6.82001	6.01951	6.42015	5.93714	2.86616	6.63286	5.22466	6.49501	6.69515	4.83753	6.58902	6.25413	4.40765	5.89294	5.22403	6.36968	6.23017	5.99764	4.72507	5.60367	2.5883	5.52667	3.9702	4.75179	5.54787	5.56031	4.31435
AC074212.6	5.01557	5.2994	6.19248	5.05882	2.56882	3.823	3.77723	3.85664	4.53489	4.52954	5.0469	3.23278	6.12882	3.23228	4.90556	4.09909	3.67256	2.9802	5.00729	5.61025	5.1465	3.35151	5.26518	4.20305	3.0832	4.51905	6.05648	4.42565	6.2129	5.01503	4.83382	3.66213	5.88138	3.47994	4.36476	4.3415	4.39271	4.36131	4.54521	5.51323	3.29069	3.6128	4.26888	4.85396	4.58785	4.27918	5.4156	4.73046	5.00947
AC079305.10	4.71187	5.70818	3.38721	5.58039	2.38831	5.89139	2.97788	6.02962	6.66375	6.27796	5.16324	6.26511	6.25036	5.15906	2.92439	3.80415	4.9926	2.469	5.02786	6.58877	3.66595	3.4222	4.85025	3.11894	2.85834	3.31841	7.02097	4.43034	6.88842	2.73771	3.19833	6.91947	2.85105	1.89858	5.68772	2.7789	5.80263	3.10504	5.47063	4.68425	3.37968	5.27123	5.91469	4.93956	5.28424	3.60687	5.17563	3.88606	5.08191
AC079741.2	5.37474	4.06613	5.80314	3.79422	5.42704	5.09132	4.95405	4.27499	2.34424	5.05941	3.84236	2.64076	5.15619	1.86189	4.77555	5.6259	3.58027	2.97845	4.25569	1.53957	2.37495	4.30125	5.58488	5.23452	2.33633	2.0298	5.94098	3.24145	1.5311	7.42748	5.85799	5.37887	5.09075	4.25151	5.10262	5.96743	5.6259	1.58363	5.19616	5.12638	4.7514	3.35541	1.71778	6.57985	5.18703	1.91057	6.36093	5.19698	5.15053
AC079767.4	5.52062	5.57777	6.44834	5.76943	4.17126	5.88864	5.5796	3.94561	3.01478	3.18459	3.6582	3.86519	5.32031	3.89046	4.84792	6.33882	1.72633	1.6296	1.80867	6.62778	5.18478	2.59681	2.88838	2.25646	4.53204	5.25169	3.07191	1.82056	7.17539	5.51298	4.15409	2.98788	3.50276	5.8281	5.35929	6.09081	4.95846	2.66395	3.31895	4.83071	5.80664	4.11855	5.8442	4.73046	1.84189	4.27081	5.55725	4.66548	3.95724
AC079807.4	3.93304	4.18708	2.46967	2.44994	4.15886	4.84665	2.87076	4.0971	5.57124	5.12413	2.80148	2.89113	3.39854	5.34597	5.08472	5.65095	6.00306	3.08865	4.01644	5.6567	5.05104	2.85327	5.23423	1.68341	1.39525	4.979	5.98705	5.42151	6.90331	3.77084	2.24159	5.21933	5.14706	4.17374	4.8185	5.13098	1.61169	5.85626	5.17241	5.02348	4.30038	1.67869	4.76594	3.64115	2.07132	1.60806	5.15906	2.66155	5.52954
AC083843.1	4.59865	6.1649	6.36807	6.59414	5.10584	6.61541	6.12809	4.78219	4.44176	5.60112	5.41533	4.15253	6.49798	5.3032	3.16871	5.28447	5.59486	5.25526	5.14156	3.7687	5.35629	4.5333	5.20594	4.90359	6.07674	3.15721	5.43376	6.33358	4.88066	4.75179	4.69543	6.23895	4.10856	5.37783	5.8217	4.9211	3.64978	4.84925	3.27478	5.00488	4.82798	5.80537	6.39937	3.28745	4.88293	3.36374	6.2839	6.02907	5.74994
AC083949.1	4.78744	3.18294	6.1107	3.3538	2.77249	3.85098	4.32717	5.98197	4.30168	4.50423	5.15448	5.93462	3.24716	4.16283	4.2979	3.37683	1.48525	5.81792	3.70567	5.16041	3.61056	1.91057	5.45152	2.47884	2.6793	3.56427	3.22819	6.4684	5.04176	6.33754	3.55644	3.94876	5.8408	6.39084	3.10562	2.18333	4.62033	3.36592	4.27639	5.56901	2.74984	4.64123	5.12474	5.79978	5.65227	4.47943	5.00157	2.05704	5.39614
AC084219.3	2.74747	3.04707	3.39549	2.72907	4.47644	2.23586	3.17475	2.10757	2.28293	2.02152	4.22708	5.96847	5.08954	5.48616	3.47664	1.90378	5.08403	4.2201	1.96384	2.6228	3.69792	2.22635	5.71197	2.60229	2.13239	2.77025	2.39032	2.59226	2.68844	3.60849	2.07132	3.20112	5.16129	2.84235	4.34887	2.20864	2.11081	3.06821	2.89454	5.12582	3.11786	2.543	4.70578	2.88677	2.865	2.88558	6.13153	2.64247	2.94614
AC087501.1	5.52455	5.37915	4.27459	3.43361	1.23345	5.63681	2.34424	2.543	3.06259	5.14416	5.17241	7.20069	5.61886	1.89158	5.3441	1.85843	4.84892	1.56559	4.93344	5.90943	5.48988	3.66481	4.26098	2.85055	4.65367	2.97963	4.68312	2.1307	4.65034	1.7637	3.70739	4.14369	2.49284	3.09199	3.5759	2.93102	3.41384	4.89283	4.42389	5.57908	4.54445	5.19017	5.05819	5.11896	3.29231	3.17363	2.58892	1.78399	3.40139
AC090627.1	3.37501	3.04809	3.97176	2.17505	2.41827	2.99815	2.24935	2.27377	0.972548	5.91147	3.45099	2.45983	3.19494	2.37495	3.91624	3.62369	3.36696	5.04105	1.31672	2.63773	2.75723	4.26937	1.48012	1.32453	5.53829	2.22774	3.52036	3.5903	2.32139	2.67997	3.33236	3.21141	5.96796	4.69307	3.53963	3.64497	6.94266	1.71039	4.30713	2.14762	2.55172	4.32847	4.82219	4.27306	5.09669	3.78521	1.93895	2.39099	4.06772
AC091133.1	7.7881	8.13951	8.51255	8.81193	8.26445	9.00971	8.08296	8.19071	7.84865	8.73134	8.69272	9.15912	7.89699	7.23946	8.30233	9.63849	8.22596	7.92311	8.62933	8.37126	8.09842	7.69669	7.4953	8.10016	8.02621	7.05741	7.82141	8.17983	8.77104	8.35405	8.23589	7.95964	8.19141	7.59938	8.23966	6.73319	9.09453	8.27117	9.51383	7.43492	7.86369	8.27201	9.23104	9.39973	7.17253	7.77421	7.7162	8.11415	7.77519
AC091633.3	4.17213	2.31653	2.81423	1.97034	4.88635	4.04834	1.58534	3.94452	2.36821	1.72347	2.50427	6.17881	2.56369	2.6047	5.41751	1.70903	3.95362	5.12526	2.26846	2.8003	2.10434	1.78273	5.88062	5.5593	4.88994	5.51432	3.2444	6.19753	2.34557	5.53829	2.5191	2.25927	4.05644	4.84792	3.66917	5.60604	1.31672	5.92785	2.66044	5.51852	2.66694	6.04157	4.66738	3.27893	2.13856	2.87076	3.60086	5.04747	4.71224
AC092192.1	5.51666	5.28447	5.48988	2.64813	4.50621	4.42204	5.35929	3.30105	2.68125	5.76463	5.23368	3.62785	4.53614	6.56284	7.22413	4.99658	6.10082	5.28582	5.05012	6.47306	5.89294	6.02373	4.50701	6.19141	5.51691	5.73511	4.87874	4.50135	6.2764	5.06332	3.85308	1.55349	7.35286	6.42366	5.40679	3.04494	6.87801	6.40102	3.05088	3.05032	5.82911	5.86557	5.77402	4.85565	2.65437	3.4536	2.05889	4.75462	2.6118
AC092620.2	7.51953	8.37668	10.4625	9.83895	6.95666	8.9194	9.26582	8.42131	8.41849	7.89668	8.05809	8.98934	8.16173	6.55984	8.76419	7.83196	7.43373	7.52737	7.652	7.22133	6.58928	6.31334	5.64993	6.36941	7.43522	5.83182	7.03333	7.6778	6.11243	7.84046	7.96103	7.1113	7.51268	7.56999	7.74386	7.28622	8.47924	7.37692	8.50048	7.82008	7.7451	7.11919	8.80187	8.25977	6.95558	7.44916	6.73289	7.47142	7.13109
AC092660.1	5.99638	4.61405	6.04434	6.10542	5.72932	3.1415	7.19057	5.37636	5.25389	5.55054	5.29714	6.80475	5.65307	5.58039	6.10361	6.16041	5.201	3.43955	5.9497	5.49323	5.32639	6.07167	6.37373	4.65143	6.26458	5.56365	3.68335	7.01308	3.65871	5.92632	6.15863	4.5425	5.60475	4.98682	5.51638	6.42446	2.74637	5.80561	5.32292	6.16728	5.77712	4.59443	4.27031	5.9216	5.01007	2.54354	4.99689	5.13529	5.54471
AC092667.2	2.46506	5.20428	3.10611	2.11654	6.49	3.17924	3.49156	4.43679	6.31617	2.76405	4.53614	3.64065	2.78354	5.44197	4.54751	5.32321	2.9993	5.3981	5.1588	3.51316	4.23305	5.66169	4.24328	3.22433	5.89113	5.57618	4.88005	3.83964	4.78253	6.52642	3.92998	6.29331	2.66632	6.29387	5.11256	6.53702	7.15716	5.43513	5.46446	4.71632	6.25625	2.98615	4.00188	2.99054	3.79859	4.99565	6.33333	5.70127	4.40935
AC100830.4	3.78792	5.45657	7.10467	7.25078	5.72361	5.74913	4.57869	6.48948	5.71479	6.00947	3.2778	7.87858	5.8748	6.32452	5.29565	4.96284	5.46603	5.56031	5.63174	2.74176	4.57354	5.52615	5.52373	1.9733	6.12471	2.90885	5.45383	2.01002	2.1331	2.46439	5.78785	3.18459	3.81019	2.92332	5.16721	6.03652	6.51521	2.78015	3.36264	3.10949	3.95039	4.49704	4.62151	5.59668	2.46702	5.67376	3.2174	2.78871	4.49288
AC104667.3	4.30484	3.70233	3.18024	2.98239	3.90368	4.73863	6.55858	2.94439	5.3349	3.40567	2.8798	3.9477	3.68966	4.85849	3.53312	1.99144	3.76301	2.50547	2.91659	6.13964	5.95752	3.44872	3.37174	3.31695	3.53963	5.81764	2.29972	4.54004	4.86445	5.27709	3.47046	7.02013	4.82832	6.43183	5.31831	5.28917	3.31749	3.75587	5.84029	3.81458	3.67751	2.76467	6.44862	5.84674	4.59514	6.23512	6.28234	2.27806	3.40252
AC106801.1	5.66036	6.41651	7.97761	6.92059	4.21236	6.78535	5.76641	6.03603	6.71679	6.5775	6.19857	5.91394	5.14246	5.51195	6.3575	4.1747	5.91347	5.37582	2.37971	6.22182	5.91322	6.08192	4.63123	4.94154	5.53502	5.469	4.17374	6.45683	4.67352	5.7551	5.41361	1.15757	5.02969	2.01002	4.41681	4.80185	2.59153	5.28012	5.87653	6.29907	3.55328	4.99867	4.02664	5.87336	6.16199	5.20973	4.45853	5.3272	5.1098
AC108056.1	1.96295	2.84596	5.37126	2.3495	2.71461	2.97788	5.99534	3.95835	3.24034	5.70442	4.48828	3.16767	5.54631	1.86621	2.59925	3.33445	4.90804	3.71406	4.88231	1.93307	1.7674	2.89669	3.33842	1.43088	2.94966	2.35268	1.47539	3.49104	3.12226	4.401	4.25073	3.28262	1.87991	1.69743	2.86967	1.42795	4.72979	1.82056	2.45729	2.69705	1.84998	2.46362	2.97788	1.38791	2.91436	1.72347	5.76887	2.58304	1.9952
AC112198.1	4.39675	2.61008	4.48704	4.63084	5.55252	5.47956	4.83753	5.64212	5.15363	5.55277	2.78418	6.48291	4.43076	5.40997	6.42598	3.48651	5.09106	2.62833	3.25046	4.90155	2.96549	3.31535	5.29537	6.42473	5.40912	5.14821	5.00882	5.94687	7.79241	5.57223	2.20555	3.53418	4.88231	4.35683	4.79167	6.30377	6.29777	5.32558	2.04308	4.94567	5.04332	3.79042	2.96119	3.61855	4.63004	2.22335	1.811	3.21031	5.20829
AC114730.11	3.19552	4.40626	2.49353	2.65056	2.34345	5.61751	3.59408	5.43916	5.35354	2.20478	2.76891	2.12228	2.99549	4.71005	2.27294	3.8113	4.77377	3.26067	3.51601	2.63964	3.30438	3.82127	2.67813	3.21793	4.67197	2.42529	4.62562	2.13392	2.71337	0.770273	4.15731	5.30075	2.81117	1.52202	2.57559	1.80389	6.32375	4.66323	3.08865	2.32007	3.1577	3.93576	1.99699	2.26782	4.1811	2.74052	3.05922	2.09541	5.08164
AC114752.3	2.97519	2.47576	6.16619	3.39658	3.72715	2.09864	4.88834	2.33555	4.47117	4.10503	2.44672	2.02553	2.85667	1.87267	2.62338	2.05531	5.51721	4.21672	5.93462	5.64532	2.82994	1.74147	3.40829	4.99689	4.14965	1.94625	2.07365	2.06974	5.06515	1.28523	6.4414	1.87991	4.88777	2.83904	4.97489	3.97984	6.65482	4.4593	2.21897	2.13941	4.9312	3.05638	5.17092	2.54714	3.67918	3.15213	4.02108	4.46614	2.71584
AC124997.1	2.91778	2.52365	1.83301	4.01073	4.75673	4.15834	5.71556	3.53418	1.29477	5.4602	1.77274	2.13609	1.48012	5.80852	4.75499	2.23943	4.51283	4.34887	2.714	5.20239	4.86078	5.02816	4.45288	5.0591	4.50135	4.47685	2.08323	2.09058	2.08012	6.20747	5.84446	1.68806	4.9875	4.98398	1.59113	3.6902	2.40921	2.23069	2.38706	1.32864	5.34496	4.70791	2.48844	3.46416	1.30817	4.27499	2.84596	4.08146	4.52994
AC136289.1	4.15985	3.07939	4.79453	4.10603	4.08995	5.15137	5.01007	4.24984	4.32946	4.94506	4.90055	6.78616	4.74749	5.3349	2.27221	1.51332	5.16662	1.11501	4.18954	3.12057	4.92956	5.01529	4.83345	4.61798	5.3455	2.03255	4.11522	3.81289	4.94088	2.69928	6.72558	4.04418	6.00711	6.08066	3.50054	1.98848	2.469	6.18228	4.05234	4.94215	4.84095	3.61648	4.97151	3.54935	4.60063	4.17025	5.98886	5.1993	3.8641
AC139100.3	3.98984	3.68019	5.59537	2.1584	3.48207	1.87991	4.10209	4.48704	4.50056	2.9044	2.53982	4.26614	3.09253	3.85308	3.95724	2.40363	2.72803	3.65153	5.21025	2.72803	3.10449	5.89775	3.72169	3.70396	6.57107	6.33754	7.09382	2.66816	6.32009	4.46278	6.95666	4.11472	4.01956	2.90885	3.01422	2.76014	5.49786	2.29229	3.30596	1.68341	6.08016	3.79257	5.66244	4.09551	3.70634	5.85471	6.35914	2.61374	1.55948
AC141928.1	5.25169	5.22523	5.93944	5.63658	5.26063	5.9235	5.61215	5.1588	5.40802	5.4825	5.14618	6.66668	5.65279	2.96222	3.90853	3.95362	3.70179	5.32031	6.0706	6.02683	5.488	3.2211	5.43916	3.13522	6.18438	4.81306	4.13401	5.13389	3.69363	2.91207	4.11761	5.1032	4.8641	3.84337	4.67538	5.30155	3.01264	3.51489	4.74716	6.03898	5.73156	5.18273	4.99536	5.02938	5.20741	5.66762	6.04105	4.80977	5.35879
AC144652.1	6.52925	7.8523	6.77505	4.97365	7.06411	7.79241	7.87613	6.94536	8.38559	7.99985	7.52481	7.5871	7.40147	7.7162	7.27688	4.60986	7.00879	7.15857	6.1867	6.39476	7.44584	7.17335	7.50937	7.15378	7.04079	7.28021	7.12936	7.16364	6.05773	5.50496	6.2712	6.87717	4.37469	7.27219	6.3788	7.07679	2.42788	5.90481	6.845	4.79453	6.68097	7.55744	5.22403	5.84396	6.35025	6.19548	7.00004	4.58581	6.99535
AC145343.2	4.88865	5.97023	7.51419	6.51901	3.01816	5.86229	6.39193	3.51316	6.35807	4.19236	5.49961	6.2524	3.05983	5.91753	3.5098	2.29626	4.51864	5.15137	5.53527	3.55382	5.21106	5.365	5.84674	2.58602	2.98846	5.7806	5.18167	2.76863	7.8096	4.25348	4.19927	6.68663	5.6771	5.7165	5.1616	4.47117	3.38939	2.70829	2.63839	5.95823	6.48948	5.57195	5.66586	2.32754	4.01493	5.91068	5.23053	4.93565	6.0601
ACAA1	8.89277	9.00184	9.10953	8.97357	9.00392	8.82877	8.95269	9.25157	8.51805	8.66614	8.95505	8.72588	8.66929	9.17696	9.45526	9.84973	9.32337	8.7481	9.63939	9.30772	8.87405	8.86488	9.04717	9.23576	9.27063	9.05102	8.97068	9.13556	9.53902	9.35149	9.66066	9.20894	8.71522	8.68825	8.6768	9.29092	9.90562	8.95505	8.87134	8.82369	8.65463	9.2609	9.01988	8.98466	8.7874	8.88496	7.68122	8.72833	9.13071
ACAA2	5.28691	5.93362	6.71362	6.10788	6.07012	4.56264	6.13378	5.29968	5.08867	6.00357	6.44432	4.65105	5.45483	6.36069	6.78367	7.65873	6.4545	6.92983	6.64091	7.84502	6.57879	6.36968	6.95446	5.57044	5.72036	7.23543	6.73289	6.39322	4.93019	5.75663	6.70622	5.48906	6.15067	6.64329	6.42473	5.94416	5.77428	7.08127	6.24935	6.39322	6.42598	6.55018	7.40688	7.25972	3.88555	6.72943	7.61865	6.41385	6.45198
ACACA	7.77161	8.62975	7.9393	9.53314	7.83626	8.73036	8.74723	8.4859	8.64073	9.15108	8.43887	8.77591	8.86978	8.40852	8.81557	8.25099	8.74398	8.09017	8.84246	7.82107	8.67539	8.41472	8.35722	8.51118	8.5928	8.69599	7.71872	7.79334	7.67332	8.47964	8.42845	8.68448	8.57162	8.41515	8.34646	8.36494	7.56344	8.34333	7.45968	8.14725	8.04605	8.24263	8.3395	7.32344	8.40567	8.037	8.00678	8.0915	8.59237
ACACB	7.83562	7.10612	8.7015	8.15125	6.68399	7.42561	8.08906	6.88532	7.01223	6.75401	7.05856	6.49572	7.24003	6.43183	7.1697	8.77056	7.61124	6.99451	7.39268	8.41763	6.93743	7.1526	7.01758	7.00574	7.39492	7.79762	6.52327	7.09291	7.8353	5.98381	8.2441	6.31667	7.43009	4.33312	7.28709	6.99366	8.32005	7.23346	6.94695	7.74226	8.1598	6.52697	7.53789	9.30772	7.11781	7.2682	6.98266	6.95641	7.08242
ACAD10	4.89185	5.48716	5.2528	5.57752	5.50265	6.42823	5.7344	5.53349	5.90212	5.62736	5.99457	6.24005	4.98879	6.15266	5.58537	5.57071	5.61601	5.71401	5.50496	5.98304	5.56341	5.41936	5.34496	5.46233	6.06187	3.97734	5.67352	6.24258	4.98465	5.49508	6.29305	4.89251	5.14934	4.20163	5.24197	4.54751	5.91068	4.63237	5.46578	5.12192	3.49721	5.64317	5.41723	5.8061	5.42652	4.47896	5.6793	5.37419	5.6259
ACAD8	7.00796	6.62151	4.91157	5.90212	6.62982	5.54305	2.88896	5.83264	6.24487	5.70673	6.30671	6.07155	6.67262	7.80431	7.75741	7.57959	7.52924	6.93633	6.70382	6.2377	8.06147	7.30985	7.66311	7.61095	8.44745	7.26762	6.89632	7.51953	7.36109	7.39268	7.03964	7.43432	7.12708	6.64785	7.28954	6.80751	7.48092	6.88398	7.22471	7.21289	6.59094	6.92169	6.77211	6.30223	6.93011	6.98782	5.4386	6.38698	7.43257
ACAD9	8.10935	8.7955	8.36894	8.57425	8.1816	8.96843	8.86766	9.22902	9.13435	8.62232	8.53668	8.90699	8.54584	7.97477	8.35761	8.50183	8.4577	8.02903	8.4577	8.96442	7.93465	7.81688	7.92311	8.54325	7.793	7.92032	8.51074	9.04179	8.56758	8.10121	6.91331	8.58608	8.75278	8.53233	8.10834	7.9119	9.44403	8.23074	6.92087	8.37785	8.74857	8.3948	8.40006	8.51118	8.22399	8.05702	7.74819	7.81624	7.66403
ACADL	5.24561	5.36418	2.49797	4.62851	5.57456	4.64478	5.40622	4.77485	6.03218	5.23479	5.00026	2.33088	5.2264	5.38275	5.28608	4.50831	4.18954	5.37282	5.2815	6.03702	4.49331	4.31344	5.16014	4.94088	5.4292	4.47242	4.8078	5.8773	6.40312	5.32057	1.65987	5.07716	4.86145	5.01283	5.47549	6.34136	5.65622	5.74127	5.1465	4.52674	4.17025	3.91563	6.05295	5.17936	4.81552	4.80357	5.317	5.1267	3.98354
ACADM	10.1268	8.27429	8.78183	8.95557	9.47051	8.79347	8.0863	8.57202	8.18518	8.55834	8.51339	9.05218	8.78337	9.00131	8.25651	10.0918	8.82731	9.0429	8.72588	8.71904	8.92766	9.05912	9.13248	8.70336	9.14724	8.77449	8.70864	8.18091	8.1056	7.71271	7.91155	6.99229	8.06933	8.19548	10.4114	5.6105	7.99329	8.43303	9.84553	9.38895	9.24895	9.783	9.89587	9.45106	9.24555	9.37696	9.9939	9.96372	9.6516
ACADS	6.32135	5.78502	7.61927	7.11975	6.09828	6.81774	8.69367	6.14127	4.53116	6.91518	6.43842	2.85269	6.71759	6.41782	5.87502	6.57032	6.12218	5.73592	6.42575	7.7881	6.52642	5.83522	6.18254	6.0286	6.40211	6.39613	6.27145	5.9117	3.32748	3.689	4.94184	6.95755	5.15416	8.18659	6.28498	6.03012	6.28182	5.55106	6.58665	6.38642	5.54499	6.13563	5.79539	6.47842	5.77712	6.09804	7.01369	6.34222	6.15937
ACADSB	8.19633	7.20978	4.44557	5.95328	8.25254	5.718	5.52216	5.56106	6.16017	6.29305	6.90057	4.55111	6.38177	8.02267	8.13274	8.35795	7.96934	8.52062	7.10803	8.02762	8.33095	8.00481	8.36153	7.8755	7.74785	8.02728	8.0563	8.16734	7.87963	8.73321	7.29734	7.6081	7.89632	7.6544	7.93465	7.72101	8.48411	7.97725	8.09879	8.10303	7.81624	8.32203	7.51777	7.31903	8.09948	8.0252	8.62518	8.23772	7.85133
ACADVL	9.72582	10.2477	11.7152	11.7464	9.07418	11.4205	10.9038	10.9179	10.1361	10.8739	10.5056	10.8585	10.3188	9.55704	10.562	10.9794	9.47996	8.9028	9.42009	11.1256	8.96223	8.83575	8.77884	8.5523	9.91758	8.9189	9.16787	9.84659	9.46528	9.50383	9.77641	9.72582	9.68854	8.30969	8.74017	9.64365	10.2782	9.18306	9.38432	9.10485	9.06637	8.84758	9.85736	9.37696	8.85816	8.77295	6.36483	7.98762	9.33105
ACAN	5.8708	5.13124	6.51547	6.18647	5.76586	5.32911	6.51575	5.90918	5.77144	5.79166	5.61074	7.75278	6.45399	5.65914	5.9216	6.29467	5.68629	5.38381	6.50679	5.44333	5.97279	5.44386	5.24313	5.46791	5.28635	6.08418	5.24893	5.80561	6.06702	4.44774	4.63316	7.00547	5.04747	6.13057	5.53721	6.05648	5.01068	5.22855	4.84434	6.28361	6.077	5.79671	5.80031	5.64371	5.68901	5.72159	5.99047	5.84701	6.40291
ACAP1	3.41001	4.14815	5.15503	5.05252	5.05194	5.64444	6.18126	5.71556	5.94176	4.78358	4.99658	3.91735	5.41672	4.8314	4.846	4.557	5.4386	3.82867	5.31748	5.2676	4.78051	5.13265	4.49882	4.83651	5.78806	3.72662	5.19698	5.72788	6.41674	5.4812	6.38256	5.18224	6.36941	6.30377	3.7687	5.37282	4.87589	5.07105	4.63046	5.60525	5.03796	4.65219	3.73513	4.44557	4.10856	4.37814	5.83931	4.41681	4.04624
ACAP2	8.34882	6.818	5.1032	6.18309	7.53331	5.74627	6.49	6.73398	6.53007	6.43392	7.18889	5.65777	6.51394	7.70728	7.99188	7.8447	7.07347	7.6406	7.07651	6.9067	7.60134	7.59758	7.40528	6.91155	7.68153	7.20331	6.17801	6.83631	7.27393	6.84558	5.79826	5.87458	6.14859	5.60059	8.46449	5.19473	6.86305	6.72421	7.67129	6.8401	7.1305	7.8147	7.9648	7.11294	7.18115	7.29412	8.10665	7.64613	7.35395
ACAP3	8.03284	8.44457	8.93221	8.99792	7.17253	9.05042	9.22235	8.80579	8.41921	8.4649	8.23112	8.77735	7.8261	7.47297	8.56758	8.03053	7.01164	6.76572	7.0732	8.45041	6.74806	6.51469	6.48615	7.08976	7.25254	6.79932	7.87684	7.44826	7.35998	7.69988	7.93161	8.98235	8.43645	6.71598	7.08807	8.01159	7.27543	6.70382	6.79613	6.45371	6.45891	6.90414	7.42805	6.98325	6.42393	6.12781	3.08203	6.26615	7.2175
ACAT1	7.679	6.64249	6.52723	5.98328	7.69037	6.08192	4.93344	6.50312	6.465	6.15523	7.54905	5.23396	6.73942	8.04296	6.32687	6.84667	7.43615	7.83725	7.5472	6.79299	8.13166	7.70792	7.99948	7.89425	7.40775	8.16806	8.21377	8.1056	7.92311	8.23257	7.37815	8.41308	8.16134	8.19475	7.80788	8.3363	7.48994	8.64511	7.42294	8.09459	7.94918	7.91088	7.31311	8.86072	8.54584	8.24118	9.03845	8.07447	8.16698
ACAT2	7.89771	7.45096	6.30884	7.1785	8.32005	7.17197	7.26036	7.62616	6.77835	7.16783	7.6281	4.25112	7.4298	8.41183	7.67685	2.94731	7.77005	8.07589	7.29955	8.10155	8.41386	7.80688	8.80995	8.67539	7.80588	8.07405	6.90253	8.3568	7.84668	7.6268	6.36859	8.0812	7.30335	8.33057	7.87653	7.80788	6.84064	7.51208	7.07547	8.02406	7.30335	7.79698	7.22982	6.87179	8.36458	8.06899	9.24206	8.19175	8.17823
ACBD3	9.10534	8.90985	7.87165	8.03053	8.83685	8.23479	8.46065	7.88652	8.94687	7.95053	8.51423	6.63774	8.37865	8.76324	7.57518	9.20437	8.96104	8.70292	9.04014	8.6119	8.96612	9.00568	9.1209	9.05329	8.66929	9.09757	9.27341	8.85292	8.81906	8.86542	7.89771	8.87294	9.1209	9.30844	8.97068	8.82532	9.0085	9.07775	8.50822	8.94845	9.0164	8.72542	9.11682	9.35633	9.18225	9.01074	9.38747	8.83277	9.59742
ACBD4	6.53162	7.23916	9.20502	9.22653	6.16094	8.77776	8.89168	8.28418	8.38517	7.81499	7.33713	5.07684	8.00273	7.11326	7.58079	7.24562	6.18228	6.88754	6.16413	5.10527	5.77712	6.65613	6.26084	6.25831	4.34931	6.8447	4.56871	5.5272	7.32959	6.72234	6.45607	7.09547	6.6648	6.26408	6.20774	6.54212	7.57984	7.1121	7.25495	6.16836	7.12375	6.91688	7.06893	7.39327	6.42421	6.43183	4.91392	6.66694	6.73236
ACBD5	9.2379	8.94472	8.96004	9.27697	8.98697	9.29437	9.17158	7.88552	8.6114	8.64746	8.48241	7.90952	8.96949	8.49263	8.20383	8.07522	8.18699	8.80386	9.52994	8.99169	8.42216	8.5237	8.19368	8.03452	8.05667	8.20342	8.63157	8.26483	8.84805	8.38716	8.50262	6.24539	7.80753	8.4624	9.18225	7.30396	8.55041	8.84782	9.45385	8.96949	9.14587	9.03712	9.60155	9.20065	9.17211	9.17836	9.78201	9.61702	9.04655
ACBD6	7.43009	8.22438	6.19703	7.583	7.50795	6.50776	7.98662	8.21119	8.39186	8.46901	8.23663	5.52538	8.17641	8.53803	7.98215	3.91946	7.91053	8.54075	6.42168	6.12658	8.21005	8.19331	8.42971	7.8532	7.43798	8.20306	8.70954	8.49135	7.37264	8.91356	5.71602	9.25634	8.53626	8.42845	7.66872	9.04476	8.32082	8.13238	7.68153	7.6435	7.36643	8.00649	6.86902	7.52924	7.96272	7.75644	8.82266	7.793	8.10524
ACCS	7.5211	7.53268	7.44615	7.97142	6.36041	6.0395	8.97239	7.1121	7.30758	6.51074	6.59684	4.21491	6.23149	6.54718	7.82774	6.9523	7.40296	6.69596	6.01324	5.69378	5.88269	7.23261	4.15783	6.28101	6.83495	6.2264	7.33602	5.97573	7.36703	6.42876	5.63942	7.08778	3.13211	3.57819	5.78984	6.73691	6.06059	6.93862	6.91099	4.2726	6.24787	6.63395	7.30733	7.88652	6.05147	6.87934	4.00553	5.9656	3.51601
ACD	7.62588	8.47632	10.1216	9.50852	7.7083	9.7902	9.61378	9.54584	8.65377	9.68854	8.75181	9.76577	9.19597	7.59181	7.65873	7.01369	7.52799	7.07514	7.44704	7.59938	7.06784	7.41245	7.09659	7.38588	7.30733	6.98208	7.71559	8.45398	8.76219	7.44469	8.31575	8.3948	8.44791	7.42331	7.35707	7.8523	8.10417	6.92483	7.65873	7.19864	7.82571	7.94034	7.39686	7.10305	7.38494	7.52421	5.70023	7.46487	8.24263
ACE	4.88326	5.15476	5.05043	5.26063	4.30621	5.51219	3.29948	5.25952	3.4094	3.76129	4.14571	4.61489	3.92998	5.86507	5.04176	4.81621	3.1164	4.73119	5.4602	2.85378	4.98057	4.23399	5.63608	6.21029	5.11313	4.64478	4.90968	5.66909	5.44816	3.92893	3.8646	4.3393	5.22213	5.20012	3.33895	6.40235	5.21382	3.37619	4.363	2.87799	2.94797	4.94056	4.33218	3.49391	2.91207	2.45061	2.34424	4.3484	5.27255
ACE2	3.85771	2.35268	2.91548	2.33555	3.59408	2.23139	1.61169	3.92952	4.41636	2.35146	3.64764	4.80815	4.85192	2.81478	4.75898	6.17372	5.17241	3.23331	4.32525	5.63529	3.0665	4.53697	4.81984	4.64048	2.70613	3.71467	4.6924	6.03627	5.04747	4.27918	3.68397	3.6264	5.33682	6.79798	4.03688	3.63896	5.25846	3.81842	4.57583	3.12504	5.04105	3.72009	3.71733	5.17563	3.507	2.78134	2.23139	4.31213	2.53857
ACER1	2.41365	3.54277	2.0281	2.57006	2.53678	2.23813	2.73218	2.243	2.85889	2.05447	4.53572	2.90553	2.05207	5.41697	3.50054	5.65727	2.51112	2.16166	2.76014	1.80968	2.7777	2.28645	2.94555	2.94074	3.99624	2.09956	2.46767	3.67145	5.08403	5.44468	3.22599	2.81703	2.47454	3.57972	1.89761	4.81952	3.21086	2.28931	5.72439	2.21083	4.86516	3.01816	2.4857	5.50864	3.34819	3.14425	2.55961	4.98682	3.616
ACER3	8.06899	8.48369	7.73841	7.71366	8.18408	7.71239	7.23519	7.14787	7.88387	7.84595	7.90075	6.33779	7.35914	8.2537	7.58142	7.16589	8.16593	7.66092	8.43143	7.21037	8.04261	8.23298	8.22806	8.18699	8.18768	8.19071	7.80688	7.48694	7.30448	7.28981	7.41893	7.25909	7.50882	7.92788	7.67332	7.22133	7.66311	7.62321	7.64992	8.38478	8.03875	8.12405	8.32005	8.47154	8.09981	8.14793	8.41427	8.22327	8.0516
ACHE	3.33183	5.47791	5.22725	4.83174	4.55501	6.21999	4.50495	6.50753	6.18174	6.51901	5.47392	6.24184	6.2083	4.47442	3.60417	5.26547	5.6134	5.05763	4.78287	3.76641	5.71148	3.1554	5.47113	3.77884	2.98186	4.08938	6.49	6.09828	3.40303	5.53094	5.73592	6.39962	5.72932	6.01175	5.03985	5.64037	4.66059	5.58359	5.51008	5.317	4.6156	4.97681	4.58382	4.40531	5.22403	4.76667	4.56306	5.27281	3.96264
ACIN1	7.19779	5.74731	6.94266	7.1384	6.7956	7.18468	5.51777	7.4544	6.76714	7.39215	6.63368	7.20978	7.02426	6.74806	4.79833	6.54347	7.50494	6.86086	7.45382	7.568	6.8034	6.98837	6.9539	6.10812	7.0288	7.0796	5.84007	5.32558	8.16315	7.53935	6.4882	6.61063	7.33659	7.59181	7.03221	6.97456	3.77988	7.36549	6.8224	7.28302	6.53162	6.75485	6.83013	5.93362	6.81075	6.82444	6.05877	6.37019	6.99064
ACKR1	6.63395	6.56686	4.84961	6.44166	6.09953	7.08612	7.00962	7.15544	5.51666	7.03992	7.20579	6.78811	6.56791	7.15516	7.4212	7.17225	7.17679	6.43082	6.80726	7.24259	6.75373	6.38353	7.0311	6.88101	7.45001	6.74912	7.84116	6.90139	5.13098	6.68955	7.41631	7.95899	7.23288	6.66668	6.54991	7.69638	8.05326	7.66311	6.1867	6.30148	6.88648	6.37019	7.5139	6.78535	6.68985	5.78884	5.40652	6.41412	7.70145
ACKR2	4.71817	4.58746	5.3412	5.42604	4.92688	4.92177	5.53427	5.39297	5.94738	4.56711	5.58968	6.08393	5.17904	4.83247	6.2785	5.0689	5.1553	4.6436	4.09909	4.44085	4.59178	4.68312	4.83247	6.30884	4.60802	4.48232	5.39942	4.55501	5.99946	4.95086	5.41443	4.56106	5.25446	5.44945	4.67754	4.58265	3.34763	5.63024	4.7514	4.72285	5.63838	3.55046	4.07249	4.7108	6.00995	4.66144	5.38147	4.63938	4.8909
ACKR3	7.793	5.51246	5.72909	5.52269	6.21871	5.05996	3.97387	4.72733	5.42095	2.85155	6.3721	5.7344	5.08191	5.29483	6.89254	8.04157	6.72234	7.3706	6.19779	6.73665	6.46893	6.29414	5.24561	5.75787	5.68556	6.59888	6.91602	7.12623	7.46666	6.70432	4.94279	4.26531	5.0334	2.41634	7.6435	5.07256	6.59684	6.324	6.68508	6.11195	6.94614	6.51626	6.96533	6.90882	6.23848	6.80093	7.0732	6.38642	6.4222
ACKR4	4.61095	4.67197	4.64245	5.54106	5.02143	4.37382	1.56943	4.9373	2.0162	4.28449	3.23831	7.00175	3.09683	4.2657	5.56005	4.11121	4.60265	5.14125	3.68123	2.63839	5.32558	3.06709	5.38275	2.76467	4.51577	5.17904	2.7348	3.34991	4.29518	5.84261	3.74924	2.81059	2.74637	3.3621	4.49247	4.76628	3.131	1.6385	2.58249	5.8718	4.57112	4.90186	5.94321	4.40227	4.74367	3.23726	4.50347	4.9926	4.01181
ACLY	8.93273	8.10632	7.35448	6.67235	8.97582	6.81829	8.14357	8.0161	8.19216	8.21803	8.16698	7.44916	8.15158	9.18165	8.65463	8.13091	9.0429	8.77346	9.32969	8.24334	9.20002	9.07418	9.25221	8.72207	8.74546	8.98934	8.58826	8.60151	8.18122	8.50777	8.10904	7.97439	8.1746	8.43182	8.33207	8.002	8.3583	8.23731	8.1598	8.43182	8.25611	8.42636	8.29031	8.50607	8.47017	8.57475	9.28379	8.45852	8.81653
ACMSD	2.18109	1.52433	6.14127	4.86078	3.41279	4.64923	3.94249	2.71699	4.68385	5.24313	4.46065	2.29229	2.6228	4.67574	3.34534	2.94276	4.06834	4.8433	3.2174	5.32265	4.24943	5.91955	2.72278	1.97681	5.53647	5.74405	2.80641	6.99278	1.64186	2.81703	2.86183	1.53547	4.35859	3.25152	2.88387	5.21382	7.44082	4.75499	5.68372	3.8646	5.886	4.29743	4.07662	4.65982	1.58363	1.18089	1.22193	6.02806	2.13239
ACN9	6.23252	5.65253	1.8454	4.46322	6.56816	5.62867	2.70669	6.18852	6.32877	6.70354	5.5796	5.19386	6.44807	6.70165	4.24058	6.9028	6.47763	6.64571	5.98014	2.52365	6.98466	6.782	6.40312	6.46949	4.41024	7.02941	6.06702	5.21775	5.27901	5.22751	6.5837	6.31953	5.30207	5.74075	6.01824	4.75569	5.6119	6.34758	5.2766	6.30403	6.6181	6.69622	2.39955	5.32476	6.13405	6.43343	7.67298	7.07733	6.90414
ACO1	7.37876	7.92234	7.95357	7.58241	7.57125	8.05735	7.78371	7.02341	7.25053	7.36166	8.06933	5.57908	7.26603	7.81944	7.8234	9.00676	7.83301	8.64124	7.93568	9.43492	7.71049	7.74226	7.5671	7.95733	8.06017	8.06259	6.80695	6.47842	7.28103	7.11104	8.58288	7.20497	6.93605	6.54022	7.72191	7.16167	5.72932	7.31019	7.05856	7.09716	7.35259	6.9184	8.16877	7.86042	7.52896	7.70545	8.29113	7.44889	7.9721
ACO2	7.76295	8.11864	8.21231	8.59327	8.02235	7.82076	8.39062	9.51894	9.5172	8.90067	9.14103	6.51394	8.58152	8.87246	7.44139	8.78951	9.15415	8.74899	8.10376	8.83993	9.08433	8.64934	9.18737	9.33654	7.98324	9.29586	8.70248	8.56885	8.43645	8.69367	8.76515	9.57315	8.75141	8.79949	8.51255	9.27974	6.07782	8.7675	7.87064	8.23731	9.05102	8.56979	8.13592	7.79143	8.55272	8.77639	5.86148	8.40766	9.25824
ACOT11	4.85058	4.5578	5.55229	4.66857	4.37249	4.65644	4.49371	5.04983	4.11429	4.93407	5.49041	4.64398	4.11761	3.05528	5.70209	4.76628	4.59672	4.26636	5.32321	3.41163	5.1175	4.93057	4.796	4.56471	4.87329	5.44223	4.64087	4.84697	6.19753	5.17006	3.86573	4.39358	5.63658	5.85799	4.3393	3.82964	5.77835	5.04718	2.65056	4.89824	5.53219	3.32584	4.15499	4.29879	3.25804	3.92259	4.60188	4.71817	4.99062
ACOT12	2.36081	6.13226	4.5256	4.73266	4.07604	5.75915	4.80528	2.94797	1.35966	3.28111	3.08811	5.17441	4.4732	5.47035	6.38775	6.44754	4.3506	2.87409	4.88261	5.42496	2.52233	5.53647	5.45329	4.91157	5.51271	5.87824	4.07555	3.39169	5.09942	4.71552	1.68806	6.13104	2.51976	6.04457	2.72278	5.65569	5.58308	3.89718	2.76357	4.16178	2.39955	5.02258	2.56504	3.53086	4.70105	5.25819	4.83994	4.68425	4.83071
ACOT13	7.59212	7.27393	6.54991	6.11731	7.52045	4.90744	6.83468	6.99674	6.83931	7.8755	7.59069	2.12562	7.48373	8.28872	7.40378	7.3706	8.2656	8.65752	7.25849	7.43615	8.26329	8.03595	8.8508	9.12392	7.01898	8.61498	8.69832	8.39603	8.9189	8.57749	6.48375	8.70016	8.08369	8.87985	7.31903	8.85816	7.54573	8.2169	7.58823	6.83518	6.42952	8.11333	7.36109	7.12139	8.32165	8.13555	9.34152	7.58796	8.20491
ACOT4	5.7165	5.77045	5.18618	2.00831	6.30537	5.13665	5.86484	6.43317	5.49481	6.25517	6.20801	6.76572	6.01722	1.9733	2.30049	1.73058	4.8516	6.58849	5.37013	7.16865	6.62934	6.55043	6.42763	5.45914	4.63468	5.75859	7.32163	7.02233	3.53909	5.42095	2.10031	6.24431	7.86901	6.42446	6.08465	5.41389	7.70208	3.10893	5.94226	4.55423	6.71809	6.35025	3.46651	5.61313	6.23721	6.54046	7.36971	5.97526	6.64277
ACOT6	3.28366	1.81341	2.37825	2.3107	2.40086	2.87918	2.22255	2.59867	1.42248	2.91377	2.65499	7.16727	1.7006	1.95745	2.59479	1.81934	4.53204	2.07288	3.09575	2.65186	2.63485	3.13372	2.93969	2.18789	2.55901	2.95797	3.55921	4.95504	6.14727	3.05983	5.23842	5.6727	4.66438	3.45621	5.09012	5.10949	5.28917	6.58036	3.39496	2.29626	3.28696	1.7764	1.69577	4.9224	3.54667	3.79859	2.76523	1.77515	2.37081
ACOT7	8.36894	9.48066	7.8159	8.81752	9.51237	9.39102	8.509	10.5002	9.80014	10.1981	10.0601	10.5721	9.93308	9.31722	8.97913	7.73681	9.95583	9.48922	9.01518	8.89332	10.0035	9.38817	9.95583	9.96853	9.59327	9.86668	9.57979	10.1552	9.56447	10.191	8.85968	11.1539	9.82682	9.69531	8.53181	10.7574	9.39035	9.29437	8.91996	9.67204	9.8279	10.0918	8.5245	8.81607	9.91889	9.42729	7.98181	9.27763	10.1523
ACOT8	6.97539	7.71649	7.48994	7.96726	7.83822	7.79664	7.15435	8.46865	7.84531	8.72542	8.16988	6.82079	8.30661	7.93026	7.1782	7.99188	8.10699	7.62075	7.59696	7.19897	7.98695	7.42207	7.97795	7.6435	7.54603	8.24154	7.59271	7.75675	7.17704	7.25465	5.52565	8.62051	7.76645	7.08127	6.89502	7.97865	7.24591	7.34055	7.52452	7.68184	7.5843	7.94984	6.70354	6.37715	7.75675	7.43432	5.60817	7.6017	7.9167
ACOT9	7.51419	6.49572	5.90842	4.76701	7.31486	5.67803	6.99755	6.64516	6.67933	6.17649	6.74313	4.83926	5.52295	7.25437	6.48323	3.34879	6.97704	6.96118	7.32019	4.05549	6.95835	7.86735	7.12597	7.00987	7.21037	7.01841	7.46305	6.51678	7.16364	6.67377	4.2615	8.00307	7.90305	7.08213	7.10189	7.20217	7.63514	7.54326	7.00295	6.9036	7.31283	7.06221	6.64412	6.92707	7.14336	6.87826	6.97592	7.10969	7.19057
ACOX1	6.70541	6.03245	5.32911	5.64138	6.72804	5.20625	5.31748	5.5489	5.66782	5.62612	6.33306	5.44362	5.69994	7.08017	7.30844	7.80268	7.43964	7.18917	6.6861	6.66882	6.88398	6.88617	7.04325	6.92032	6.73722	7.2634	6.70954	7.19463	6.72339	6.55422	6.32452	7.32222	6.75645	6.6491	6.96372	7.48881	5.93488	7.11666	6.3206	6.71496	6.51763	7.06387	6.90727	6.87746	6.73866	6.94921	7.48694	6.8266	7.26118
ACOX2	6.04205	5.94512	5.69994	5.82295	6.16122	4.94088	6.0877	3.23228	3.1174	5.27473	5.50573	4.3176	5.41476	3.24991	6.32664	2.59681	2.65437	3.39658	5.45582	3.55644	5.62197	4.51411	5.52615	6.04795	3.2271	6.06581	4.30901	4.84095	5.73705	2.37415	2.22113	5.86405	2.23352	6.43945	5.47442	5.89347	2.55638	1.62108	5.92682	5.30748	3.67099	3.22062	3.56933	6.47763	6.03402	5.42782	6.11348	5.73234	4.9603
ACOX3	7.08387	7.69824	6.50105	6.88072	7.36643	8.08981	7.49438	7.29214	7.76164	7.48461	7.43522	6.55555	6.80284	7.05917	7.28763	7.12623	6.45246	6.37349	6.93462	6.96639	6.26692	6.23923	5.30721	6.19062	6.82714	5.8118	7.12817	6.06261	4.18313	6.41515	7.98762	4.35683	6.48948	6.94695	7.52896	7.26706	6.70252	6.31715	6.77709	6.94695	6.70489	6.79957	7.67453	6.85697	6.58162	6.90964	7.3588	6.79821	6.91204
ACOXL	4.78089	4.32254	3.4482	4.65034	2.62533	3.12284	5.28744	3.25251	5.41777	5.28888	4.88261	7.42688	5.10527	3.04148	2.99605	3.87335	5.18478	5.6217	2.6793	5.42067	3.32974	5.27901	4.44467	3.42164	3.54013	5.2779	5.04839	5.54553	6.12576	6.06415	4.02003	6.79325	4.65725	5.61025	3.3981	4.67609	6.36143	3.59248	4.59364	4.77657	5.39913	4.49918	3.34879	5.24395	2.28788	3.52546	5.38199	4.96446	4.6269
ACP1	7.92613	7.31543	5.78831	6.06033	8.75226	6.45371	6.613	7.26004	6.9268	7.19632	7.81944	6.60745	7.59335	8.61961	6.99616	6.73722	7.99112	8.67633	7.53544	7.72067	8.73766	8.31387	8.72353	8.1757	7.47324	8.48637	8.5928	8.19751	8.26814	8.47924	7.7859	8.49387	8.73475	8.83277	7.95899	8.97636	7.86604	8.8395	7.88618	8.06899	7.95595	7.98937	6.82321	7.65618	8.43143	8.19107	8.29649	7.88521	8.05984
ACP2	7.74033	8.35939	7.19255	6.60577	7.57708	7.8231	7.25734	7.93568	7.93965	8.08222	7.92	7.45329	8.08222	7.57237	7.38675	7.24422	7.98695	7.29441	7.67626	7.88288	7.93833	7.74449	8.15764	8.34646	8.40087	7.68122	7.81499	7.44202	7.60134	7.21515	8.03352	8.35126	6.30912	7.87896	7.95149	8.20526	7.03657	7.27302	7.85199	7.89255	7.68153	7.33684	7.28021	6.34034	7.05222	6.26927	6.3446	6.8986	7.56967
ACP5	4.58863	3.46051	5.18643	5.33569	4.7677	5.2314	4.55616	2.90663	5.19901	5.84674	3.25629	5.49481	5.08782	3.1174	5.3032	5.32826	5.32239	5.77275	5.2826	2.96499	2.2558	3.64002	2.67173	3.89046	6.3975	2.22186	6.64412	5.59434	5.34176	3.96752	4.49754	4.019	6.30537	3.14798	4.40266	6.40102	4.78918	5.68398	5.03031	4.88964	3.36374	5.94371	4.98285	3.64387	5.65433	3.33497	5.6259	5.11691	2.7411
ACP6	7.26791	7.046	7.90476	7.44826	7.16051	7.77484	7.15544	7.57423	7.52234	6.43134	6.42293	7.04797	6.58798	6.72368	6.91867	7.54995	7.76777	7.60905	7.28416	7.41923	7.14901	7.48759	6.86558	6.81557	7.58736	7.20888	6.90781	7.09632	6.0438	7.31427	7.8125	6.50703	7.53878	5.52777	6.71496	4.09862	6.53402	6.01497	6.00022	6.23874	7.03164	6.70928	7.61159	6.57799	7.38108	6.89609	7.21426	6.30777	7.19834
ACPP	4.33619	3.77723	3.87761	2.39099	3.94146	2.39426	5.21826	2.32548	2.94911	3.47831	3.64497	4.62814	4.22754	3.86673	4.61323	3.41384	5.07135	5.0955	3.32584	4.52954	3.44487	3.55438	4.28355	4.93221	3.07888	2.05119	5.84132	4.78318	6.41222	5.40541	2.37012	4.9437	4.71371	5.94487	3.80524	4.68465	5.3441	4.91895	4.14416	3.77084	2.83387	2.74867	3.4359	4.32302	4.6436	4.46659	4.32393	4.36091	4.16478
ACPT	6.89688	6.8078	7.94845	8.01751	6.79722	7.95017	6.80066	7.02794	7.12936	7.06695	6.4684	6.28991	7.33569	6.73503	6.24381	4.22362	5.20126	5.94837	5.65809	3.86673	5.33682	5.01157	6.00279	5.707	5.65356	4.75428	3.63796	6.21059	5.93866	6.68242	5.01186	5.94663	4.23876	7.22527	6.4303	2.6556	2.87076	5.70469	6.27394	7.583	6.13226	5.8773	6.42978	6.31617	5.63556	5.16754	5.95774	5.94202	6.26666
ACR	2.28293	3.11954	6.11117	3.94983	3.4977	3.87704	5.11011	4.62191	4.49142	6.19857	5.52695	4.66323	5.33594	1.94261	5.34738	1.58534	5.74604	4.49964	5.76779	3.92312	4.42517	3.66756	2.89005	2.18563	4.81984	6.03873	5.55252	6.38642	3.45568	2.56434	4.12354	4.22796	7.06635	4.65601	2.17208	5.77172	3.265	5.10868	3.34716	4.16229	3.49275	2.58661	5.35354	5.98381	4.28534	1.48739	5.80716	4.80185	4.52475
ACRBP	3.4359	3.58398	3.68447	2.87463	4.24856	2.67229	4.78151	4.55742	3.88452	2.88156	4.94689	2.91323	4.26531	3.82246	4.9062	3.63688	4.363	4.76437	5.49296	4.99292	5.12844	4.11213	4.82151	5.16129	4.83753	4.63123	5.54836	4.9319	5.20483	3.44714	3.20541	4.97151	3.80804	4.4151	5.06671	5.34258	6.82874	2.75787	4.56633	4.39806	2.92825	2.92502	4.27918	5.15388	4.16868	3.80637	5.05791	4.27546	3.91514
ACRC	8.18447	6.20592	4.77519	5.558	7.67482	6.87686	1.7764	4.97279	4.54287	6.24588	6.57506	1.66766	5.03708	6.93986	6.85377	6.54397	7.8627	6.89228	8.32082	6.65482	5.8927	7.41067	5.85974	7.70113	7.51509	6.22888	7.89455	7.73229	7.04685	8.07522	9.13435	6.29777	8.0516	6.15017	7.72934	7.80622	9.1648	7.95669	7.17028	7.18501	7.97584	7.28447	8.76611	6.75675	6.78068	7.15716	7.61707	7.61428	6.93096
ACRV1	5.87706	6.22424	6.93145	6.36118	5.76331	6.64571	7.23009	5.81304	6.63901	7.0383	6.11757	6.8053	6.52129	6.20324	5.90966	5.97405	5.92731	5.57752	5.40428	5.8837	6.19652	6.2213	6.83065	5.77068	6.09263	6.32135	6.14882	5.00278	6.54236	5.47735	6.32555	6.14347	6.13057	5.64627	6.17906	6.13833	4.61211	5.21798	5.47816	6.15342	6.26927	5.72361	6.77785	6.68771	6.07132	5.84793	6.90306	6.32742	5.68038
ACSBG1	8.07484	8.42422	10.4574	10.2135	7.01516	8.447	9.56709	9.12152	8.65514	8.14323	9.19283	7.35677	8.16554	7.44943	8.24263	10.2548	8.13884	8.19071	8.38716	8.51512	7.71332	7.99468	8.31743	8.37012	7.20414	8.46739	8.69791	8.86649	7.90075	7.75278	9.40719	8.37668	7.88288	8.07368	9.00971	7.73557	7.27603	8.43222	7.0427	7.96582	7.38559	8.317	9.27902	9.22015	8.11448	8.27822	9.01022	8.43683	8.34763
ACSBG2	5.93591	5.29454	5.9016	5.98169	5.02969	4.61521	3.44011	6.36701	4.79376	5.40858	2.98133	3.04148	3.4482	5.00947	5.44998	3.82867	5.60367	4.09909	3.53252	4.28722	3.43201	4.22881	3.82756	3.92566	6.41782	2.37689	4.41249	3.5908	2.64135	6.29694	3.4359	2.4474	1.5311	6.2185	3.59968	3.798	1.98436	3.65597	5.93714	6.03142	5.13559	3.31063	3.65369	4.47807	3.54331	3.46988	4.23677	2.98788	5.35006
ACSF2	6.40394	4.09045	6.22757	5.52777	5.71752	5.25526	3.64387	4.8293	3.57537	3.62684	5.20887	3.65597	3.60086	5.31247	3.46005	4.26798	7.0207	6.69701	6.09682	5.17356	4.53825	4.61211	4.71515	4.44034	4.20026	4.31949	3.30545	7.31567	3.71129	7.36703	4.82728	6.09185	4.31167	4.16523	6.21947	4.05445	5.26007	3.66046	6.18955	3.06151	4.42684	5.0555	6.96976	7.62714	3.36749	3.71733	3.70505	5.8442	6.08241
ACSF3	4.72135	5.67586	6.02508	6.42421	4.85257	6.0066	6.04672	6.47	5.58039	6.25961	5.75331	6.01926	5.80742	5.90335	4.61879	2.96278	4.30259	5.14333	5.64344	5.51171	5.87824	5.1009	5.14037	3.79422	6.13478	5.29768	4.6568	3.07568	4.32847	5.05074	5.70865	5.68065	4.19762	5.8224	5.6656	3.31332	4.65105	5.92551	4.58425	4.42069	5.88219	5.17241	5.66884	3.01922	4.73266	3.63523	5.34953	5.36472	5.81577
ACSL1	7.95999	7.46145	5.99688	5.90408	8.59643	7.80431	5.92207	6.58507	7.11294	6.74109	7.0207	5.84261	7.37901	9.18306	7.85543	7.83496	9.02099	8.04775	8.46154	9.08566	8.95784	8.80288	8.69878	8.90815	9.22839	8.76611	7.41425	7.33099	8.06459	7.208	6.17776	7.03412	7.6249	7.91365	7.84241	7.11182	7.85891	7.57518	8.40895	8.12731	8.19865	7.85511	8.20564	7.63833	7.98832	7.95964	8.23112	8.35162	7.62651
ACSL3	10.8845	10.1871	9.31586	9.76386	10.5721	9.84553	9.8072	10.3434	10.2448	10.0994	10.3582	10.3905	10.2253	10.2283	9.59504	10.0665	10.11	10.2311	10.2733	9.91328	10.5022	10.2148	10.2716	10.1775	10.1819	10.191	10.4924	10.6252	10.6424	10.8133	10.6651	9.71312	10.2698	10.5439	11.2066	9.75886	10.3973	10.6007	10.8133	10.7267	10.5345	10.5522	10.607	10.6128	10.8341	11.0385	10.8528	11.1359	10.57
ACSL4	6.58747	5.77223	3.00742	4.82086	6.73638	5.13919	5.90613	5.66116	6.03652	5.54106	6.37501	4.85025	6.48032	6.87801	6.76433	6.25599	6.55801	6.54558	5.44333	5.68654	7.2134	6.56498	7.05579	7.0427	6.72966	6.76491	5.61857	3.62216	5.44709	5.85652	7.28504	6.21652	5.34709	6.73448	6.57664	3.9983	4.74258	5.84752	6.0877	6.37992	5.57618	6.49047	5.62222	5.28865	6.21164	6.02709	7.20579	6.34892	5.56005
ACSL5	6.51952	5.83084	6.75373	6.55449	5.28447	5.96718	6.08666	6.06798	4.76043	5.49685	6.3927	6.99366	5.69762	5.92632	5.05167	6.50105	5.57249	5.72361	5.91903	7.42091	5.49986	4.45872	6.38405	6.96864	6.15146	6.63039	4.9926	6.22253	5.35801	5.5907	6.14859	5.0689	4.44557	6.22965	6.12446	5.8248	4.68578	5.6771	5.17269	5.71094	6.30966	5.85652	6.41595	7.05978	5.91881	6.0418	6.65903	5.41777	6.15289
ACSL6	7.58049	7.48032	6.6476	6.90385	7.68548	6.81417	6.12983	7.21779	7.5653	7.24422	7.6406	6.62076	7.65412	8.50607	7.89632	8.03284	8.07729	7.90882	8.64455	7.86836	8.43346	8.50262	8.33021	7.97068	8.08516	8.31815	7.53085	7.23748	6.48136	7.57267	5.56057	6.50601	6.29777	7.16392	7.87822	6.53236	6.61116	7.65469	8.39692	7.79241	8.33593	8.35366	8.37865	7.98695	8.30778	8.38716	9.09944	8.47924	8.43303
ACSM1	4.81657	1.87991	2.75369	3.61332	2.61785	3.37121	5.23108	2.84298	4.2998	2.89775	3.99359	3.95881	3.57766	1.87491	4.33619	4.88358	3.19999	1.9229	4.70545	2.89005	5.26731	3.82914	2.77658	6.39193	4.08593	3.69526	3.10611	5.6722	5.83442	4.11957	5.79905	5.17295	5.62409	4.22973	2.22774	5.92881	2.66568	5.70415	5.22612	4.44774	5.44763	3.11316	2.66395	3.21684	2.78641	2.00219	5.10646	2.87193	4.44954
ACSM2A	2.51231	2.69871	3.14425	2.33706	3.35491	2.65369	5.25114	4.08995	2.53741	2.53248	2.85428	5.99377	3.06151	2.21669	4.49499	3.61332	3.92259	2.32409	3.72926	4.36212	4.16868	4.3892	5.56321	3.1431	2.69994	2.88035	5.26811	5.1038	4.56028	4.92463	3.28696	3.04929	6.54852	6.38642	2.78641	5.09998	2.86559	4.88739	4.8641	3.58569	3.31063	3.09253	4.41162	2.20632	3.01816	1.6818	5.12698	1.64013	2.86967
ACSM2B	4.46749	1.79545	4.09151	1.9444	3.20921	4.94567	6.26014	5.32826	3.44714	5.23108	2.76757	4.1345	3.78094	2.08168	5.29483	4.446	1.78537	5.87902	3.0314	2.44005	3.41055	3.09858	5.06609	6.08338	6.06581	5.07594	3.56266	7.44584	3.73183	3.17756	3.30752	3.21196	4.04471	3.36103	2.15696	5.70344	1.82383	1.51332	4.11266	2.29295	3.67203	2.32079	4.18313	5.89193	1.28523	5.32476	5.71372	2.31133	2.34043
ACSM3	3.52599	2.91436	2.90495	3.93999	3.6787	2.23421	3.63948	3.58184	2.63357	3.87863	3.18072	5.28012	2.00398	4.96801	4.26098	3.91897	3.24145	2.61062	2.37565	5.74047	3.87906	2.00569	3.7108	3.52978	3.5587	3.72607	4.74407	3.19494	5.91753	3.04389	5.6791	3.99037	5.14849	5.88786	4.42684	4.5316	4.75819	5.9486	3.89247	1.94894	3.85098	4.34476	5.17675	3.99088	4.31167	4.30038	1.6435	2.54236	3.48044
ACSM5	5.56157	6.17573	8.05326	7.53363	6.27496	5.98679	8.43515	6.81468	6.47715	5.70724	6.1996	5.12306	6.73021	5.42067	6.16094	5.63529	5.80801	5.82937	5.53572	6.08138	5.67829	5.99508	6.06702	5.69351	4.85396	5.08403	6.06654	5.18021	4.3424	6.14525	6.61756	5.83755	6.74109	5.51455	5.80926	5.69912	5.76437	5.3658	4.7051	4.59942	5.67856	5.89371	6.057	5.99245	5.25636	5.90966	3.99675	5.80235	5.27738
ACSS1	6.141	5.89675	6.83688	6.47789	5.51827	5.90031	6.35101	5.37394	6.10162	5.86432	5.63784	5.15023	5.51271	6.0585	6.31928	7.43129	6.56235	5.81818	6.45223	5.85413	6.14882	5.809	5.88628	5.38763	4.96123	6.45758	6.2134	5.38763	4.96772	5.90763	6.1599	6.53891	5.9024	5.94566	5.75616	6.34222	6.69065	6.43741	5.35548	5.96049	5.72642	5.79488	5.73965	5.60269	5.86254	5.41416	5.77884	5.94837	5.93968
ACSS2	7.63707	8.53849	9.67112	8.73766	7.1667	8.96612	9.11888	8.40689	8.36068	8.33552	7.61187	8.51255	8.30584	8.05361	8.58826	8.16912	7.93694	7.1291	8.18999	7.92311	7.38762	7.69858	7.54293	8.29231	8.0526	7.93599	7.91465	8.36153	7.64613	8.00987	8.84758	8.33057	8.21992	7.91968	7.77392	8.16967	8.98024	7.61893	7.76104	8.31854	8.59413	7.58882	7.64767	8.11942	8.10229	7.51268	6.69145	7.64992	7.83884
ACSS3	6.81829	5.90536	7.47862	6.84907	6.19273	5.50367	6.53837	5.91469	6.2842	5.38976	5.65406	5.89218	6.13509	6.04539	6.48087	6.79641	6.40575	6.20009	5.9966	6.57611	6.41088	6.15911	6.97648	5.90008	5.46603	7.03333	6.3975	5.80664	5.83059	5.56239	6.83092	6.51848	4.31531	4.78118	7.25909	6.32715	4.13014	6.61622	6.4209	6.23618	6.83331	6.03328	6.45971	7.75807	6.2312	6.65826	7.25311	7.18303	6.5708
ACTA1	2.9044	5.70023	5.6575	4.10649	5.19215	3.32864	2.82324	5.75709	3.51211	6.45171	4.21236	5.31938	3.9659	4.77167	2.885	3.7646	2.83846	6.11857	5.03189	4.26098	5.95243	6.04871	5.75287	2.96222	3.73836	4.24856	4.13936	4.67007	3.47046	5.0098	3.34763	4.69691	5.94017	6.38857	2.88275	3.23937	3.45036	5.01186	2.96819	5.22612	4.70481	5.6119	3.90697	6.16591	5.04656	5.81553	5.86854	5.12016	6.3206
ACTA2	5.91123	6.42293	6.61486	6.32974	5.61102	9.19099	6.78019	5.8061	4.97059	6.15017	5.98836	4.84792	7.58142	4.68019	5.27334	5.81999	5.66859	5.87358	5.42265	6.36624	5.67537	3.84017	6.48375	5.87003	5.57881	5.41443	5.03281	3.31641	8.53362	4.65182	6.18414	6.80751	6.48639	4.06206	5.13179	7.3594	6.22782	5.05691	7.43463	6.21825	5.93107	5.61074	6.94891	9.15728	5.79881	5.72413	6.22206	5.40703	6.12063
ACTA2-AS1	4.35319	5.57326	6.91576	7.17911	5.75915	5.40568	7.49957	5.53549	6.12983	5.24283	5.87283	4.44869	5.74177	5.86254	5.66909	5.1981	4.83651	3.6748	4.6249	5.418	4.90652	5.4602	5.73337	5.4518	5.40997	5.29858	3.21793	4.91526	2.04308	2.63174	6.15629	5.80488	3.07621	7.10495	4.01231	6.5343	2.58602	5.10923	5.20887	4.60871	4.14519	4.8293	5.88628	2.56763	5.80369	1.81811	3.64551	5.12248	5.1876
ACTB	11.7773	12.4647	11.2435	11.3169	11.203	11.9375	12.3984	12.1976	12.3628	11.4764	11.7716	13.0942	12.1775	13.2127	13.7312	12.9439	13.5065	12.8961	13.5065	13.9384	13.3302	13.0405	13.4563	13.6097	13.7312	13.6097	12.8752	14.3053	13.4563	13.5065	14.0839	13.6097	12.8548	13.6665	11.4663	12.6819	13.4137	13.3302	11.9154	11.908	11.3975	11.6146	12.1144	11.6377	11.3041	11.3425	10.4186	11.1008	11.3633
ACTC1	6.12629	7.06726	7.20069	7.39845	6.83495	7.11357	4.59905	7.16198	7.46964	6.96065	7.07071	8.02202	7.51571	5.96305	7.20043	5.83318	6.63827	6.36197	7.00906	7.53488	6.23512	4.33889	7.36847	7.86768	5.98836	6.42901	6.9326	6.26692	6.38512	5.5161	4.98398	5.50892	4.616	8.36646	6.61116	7.52014	3.41332	7.0577	7.33968	7.89388	7.42207	7.02476	7.1566	7.68184	6.65164	6.92654	7.50795	6.71221	6.90113
ACTG2	5.37095	4.51246	5.75884	2.81001	3.31115	5.08279	3.42427	2.85606	4.1506	3.67099	4.19003	2.72803	4.65644	4.98847	5.36334	5.32691	5.24508	3.46416	4.41681	5.67734	3.06042	4.88534	2.82883	5.24508	2.38963	4.53697	4.68135	3.95254	5.35851	2.8798	6.38071	5.70818	4.02108	5.2974	2.75142	2.66096	2.27879	5.0937	4.85257	5.25767	4.46915	5.18987	3.14586	5.59565	4.66738	4.66929	4.37295	4.06206	2.89174
ACTL10	5.80314	4.90022	6.42848	5.25308	4.96801	4.81374	5.61237	5.83133	3.8603	4.02003	5.85237	8.5014	6.33673	5.45967	3.5303	3.1002	6.40546	6.1405	5.68272	4.78815	5.19189	4.8101	4.0935	4.78287	5.43108	5.35983	3.85098	6.41477	6.8053	2.65986	5.56321	3.13036	2.93571	7.28593	5.31803	5.87106	7.26456	4.23677	3.58236	6.43183	5.01706	6.72533	4.29654	5.77455	5.55536	4.13983	6.38353	5.91516	3.97984
ACTL6A	6.1107	6.2088	5.7975	7.09659	6.28674	5.82217	5.30881	4.98251	5.88422	5.97152	5.5861	5.91322	5.80511	6.68508	1.44516	5.93536	5.58537	5.95774	6.70759	1.90174	6.48538	5.87336	5.10056	2.77076	6.96118	6.01497	4.61287	3.27152	1.99963	1.7206	5.14706	5.60502	5.976	3.86089	6.52257	6.20535	6.34222	2.16325	2.5142	6.14398	6.29777	6.59037	5.54005	6.53573	5.82424	6.24836	6.54102	6.25113	5.66689
ACTL6B	7.65412	9.21621	6.19805	8.47154	7.9119	9.79428	6.15471	10.1994	9.54492	10.0981	9.09579	9.82682	9.08495	7.98865	7.59154	7.35227	8.12049	8.04382	8.01786	6.8216	7.86936	7.8115	8.10303	6.2286	7.59181	7.68518	8.41349	8.17604	7.05195	8.51847	7.60004	8.65651	9.11366	8.1816	7.99811	8.21083	8.27429	8.35126	7.92032	7.26036	7.80556	8.18699	6.06286	7.03858	7.75433	7.40147	6.54264	7.30872	7.70918
ACTL7A	4.67501	2.13531	3.88394	3.72926	2.75539	2.50427	4.48743	3.12332	2.67342	3.53739	2.82717	2.82438	3.84128	3.59302	5.27524	5.20012	2.87409	5.4825	4.63938	2.67053	2.3172	3.29069	2.79044	3.86673	1.85961	3.55382	2.90553	2.49484	4.32808	2.2809	3.42711	5.03431	4.44733	6.77687	2.42788	5.84887	2.61551	2.35081	3.31332	3.00842	5.42471	3.30278	3.33396	2.37345	3.08925	2.55638	2.30599	5.18273	2.85958
ACTL7B	3.31063	3.21846	3.40139	4.15731	4.88293	2.43101	2.7435	2.14084	3.646	3.40139	2.87299	6.43818	3.5903	5.75141	2.29083	3.28056	2.05375	3.6264	4.66738	4.01544	3.95413	3.51211	2.87799	2.28422	5.21854	2.49221	3.81236	6.45529	5.16978	3.53086	2.31938	6.48032	5.56822	5.23423	2.72389	3.46159	4.21183	3.35034	5.66327	3.98984	2.57559	3.74648	5.57509	4.80977	2.57006	3.65653	2.90381	3.39001	2.38896
ACTL8	2.71699	2.66395	3.09044	3.83296	2.58957	3.6958	5.11346	2.8003	3.74924	4.39806	3.32533	3.63183	4.04576	6.52557	4.46749	2.98079	4.33889	5.67563	4.55501	3.60361	3.87761	3.84397	2.94614	5.9646	3.72109	3.94719	4.09969	3.20266	3.07081	2.78928	3.59684	4.20601	2.62155	4.86045	2.8094	4.78708	3.51376	4.66512	4.10703	5.77301	2.88948	4.17716	2.67871	5.04206	5.87381	2.73718	5.02969	2.81703	5.67457
ACTL9	2.54236	2.56579	3.82365	2.6861	4.58382	5.21161	2.63174	1.76998	3.88825	1.9077	2.29368	4.39627	2.42018	4.67123	4.30125	1.89362	5.42949	2.83274	3.5187	5.98457	2.54844	3.52657	4.33762	5.63942	5.1029	1.81447	1.72214	2.19592	6.48087	5.70344	2.54477	5.95752	6.37582	5.0934	2.52545	4.87499	3.87275	5.41389	1.84998	1.495	3.12057	4.23157	4.65481	5.79932	2.75251	4.7148	2.09541	4.63594	4.85222
ACTN1	9.85936	9.39675	9.20129	9.42305	9.06036	9.73803	9.65796	10.1061	9.5181	9.21087	9.4846	9.32822	9.0837	8.83371	9.52283	9.53643	8.43062	9.49488	9.22527	9.02268	8.44791	8.2656	8.20012	8.40646	9.07956	8.22216	8.86129	8.87031	8.91308	8.77639	8.86293	8.38796	8.65563	7.89117	9.26027	8.18518	8.37317	8.66325	9.2576	8.33751	8.72012	8.80632	9.73338	9.13993	8.72495	8.77776	8.27822	8.75761	8.28418
ACTN2	7.13168	6.58317	5.94371	5.78352	7.5671	6.12471	6.50854	7.50609	6.52422	6.48112	7.95669	5.71752	6.1188	7.42393	7.28709	8.25495	7.25794	7.81499	7.94394	7.02369	7.75967	7.59212	8.03252	7.38646	6.87151	7.85797	8.58444	7.87822	8.32122	8.36242	8.0863	8.2537	8.90597	8.24823	7.86604	8.32431	8.17208	8.34646	8.36194	8.20634	7.41542	8.41961	7.89255	7.70362	8.31462	8.15911	7.83268	8.5014	7.75938
ACTN3	4.81721	5.31303	3.13785	5.62144	2.49484	5.82269	7.33659	5.49533	5.95924	4.95341	3.64278	5.63151	5.74627	2.00569	3.65542	2.41634	2.47029	2.62033	3.31895	4.61521	3.26444	4.33713	3.47831	3.68397	3.3621	6.41195	5.96796	6.66326	6.33882	5.59486	4.58306	3.62585	5.77533	3.83468	4.77377	5.41854	3.84608	4.4491	6.23589	4.62964	5.4719	2.19386	5.0585	5.5508	3.06151	4.95086	5.67734	4.42684	3.01816
ACTN4	6.70489	7.83822	9.30703	8.96442	6.90806	8.11655	8.26171	8.76703	7.85102	8.07331	7.99503	9.02988	7.86701	6.7848	6.57506	3.34596	5.70316	7.07409	7.8627	5.95096	5.71928	6.72475	6.23252	7.06608	7.28162	6.86086	5.6974	8.03595	8.13849	7.87583	9.06274	7.7416	8.51555	8.39104	7.25821	7.771	8.54996	7.86735	7.48723	7.44916	6.83599	7.82141	7.99112	7.09063	7.22844	7.33047	6.48714	7.61707	7.68876
ACTR10	10.7627	9.44164	8.90754	8.17534	10.6357	8.60783	8.4804	10.1347	9.87113	9.47367	10.1552	9.56272	10.24	10.6091	8.64223	9.20894	10.0022	10.6962	9.16106	9.06571	10.7429	10.3172	10.7194	10.4521	10.2193	10.5642	10.9092	10.4098	10.8819	10.59	10.3256	10.4238	10.7097	11.15	10.6148	10.5721	9.78414	11.1641	10.2463	10.1647	9.9489	10.4608	9.04655	9.58322	10.7875	10.3138	11.15	10.4592	10.7627
ACTR1A	7.85948	9.92196	9.14587	8.90699	8.57162	9.94209	9.01405	9.86149	9.79118	10.394	9.5849	10.4829	10.1415	8.54538	9.18619	8.108	9.30703	8.78951	9.14337	9.22095	8.96283	8.80431	9.20194	9.08795	8.89384	9.09387	8.54455	9.45106	8.8094	9.15981	9.05741	9.66151	9.00676	8.89691	8.10524	9.48375	8.40124	8.46449	8.15267	8.95051	8.89168	9.10362	7.9539	8.09913	8.97184	8.66277	6.9601	8.52411	9.24686
ACTR1B	7.81372	8.52807	8.78337	8.91044	8.62797	8.31233	8.67439	9.73621	8.63921	9.41089	9.21021	9.8022	8.69319	8.60655	8.8395	8.49387	9.39827	8.84608	9.00971	8.64172	9.0085	8.38837	8.92873	8.62847	8.71625	8.71003	8.61679	8.48851	9.07537	8.78639	9.24686	9.6904	8.95159	8.4729	8.91044	9.44558	8.7955	8.36769	8.53494	8.28571	8.29269	8.53583	8.46615	7.5607	8.70422	8.40447	6.02483	8.27233	9.58322
ACTR2	8.29075	8.20306	6.46393	7.30536	8.42051	7.40775	7.96033	8.03629	8.17713	7.77132	7.70239	7.43227	8.25452	8.35045	7.23716	7.18917	7.95868	7.90442	8.13555	7.20189	8.51074	8.46979	8.37905	7.9539	7.80897	8.15802	8.37515	8.65563	8.2747	8.44055	8.3568	8.51761	9.08626	8.84195	8.064	8.59327	8.04914	8.94472	8.20968	8.68777	8.58288	8.35045	8.12549	8.09389	8.54719	8.73274	7.93634	8.74948	8.02728
ACTR3	9.86149	10.368	9.6685	9.70952	10.5022	10.4009	9.95914	9.85839	10.3647	10.1049	10.1347	9.45761	10.2022	10.7429	10.658	10.2733	10.9013	10.6788	10.1721	10.8424	11.042	10.7473	10.8023	10.6186	10.9641	10.6424	9.57234	9.83293	9.63328	9.72582	9.21952	9.38432	9.5292	9.6623	9.70952	9.79615	9.56891	10.037	10.1049	10.4256	10.294	10.4219	10.2816	10.243	10.5542	10.2969	9.93746	10.2268	10.0124
ACTR3B	8.9479	8.06599	5.82424	5.94588	8.89642	7.43738	6.5126	7.5315	7.94531	7.22189	8.14824	7.48124	8.11197	9.28307	8.87356	8.02557	8.73616	8.86072	7.98116	7.7862	9.0886	8.80002	8.78796	8.76466	9.02523	8.78047	7.60687	8.73521	7.99613	8.10417	8.37632	7.74915	7.90209	8.29883	8.93041	7.99468	8.35443	8.4893	7.8608	8.62138	8.55139	8.6074	7.50326	8.002	8.61823	8.48118	8.77498	8.87078	8.58913
ACTR3BP2	4.57869	4.90155	5.61777	6.06164	5.70724	4.01847	5.28917	5.69149	5.897	2.63655	5.84752	4.25253	4.83786	5.90736	3.60795	6.59414	4.30304	3.50598	5.19047	3.08151	3.97589	5.73387	5.90335	4.29837	6.05094	5.73416	5.31276	7.29898	7.75006	2.51976	2.11154	2.31268	3.50811	6.68156	5.12582	2.82103	6.77211	4.84462	2.95909	6.16172	5.47367	4.22362	5.54079	4.34793	5.40488	5.70518	6.07991	3.45952	3.36482
ACTR3C	5.81129	6.99064	6.96449	6.50727	6.02399	6.26408	7.00604	6.96533	7.02652	7.31543	6.08215	2.62033	6.6648	6.16228	5.32501	6.35127	6.38909	6.03119	6.05903	2.55347	6.26382	5.85652	5.89193	5.76099	6.2539	5.28343	7.8949	6.21702	3.58184	5.56926	2.00132	6.11554	3.41163	2.63485	5.85549	5.40802	5.16809	6.44322	5.37756	5.52747	2.59086	6.07104	5.75564	6.17112	6.5596	6.31617	6.86251	6.1107	6.20427
ACTR5	6.8829	7.28135	7.37962	7.36577	6.71418	7.57063	8.002	8.16627	6.95261	7.57984	7.73229	7.95116	6.33803	6.11403	5.09856	5.50523	6.45013	7.21544	7.54812	6.47	6.45607	6.69756	6.96147	7.11611	6.33698	7.02507	7.12514	7.74693	7.12001	6.81208	6.42115	7.46273	7.56999	7.02969	7.15151	6.90084	5.87902	6.82131	6.33281	6.70432	7.44382	7.26849	7.22501	6.81584	6.91489	7.24907	7.03193	6.67962	6.78978
ACTR6	8.29612	8.15267	6.36093	6.61594	9.19941	8.15802	6.06389	7.50267	7.99188	9.13556	8.05428	7.83595	7.83595	9.09218	8.34882	7.25135	8.99738	8.32981	8.26287	7.58049	9.15912	8.72064	9.32194	8.96004	8.53411	9.0808	7.85863	7.28275	7.24315	8.45852	6.14727	7.25346	7.99226	7.66127	8.65651	7.34232	7.77392	8.30856	8.6119	8.70292	8.46946	9.22592	8.03941	8.86443	9.04362	8.62748	9.29586	9.14275	8.52937
ACTR8	7.10939	6.87256	7.72716	7.33968	7.09688	7.64613	5.57044	7.02206	7.34398	7.48185	6.52527	7.87297	7.35823	7.32315	6.59861	8.2621	7.24648	7.27719	7.58018	7.65114	7.50053	7.51537	7.53212	7.93401	7.28191	7.28678	7.29734	7.8159	7.00491	6.96727	7.26456	7.23716	7.23519	7.21813	6.86305	7.3497	4.74749	7.41185	6.58928	7.44439	7.11834	7.31048	6.95809	7.21315	7.33339	7.20069	7.594	7.49312	7.35313
ACTRT2	5.39557	2.30666	3.24194	2.30735	3.38518	2.83958	5.73314	2.57006	2.18943	4.28768	3.87761	2.76297	2.57497	2.17139	5.68998	4.5747	4.39308	4.2858	2.03255	3.96315	3.20212	2.5006	6.27326	2.80584	2.41827	2.9288	6.17881	5.71504	4.84292	2.74293	3.61911	3.21573	6.85404	3.63742	1.95745	2.26914	4.11707	1.85107	4.25704	2.25927	3.46262	2.41704	2.94074	2.5049	3.32477	2.24866	2.23883	2.68915	3.48544
ACTRT3	5.76695	5.69199	2.89113	3.03428	4.62526	5.85549	7.24591	5.62612	5.91244	5.20829	4.88035	5.81402	6.83331	3.82127	5.01468	4.74476	5.89347	6.09053	3.9064	6.71625	6.59012	5.06208	6.20427	5.27446	5.2926	5.68348	6.72234	7.33339	7.15493	7.16783	4.50996	6.76137	5.5767	6.92032	4.9978	6.80616	5.28012	6.13008	5.7559	4.6708	6.18282	5.90868	6.4234	2.26078	5.73965	5.55002	6.02195	5.35471	5.76307
ACVR1	8.65563	7.08332	7.16167	6.76927	8.05292	6.50105	7.88584	6.4945	7.09264	5.95924	7.04825	1.92495	7.35853	9.43962	7.90038	9.45171	9.26651	8.63483	7.06108	6.39823	9.77722	9.00507	9.47132	9.56891	8.8693	9.5849	6.51626	7.75495	6.40682	5.73106	6.79798	6.53007	5.47602	7.36403	8.05428	7.7859	7.66711	7.38762	6.8532	7.63608	7.48405	7.46055	7.86336	5.47316	7.79883	7.52452	8.34882	7.69441	7.7108
ACVR1B	8.37279	8.5693	8.04382	8.372	8.39399	7.94064	7.77037	7.95964	8.25135	8.5014	8.14286	8.07073	8.40852	8.50822	8.22772	7.81624	8.73816	7.7005	8.21617	8.48283	8.08261	8.40327	8.21305	8.97068	8.74765	8.55795	8.78337	8.84095	9.11189	9.03955	9.53902	9.07478	9.37761	9.15301	8.41921	9.08742	9.42445	9.41484	8.53233	8.63344	8.61961	8.32042	8.81297	8.23479	8.61326	8.45243	8.40646	8.74398	7.90146
ACVR1C	8.77639	7.1667	5.50314	5.92058	7.51301	5.97328	4.45405	7.73093	6.40468	5.99143	7.54361	7.46145	6.86641	9.41484	8.75563	8.0516	9.13248	9.43888	7.31252	7.989	10.0009	9.01872	10.068	9.90349	8.51512	9.67475	6.74939	7.72382	7.23977	7.20132	7.31252	7.03578	7.09659	7.97307	9.16227	6.51074	4.96313	7.99043	7.82875	7.23571	7.63608	7.8234	6.72447	7.20132	7.0204	7.79428	6.52925	7.78179	7.97795
ACVR2A	8.06699	9.29092	8.23845	8.52411	8.40371	9.5163	8.8693	8.60347	8.77687	8.9479	8.41017	8.8954	8.95557	8.5164	8.84041	8.84349	8.03492	8.98024	7.62111	8.11864	8.27586	8.35004	8.01681	8.31311	8.47418	8.25938	7.86239	8.21265	7.915	7.92575	8.38196	7.55599	8.1059	7.90406	7.85133	7.55689	8.56663	7.76874	8.13989	8.16593	7.14506	7.8447	7.83133	7.6653	8.07109	7.78493	8.9194	7.91902	7.60748
ACVR2B	7.33099	7.2538	5.79513	6.28286	7.37178	6.40235	5.52039	6.47383	7.06919	6.38857	7.34171	6.67317	6.42823	6.57931	6.58289	7.33389	6.42978	6.82714	7.08101	5.57407	6.64329	6.52826	6.45321	5.29078	6.87392	6.47738	7.21315	6.28674	7.34727	6.89011	6.17521	6.68242	5.12556	5.82072	7.4104	6.89886	5.26234	7.06695	7.12677	7.32404	7.16109	7.10831	7.17458	6.93658	7.17648	7.26654	7.03555	7.09929	6.88951
ACVR2B-AS1	4.31807	4.77766	6.59439	5.64699	5.04839	6.7532	2.61126	5.84964	4.62112	3.98984	5.58206	3.78254	2.70438	4.1658	6.25313	4.23921	5.87902	6.24711	5.88628	6.91576	5.31046	5.17269	6.05396	6.00485	5.46446	6.36911	3.93782	4.26888	2.39755	5.44998	2.57071	2.99815	1.75863	2.27954	5.37368	2.77658	2.70885	3.75413	2.66341	2.85486	6.36223	5.45939	5.86254	5.25899	3.07242	5.95146	3.04038	5.96898	5.64824
ACVRL1	4.63123	3.09097	5.61494	5.24059	3.13159	4.1427	5.20996	5.77275	4.81883	4.87293	4.72545	6.36016	4.89027	4.08848	4.88326	5.14125	2.17812	5.22551	5.48692	4.04118	3.86956	5.01318	4.33312	5.24452	2.94672	5.3349	4.65481	3.76757	4.90055	3.31895	6.71941	5.30857	2.86351	3.15669	4.796	5.32	5.08015	5.09608	2.1051	2.65115	5.9555	4.64814	5.67563	6.09239	5.1959	4.31388	4.48704	3.98613	5.25224
ACY1	5.96586	3.56047	3.08982	3.37227	3.15986	3.06151	3.99624	4.11761	3.50276	2.74867	3.16165	5.47791	6.17751	2.91151	3.59628	2.34622	3.06427	5.29345	5.0469	2.27879	2.54658	5.66194	4.98251	4.58265	4.2191	5.6751	5.81205	4.88066	5.30995	3.78044	4.17667	6.33306	4.48311	3.71467	3.74231	4.22267	3.52274	3.77836	4.60489	3.12166	3.58917	2.88948	4.5316	2.80876	3.63183	2.95536	4.67352	3.06427	3.18024
ACY3	4.38212	5.51348	5.00371	4.06514	4.8314	5.08569	4.62964	5.45708	4.33804	5.34597	3.82695	5.91194	4.68465	6.44887	3.47994	6.34679	4.40765	2.64934	4.52954	6.5461	4.64964	3.11367	4.74085	5.9791	3.99675	3.48822	3.01922	4.03746	2.99549	6.08095	5.44041	4.41727	2.27879	5.69434	4.13355	3.88122	6.55634	2.60534	3.76757	4.73933	6.07104	4.35149	1.96122	4.80357	4.22114	3.02211	5.64602	4.68727	3.78192
ACYP1	8.90754	7.56313	5.35715	4.02203	10.252	5.02111	4.49754	7.03445	7.67932	7.4394	7.91597	8.00022	6.90964	9.35561	8.96791	9.17836	8.71342	9.20065	8.75813	7.13139	9.27826	9.3953	8.68118	8.93539	8.53991	8.83425	9.28804	9.14587	8.56497	8.94255	8.23514	8.12473	8.42131	9.1484	9.4561	7.96968	8.86129	9.3018	9.75176	9.27697	8.80187	9.10068	8.10737	9.09453	9.72778	9.24895	9.7449	9.6516	9.52366
ADA	4.97122	5.55277	7.10189	5.72566	5.08896	6.0345	3.01376	6.40044	5.08782	6.01749	6.17851	6.92427	5.52398	4.32302	5.47289	5.00244	5.21054	3.14367	6.64009	6.69434	5.68299	5.46127	5.68372	2.41365	7.39075	5.48407	5.04176	6.09804	2.53132	4.38517	6.30619	5.30881	3.42936	5.65777	5.62612	4.10162	5.90966	4.36519	5.6105	4.26493	3.04978	5.63452	6.27899	4.88865	4.93765	5.91123	5.95219	5.25336	5.71119
ADAD1	5.15503	5.5232	6.10004	6.46657	4.77871	5.69639	7.46369	4.54402	5.56875	5.69434	4.71224	6.45294	5.31531	4.89584	5.39668	6.19805	4.26707	4.9312	4.56386	5.89554	5.96922	5.5543	5.43273	5.55277	5.32057	4.69024	5.64444	3.45777	4.75569	3.93576	3.04641	5.47087	4.32572	4.95815	4.68242	2.98506	3.26712	4.84363	4.00347	6.01616	5.60295	3.93148	5.53118	4.54566	4.28449	5.21905	5.52398	5.18021	5.36442
ADAD2	5.26985	6.2286	3.5599	4.8516	3.92415	6.64385	8.16054	4.49704	4.34289	4.70066	3.37121	3.05419	4.36961	3.08102	3.20374	4.87148	2.58719	5.65022	3.66046	4.28493	3.94146	4.16478	4.31577	4.38079	5.71531	4.27499	2.82717	2.94226	8.25569	2.84649	2.93206	4.12055	5.49961	4.95651	5.27123	3.93946	4.59251	2.84235	4.02968	6.57032	5.56765	5.22267	3.21461	6.42685	3.28591	3.91299	4.78493	6.1468	5.04808
ADAL	6.96891	6.50703	7.06032	6.53597	6.52802	6.69409	7.12109	6.72804	6.57478	7.15774	6.61949	7.29154	6.28802	7.07597	7.47913	5.77607	6.63854	6.68213	7.06302	5.87706	6.99954	6.96065	6.71362	6.84907	7.62558	5.87653	6.55336	5.00947	7.41245	7.07514	6.04795	6.06364	4.89992	6.8078	6.40624	6.09104	6.67133	6.8034	6.99755	7.03555	6.85954	7.41982	7.8301	6.53291	7.02597	7.11419	7.47445	6.68557	6.87879
ADAM10	8.95617	7.47355	6.32427	5.67433	9.21483	6.66375	6.51978	6.5373	7.05946	6.44028	7.43463	7.10939	7.36943	8.82685	9.15415	9.38677	8.82783	9.31655	9.70577	9.30053	9.12211	9.2971	8.71625	8.70864	9.17449	8.93326	8.94303	8.95051	9.21754	8.73369	8.96791	7.44826	8.22251	8.71568	9.14275	8.24704	9.41939	8.84507	8.9876	8.93975	8.66748	8.73715	9.17158	9.18165	8.73274	8.73228	8.843	8.96283	8.55751
ADAM11	6.89807	8.20342	8.39725	8.00548	7.46813	9.10953	7.43492	8.65799	8.82212	8.71866	7.92718	8.40895	8.18193	8.51682	9.02334	7.67482	8.5874	6.67075	7.74693	7.73398	8.21044	7.86768	7.99535	8.12195	8.21769	7.83133	7.38931	6.87445	3.11954	7.09322	7.5554	7.83465	7.5946	6.66008	6.59463	7.09063	7.86566	7.26629	7.00519	7.24991	7.34727	7.77392	7.59696	6.34972	7.19988	6.26849	5.44972	7.69221	7.3594
ADAM12	5.394	5.85237	7.05917	6.0854	6.05422	6.56235	4.98943	5.46258	6.57005	6.8532	4.74297	6.48457	6.19604	5.57355	4.77766	6.35571	4.84131	4.65034	4.76082	5.43729	5.20973	5.59233	5.55106	5.72515	5.70892	4.99901	5.58488	4.03238	4.4151	4.89992	4.19664	5.0125	4.56511	4.95504	4.36729	5.94663	5.18021	4.40673	3.64115	4.82187	4.74749	5.26292	5.09669	4.26888	5.21745	4.31344	6.06511	3.84456	4.81721
ADAM15	6.42421	6.55609	5.70916	5.21132	5.14011	6.69836	5.41201	5.88495	5.12387	7.07679	6.46295	5.47392	6.30247	6.1107	6.51074	5.03985	6.27796	4.18617	4.97489	5.17563	5.25501	4.98187	6.30431	6.01224	5.96151	4.87499	4.99321	2.97408	4.59403	4.5058	4.81409	2.9044	5.9193	3.38465	5.01792	3.82695	4.05789	3.9064	5.72886	6.0781	6.32715	4.96563	5.73592	4.99963	5.92031	4.9289	5.18703	5.47681	5.31725
ADAM17	8.32394	7.23233	6.80226	7.51743	7.39327	6.74265	6.79907	7.16254	7.11182	6.79587	7.2932	7.0796	6.50727	8.08805	7.91632	8.54813	7.55833	7.78744	7.60358	8.04775	7.34232	7.24504	7.27248	7.25408	7.72556	6.88345	8.13921	7.96139	7.79883	8.41427	7.37602	7.49627	7.37206	7.38252	7.38526	7.9648	8.51465	7.69347	7.88943	7.50822	7.28049	7.22247	7.94775	7.46934	7.2196	7.45876	8.25813	7.20859	7.49867
ADAM18	4.44383	5.25796	5.72955	5.6575	4.6125	4.75462	4.51529	3.39282	2.96759	5.48827	3.9598	4.36169	4.74542	5.04656	4.94088	5.2926	5.23591	5.61989	4.55151	6.51207	4.80389	4.14468	2.68194	4.65182	5.0952	4.74749	3.40252	5.7564	3.91458	4.70249	3.32276	5.76358	4.57941	5.63838	3.54989	5.85824	2.543	4.57275	4.20835	5.2161	3.63523	4.33127	3.51655	4.6379	4.41553	3.48822	5.64444	4.17424	4.52634
ADAM19	6.83388	6.11195	5.29714	5.10949	6.18102	6.71809	7.96307	5.74555	5.66404	6.02003	5.68528	6.79349	6.27556	5.87203	6.13588	5.56341	5.62144	6.20511	6.29201	5.89318	5.33133	5.09251	5.32747	5.7344	5.83809	5.44868	6.42366	6.16985	6.24836	4.90386	5.03189	6.58238	5.6796	5.71556	6.4083	5.61722	4.71115	5.3083	6.21085	6.59547	5.54681	6.07036	6.59888	5.57801	6.37373	6.08044	5.81597	6.20111	5.9379
ADAM2	2.17208	3.52036	4.59477	5.05281	2.15533	1.98848	2.92276	5.02786	1.27501	3.20812	2.71461	7.09521	1.84189	5.39753	3.95413	4.71552	2.28361	5.63761	2.06721	1.88105	1.2023	5.6791	2.63124	1.47022	3.7282	2.674	1.49717	2.40501	5.62042	6.02781	3.54331	2.03062	5.25336	6.32824	2.01106	2.30666	2.11404	4.03128	1.40126	1.09739	5.60788	1.96295	2.00049	1.64186	1.68975	3.80034	2.35939	4.99	3.50811
ADAM20	4.91564	4.38699	5.22379	5.07011	2.96819	5.94539	5.72439	4.45853	3.93576	4.88433	5.49867	5.91779	4.557	4.29136	4.77485	5.5543	2.22186	3.39335	4.72135	5.16244	4.56471	5.00788	3.1431	5.67612	5.50138	5.24113	5.12582	5.85114	6.84694	3.89663	5.16721	5.41504	3.62532	5.29592	4.72432	3.65321	2.25304	6.10004	4.95115	5.36879	3.86779	4.27593	3.90256	4.82468	4.75462	5.86073	4.58104	4.019	2.82883
ADAM21	5.12989	3.88348	3.33084	4.64011	5.55906	5.58537	5.48906	5.80059	6.59838	5.19299	5.2701	2.80373	5.84109	2.2809	5.21524	5.52244	5.03893	3.30002	2.75369	4.97122	5.29798	4.6355	5.3455	5.49961	4.99596	4.31167	6.49153	5.43028	5.9966	5.40595	4.84029	4.89796	5.39136	4.10503	5.41854	6.03729	4.99689	4.88899	4.47602	4.20704	3.44321	4.56871	4.2979	5.32911	5.16809	5.61989	6.46557	5.54416	5.56765
ADAM22	8.07	6.84667	5.66535	6.4042	7.80143	6.69248	5.96998	6.93688	7.17679	6.89279	6.98972	6.04995	6.74777	7.7881	8.5138	8.72833	8.03284	7.87858	8.42005	7.45674	8.53068	8.5138	7.98967	7.989	8.16627	8.20093	8.26814	8.48411	8.02406	8.67268	7.50175	7.84305	8.42297	8.51929	8.18266	8.0516	7.74066	8.4706	7.97584	7.68122	8.0801	7.82536	7.8234	7.61893	7.97689	8.13449	8.59459	8.17136	8.35289
ADAM23	8.44419	8.25495	6.84088	6.92285	8.09289	7.97689	7.32282	7.92575	8.36112	8.03595	8.46739	7.97307	8.26171	8.30349	8.61457	7.80493	8.45243	8.3525	9.7449	7.66592	8.47924	8.34226	8.62187	8.34405	8.40371	8.33833	8.67122	8.83744	8.63971	9.06936	8.5645	8.73963	8.91572	9.01518	8.46776	8.47378	8.19141	8.86238	8.39963	8.23112	8.0819	8.47632	8.29075	8.1706	8.70478	8.45398	9.59239	8.73616	9.02824
ADAM28	5.27039	5.04927	4.90997	4.07352	5.9415	3.6902	5.0866	4.36169	4.50495	2.9596	4.28259	4.35773	4.71888	5.22751	4.64165	4.79414	5.70184	5.89985	4.65875	5.31303	4.87012	4.88066	5.26839	3.05983	4.95617	5.40234	2.58356	5.39782	5.50547	4.40765	5.98091	4.95617	4.83518	4.76842	4.26798	4.46573	6.31741	4.39922	3.39605	3.79977	4.3506	5.80314	2.89505	3.44429	3.28419	4.52715	5.68092	2.55039	4.03337
ADAM30	3.9598	4.63975	2.28293	6.25087	4.10109	3.15721	3.74056	4.75037	4.39191	4.70891	4.45445	3.01756	4.78089	3.89826	3.82914	5.69408	4.87681	3.67256	4.83618	5.00758	2.20937	4.70727	3.11152	4.54984	4.30806	4.59178	3.96857	2.92665	2.04967	4.9603	4.76594	4.01793	5.95398	5.48507	3.74179	2.28361	5.23342	2.78756	4.64999	3.45952	4.00868	2.03353	2.95088	5.17904	3.70505	3.59917	2.2204	5.69585	5.30023
ADAM32	6.06313	5.38381	4.36169	6.33153	4.93956	6.73289	5.49041	6.76054	3.50494	6.08367	5.15793	6.30198	6.83013	6.73289	6.09476	5.48692	5.02318	6.02533	5.83392	3.03926	3.88234	4.37899	2.97086	3.0854	6.23977	2.46767	6.07012	7.16942	7.5469	4.52913	7.21204	7.455	5.29689	6.54212	6.39246	6.14478	5.05043	6.38996	6.24739	6.52157	5.19047	6.59814	5.60342	6.49713	5.27123	5.47007	6.15017	6.529	5.77251
ADAM33	7.82708	7.59786	9.76872	9.40046	7.21204	8.09459	8.75761	8.11448	7.61865	7.04133	7.55716	7.40437	7.48612	6.97227	7.29563	8.40327	6.38828	6.66582	7.23836	7.04214	5.43513	6.47196	4.22754	6.32527	7.08446	5.78379	6.93287	7.13286	7.1785	6.01798	8.25938	3.62785	5.23978	6.68931	7.63205	5.61494	5.8217	4.95846	7.3594	6.11348	7.31486	5.77353	7.53908	7.53456	5.94017	6.08666	5.59203	5.96922	6.15446
ADAM3A	4.45209	2.21012	2.08323	2.89611	3.46476	2.65807	3.15825	3.73401	4.98285	2.49925	5.67537	5.31748	5.53094	1.48012	3.76519	6.29829	5.30639	3.49447	1.45702	3.36321	2.03698	4.00971	2.38963	2.45343	1.51101	3.01816	2.60589	2.76467	7.26679	5.35414	4.26493	3.52546	5.28343	4.91493	2.11154	2.70148	2.72103	2.37971	3.12003	2.88326	3.09044	5.03308	5.61652	1.43645	4.94534	3.42711	5.28399	4.52792	3.27531
ADAM5	5.51145	4.60489	7.15998	5.54305	4.40893	5.23169	4.1928	5.28526	5.48381	5.0591	5.48482	4.23782	5.81975	4.96381	3.51148	5.29181	3.99359	2.5191	4.77619	5.29512	2.25443	4.65069	5.08569	5.23078	5.20209	5.70995	2.70046	5.91068	5.3197	4.43903	3.42111	5.598	2.0247	4.96654	5.57855	4.50215	5.12698	4.23305	3.4536	5.81106	5.70724	4.5409	3.77298	5.73285	5.15647	4.59477	5.34308	4.6125	4.14174
ADAM6	5.04627	4.77447	6.62207	5.07594	5.46473	4.846	6.70489	4.34931	5.12754	2.17505	4.40309	1.495	4.00453	6.53649	6.3365	6.57005	4.07091	5.35386	4.34661	4.74542	5.42239	6.21825	5.38523	6.95755	3.2978	4.88635	3.84337	3.90098	5.17156	4.57626	4.87652	4.08539	7.43346	6.76795	3.80034	7.19136	7.38675	6.76355	5.45099	4.04523	4.60834	5.55512	5.74939	5.62788	4.02664	5.88786	2.91829	5.76667	5.00433
ADAM7	2.18722	3.02986	3.8482	2.75723	3.56047	3.92566	4.30346	3.7206	2.67871	4.41727	2.33978	3.68668	3.99258	4.04982	5.00026	5.07105	2.53071	4.27546	4.46702	5.5196	3.97541	2.38439	4.81952	5.054	2.81001	3.41615	5.88012	3.94046	4.2452	4.8669	3.97439	5.49961	5.62538	5.10056	2.40161	5.09221	2.12393	5.03218	4.6794	4.27593	2.71745	3.19773	4.01695	2.99494	3.85516	4.36909	4.846	3.1164	3.30328
ADAM8	3.52387	4.29181	4.51985	6.62909	4.43903	4.26754	5.75487	5.22074	4.9778	6.02073	4.35641	3.71129	4.82963	4.89027	5.23078	6.33306	5.20859	4.4699	5.76149	7.20103	5.18446	4.65367	5.52142	6.1555	6.45607	4.6269	6.63449	5.87878	4.67237	4.7108	6.45118	3.86956	4.01328	5.99839	4.18954	4.63938	5.48482	5.51348	5.97938	4.62413	4.01328	5.45048	5.79671	6.37662	5.7346	5.60318	6.18852	5.98142	5.4492
ADAM9	8.18371	6.57429	6.05472	5.0618	7.77624	5.7453	5.49766	6.57263	6.46581	6.64329	7.71399	2.69344	6.89609	7.91839	6.81261	7.86438	7.6837	8.05876	7.20888	7.32959	8.18091	8.3568	8.04054	7.82042	7.16917	7.6364	7.95629	6.92513	7.58018	7.33602	6.25913	6.70901	7.08242	7.59038	8.31311	6.10712	4.6234	7.50609	7.83852	7.42719	7.74915	7.82248	7.35448	7.69379	7.86998	7.87064	8.60563	8.05326	7.85732
ADAMDEC1	3.98146	4.432	3.05528	4.66892	4.55457	2.47223	5.73387	5.45657	4.64634	5.52695	4.88933	2.97963	4.61798	5.59513	5.64289	5.99764	5.12961	5.43779	5.53046	4.23202	5.15111	4.24104	4.67237	3.95781	6.19627	4.52634	4.12557	4.80715	2.85378	4.73368	4.52233	2.0874	5.74655	4.52756	3.93148	6.02907	7.25703	5.35197	1.98848	4.18906	3.38618	4.46151	4.15783	3.27374	4.15932	3.61493	4.64087	5.32639	5.2742
ADAMTS1	5.64371	5.50547	2.70776	4.97681	6.17163	6.97949	3.30706	4.81621	3.87064	4.01073	5.24702	4.97365	4.73709	7.72455	6.34034	6.31359	7.17171	5.68998	6.93906	6.92731	7.11611	6.54236	7.30872	7.92788	6.43919	6.91895	5.99864	6.75401	6.64707	6.65324	7.77005	6.39883	4.84729	7.8456	6.11243	7.29841	4.8293	5.81668	7.24814	6.44297	6.09263	5.47495	6.69809	6.35182	5.39185	5.41152	7.12879	5.33709	6.24381
ADAMTS10	6.03142	8.00949	8.98996	9.18792	5.59874	8.62701	10.0283	7.31516	7.93092	8.05126	6.90548	8.05493	8.5645	6.66969	7.03412	6.45478	7.00118	5.91419	7.02794	7.2343	6.2524	6.73073	6.5931	7.1782	7.01758	6.85488	7.26173	7.13168	4.41983	6.96533	7.74851	6.2064	4.46151	5.14994	5.66806	6.62179	5.52999	7.07151	7.1557	6.99979	7.13562	6.54691	7.72749	7.48994	6.8216	6.74694	6.37105	6.49739	6.08166
ADAMTS12	2.91098	5.56131	5.43028	5.65834	4.50014	4.92657	6.48403	4.78287	3.97279	6.3206	4.18413	5.28945	5.87458	5.32747	6.08923	5.50211	5.03558	5.38492	5.01825	5.27549	5.74455	6.2083	3.8242	3.63297	5.32215	6.33906	3.53197	4.57583	4.89757	5.05521	5.01468	4.1422	6.27252	3.54776	4.13503	4.71042	5.83706	3.97934	5.10897	5.23396	6.45478	5.33594	4.48869	5.14037	3.88606	3.57418	4.79453	5.02749	3.51032
ADAMTS13	6.0585	6.67023	6.72857	7.50326	5.97477	6.61594	5.71822	6.97483	7.22666	6.54046	6.14373	3.21196	6.70728	6.96118	7.25559	5.44868	5.72462	5.11575	6.67292	7.07765	6.13509	5.23953	6.28101	4.87465	6.0102	5.25796	6.54319	6.83495	4.31949	5.83345	6.03119	5.19869	5.92551	6.61648	5.7855	6.319	5.80801	5.43618	6.15173	6.76247	4.62151	6.32082	6.3177	6.56206	6.4369	5.18732	6.01073	5.9517	6.156
ADAMTS14	6.04326	6.16567	7.42331	6.73289	4.68276	5.65888	6.86006	6.20667	6.32795	6.25313	6.10966	7.27248	6.77186	3.78944	3.2016	3.92998	5.78327	3.33556	5.39942	4.06313	6.33517	5.19642	2.31653	5.77738	6.15811	5.40595	3.5908	2.4709	4.04069	5.90892	6.30938	5.41881	6.48163	4.07996	4.03489	3.02098	3.03087	6.40017	3.21846	6.4329	5.98277	5.56005	5.20594	6.25517	5.80949	5.49273	2.6793	5.52667	5.39645
ADAMTS15	3.56323	5.03157	3.30328	4.53782	4.93796	5.05431	5.25336	4.557	4.40309	3.40829	3.2726	4.52829	5.30721	3.32697	6.14628	4.65297	3.28476	5.18224	4.24709	2.40848	3.09148	2.02316	3.36749	2.79392	4.62526	3.70963	3.97836	3.24653	3.31063	5.01406	4.25704	3.92155	5.97938	3.72876	3.83128	5.7564	4.73547	5.12754	3.81682	3.09414	5.22437	5.29858	2.61671	4.76405	4.93092	4.66476	3.36799	2.21385	5.18846
ADAMTS16	3.40884	5.08691	3.81945	2.25515	4.59783	2.57325	3.65653	4.42113	2.23661	3.80141	2.29494	2.57687	2.90495	5.76916	6.76054	5.88946	6.2093	5.14706	3.02155	5.30023	6.71137	5.29912	3.98197	4.88964	6.67347	4.81409	5.16014	4.07604	2.56646	5.29658	3.40303	4.61521	3.77194	2.91044	2.86855	3.32697	3.16165	2.4099	4.91392	3.31895	5.03858	3.02315	5.35169	3.15267	4.88326	2.76234	4.24328	2.24018	2.69994
ADAMTS17	6.58137	5.07378	5.23621	4.67648	5.57071	5.32854	5.25363	2.30317	3.3707	5.45835	5.44362	4.74963	5.04451	4.94506	4.23157	5.08371	4.99223	5.4602	5.89064	5.12698	5.67856	4.93796	5.36279	4.3997	4.50382	5.98224	4.99411	4.72872	6.49262	5.55698	6.02508	6.13198	4.96563	2.89933	5.84862	3.22819	4.59329	5.07043	5.76358	5.17563	5.59486	6.50703	5.37582	5.11011	5.80131	5.48173	6.47763	5.28291	5.52933
ADAMTS18	5.97502	5.86876	5.89527	6.65429	5.64111	6.30855	4.97931	4.14468	5.02563	6.41489	4.52275	3.33727	5.07986	5.60733	5.14905	5.65127	4.42296	5.93562	5.78525	5.59745	5.07744	6.35914	4.81584	5.53875	5.31776	5.63711	4.76008	6.8105	3.07413	4.60727	4.95686	4.79865	3.4681	3.65099	5.21666	5.52538	7.04936	5.42067	4.19664	5.21497	6.08215	5.79698	4.5256	5.44602	5.81622	5.25114	5.21552	5.36389	5.26495
ADAMTS19	4.35409	6.51207	4.40016	5.13983	4.77019	5.82757	5.44552	5.86381	5.67986	6.08824	4.64087	3.93638	4.86851	3.70687	5.75463	4.3112	3.58569	5.41751	5.00521	1.59871	5.16298	3.99359	3.57258	3.68447	3.94983	2.91264	4.30856	5.34064	2.16806	5.00667	5.7509	3.70739	5.40072	3.72445	3.16432	5.03031	2.34117	4.88635	4.34336	6.34006	4.35549	5.88677	6.19117	5.20654	4.29136	5.18565	5.76724	5.59434	4.70105
ADAMTS2	6.11529	4.69504	6.69596	5.47577	4.35773	5.08867	5.33975	4.55616	3.73401	5.57752	4.9292	4.99963	4.99747	4.89855	5.30398	4.22512	4.14313	4.29879	4.81044	6.51028	5.43216	4.13061	4.59056	3.55541	4.01434	3.51426	4.13105	3.42111	5.84964	3.59968	4.10401	4.97338	5.20713	4.44467	4.35859	4.93867	6.19355	5.14478	3.34763	3.47334	6.2633	3.59517	4.3686	2.7858	3.84665	4.01231	5.15333	3.4094	4.19927
ADAMTS20	3.60417	3.00296	3.65153	3.00954	3.87439	2.27221	4.29474	4.93019	3.94669	4.52025	3.6226	5.00521	3.64278	3.77562	4.1633	4.57001	5.19616	4.42002	5.3385	5.22237	3.67695	5.07074	5.21025	5.59336	4.73509	5.21054	4.32808	5.56447	2.45414	2.18179	5.4492	3.77836	5.13983	5.41152	3.2297	5.85011	3.78841	4.42684	5.02969	2.74176	4.04325	3.57874	3.33236	3.95781	2.44933	3.1708	5.0031	4.40486	4.22881
ADAMTS3	8.77104	5.96254	6.0266	7.48005	6.91363	4.60986	6.32215	8.82685	5.49122	5.27394	8.45932	6.66218	5.18053	7.47652	7.43191	6.25213	7.2791	7.6214	6.79479	6.30591	7.18501	7.26288	7.38404	5.57984	8.28047	6.61003	8.09768	6.96065	5.47262	8.04339	5.53349	6.78867	7.51926	7.91839	8.52017	6.97814	6.18595	7.30733	6.74912	7.14617	8.37477	7.12936	6.20455	6.56091	7.49926	6.54347	6.64302	7.72067	6.75345
ADAMTS4	6.54718	5.59019	4.70365	3.49156	5.19353	6.40575	5.76149	4.60727	5.96872	5.40516	6.01592	7.46369	5.26518	5.32501	4.66289	3.53312	4.78528	5.18478	6.02456	4.71817	5.64993	5.27848	3.4977	4.69657	3.48769	5.81279	5.8748	6.20774	3.80204	4.70365	5.09251	5.40516	3.49617	6.90225	5.81553	2.38896	3.10774	6.06187	2.76582	5.84314	4.21824	5.54708	6.01898	6.00817	5.7936	4.84827	6.56311	5.46233	5.9216
ADAMTS5	5.79064	5.64674	4.94215	5.81896	5.96586	4.9328	4.72582	5.53243	4.96415	4.02055	5.38275	3.01102	5.16869	4.91992	6.07522	6.91947	5.37986	4.23305	4.37469	5.37756	6.50703	5.9117	5.34308	4.58624	6.08066	5.30881	5.82373	6.09876	5.53171	5.93591	4.15154	6.00408	5.02348	6.03195	6.25363	5.41251	5.35879	5.71119	6.00461	4.65034	5.38096	5.59361	6.16985	5.31556	5.591	5.66611	6.16339	4.77415	6.00921
ADAMTS6	5.54029	5.73258	5.65914	3.86619	5.60525	5.88757	4.81689	4.88534	5.67352	5.3506	4.76734	5.54305	5.31127	5.30774	6.09316	5.77906	5.05611	4.97411	4.05549	6.40601	4.59942	5.58637	5.21905	3.3538	5.50036	5.65489	5.0973	4.49414	4.88231	5.67612	4.45288	2.80641	5.57483	4.474	5.30802	4.67867	5.91445	5.32083	5.27765	4.86244	3.0004	4.8078	4.16381	5.21878	5.76307	5.41476	4.95148	4.42948	3.58631
ADAMTS7	4.98847	3.41384	5.70344	4.85671	4.73014	4.39308	4.35272	4.00038	4.21581	4.70825	4.15932	4.59633	5.22855	4.38348	5.69125	2.85055	5.29858	3.7831	3.14955	5.18703	2.92665	4.52233	5.08896	6.54776	3.79591	4.61023	6.1381	5.47577	3.97069	3.42984	7.26231	5.37064	4.71224	6.01565	4.28628	4.85603	5.50732	5.62736	4.8756	4.52475	4.90652	4.91828	5.22294	4.329	3.90098	4.83345	5.49961	2.76405	3.83581
ADAMTS8	8.14824	8.37358	8.42636	8.09948	7.66157	8.44295	8.37905	9.25432	8.37477	7.65019	8.42931	8.30198	8.84041	4.97215	6.97143	7.6196	5.71268	7.63118	6.60498	4.37295	7.74946	7.45674	5.54199	3.32748	6.65613	5.94466	7.44501	8.14207	8.37358	8.55139	8.16315	9.16606	9.11129	7.94001	8.40371	8.67814	6.67051	8.09318	6.92254	7.50206	7.746	7.54784	7.57867	7.5469	7.78493	8.01025	7.11553	6.99477	6.90882
ADAMTS9	5.23423	3.51032	4.41466	4.56672	4.92525	4.90459	5.90868	5.01007	4.0945	5.58097	5.5153	5.29127	4.61837	5.26708	5.04419	5.14478	5.78806	3.7646	5.77855	5.07507	5.01763	4.83382	5.86854	5.14905	5.27929	5.4292	5.76667	4.91291	5.52777	6.10105	5.22751	4.57428	5.53143	6.67502	5.68426	7.02909	5.74863	5.92253	5.34902	5.05727	5.75261	5.23078	6.11043	5.61627	5.11806	5.03	6.57351	5.39372	6.06937
ADAMTS9-AS2	5.14507	3.65926	4.95575	4.26394	5.16411	5.03893	5.49122	3.64656	4.85429	4.96446	5.24943	5.55881	4.82629	4.39191	3.18849	4.54873	4.9603	3.59248	5.29372	4.54715	4.52475	5.14994	4.6057	4.13561	4.27546	3.91678	5.77301	6.3365	3.34153	2.92046	5.24452	5.65204	5.34844	4.57705	6.05245	4.52063	4.52715	4.58624	5.9283	5.40234	4.8293	5.29658	5.6819	4.93378	4.23018	5.72361	4.69801	5.17963	5.57124
ADAMTSL1	3.89826	4.11665	4.90221	4.72285	4.53349	3.87335	2.84355	4.0503	4.5079	2.68844	3.15485	5.11313	2.87628	4.62562	3.84397	4.65644	4.59514	3.82695	3.07242	5.04656	4.56347	4.96714	4.24856	4.50831	4.6269	4.09203	5.08601	4.30484	3.98197	5.26124	4.90459	4.96714	3.05638	5.07011	3.56603	5.04451	5.12754	4.90804	4.35366	4.50536	3.11954	3.62895	4.05644	3.33497	4.75936	5.47241	5.49986	4.86624	4.57312
ADAMTSL2	2.59867	2.93631	2.87572	5.09793	2.48968	3.07463	3.69846	6.09418	3.0226	6.0747	5.50784	6.62982	2.89669	2.89285	4.76842	3.28591	2.38367	2.72157	3.33782	5.73258	2.38643	3.20645	2.66816	2.63124	3.34435	3.09414	5.40316	4.21957	4.59554	6.42848	4.49882	6.40044	4.20401	2.59747	4.1506	6.41857	3.46865	5.43134	5.135	2.77536	4.89992	3.08586	3.84665	2.66509	2.89722	2.73821	3.50332	2.5068	5.19189
ADAMTSL3	4.31619	4.87499	5.16781	5.37209	5.70316	4.86375	5.45835	5.40177	3.57034	5.40802	4.5468	6.02781	4.59092	5.05012	6.80504	5.0585	5.74127	3.43906	6.06187	4.65601	5.59486	4.61921	5.42864	4.94655	5.75859	4.75462	4.44383	4.79802	5.26124	4.2055	4.97215	2.99271	5.07927	3.64764	5.0334	5.95427	4.91191	4.00291	5.44816	5.41854	5.41152	4.33033	5.42864	5.47602	4.91225	4.90359	5.31831	4.34558	5.30639
ADAMTSL4	5.94763	4.21536	5.43806	5.49937	4.18413	5.8373	3.85351	6.03873	5.29332	4.7044	4.57001	5.15793	4.54832	5.96949	2.88387	6.61063	4.68578	4.36091	4.3424	6.81365	6.33882	5.55906	3.75904	6.53702	6.3075	6.3198	5.03765	6.73021	5.39892	5.40234	4.33441	5.7231	3.94719	2.96278	4.80495	3.58631	6.68825	5.80488	5.88083	5.76861	3.39658	3.69792	5.26708	5.73416	4.99565	5.50138	6.29829	4.88433	5.30292
ADAMTSL5	3.57258	3.1431	5.85874	2.90381	3.13623	5.85728	5.44386	2.39684	5.45758	6.14576	2.92046	4.20113	3.11786	5.22048	2.68552	4.83105	4.99472	3.41437	4.16972	4.56471	2.77135	3.29613	4.00347	3.86573	4.44733	4.10961	4.22267	4.58342	6.72234	2.36286	6.79085	3.23666	4.43903	5.05639	1.9952	5.1236	3.38618	6.11677	2.96065	3.54013	3.08376	2.81817	2.96388	3.59799	2.47884	3.572	3.97934	4.25112	3.63409
ADAP1	8.52895	10.0691	10.9761	10.9794	8.33751	11.2599	10.8075	10.5459	10.0754	10.4715	10.1374	10.8184	10.1319	8.77735	10.0057	9.95364	9.22902	8.58329	10.2223	10.5721	8.7955	8.76369	9.19729	9.32969	9.68026	8.97068	9.2576	9.35706	8.62892	8.60432	10.088	9.37557	9.11564	9.0175	8.298	9.20437	9.79722	8.60151	8.71248	8.53026	8.79397	8.59828	9.07058	8.6589	8.295	8.6114	6.86223	8.39758	8.96392
ADAP2	6.41171	5.94371	7.64252	6.69885	6.73503	5.80369	7.63088	5.8927	5.98886	5.68348	6.11956	5.85442	6.15656	4.92493	6.71917	6.04722	5.19412	6.27948	6.51231	6.09104	5.98142	6.35025	5.83785	5.70818	6.05726	5.99271	5.29426	6.94343	4.94472	5.18329	7.07846	6.61756	5.95874	5.21826	5.45024	6.72234	4.96932	6.35543	5.63354	5.57124	6.00436	6.27176	6.61756	6.85618	5.10056	6.3654	6.22393	5.34981	5.91322
ADAR	10.5862	11.7773	10.7076	10.8962	11.0811	11.2318	10.9461	11.2104	11.5994	11.4397	11.5157	11.5056	11.2675	11.1466	11.4907	11.203	11.3975	11.042	11.2715	11.2138	10.9208	11.0915	10.7875	10.7875	11.1675	10.8133	11.6044	11.3002	11.3633	11.1994	11.8385	11.6552	11.7214	11.4764	10.6357	11.6044	11.7838	11.411	11.0745	11.1815	11.0977	10.8075	11.0066	10.5561	10.9615	10.893	11.3041	10.9524	11.1608
ADARB1	7.55975	7.28049	5.97938	5.96743	7.45412	6.86558	5.73156	7.21148	7.6493	7.2417	7.25616	6.78147	7.01397	8.40124	8.41143	7.793	8.2942	7.25645	7.48032	7.86145	8.39838	8.16352	8.58527	8.33284	7.98361	8.4289	7.79572	8.04119	8.06184	7.89221	7.14701	8.22327	8.31005	7.7769	7.28162	7.70083	7.62616	7.62049	7.25408	7.31427	7.48246	7.03886	6.86278	6.8535	7.33713	7.31965	7.66282	7.55354	7.79856
ADARB2	6.03529	6.21139	5.48226	7.27302	6.16438	6.2134	6.72916	5.63838	5.55277	6.49974	5.72108	4.39675	5.94371	4.4573	5.56973	6.44569	5.41251	4.22796	6.44512	6.60364	2.44868	4.845	5.62867	3.90853	5.31831	5.05223	5.08371	6.39853	6.7848	5.53698	5.37474	5.40939	4.96313	5.54836	6.18032	5.98558	2.87799	5.48639	4.53614	6.05648	5.6683	5.74913	5.76149	6.41567	6.17751	5.2779	4.78672	6.04229	5.81921
ADARB2-AS1	6.77758	6.2119	7.91331	6.91363	4.94789	6.5523	7.87963	5.91728	6.12956	6.07568	6.60796	4.02003	7.08947	3.2726	5.44868	6.93406	6.01772	4.59594	5.77984	7.82373	5.3349	6.16282	6.50445	7.40893	3.74452	6.32009	4.18313	4.47076	2.96443	5.37338	5.3412	2.81423	3.75587	6.43969	6.4422	2.55527	3.27203	4.363	6.45708	6.54583	6.29597	5.66244	6.82956	5.7165	6.3198	5.72605	6.77423	6.58264	5.44386
ADAT1	6.36781	5.52831	6.47196	5.38976	7.04079	4.9625	5.97705	5.22294	5.69585	6.94266	5.46924	2.96278	6.17726	6.73866	4.73368	7.57361	6.40779	6.65508	5.53118	6.58665	6.53919	6.49477	6.42952	4.32076	4.86624	5.56738	5.08222	6.17851	7.41603	7.28103	6.60119	6.29278	7.7018	5.04176	6.15289	4.91225	6.06261	6.90781	6.86475	6.13226	5.74481	6.9036	6.38614	5.93488	7.09796	6.35595	2.54477	6.77709	6.85075
ADAT2	6.57107	6.20136	5.11256	3.09575	6.88181	6.04917	5.48433	5.1029	5.38838	5.14125	5.94763	5.9497	4.33889	7.08529	7.28221	7.64863	6.69306	6.64224	5.96638	7.14272	7.0655	6.86086	6.59684	6.63774	7.10584	5.93993	5.09012	5.94017	6.24539	6.82352	7.11501	5.35745	6.69596	6.86798	5.97229	6.40575	5.93891	5.96898	5.22523	5.9656	6.04722	7.10775	6.78839	6.50312	6.54533	5.60059	7.00962	6.71084	6.42823
ADAT3	5.91042	4.97243	7.28534	7.11326	5.80926	7.09291	7.24003	6.45321	6.99178	6.53007	6.15041	5.0055	6.21484	6.03977	4.57001	4.82187	5.74177	3.87863	5.37064	5.92253	5.97047	5.25063	5.97178	3.95196	6.30299	5.77984	5.4292	5.95727	5.39185	6.80153	5.46152	7.0427	5.30552	6.01151	5.54604	4.59017	5.96128	5.96202	5.12526	5.12099	6.32318	5.39108	5.12192	5.99143	4.78708	5.93462	5.2035	5.81999	3.78632
ADCK1	8.00307	8.49809	9.47837	8.67944	7.82678	8.62422	8.21083	8.35795	8.69549	8.09879	7.54753	8.83993	8.51512	7.02849	7.30101	7.56376	7.87791	7.48492	8.1706	8.31005	7.17279	7.3225	7.81529	7.91229	8.00022	7.80928	7.771	8.61326	6.86197	7.73292	8.68687	8.40087	8.14105	5.62999	6.25804	7.68455	9.05042	6.49823	7.26679	7.78115	7.07931	7.22927	8.13203	7.70637	7.23119	7.79143	7.37234	6.93517	7.54293
ADCK2	6.59684	7.52265	7.12486	7.14272	7.34116	7.8307	7.28867	7.80368	7.73259	8.07589	7.65873	5.53901	7.49957	7.20271	6.60364	7.13949	6.94671	7.57237	7.04022	6.42473	7.29243	7.17511	7.4624	7.1667	6.78839	7.24534	7.09825	7.27688	6.69967	6.4303	6.20136	8.04944	7.02312	7.02822	6.97788	7.35794	6.47481	6.81025	7.43706	7.46813	6.42711	7.37355	6.47083	6.80066	7.51057	7.37933	6.64653	7.08101	7.2634
ADCK3	8.08085	7.77847	7.66058	7.25821	8.2165	7.69074	8.08441	7.32873	7.60687	7.746	7.96167	6.77554	7.56471	7.92821	8.60655	7.49926	8.56148	8.1816	8.13017	8.20342	8.1059	7.71841	8.13921	7.74568	8.00125	8.08838	7.48276	6.03168	7.54106	8.17355	7.91298	8.34226	6.98727	7.70984	8.38359	8.31387	8.16054	7.97898	7.78083	8.32352	8.3548	7.72127	7.68613	8.08767	8.16806	7.80526	6.54583	7.92127	8.22138
ADCK4	5.54106	6.44322	5.81427	7.34639	6.09655	6.62028	7.11528	7.08698	7.26791	7.4035	6.24711	7.6339	7.34026	6.21164	4.64594	5.85974	5.28635	4.67501	4.41203	5.76753	5.81778	6.22757	5.26092	4.28166	5.9651	4.08439	5.25979	6.77449	5.40316	5.87257	5.70023	4.96284	4.35409	7.20217	5.80588	6.09053	4.22315	5.49122	4.41553	5.50187	5.33017	4.67501	4.65143	6.47279	5.97097	6.05574	4.71925	5.59773	3.68498
ADCK5	6.39773	7.25465	7.44382	7.79762	6.08138	8.03875	4.6869	7.48492	7.38436	6.60605	6.38177	7.50494	6.92654	5.62812	4.37093	6.92169	4.61057	5.92031	7.23599	2.64297	5.81975	6.2992	4.85396	3.97439	4.88834	6.73373	6.00436	5.83109	5.76331	6.2093	7.6897	6.93488	7.43403	4.73196	5.84132	4.2088	5.00462	6.97058	6.31114	5.40703	2.63233	6.09528	5.87985	6.20031	5.97279	5.52538	2.77306	4.72397	6.20616
ADCY1	9.31388	9.27269	8.24154	8.06116	9.36369	8.91413	7.78083	8.6749	9.65065	9.06217	8.87134	9.16358	9.46969	7.86735	8.36646	9.37246	7.72191	8.8232	9.13745	8.69644	8.33207	9.09154	7.66623	7.75107	8.03155	7.58176	9.2685	9.13813	8.87246	9.65345	9.17039	9.45247	9.07723	9.36294	9.3946	9.1868	8.64847	9.5382	9.61864	9.13191	9.28519	9.06637	9.21692	9.02041	9.22235	9.50215	9.81411	9.22782	9.64455
ADCY10	2.55039	4.48992	3.88348	5.63049	2.37012	4.25807	4.44774	3.32276	1.73328	4.30761	2.73431	5.17156	4.85257	2.64693	5.25819	2.38514	2.0874	3.69741	4.77128	1.61565	3.97934	3.91125	4.02813	5.22939	5.60817	4.91795	3.3329	4.64558	6.21628	4.77801	4.0529	5.73916	5.34816	5.10868	4.66182	5.58411	5.32962	5.45992	5.10742	5.67243	5.64649	4.36769	2.53553	4.46788	4.2657	4.13355	4.50701	5.26124	4.48906
ADCY10P1	6.49654	5.97431	5.36984	5.72863	6.23044	6.57107	5.1459	6.4106	6.31165	5.90136	5.62066	5.18846	5.63838	5.5759	6.12136	7.24757	5.8442	6.26038	6.41623	5.44582	5.62066	6.34788	6.35331	6.49769	5.69048	6.20297	5.46127	4.44258	5.23053	5.62464	3.62421	4.73547	6.52642	5.90788	6.32009	6.15523	5.70494	6.63009	4.72692	6.39584	6.14781	6.42293	6.65665	5.64993	5.72108	5.3045	6.75017	5.95375	6.31359
ADCY2	10.3031	10.078	9.97444	9.91889	9.83085	9.64627	10.032	9.64365	9.72692	10.0273	10.3854	9.35856	9.71225	9.04821	8.62607	9.67924	9.4125	9.17274	11.0134	8.90334	8.84913	10.0357	9.30424	9.2609	9.09387	9.49318	9.3394	9.24335	8.9584	9.07537	9.52211	9.38895	9.25497	9.18095	10.3801	9.09453	9.039	9.17211	9.35706	10.1523	10.1115	9.49635	9.64537	10.8157	9.95364	10.2298	9.63328	9.66151	10.3887
ADCY3	7.00241	6.76822	7.92515	7.71049	7.60873	7.36703	7.91398	7.24937	6.64543	7.29813	7.29869	8.6589	6.94266	7.70397	7.68031	7.22329	7.85863	7.42688	7.62392	7.87653	7.79631	7.51743	7.61673	8.11415	7.85007	7.97551	7.64733	8.3633	8.2652	7.69793	8.2652	8.59871	7.50937	7.96898	6.9547	8.61915	8.39231	7.65634	7.13021	7.62992	7.13454	6.67848	7.64222	7.33158	7.63514	7.36971	7.02233	7.38162	7.95187
ADCY4	6.20324	5.06799	5.84029	7.62427	6.27394	6.65274	5.51583	4.83483	5.17505	6.50679	6.8483	4.56106	5.09429	3.40082	6.25727	4.11855	4.36257	6.21702	4.00868	7.53299	3.79042	4.13936	5.96049	7.00824	5.47652	5.31019	4.55111	2.66395	4.68174	4.40353	7.01164	3.96752	4.89122	4.86341	6.95722	6.76714	4.46527	3.18789	3.77194	5.43054	5.44896	7.05579	6.97648	5.40072	4.38301	4.15594	4.0699	6.47715	5.78133
ADCY5	6.16702	7.20607	6.09005	6.61194	6.38353	6.94316	7.06032	6.85488	6.88871	7.60504	6.85461	3.69148	7.25167	6.13478	5.08536	6.0378	5.54919	6.4945	6.60525	6.18414	6.33333	5.97805	6.06389	5.01557	4.61131	5.9497	4.00291	5.19299	6.21652	5.08308	4.4811	6.57536	5.03893	5.1896	6.52878	5.29078	5.79905	6.4584	6.24106	6.55367	6.31715	6.14602	5.6155	6.03898	6.46343	5.65154	5.59259	5.66662	6.00073
ADCY6	7.04214	6.91231	4.51782	5.43542	7.65055	7.36788	6.10842	7.51333	7.45847	6.31064	6.67158	8.44589	6.70408	6.65876	8.08597	6.46021	7.56855	6.83958	7.6625	7.95796	6.95143	7.13506	7.02849	7.31844	7.04854	6.78068	7.46757	7.22501	5.80926	7.06221	6.59391	7.25465	6.75236	5.22855	7.35564	7.30335	4.59865	5.52933	6.32742	5.3219	6.91688	6.64224	7.37477	6.73236	6.52474	6.96809	3.08376	7.13344	6.88043
ADCY7	5.95672	5.66222	4.0935	4.3317	5.85948	5.87003	6.39139	5.24228	5.82676	5.49812	5.72955	5.35929	5.45805	6.42293	6.53162	3.11259	6.31014	6.46708	6.0185	5.74835	6.43842	6.5343	6.54878	5.89193	6.07258	6.29068	4.71515	5.34953	5.65356	5.55674	4.76117	3.73028	4.79202	4.37335	5.96586	5.39507	4.42643	5.46709	6.53786	6.29278	5.97526	6.70299	5.95398	5.29884	6.48375	5.96408	6.61379	6.49	6.02097
ADCY8	6.81417	7.71684	8.3952	8.35443	7.40893	8.20166	4.58905	7.2559	7.81499	8.74106	6.53837	8.68305	8.09913	7.36788	6.8447	6.56791	7.8281	7.40893	6.40073	6.51678	7.39444	7.36085	7.39814	7.88817	7.58677	7.47051	4.62727	4.32302	8.11371	6.75618	4.94624	7.9119	7.15516	4.28722	5.33321	4.81984	5.37636	5.42975	6.48898	5.90267	6.11092	5.67586	6.73722	3.77246	6.29568	6.12371	4.51162	4.88497	6.09757
ADCY9	7.93232	8.6402	8.60921	8.68076	7.55235	9.0903	8.83033	8.5919	9.31921	9.00071	8.35045	8.32469	8.78639	8.95505	8.79243	8.16698	8.69272	7.56406	8.30509	8.41017	8.34486	8.13592	8.41557	8.66929	8.9911	8.48283	7.72934	7.83431	7.78303	7.89117	7.79664	7.99004	8.45519	8.07803	7.8353	7.9863	8.41308	8.51033	8.02482	7.9167	7.77753	7.27661	7.8307	7.50326	7.56738	7.57583	7.6916	7.7862	7.78744
ADCYAP1	7.52142	7.13079	5.04718	5.78402	7.76645	5.07986	4.27126	7.21724	6.62076	6.07365	6.65639	4.82361	6.63039	7.01568	7.26603	4.10961	5.79802	3.48769	6.35466	3.35096	5.89751	5.73534	6.55149	4.07713	6.52206	6.47586	7.35111	6.74471	6.53624	7.82875	6.6412	7.73462	6.08516	7.28021	6.27948	7.18618	5.48203	7.08017	7.65992	8.01025	7.52142	7.11975	7.61647	5.15823	7.16337	7.30985	8.30163	7.12139	7.58396
ADCYAP1R1	8.67539	8.71473	8.49345	8.39186	8.9343	7.99848	8.7298	8.06259	8.53233	8.32597	8.35205	8.2621	8.45684	8.54199	9.57979	9.90794	9.01241	9.03107	8.62469	9.1465	8.83326	8.76611	8.75181	8.93918	8.63713	9.1517	8.29153	8.2192	7.31398	8.41183	8.54584	8.88611	7.85102	8.43851	8.13951	8.5915	8.47883	8.17903	8.28796	8.69644	8.6074	8.22699	9.30362	8.70016	8.15731	8.28495	7.36549	7.92613	8.47017
ADD1	9.33302	9.95364	10.051	10.2223	9.84973	10.0423	10.368	9.61111	9.99989	9.90012	9.79428	10.0248	9.91436	9.61378	10.1552	10.3783	9.73439	9.76773	10.4431	9.788	9.51016	9.72309	9.60864	9.82283	9.82283	9.62938	9.86995	9.89587	9.82179	9.78115	10.3517	10.0248	9.95364	9.89036	9.65065	10.1523	10.3124	9.55326	10.0904	9.60073	9.42305	9.39387	9.7353	9.9625	9.65796	9.80529	8.30509	9.45677	9.28804
ADD2	9.05157	8.9797	8.33833	8.40409	9.0288	9.3124	8.40895	8.52148	9.04125	8.768	9.09154	8.55661	9.10485	9.37246	9.53989	8.67987	9.31108	9.25034	9.08495	9.72309	9.1465	9.26917	9.38677	9.16916	9.41399	9.18556	9.20437	9.28587	9.2609	9.20002	9.36946	9.08979	9.05391	9.31722	8.50183	9.07591	9.2971	9.23507	8.96949	9.3018	9.31108	8.80885	9.10248	9.09579	9.08433	9.15301	8.66614	8.87783	8.78845
ADD3	11.1641	10.2091	10.9702	11.0777	10.0956	9.62036	10.9402	9.89258	10.0742	9.05797	10.212	9.42226	9.50383	10.2563	10.5419	12.1231	10.5039	10.4414	10.5721	11.0977	10.3416	10.7053	10.1594	10.4414	10.5304	10.7448	10.57	10.0331	10.4308	9.58668	10.8448	9.5603	10.1923	9.87622	11.1815	9.99273	10.468	10.1688	10.3287	9.94556	10.7243	9.98477	11.6261	10.8845	9.97444	10.5598	9.36515	10.7171	10.4885
ADD3-AS1	4.25441	5.83392	5.37474	5.59383	5.2509	5.72006	6.17957	5.72886	2.94672	4.41816	5.88269	3.25964	4.79025	5.99946	4.7014	6.19984	5.82453	5.69762	6.15759	4.95214	5.84621	5.08472	5.08954	5.88269	6.1102	4.64851	6.41782	5.15707	4.45405	5.71172	6.6122	4.45082	5.17675	4.30038	4.4138	5.86176	4.22973	5.7602	4.96473	4.49704	3.96091	5.65022	6.30275	6.30403	5.65177	5.23199	6.43421	5.79289	5.8509
ADGB	3.87275	2.20772	5.20797	4.7773	4.56788	2.45729	5.67064	5.35629	4.56426	3.20761	1.38791	5.18053	1.92495	4.02108	1.25027	4.17168	4.67352	3.64002	3.20428	4.63123	4.72872	4.45445	2.03353	2.99054	4.78744	5.25873	5.26007	3.5282	6.11403	4.92688	4.4593	4.97655	7.35367	4.51985	2.88896	3.30379	1.85649	3.44378	4.79202	4.67501	5.37915	5.91858	1.94071	2.39487	4.52103	4.80495	4.39529	4.66662	3.09858
ADH1A	4.33127	6.11808	5.6217	5.98534	5.61237	5.18246	2.72216	5.68118	4.87222	4.25253	4.3203	2.38831	3.72009	5.15249	2.20772	4.98589	4.44774	3.90151	2.69289	2.77482	5.16662	3.82365	4.53915	3.59191	5.17156	5.81027	2.44538	2.74404	2.9693	1.93411	5.53855	6.22052	5.72814	4.76226	4.21029	2.38232	3.59799	5.96638	1.5518	4.87589	4.93929	4.93597	2.97631	5.317	2.86735	5.55252	4.77587	4.95909	1.55349
ADH1B	4.66965	2.3297	2.63839	4.02003	3.55695	4.48151	4.47117	4.74189	3.9712	2.57439	3.45413	5.43542	2.53678	4.10209	4.67648	5.41912	4.21183	4.55616	4.54485	4.71406	4.65759	2.74747	3.59517	4.41854	2.7262	3.76022	4.79731	4.56106	3.1415	2.36156	4.95785	4.25704	4.29326	5.135	3.32328	5.52269	4.67721	5.63965	4.2998	4.03587	4.75898	4.77204	4.7217	2.76182	3.30648	3.70179	3.54883	3.26712	4.54606
ADH1C	3.02573	3.04091	3.01867	2.02316	2.64873	2.22113	5.20177	3.40829	3.19374	3.13731	1.53758	4.4372	3.15056	4.7461	2.56882	5.99585	2.75424	2.52937	4.9009	1.75863	2.36421	6.28446	3.97541	6.82848	2.71699	2.97302	2.20263	5.29996	2.81423	3.67145	6.21484	4.37382	2.89401	4.37686	1.49012	3.48426	4.12507	5.30475	1.5178	3.33782	2.92932	3.65708	3.49721	5.32321	2.88387	2.458	3.33445	4.87362	3.33943
ADH4	6.1188	6.141	7.71809	6.66636	5.89751	6.31571	6.65931	6.19934	5.80104	5.3479	6.70541	6.70541	5.55591	6.1468	6.66431	7.09204	5.93814	5.70263	6.04593	7.28926	5.53901	6.32375	5.26037	4.90423	6.10238	4.43034	6.34321	5.88062	5.94041	5.87336	7.03681	4.81272	4.30435	5.43002	5.78655	5.48325	5.73025	6.61003	6.35407	7.62427	5	4.78956	6.26511	7.594	6.2144	6.58162	4.66738	6.59338	6.48589
ADH5	9.04235	8.48804	8.67725	8.71673	8.83993	8.46946	8.72784	8.81139	9.05278	9.24069	8.6609	8.04529	8.72932	8.8083	7.46273	7.77519	8.4548	8.72156	8.3093	7.41396	8.89488	8.35082	9.25692	8.55834	8.02557	8.85816	8.87526	7.94593	8.31387	8.56104	8.1505	8.31119	8.2589	8.62097	8.76515	8.87731	8.2441	8.91516	8.89227	8.47632	8.4729	8.80525	9.14458	8.70679	8.9474	8.80995	9.27558	8.81449	8.78951
ADH6	5.85728	5.14361	5.10145	2.95909	4.12917	4.0503	4.82055	5.02969	4.9373	5.53094	5.16354	3.65321	3.10662	4.50495	5.00606	5.71504	4.48395	5.30045	4.7044	5.54862	4.40626	5.68299	2.80818	5.6727	6.09394	2.80091	4.75179	4.59824	5.4815	5.34496	4.17374	4.2783	5.75915	2.92106	4.88127	4.54873	3.59739	5.2723	4.15783	4.02968	3.56933	5.14212	5.32665	3.97069	4.20789	4.49247	5.25031	5.08015	3.43537
ADH7	5.53502	5.0689	2.92995	6.32877	4.89718	5.44552	7.66157	6.66882	4.32393	6.22424	3.93946	3.67043	5.56973	4.95752	5.54525	5.51852	4.58464	3.36264	4.17523	5.19642	5.3601	5.57777	2.35939	6.61865	5.03825	2.66992	4.27973	6.64277	3.63347	3.77298	3.96264	5.18197	6.04843	5.12813	5.23423	5.54525	4.15499	1.99233	4.96347	2.6143	6.34061	5.74835	5.52667	5.26604	5.05104	3.79313	4.8266	5.43325	4.46405
ADHFE1	8.037	8.35443	8.93484	8.61537	7.53425	6.87746	7.9539	8.18846	7.7413	8.65206	8.07729	8.26402	7.31398	7.90239	7.76265	7.08332	7.02909	7.63485	6.71941	7.63772	7.47712	7.12432	7.37756	8.14207	6.94781	6.91044	8.08767	7.37538	6.76383	7.27275	5.73234	7.43463	8.79745	5.72642	8.0192	8.22806	7.56313	7.55567	3.9278	7.61276	6.83039	7.60267	7.13535	7.68338	7.47415	7.64252	8.32597	7.52675	7.41659
ADI1	8.07331	8.23112	8.72207	8.91729	8.30509	8.18266	8.94032	7.86042	8.48763	7.79241	8.21342	8.07109	8.39603	8.6898	7.85705	7.98662	8.591	8.15621	8.07257	8.85968	8.52238	8.18338	8.24371	8.92161	8.62892	8.78485	7.94494	7.96726	7.88356	7.80928	8.13449	7.66058	8.01227	8.30661	8.09017	8.24745	8.07803	8.19633	7.67999	8.49007	8.41678	8.11415	8.65247	8.85024	8.12616	8.1794	8.42845	8.33751	8.55834
ADIG	5.02969	3.94452	4.01073	5.45203	4.99901	5.2926	5.41646	5.92607	6.85795	5.45406	5.81427	5.78427	6.00382	5.42446	6.6181	5.47416	6.77971	5.38863	5.28399	5.70518	3.31895	6.40017	6.6949	6.95113	4.94088	7.21315	5.26063	7.06276	7.15017	4.50135	5.95451	5.36389	5.52216	4.69543	6.03245	5.75215	6.02933	5.39029	5.57855	5.86432	6.69306	4.97587	5.18874	4.04678	4.87749	5.99788	6.92814	6.20376	5.55616
ADIPOQ	5.8217	4.94311	4.04222	5.1119	4.89385	3.93464	5.88495	5.41309	4.85922	5.45099	4.69583	7.22163	4.40309	5.4292	1.54154	5.06671	5.3032	4.95504	4.19664	5.04298	4.70365	5.47343	5.53143	5.87283	6.53997	5.36525	4.80815	2.80702	3.23331	5.85754	2.42018	3.47946	4.12055	4.45891	5.0439	3.7411	5.39055	5.59618	5.11777	5.07507	4.98973	4.73933	4.77801	3.36103	5.71822	5.60035	5.15707	4.42478	5.14067
ADIPOR1	8.12087	7.96272	7.78459	7.30844	7.08101	7.0463	4.12706	7.05887	7.62869	7.28302	7.81499	5.95898	7.7921	8.06184	7.6229	7.33017	8.46365	8.52937	7.43009	8.21119	7.91365	7.88909	8.2735	8.49387	8.13415	8.55272	8.11197	7.14336	8.0915	8.16054	8.29612	7.62075	8.04119	6.09053	7.84898	7.76199	7.07071	7.73127	7.51689	7.5703	7.55265	7.05083	6.63667	6.53702	7.21175	7.28476	7.04406	7.13668	7.23977
ADIPOR2	8.78796	8.685	7.23716	8.24263	8.51847	7.53602	8.32243	7.19632	8.33712	7.72286	7.89149	3.39972	8.13849	8.59366	9.25034	9.8279	9.17039	8.74153	10.3302	10.1567	8.67169	8.87078	8.91681	9.30121	9.43962	9.04179	9.5966	9.06514	9.91889	7.77161	10.538	8.88885	9.43642	9.63328	8.70016	9.66575	8.86417	9.6252	8.23375	9.42009	9.33573	8.15194	9.14522	9.34437	8.39104	8.63529	8.33021	7.96139	8.64269
ADIRF	3.56158	6.62934	9.42959	8.18053	6.75263	8.69083	9.98135	7.70362	6.75592	7.87791	7.55265	8.82212	8.6119	3.00198	7.00824	7.00604	6.86251	7.51717	6.64438	5.99192	5.83909	5.72059	6.99979	7.31989	4.06412	6.71004	6.4942	7.86532	5.35169	4.77519	7.7834	6.44991	6.22182	4.7478	5.65914	7.43432	7.44644	7.038	4.83209	6.45683	5.8909	7.31626	7.05278	8.36376	6.5343	6.66611	6.45039	5.98759	5.87624
ADIRF-AS1	6.25313	6.05956	6.95952	6.92628	5.94887	3.29613	6.50601	6.51952	6.34972	6.5806	5.63556	6.48615	5.96435	6.19498	3.32382	3.29572	6.45865	5.57071	4.60063	5.83264	6.13351	5.96151	6.77637	6.76741	5.74257	6.63257	5.22725	3.51923	1.877	2.31402	5.21991	3.17756	5.31776	3.70963	5.72694	5.21443	6.43919	4.79529	5.98169	6.42316	3.3922	5.81921	6.58238	5.47873	5.35471	6.19652	4.15499	5.94017	5.73676
ADK	6.66406	6.53941	6.49769	6.61949	7.23204	6.59627	5.70209	7.41185	7.00604	7.8231	7.06808	6.03505	6.80914	7.03742	5.87933	5.31909	6.37184	7.49171	6.47279	5.52747	7.40322	7.07409	7.45218	7.28162	5.93437	7.17115	7.65992	6.47715	5.08925	7.14671	5.39001	6.98837	7.0427	7.76231	7.07903	7.04936	6.16254	7.53544	6.74416	6.20164	7.06411	7.15857	6.88648	7.33713	7.40003	7.41867	7.96407	7.25254	7.28135
ADM	7.89872	6.66086	8.40852	6.42446	6.19062	7.66839	6.53786	4.33867	8.19791	7.55946	7.70728	8.07216	6.3198	7.20016	6.53265	10.7523	7.66341	6.79004	8.3948	2.69041	6.76685	7.16225	8.30198	8.03088	5.3045	6.83119	7.98727	7.15748	8.18338	7.27141	8.87356	8.34147	6.36678	6.38127	7.97439	9.44634	6.7518	6.62207	6.97058	7.01841	7.99848	6.10189	7.53991	8.58699	7.60134	7.43585	8.18587	7.72382	8.768
ADM2	4.67237	5.20209	6.19472	7.04185	4.51162	5.29512	8.23552	4.13208	4.68242	4.33889	6.19907	4.38742	6.34136	6.44404	6.057	6.13509	6.87286	5.34258	5.27064	4.80078	6.38152	6.02097	6.20774	5.3382	6.74994	5.69486	4.15409	4.9062	3.90901	7.07434	4.50748	4.29837	6.86446	7.69379	3.78575	3.95362	4.6125	4.13604	4.63901	3.65926	4.36609	3.47719	5.18273	3.93249	4.53248	4.94122	4.26249	3.59628	4.3176
ADM5	5.96358	7.16077	7.60328	6.04457	3.84931	7.48492	6.75236	7.44501	7.21315	7.39875	6.18079	6.86957	6.45093	5.1876	4.07555	4.30389	2.5191	6.29229	3.88508	6.28701	3.0268	2.68441	3.51923	6.08095	2.63655	4.37986	6.69994	6.84228	3.76241	6.43996	5.08569	5.19162	6.35182	6.05525	2.65056	5.22883	6.41567	5.95823	4.71439	4.22267	5.1876	3.66647	6.03652	6.57351	5.59537	3.49447	3.56158	5.33953	3.85563
ADNP	9.24686	8.37438	7.70362	7.44731	9.24206	8.06051	8.17208	8.23625	8.2946	8.12295	8.45642	8.61823	8.15838	9.57152	8.74765	9.6623	9.39757	9.57053	9.13191	9.17766	9.45106	9.69531	9.43036	9.06036	9.31921	9.46071	9.1648	9.17039	9.11319	9.64627	8.2942	8.60697	9.10534	9.00911	9.26296	8.96104	8.75607	9.13071	9.50699	8.87356	8.96843	8.93326	9.25957	8.85451	8.99907	9.16289	8.82369	9.1903	8.74546
ADNP2	8.13203	7.98465	7.17759	6.88729	8.20785	7.3079	7.43648	7.37149	7.88489	7.53184	7.70758	7.24875	7.76033	7.25972	7.56255	8.24704	7.72934	7.93759	8.2045	7.74915	7.51658	7.67811	7.74191	8.03318	7.89668	7.58396	8.19587	8.30621	8.53991	7.80303	7.74785	8.63752	7.90146	7.96167	7.74568	8.69791	7.51537	8.41308	7.82042	8.60151	8.26013	8.01751	8.21882	8.15764	8.21377	8.09842	7.99435	7.91088	7.90986
ADO	9.13011	9.01518	9.20827	8.98876	8.78796	9.26168	8.8959	9.02156	9.29987	9.27417	8.97463	9.59239	9.51307	8.8959	9.18095	8.10121	8.97582	8.87405	9.19343	8.62097	8.9028	8.86021	9.03353	8.843	8.92479	8.87405	9.20065	9.19665	9.00287	9.23646	8.3548	7.80402	8.50048	9.0294	9.15362	8.2656	8.63022	8.95672	9.20764	9.22839	9.30917	9.07775	8.86186	9.56108	9.27974	9.33654	9.88846	8.9457	8.76062
ADORA1	6.44404	6.50053	7.63327	6.69967	6.18747	5.79462	7.91529	6.48562	6.04132	6.78283	6.81691	7.96693	6.96319	7.60004	8.36574	7.34492	7.7359	6.91044	7.6339	8.14178	7.51571	7.32133	7.36643	7.19255	7.58112	7.44615	7.36788	6.21139	7.77294	7.19804	7.91708	7.89221	7.46487	6.97292	6.18102	7.41396	7.88387	6.95952	6.99868	7.27393	6.71473	7.23864	6.76597	6.97426	7.34819	6.82054	6.24836	7.17087	7.15801
ADORA2A-AS1	3.74179	4.46405	4.96284	4.49288	4.41681	5.07684	2.59292	2.80148	3.06596	4.53288	3.73081	6.47633	1.81934	5.59486	2.74293	5.12698	2.95148	4.28768	3.31217	5.99998	4.96595	5.4221	4.66583	2.35389	2.94018	2.36156	3.90256	2.81644	4.2221	4.19762	3.11894	5.07507	4.92623	7.14451	4.22754	5.35277	1.75613	6.07941	2.33776	3.17924	4.21868	3.72109	4.92724	2.29697	4.394	4.97869	3.52546	4.13355	2.67578
ADORA2B	6.37476	3.63347	6.1499	6.23589	5.28974	3.01922	3.64551	5.38623	2.8923	5.57644	4.10254	1.65148	2.92995	5.54443	5.06983	8.30661	6.06463	6.82444	5.08569	4.05339	6.28597	2.44538	6.13279	6.24762	4.04118	4.42643	3.26015	5.82598	5.41176	3.52767	3.64874	6.89474	7.21007	2.64813	6.93145	7.68846	6.39773	6.50364	6.36781	3.82522	5.2615	5.623	5.85442	3.06369	4.64999	6.20747	7.53024	6.27176	6.58958
ADORA3	6.40882	4.8756	5.90662	6.91071	6.66157	5.73285	5.51171	5.98381	5.48772	5.82784	6.75017	6.18647	5.77632	6.38152	5.87555	5.2796	6.35722	7.11238	6.76301	6.0512	5.49685	5.87718	6.61459	7.03502	5.5767	6.72587	7.50641	3.6748	6.15962	5.38651	5.4655	5.39372	5.20404	5.21054	6.19907	7.67332	6.58665	6.71966	5.64138	5.1009	6.56311	6.73181	6.14273	6.08288	4.6924	6.34758	6.10689	6.43609	6.00257
ADPGK	7.58581	7.21544	7.02849	6.03801	7.35227	6.9751	6.68265	6.97978	7.04106	7.20553	7.44023	6.73975	7.03711	7.21899	6.88101	7.2417	7.56197	7.53363	7.64314	7.93568	7.46145	7.54261	7.68455	7.41156	7.54995	7.52298	6.51028	7.4476	4.14519	3.29069	7.0204	7.37724	6.85668	5.37731	7.49741	7.09796	6.72886	7.04393	7.18917	7.6544	7.33742	6.97648	7.31815	7.16644	7.40147	7.33822	6.36859	6.88562	7.29154
ADPRH	4.01231	4.28493	5.62381	4.50958	5.01675	5.43643	6.80973	5.34738	4.42296	4.82963	5.15906	6.66749	5.28203	4.38562	5.17878	4.83926	5.28424	5.90638	5.37039	5.51402	4.75936	4.6125	4.59865	4.62223	4.55991	5.20859	4.9762	5.49245	6.20136	4.88293	5.09132	4.14416	3.49333	5.49533	5.19444	4.89251	3.01055	4.26888	5.73534	4.12152	5.47289	3.3841	4.91895	5.02563	4.36685	5.42652	4.49704	3.05693	4.94689
ADPRHL1	6.26977	5.62538	6.19627	5.84522	6.22888	6.26114	6.59888	6.56206	5.83909	6.11478	6.18282	6.22206	6.35435	5.59383	5.16754	5.404	5.46366	6.23895	5.32166	6.3177	6.01399	5.87232	6.01749	5.74359	6.05219	5.80263	6.51874	4.89027	6.44862	6.4337	6.71308	6.29467	6.17801	6.82107	6.65429	5.33187	4.83688	5.12813	4.09909	5.60604	5.15111	5.96049	6.51521	4.93221	6.05903	6.271	6.75373	5.73484	6.14222
ADPRHL2	8.88885	9.67649	9.93746	9.72228	9.26651	9.84129	10.0614	9.14337	8.91201	9.61204	9.7249	8.81402	9.12894	9.08136	9.9111	8.71866	9.30306	9.22782	8.93379	9.5849	9.17039	9.0837	8.68076	8.61728	9.36053	8.90754	8.94085	9.27627	9.15538	9.87622	10.162	9.74991	10.0135	9.18431	8.4804	9.57979	9.91758	9.97444	9.80626	9.90679	9.60944	9.16358	7.91331	10.0476	9.74208	9.79218	9.61378	9.36728	9.52052
ADPRM	6.8053	6.4945	7.44112	6.7518	6.50417	7.42423	7.54394	6.26849	6.70541	7.51953	7.44501	7.06579	7.22271	6.47356	5.50952	5.42419	6.32375	6.25213	7.12404	5.34356	6.87232	6.95172	6.67429	5.95647	6.65533	6.40235	6.67577	6.36483	6.8436	5.96743	5.6722	6.45658	6.23589	5.45657	6.8829	5.47956	6.72966	6.29517	5.917	6.86251	7.04214	6.49103	6.0585	6.70649	7.0875	6.76951	7.43677	6.85213	6.88648
ADRA1A	4.59594	3.03428	4.90652	4.9606	3.95781	4.05081	5.93189	3.94719	3.92467	4.29092	5.0439	4.56028	4.63123	4.11855	5.9379	6.18361	3.86673	3.50112	4.50459	5.01098	5.34258	5.29025	4.07142	4.15253	5.15222	4.83753	4.26197	4.86244	5.18732	5.16129	4.03688	5.21132	4.37382	3.47444	3.73951	5.17327	4.41773	2.63422	3.89046	3.62119	4.98346	4.93471	4.76734	3.71292	4.42429	4.28166	3.91355	4.86045	4.45082
ADRA1B	2.61126	4.55225	4.96595	2.12309	2.37565	2.60291	2.22335	2.42596	1.80867	3.21628	4.24477	5.14097	2.88035	4.69307	3.09575	4.25807	3.19328	4.95617	3.74056	4.76082	5.53452	5.45433	2.20404	1.98151	4.66816	4.90682	3.89609	3.54277	2.87353	5.0955	5.39557	2.59086	3.95149	5.11777	3.20112	1.35605	5.07163	5.44896	4.74155	2.47277	4.9437	2.0138	4.83033	1.94359	2.09956	5.80288	2.07923	3.22433	3.58569
ADRA1D	4.65403	3.33135	4.87499	4.88198	2.81183	3.03983	6.48112	4.82431	5.12042	3.28366	4.297	5.1038	2.44607	3.06821	3.44766	4.58144	4.96654	4.89619	3.98556	3.95413	5.43992	4.98619	4.76437	5.67433	4.2088	4.29837	5.22696	3.69634	4.49079	5.58968	3.99202	6.05219	3.38618	4.65335	3.41721	5.39969	3.53197	3.50224	4.61364	3.2271	3.64167	4.42113	3.31008	4.72247	3.88348	4.91255	3.21897	3.6627	4.52351
ADRA2A	6.59282	8.51596	7.41867	7.41185	7.49627	6.97143	4.62258	5.72694	8.11831	8.22772	6.32926	8.73036	8.71956	8.5761	8.77104	1.81233	8.67268	6.63316	6.52003	6.03376	7.89872	7.22271	7.84865	7.96448	8.25651	7.91873	7.16478	6.628	6.1862	6.73236	4.10908	4.10703	6.39797	2.96499	6.63286	6.57188	5.66806	6.4209	7.0143	6.62883	4.41203	6.32474	5.35141	5.75965	7.74785	6.33128	6.41706	7.59303	6.93633
ADRA2B	5.05691	6.11043	3.89877	2.58719	6.17445	3.47098	4.58265	4.21136	3.10449	3.95039	5.0934	3.34763	3.17594	6.28182	3.88715	3.45304	4.20258	6.07754	3.68173	2.7366	4.0616	2.59153	4.00188	3.0832	5.87555	5.29483	3.28262	4.33762	5.07868	3.75856	4.54004	2.95536	2.94911	3.89301	5.14618	4.89385	4.2803	5.55512	6.29176	4.30943	5.12413	3.43746	4.16972	6.01175	5.58564	4.79632	2.99322	3.04707	3.30801
ADRA2C	6.955	7.24504	9.21221	8.65377	6.42575	8.50777	9.18848	7.94668	7.81403	7.65141	7.34341	8.6163	8.09289	6.2175	6.54959	5.86557	7.06668	6.58036	6.05823	5.89043	6.81234	6.26849	4.58982	7.53512	7.46026	6.06537	7.9436	3.8487	6.59254	4.3221	7.60687	4.59178	3.92833	7.43403	6.42193	4.51207	4.83483	7.2538	6.81557	8.07942	7.42954	6.27714	6.29933	7.66466	6.51734	6.33779	6.64062	6.97456	6.48975
ADRB1	7.94845	7.76841	7.58612	6.73866	7.37477	7.70918	7.84502	7.54875	7.93662	6.4942	7.44584	6.44456	7.48554	6.10028	5.81402	7.39268	6.5088	6.61327	7.88489	6.39937	6.28361	6.62934	5.66962	6.78122	7.02538	6.71784	7.70984	8.15505	7.75495	7.28867	7.2935	7.26762	6.88398	7.28302	8.35901	7.08017	8.06867	7.2511	8.37477	7.7359	7.42361	7.35049	7.6897	7.6435	7.60446	8.09185	9.02268	8.06526	7.61736
ADRB2	6.6721	6.03298	6.29278	6.69622	6.19627	6.64358	6.60038	4.40807	6.01926	5.89854	4.98187	6.78948	6.49823	5.83292	7.29989	6.226	6.55018	6.03754	6.04029	6.53109	5.93462	6.49739	6.3454	6.51368	6.59838	6.64461	6.85749	5.17441	5.87555	2.72278	5.50952	2.66694	7.50326	5.31356	6.05171	6.86798	7.01369	6.29068	3.11532	5.79619	6.85377	6.20908	6.73866	6.67184	4.626	6.15391	6.42901	5.77738	6.38377
ADRB3	4.65335	4.22114	4.67007	4.73751	4.26493	2.92932	6.19652	3.50332	3.4052	4.03073	3.45249	6.16518	3.07295	4.20401	3.52274	5.72669	4.806	3.62734	4.86445	5.13754	4.31213	3.53468	3.40407	2.92502	4.70761	3.33943	4.38835	6.30148	4.62926	4.56914	5.87406	3.36374	5.5861	5.51666	4.89221	5.73785	4.65219	3.39059	4.13755	2.79091	3.64707	5.02597	2.80373	3.22819	2.8294	5.15707	3.58287	4.18265	3.09148
ADRBK1	6.69885	6.60952	7.05386	6.21115	6.52257	7.07267	7.28302	5.76149	6.35306	6.7472	6.08638	6.94891	6.7486	5.70673	6.38353	5.5458	5.51852	5.48407	4.29564	6.31091	6.16254	6.08565	6.46811	6.2141	5.91955	5.61886	5.43325	4.52756	6.38018	5.34927	5.0884	6.28802	6.51129	5.91804	6.71445	6.38752	5.73866	6.36016	5.93288	6.70077	6.89776	6.53489	5.2448	6.52304	6.72289	6.0507	6.04795	6.13509	6.39423
ADRBK2	10.3317	9.89373	8.49387	8.91625	10.3466	9.24132	8.56663	9.20502	9.52052	9.68423	9.80319	8.31615	9.61953	10.8047	10.9179	9.44634	10.6899	9.70485	9.789	10.3434	10.4064	10.5805	10.4885	10.4326	10.9553	10.5965	8.94143	8.87985	9.09579	9.11492	8.5761	8.69696	9.07002	9.21823	9.92878	8.79347	9.09757	9.15301	10.1256	9.7067	10.1061	10.0718	9.60864	10.1804	10.0476	10.191	10.1166	10.2007	9.65345
ADRM1	7.75495	7.50353	9.34362	8.07836	7.20694	8.46569	8.76565	8.85395	7.60267	8.95051	7.56617	9.70035	8.37012	7.51981	8.08703	7.9234	7.74417	7.33569	7.57361	7.36788	7.60905	7.35023	7.96139	7.10329	6.98999	7.88256	8.37593	7.96341	7.93057	7.71841	8.21413	8.70723	8.05529	7.94845	7.57125	8.71195	8.01954	7.87482	7.46273	6.75515	8.15158	7.74802	7.51717	7.26089	7.49255	6.89914	6.65381	7.72782	7.62959
ADSL	8.77687	8.96442	8.702	9.19597	8.62748	8.83228	9.26233	9.52134	9.02523	9.5749	9.26442	9.0688	9.0146	9.04235	9.02583	8.10493	8.73475	9.0724	8.61096	9.01689	8.81653	9.05329	9.12953	9.10596	8.67769	9.00794	9.28883	8.71904	9.2971	9.20372	9.29169	9.4125	9.43806	8.98024	8.86072	9.52366	8.70771	9.0724	8.56193	8.60697	8.72932	8.75955	8.31233	8.57837	8.59553	8.57025	8.43928	8.50651	8.52978
ADSS	8.30046	7.10356	5.56057	3.89718	7.65588	6.35807	6.03926	6.67848	7.22247	6.23459	6.82297	7.2036	6.83359	7.66839	6.75288	6.48291	6.94752	7.99573	7.68031	6.04871	7.72286	7.61095	7.55689	6.51287	7.19255	7.27573	7.38818	7.17792	5.30966	7.44916	7.11238	7.33793	6.45118	7.65085	7.68309	7.03578	7.71239	7.50023	7.47539	7.43522	6.68531	7.17308	7.20043	6.14021	7.13258	7.20749	8.22806	7.63898	7.49561
ADSSL1	5.35169	4.29518	5.09221	5.13072	5.79166	5.93462	7.69505	5.2525	5.48852	6.64249	6.13008	6.24982	5.85364	6.68321	4.95941	5.30292	6.85697	4.18755	7.07874	6.98999	5.24059	6.70077	7.03361	5.28888	5.07594	6.3638	4.14313	6.05648	5.98224	6.60769	7.29214	6.82985	2.70148	6.40468	5.45507	5.61365	5.71297	6.50285	3.90368	6.18174	6.03676	4.7561	5.15987	6.16413	6.43183	6.3788	6.84641	6.9804	6.22704
ADTRP	5.69788	7.14732	6.70673	6.19881	6.53374	6.64249	5.1956	5.39614	6.00073	5.42755	6.69781	5.20741	5.60318	4.7044	5.56106	5.58968	4.04069	5.32854	6.48484	6.78341	4.77204	5.60088	5.57147	4.89059	5.83859	6.10082	6.32135	6.74265	5.57024	6.11582	7.04993	4.54365	5.51219	6.39025	5.45483	6.0438	7.6784	6.19907	6.73665	7.48911	3.81019	6.73611	5.55178	6.14653	7.10831	6.12218	7.0941	6.73638	6.18102
AEBP1	5.61934	5.38976	7.86768	6.98727	4.22315	7.05195	7.65961	6.21727	6.99697	6.4125	6.13326	8.3294	4.58704	6.41276	6.73476	8.62607	7.09716	6.13757	5.88163	5.44763	6.33779	6.78367	6.31359	5.74604	4.73014	5.29155	6.51952	7.36025	6.41934	4.15783	7.8538	4.99472	5.24867	4.85362	5.47652	8.67633	7.69192	5.96949	5.9235	5.57855	4.20451	5.65253	8.12195	6.29645	5.81001	5.94041	3.44872	5.25689	6.74694
AEBP2	8.22631	7.43553	5.69788	5.42239	7.96448	6.53135	6.0502	6.5764	7.23145	6.85848	7.43288	7.26545	7.1105	7.40832	7.42393	7.83231	7.6517	8.06147	7.42393	6.41733	7.66092	7.87264	7.49804	7.74632	7.40528	7.75107	7.60097	5.96334	7.23063	6.75752	6.85213	5.79113	6.40494	7.50937	8.35443	6.5775	5.27848	7.78459	7.4882	7.94668	8.2027	8.01328	7.79271	7.92546	7.76841	7.96759	8.20526	8.41884	7.93662
AEN	6.31468	6.51102	5.59459	4.95467	6.8953	6.31694	4.65219	5.99017	6.24462	5.36307	4.67867	5.26577	4.2093	6.55929	5.48668	4.98717	6.79747	5.87431	5.78707	6.93658	4.87749	6.1149	6.83981	6.07967	5.06829	5.9283	7.98597	5.0098	6.84387	4.74644	4.85922	7.22779	4.69844	8.17534	5.9486	3.66917	7.07267	6.99178	7.55801	3.08756	6.16389	6.2996	3.69689	6.46922	6.87801	6.73585	6.28914	6.57376	6.62344
AES	5.93362	6.0358	8.55574	4.85809	6.57133	6.55773	7.96407	7.93833	6.91181	5.94787	6.99229	9.32621	7.09904	6.9539	6.80444	7.75247	7.33602	7.19394	6.35355	2.24502	7.00004	6.87286	7.33449	7.8234	4.17716	6.6606	6.88982	3.383	7.97337	7.12542	4.47983	7.85199	6.2936	5.50165	7.21175	7.66652	6.25913	7.30396	7.06466	6.68023	7.79698	6.88479	6.38559	5.55674	6.46156	6.99366	2.62464	6.83714	6.47532
AF001548.5	3.46159	5.42676	7.45707	5.2615	2.95852	4.83688	6.75373	5.404	4.21136	4.74044	2.44933	3.3538	3.05638	4.6924	3.36592	6.60692	6.35964	4.94789	6.4545	6.2742	2.61979	6.18228	2.14471	6.2842	2.77368	4.84532	6.08974	2.62398	3.51148	5.54657	4.0503	6.03702	6.09876	5.24113	2.4857	7.03629	5.34147	5.40316	2.45192	6.02986	5.24395	4.1403	5.01792	2.18022	5.78277	5.02409	4.20601	3.99776	5.37013
AF007147	9.42078	10.1775	9.24411	9.34857	8.53494	9.32337	9.51383	8.91143	9.17158	8.12473	8.57075	9.04878	9.13745	8.11415	9.93527	9.79819	8.57658	7.44052	9.17449	9.69138	7.45909	7.93126	7.28302	7.42331	8.96283	7.31965	7.88751	8.11164	8.24704	8.23074	9.40788	7.72525	7.70792	7.32729	8.24045	7.11666	9.4125	7.49052	8.54157	8.8954	7.0204	7.98361	8.79596	8.17859	7.36255	7.83884	4.05958	7.71271	7.38022
AF067845.1	2.20555	3.40407	1.80523	1.68664	2.78418	2.88838	5.0537	5.59233	2.80258	2.08245	4.72948	5.18675	2.29368	5.43161	4.58464	1.41348	4.64775	5.0487	2.61785	2.73821	5.08279	4.69274	3.45952	5.29206	1.64659	1.32081	5.8909	2.00484	2.67115	4.019	4.24898	5.50599	3.21573	2.90987	2.30735	2.49925	5.34902	6.42193	4.44447	3.18959	2.37279	5.49739	2.81183	4.15409	4.31482	1.99699	4.4683	2.84355	5.4428
AF070581	7.80208	8.11229	5.93134	7.22247	7.80079	7.32634	4.93504	7.79179	7.60532	7.17704	7.79271	6.34248	8.06526	7.04797	6.91602	4.63427	7.05605	7.3079	6.47057	7.11639	7.61246	7.62558	6.84965	7.37629	6.91489	7.51717	6.63316	7.2682	7.21515	7.01516	5.33381	5.24254	3.38465	7.01308	7.81499	3.26599	4.0473	7.29869	7.88419	8.13415	7.43648	7.88584	7.4035	6.90548	7.90545	7.83921	7.22271	7.99264	6.67876
AF086184	4.01956	2.14387	4.7885	1.61353	4.37426	2.30735	6.02296	5.11011	1.74002	5.3349	2.46506	5.76861	4.47764	1.99699	2.18254	1.73854	4.83033	1.16591	3.95459	1.98755	1.83301	3.08982	5.47289	2.82324	5.39239	5.32665	2.35268	3.56659	2.95536	5.11924	2.24018	6.46976	1.9444	5.60788	3.34324	1.87991	4.14915	4.62768	5.27097	2.16806	5.84598	5.65727	4.60455	4.7699	5.88652	5.97705	6.04941	3.97279	5.20209
AF090939	7.42925	7.47944	8.17534	8.10935	6.92814	7.73775	7.51895	5.62464	6.62747	5.71244	6.2231	8.11585	5.09998	5.14448	6.23486	7.40528	7.22927	6.52802	6.68186	7.14929	5.15137	7.24003	6.57133	2.37495	6.87636	3.78254	6.02683	7.69733	7.36643	5.94994	8.11448	5.74177	7.66466	6.44512	6.47921	6.3654	8.44135	5.31503	7.24086	6.06389	6.2682	6.42952	7.41893	6.47978	6.19652	6.70327	3.37444	6.91602	5.86703
AF131215.4	6.04722	6.76301	6.95923	7.86634	5.79036	6.34813	3.44872	5.7102	5.55031	5.47442	6.50105	7.08046	2.82488	1.91928	3.63523	2.12818	6.23386	1.98341	5.67014	5.69023	4.42429	6.3575	2.44135	3.64656	6.18467	6.05623	5.06063	3.43852	5.09669	6.14702	6.17601	5.37338	5.82731	7.21289	6.04277	6.77896	5.16411	3.46988	5.07684	5.1896	5.82121	6.2988	7.20467	6.73021	5.56792	1.38088	4.89415	5.37394	4.54365
AF131215.8	6.08824	6.39165	5.21638	7.03058	5.52513	4.48828	5.48482	1.67416	5.31276	4.92556	5.88401	5.76586	6.04489	6.14153	7.02624	5.55698	5.87799	4.38657	2.09461	4.92623	6.73611	6.01301	6.03702	5.5815	6.05877	2.62533	6.44244	1.9733	3.99936	5.55002	6.65562	3.56659	2.19964	3.3944	6.17931	2.55638	3.7282	3.63796	6.81885	3.79536	5.40703	4.65725	6.8034	4.54751	5.26896	4.74476	7.1865	6.07568	5.68272
AF186192.1	5.47416	3.36157	2.69755	2.70555	3.53418	3.43094	3.87814	2.97147	2.33156	5.90589	3.62369	7.46724	4.25024	2.32338	3.90697	2.64755	2.79282	2.34424	2.52736	2.1973	2.55231	2.92165	3.47994	3.58287	2.64995	3.2388	5.28472	2.49152	3.22325	2.55172	1.99233	6.30324	2.83569	2.80584	3.31793	2.25859	5.38571	5.10205	6.41934	4.52829	3.7079	3.04249	2.64247	3.75692	4.33578	2.36821	3.68847	5.57509	5.56391
AF198444	5.04927	5.19753	5.89626	4.91759	2.57559	3.54121	2.21596	3.38087	4.01746	2.24724	4.33713	4.20357	4.11573	5.45099	5.9555	5.35277	5.46791	4.56063	3.67695	3.72977	4.38835	2.48088	6.26248	4.68242	5.01887	5.05136	3.76185	6.44569	2.15308	4.27126	5.38546	6.27524	6.16254	6.74558	2.15225	5.54364	4.54004	2.71584	4.80324	4.5739	2.82717	4.59092	3.11316	4.75977	3.07081	3.05922	3.35597	4.70825	4.94408
AF213884.2	6.22052	6.60014	8.80241	8.87731	6.01695	7.88618	8.5014	6.58086	6.2544	7.01674	6.9268	6.84907	6.48484	6.03557	6.95338	7.33481	7.04825	5.66884	7.08127	7.90075	6.21702	6.19907	6.56311	6.78019	5.35141	6.73154	2.60769	5.53118	4.09862	5.62919	6.70816	4.54048	6.66611	8.2165	6.69885	4.39271	4.57626	3.99359	6.00228	6.99842	7.33245	5.66091	6.62076	6.87125	6.20908	6.45758	6.75485	6.14911	6.43082
AF279780	5.82911	4.81689	4.24943	6.56181	3.41834	6.54477	3.823	4.51411	4.56788	5.10205	5.75709	4.62297	4.07197	4.92435	2.87245	5.43325	5.12526	5.09043	5.00185	7.11474	3.20374	5.22181	5.09193	6.09876	3.30952	5.41126	5.67734	6.51469	3.18672	4.41466	6.65957	5.17006	5.74604	6.65743	5.33517	1.84886	6.63039	5.67586	5.72462	6.25313	4.82326	1.18732	4.75319	6.03801	5.82911	4.49033	5.61494	5.36307	5.23621
AF289551	5.37756	5.61313	5.26926	5.9193	5.95297	5.07105	7.05304	2.11572	5.42676	5.06417	4.68053	6.63068	4.16478	4.1613	4.2803	5.3349	4.93504	3.05638	5.8768	1.69428	2.26432	3.18072	3.32748	2.30666	2.30735	4.81721	3.31485	4.32946	6.10056	4.95341	3.43799	5.57699	3.85042	2.78641	4.97088	4.06054	5.60817	2.35525	5.90918	6.13757	4.8328	5.71752	6.17776	4.29376	4.89353	3.56215	3.1765	4.19714	1.79054
AF520793	9.50304	9.44957	9.15301	9.25692	8.59327	8.64269	8.62847	8.7955	8.90754	8.90597	9.1763	8.57475	8.37477	7.60417	7.92788	8.5052	7.78459	8.02792	7.7772	8.35761	7.36847	7.96202	7.57803	7.28867	7.53512	7.89699	8.43851	7.19804	8.16947	7.55143	7.1762	7.36788	7.30536	8.43062	9.46969	7.19337	7.78744	7.80047	8.82928	9.09387	8.89384	9.2971	9.21823	9.48221	8.37593	8.92873	7.45794	9.20894	7.60298
AFAP1	6.55018	6.25062	5.05819	6.01472	6.68635	6.01047	4.84532	5.28608	6.33779	5.68167	5.96743	5.2434	4.91459	3.4898	5.85851	7.06164	6.41567	6.72943	5.72814	7.20043	5.9415	6.45784	5.66909	6.72501	5.38791	6.59657	6.10238	3.44981	5.39108	7.48581	7.17882	7.09496	7.41453	6.90523	6.8105	6.3945	6.34731	6.03353	6.55449	5.58689	6.07203	6.31215	6.42763	5.81792	4.73591	6.04277	7.19006	6.62101	5.48852
AFAP1-AS1	4.83209	6.26458	6.47	6.04029	3.99776	6.61327	5.75358	4.79453	7.13668	7.58975	5.36113	6.23274	7.57675	2.76127	3.79042	4.79064	4.41024	5.39029	4.47158	6.58928	2.74522	5.49425	5.19047	3.58027	2.25515	4.81883	5.19726	5.19504	4.6943	4.66323	5.22125	4.21824	4.6708	2.76405	4.64666	3.11894	5.8447	5.24113	3.19271	4.99034	6.23095	4.7924	5.79462	4.5316	6.32289	4.32808	2.4099	5.88422	5.24669
AFAP1L1	4.87465	4.18158	2.71337	4.2998	5.06703	4.91459	4.66217	3.01327	4.51985	5.07225	5.78133	5.00636	4.99379	5.0229	4.68578	4.70825	4.4954	3.18024	4.97718	5.35006	4.72653	5.53772	5.24395	3.39854	5.41338	4.25304	4.28216	5.28526	6.29829	5.52166	4.24422	6.15937	5.17792	6.93798	5.3794	2.26715	3.42058	4.97718	4.38517	4.50098	5.3327	5.35006	5.2742	5.14097	4.63594	5.91567	4.73085	5.8342	3.70396
AFAP1L2	6.73124	6.30938	7.87517	6.41171	6.31846	6.38586	6.04819	6.57057	6.61783	6.87605	6.61194	6.69569	6.50417	5.66689	5.53118	2.8294	6.10414	6.35435	6.14298	6.12781	5.63475	6.13938	4.93019	4.10908	3.37968	6.20136	7.09988	6.12956	6.22182	3.34044	6.58849	6.1468	6.02271	3.31008	7.29761	6.94833	4.71552	6.58215	6.02496	5.99192	6.83195	6.70954	6.69836	7.55325	7.39845	6.85046	7.6406	6.77505	6.88506
AFF1	8.08805	6.48773	6.97704	6.93374	7.20888	6.55929	7.03681	5.95597	6.16199	6.79164	7.01812	5.55229	6.34061	8.2045	8.2786	9.5172	8.35405	7.85511	8.00886	6.81338	8.1816	7.96103	7.91155	8.28199	8.0143	7.84595	8.65514	6.65826	7.7362	6.84199	7.80402	6.42245	6.89834	7.16051	8.10971	7.68548	8.02728	7.93197	8.29231	7.18115	7.82405	8.20785	8.80288	8.11014	8.14105	8.05326	9.01074	8.69791	7.95149
AFF2	6.28336	6.53891	4.16429	4.61722	7.0207	3.46317	5.00371	4.88703	6.3305	6.38281	6.2141	6.36993	6.0418	7.65934	7.51178	3.53086	7.89425	6.7792	6.33803	6.81098	7.30254	7.00796	7.91259	7.88256	7.23288	7.65228	4.22608	5.6771	6.33726	5.77223	4.40935	6.25568	5.60502	6.54718	6.40779	5.99271	5.29658	6.65903	4.39057	6.98098	6.86418	6.62778	5.91322	5.58689	6.60664	6.63068	7.32019	6.52304	6.61865
AFF3	6.76685	5.48433	4.75862	4.72733	6.70105	4.50382	4.2998	5.98534	4.79202	4.1633	6.75563	5.0269	5.18273	7.4687	7.01929	6.08613	6.90113	7.20189	6.16836	6.14323	7.39411	6.99032	7.31903	7.14535	6.48538	7.00463	6.34594	5.15987	5.9791	5.87502	5.24424	5.36634	5.04899	5.83931	7.10643	5.57908	6.05983	6.68479	6.31387	6.24106	6.67452	6.79247	6.529	5.9555	6.98553	6.8436	7.03502	7.16283	6.84805
AFF4	8.13884	6.8535	6.94509	6.98266	8.17604	6.22627	7.51689	6.48217	6.44456	6.16647	6.88262	6.15017	7.03412	7.89425	7.42896	6.75861	7.70792	7.85476	7.34727	7.06302	7.4394	7.58396	7.30254	7.23037	7.63545	7.3594	6.48538	6.35001	7.14303	6.47223	7.23261	6.85668	6.43718	7.26089	8.07692	6.90781	7.50239	7.42036	7.97898	7.55204	7.28302	7.80047	7.39935	7.79499	7.40607	7.49772	8.0442	7.63418	7.36913
AFG3L1P	7.26456	6.15446	5.33569	5.15737	6.69434	5.37527	5.93814	6.33026	5.78931	5.14562	5.64138	4.93057	4.50098	6.87179	6.64329	7.74693	6.20376	6.38202	6.60093	7.25821	6.51763	6.46416	5.42315	6.03064	6.42823	5.56239	6.78019	7.4101	6.01399	6.14501	5.68556	6.71058	7.10612	6.28701	6.77055	6.23923	6.8636	6.79507	7.16535	5.90918	5.30292	6.05369	6.22182	5.73337	5.15416	6.45246	7.51895	6.10917	5.78628
AFG3L2	10.7406	11.0613	9.67295	9.80432	10.7497	10.6983	9.84659	10.3062	10.9152	10.2652	10.5965	9.84881	10.4625	10.6465	11.4397	10.3647	10.538	10.477	10.9794	10.7773	10.4274	10.6128	10.2862	10.1871	10.672	10.2477	10.0931	10.2007	10.0842	10.6922	10.1871	9.75176	9.5858	9.89587	10.3695	9.12833	10.3001	10.032	11.2207	10.7727	10.6809	10.9125	10.8902	11.2276	10.7448	10.8341	10.9615	10.8236	10.5188
AFM	4.69172	2.66219	2.09787	5.2119	2.74581	3.67371	2.29156	2.46702	5.61237	4.90324	3.89663	3.85253	4.71817	5.04565	5.66859	5.67142	4.33762	2.26782	2.32827	4.01181	4.65143	2.23282	4.71147	4.98218	1.89362	5.13807	4.93956	6.40131	5.24867	1.88338	5.63225	2.33228	2.35731	7.02738	4.16178	5.57249	5.78909	3.90697	3.72009	1.59308	3.03543	2.55105	6.27349	5.52881	1.23345	3.01478	3.06042	5.00278	1.74798
AFMID	2.7411	3.57648	4.12201	3.08488	2.24658	2.98903	6.37048	2.74747	2.91991	2.885	3.30223	3.66538	2.66632	3.31641	4.55111	3.44605	2.62219	3.29021	2.32754	3.02041	3.14425	5.08782	4.30484	4.90022	2.29368	2.40161	3.87599	4.68799	3.67043	2.59747	2.63904	5.9517	4.53204	2.63174	4.6708	2.99706	6.73221	5.91322	2.11746	1.97425	2.52793	4.70859	4.82117	2.49221	2.61309	2.69168	2.82209	4.94122	3.31641
AFP	5.22551	5.16922	3.07568	4.02765	5.33044	4.99162	3.5903	4.95467	4.49371	3.6582	3.85716	3.83296	3.3944	5.90432	2.14551	5.20037	5.591	6.05295	6.06604	5.04271	3.21461	5.81842	6.4882	4.9606	6.63694	6.20535	2.91936	5.39297	2.51112	5.89113	2.2004	2.53189	5.20996	5.15561	3.37683	6.21266	3.37337	4.18065	5.16218	4.93765	2.85327	5.51374	5.77956	5.49323	5.32988	5.34981	6.38281	5.15561	5.47577
AFTPH	9.22719	9.5373	9.62687	9.7667	9.2713	9.32474	9.61204	9.87419	9.66324	10.0817	9.17967	10.3062	10.0248	9.22015	9.21823	8.38235	9.07956	9.19474	9.20437	8.36856	9.22782	9.22653	9.34082	9.6904	9.13869	9.33244	9.5849	9.47513	9.24754	9.60415	8.80632	9.74697	9.53069	9.98708	9.65796	9.63416	9.23372	9.60944	9.45316	9.52994	9.54985	9.60577	9.04595	9.33434	9.44028	9.36728	9.24686	9.64106	9.97901
AGA	6.51207	6.0438	4.95467	4.32302	6.46609	3.6074	5.54054	6.08119	5.87902	5.53572	6.11904	5.11101	5.73387	6.83796	7.50435	5.09912	4.70615	6.44244	6.09005	6.09342	6.2534	6.28572	6.04513	4.55662	6.0742	5.8698	6.24811	6.74416	5.6819	6.3769	6.68376	6.73373	6.79932	6.06111	5.98014	5.9122	5.71044	6.40445	6.36941	6.84307	5.85114	6.00177	6.03376	6.36781	6.72314	6.75017	6.88043	5.93615	6.17038
AGAP1	8.24444	8.18587	7.38463	8.04708	8.21192	7.78846	8.36574	7.99188	8.26596	7.7772	8.24118	7.88387	8.15473	8.17903	8.24899	8.02166	8.14761	8.64891	8.18021	8.35366	8.17713	8.00372	7.99919	8.31893	7.68061	8.26671	7.99745	8.57334	8.24632	7.67096	6.86033	8.15333	7.73292	8.13308	8.35082	8.21882	6.9139	8.19865	8.22181	8.01299	7.95931	8.34259	8.40523	7.66023	8.26712	8.48804	8.01786	8.2486	8.2027
AGAP11	2.7692	2.99765	2.72907	4.97718	3.74452	3.64764	6.64224	4.56471	4.96123	4.16763	3.06042	4.79202	4.80763	4.8641	4.31668	3.98882	3.07081	2.08012	4.55345	3.94046	4.64441	3.22325	3.28111	2.30599	3.50435	4.63046	3.89663	4.95815	3.45249	5.35629	1.87169	3.35541	5.30475	3.20867	2.57497	4.56386	5.69813	4.05339	3.37337	3.74452	2.65986	4.06313	3.82127	2.89505	2.74807	2.25228	4.17168	3.99624	2.89505
AGAP2	6.23819	6.37821	7.05605	7.16504	6.56338	7.04159	7.9648	6.99616	6.96065	6.39399	7.02476	7.44291	7.00906	7.39565	7.9075	7.49171	7.36761	6.98266	6.37528	7.9275	7.0032	6.58585	7.26603	7.60298	7.46369	7.38843	5.25446	7.30872	5.55002	4.93057	6.87826	7.37031	6.16886	7.12316	6.14247	7.39845	6.77531	5.71297	6.27001	6.47763	4.82898	6.45478	6.25961	5.52615	6.3769	5.56447	6.01252	5.90315	6.49022
AGAP2-AS1	3.43153	3.44546	3.20645	3.50646	2.56947	2.94966	2.65437	3.28211	2.96388	2.80535	2.36622	2.78239	2.56247	2.28931	2.35211	3.39605	2.07697	2.09461	3.99088	1.99233	4.67982	3.60476	2.45478	2.46833	2.48214	3.28904	3.04295	2.68973	4.36729	4.13355	2.84355	2.72278	6.13713	2.47513	3.17535	3.32639	2.885	2.36821	2.81817	3.29125	2.68441	3.04198	1.93213	3.79924	2.0874	2.26914	2.19096	2.47693	2.32271
AGAP3	8.21083	8.32005	8.57837	8.5919	7.95079	8.83033	8.60475	8.14793	8.07764	7.84768	8.23883	8.61537	8.21769	8.32469	8.93539	8.61326	8.2938	7.57327	8.02829	9.40573	8.0041	8.13484	8.35795	8.63921	8.57567	8.48241	7.36255	7.68779	7.91298	7.37417	8.44589	7.62869	7.40924	7.37206	7.8627	7.64454	7.67196	7.11294	7.85102	8.12514	8.15764	7.98762	8.25452	8.12765	7.38252	7.62896	6.34679	7.75615	7.71399
AGAP4	6.99648	6.19678	7.64454	6.68321	6.56091	4.22456	6.3454	2.18563	6.71496	5.88036	6.28153	5.98604	6.23895	6.79667	6.15446	7.3808	5.27549	5.31385	5.84647	7.07651	5.60008	6.33596	5.007	6.52206	6.06239	5.23228	6.85018	4.78744	4.99349	3.80471	7.54573	3.47831	2.08419	3.38087	5.7901	6.21917	6.15685	5.81764	7.22615	5.58716	5.90966	5.87706	6.76901	5.94067	5.88549	5.86727	4.4372	4.80715	5.8897
AGAP6	4.39098	5.52908	4.24611	5.43216	4.41024	5.21524	6.44244	3.18618	5.03858	3.93416	2.70829	2.54658	2.84411	5.57699	5.72335	4.06313	5.1956	3.572	5.01186	4.49247	5.11465	4.60227	4.85192	2.87076	4.27918	4.48311	4.11707	3.63347	5.15906	5.11378	3.00897	2.94966	5.09942	5.40886	2.57006	6.25935	4.74849	4.42113	4.77519	3.73836	4.74258	4.54365	2.67289	2.77249	4.39885	2.54658	4.51207	4.00868	4.1609
AGAP9	6.06654	3.54726	5.7702	5.24917	6.25625	2.41246	5.14878	5.65127	5.51691	4.66778	3.18249	6.27025	4.00709	5.96693	5.02969	2.12309	5.57172	3.17414	5.23953	8.12016	2.94848	2.83387	3.29069	4.19568	3.28158	4.965	6.60525	4.54873	3.27893	2.69574	4.05445	5.21638	2.59681	2.39302	5.7564	2.41499	3.49156	5.08371	6.01422	3.73951	4.84827	4.91225	6.75127	6.80202	2.94276	6.20217	3.26824	6.24911	4.87714
AGBL1	5.91267	6.03801	6.15735	3.15427	3.50435	6.06389	6.05496	6.0286	4.25073	5.02626	5.8837	2.18873	5.6019	3.36264	4.50912	5.10527	5.05691	4.09862	5.71119	5.79645	4.29136	2.71876	5.29996	3.63742	4.11707	5.03558	4.12867	3.55644	3.12057	4.86789	2.55771	5.22612	5.30045	1.98848	5.67829	6.78068	4.72432	6.04672	2.31268	2.43629	2.51844	5.72932	1.90475	1.95178	5.10834	4.01073	2.55901	5.68629	2.85055
AGBL2	5.63582	4.71742	2.26503	5.16014	4.82018	4.82431	2.43883	4.96801	5.51583	5.02143	5.21552	5.45967	5.35548	5.41099	5.41024	5.65253	2.92502	6.39375	2.82048	5.09884	4.86277	4.82219	2.12742	5.60367	1.84643	5.0946	5.99839	5.01858	5.14878	5.29454	6.59787	4.26249	3.77836	3.02098	4.53248	5.7524	5.33161	5.49425	6.75373	5.74506	5.11157	4.74258	2.75481	5.79263	4.80949	5.27363	5.14679	4.57428	5.55674
AGBL3	5.65204	4.18208	2.61126	5.02563	5.36605	4.45035	2.13239	4.5507	3.49996	4.22064	3.81842	2.23943	4.24328	4.79731	4.85025	4.73403	4.67427	3.56215	5.69788	5.01615	4.58144	5.94566	4.65518	5.47549	5.18874	5	4.76405	4.19616	5.53021	4.76156	5.50289	4.75072	3.87906	4.77238	5.365	5.4523	4.3308	3.96436	4.30435	5.16218	4.08492	4.43679	4.65367	4.60105	3.90207	3.5908	5.87985	5.13046	4.90386
AGBL4	6.75645	6.55716	7.06358	7.16783	7.12459	7.01812	5.11378	6.00357	5.404	6.06604	6.32767	7.60994	6.16836	6.63257	7.45298	8.41678	6.27664	5.58277	6.93743	7.65779	5.87706	6.63316	5.81871	4.87652	7.15516	3.36157	6.78535	6.88455	5.49585	6.86929	7.69921	5.90315	6.1945	5.87555	6.23386	5.49323	7.44678	5.7524	7.86804	6.99334	6.09804	6.84907	7.43677	7.37815	6.4545	6.23977	4.18617	7.04214	6.15629
AGBL5	6.06442	6.78367	6.30562	7.18143	6.85668	6.63548	7.66937	7.09349	7.23806	6.97398	6.7922	6.27627	7.20442	6.24862	6.51521	5.48007	6.25517	7.11752	6.76433	4.58065	6.39246	6.30724	6.23357	6.58902	5.65809	6.71625	5.67586	5.41881	6.3927	6.99561	6.69729	6.91331	6.59174	5.79086	5.87232	6.78228	5.48772	6.81584	5.85521	7.11073	5.41443	6.70252	6.41909	7.04185	6.71308	6.86614	6.72643	6.646	6.55395
AGER	2.35211	3.39059	4.01956	4.15643	3.85664	2.87299	4.0945	4.90937	5.27549	4.55303	2.71167	5.38918	4.69274	2.28645	4.77447	4.15643	5.42835	2.42596	5.0238	5.53801	4.09203	3.54121	2.18401	4.56147	4.51529	5.45073	3.6787	4.84292	4.54166	4.93667	3.4369	4.61921	6.19984	5.97405	3.31115	5.44763	4.95021	5.47522	3.24496	3.26328	3.02889	3.14586	4.64123	5.16691	2.5031	2.71167	3.50224	3.58973	3.78898
AGFG1	8.16017	8.17748	7.99329	7.8745	8.33712	8.09219	8.19865	8.10935	8.31005	8.22138	8.14393	7.37001	8.00649	8.4268	8.22288	8.11371	8.1816	8.23966	8.03252	8.14506	8.21728	8.31196	8.16593	8.20673	7.89289	8.03053	8.44661	8.12584	8.04119	8.14105	7.33047	7.03886	8.02903	7.97653	8.36153	7.65114	7.98937	8.06259	8.46979	8.01786	8.04944	8.17823	7.67932	7.7772	8.0863	8.20233	8.62933	8.44251	8.02903
AGFG2	5.24197	6.14525	6.18876	6.36678	4.76296	6.11582	6.44404	5.72208	6.03729	5.23814	6.10516	5.48931	6.15759	5.58768	6.31846	5.96049	6.52183	5.64873	5.28291	5.8927	6.21266	5.68452	5.69788	4.85192	5.98483	5.58896	5.87706	4.41024	5.1216	5.31187	5.74306	5.22074	5.383	4.16763	5.4719	5.79564	5.22021	4.95051	4.6783	5.43565	5.48639	5.83785	5.46731	5.7443	4.66965	5.71347	5.27603	4.89221	5.48457
AGGF1	8.27662	7.56827	7.40719	7.22189	8.40006	6.99924	7.47506	7.5703	7.56912	7.54875	8.00854	7.68091	7.90882	8.28912	6.7221	6.21702	8.28271	8.30084	7.81756	6.79112	8.49893	8.52017	8.31233	8.08805	7.88489	8.35644	8.3988	8.18021	8.09842	8.37477	6.93234	8.09086	8.71097	8.61096	8.49263	8.00056	7.84595	8.49934	7.75967	8.27313	8.47154	8.44497	7.79111	8.23375	8.61414	8.59595	8.99049	8.88439	8.53626
AGK	8.26743	8.76906	7.84973	8.36689	7.97238	9.10714	8.28994	8.86766	9.53902	9.86459	8.13415	9.31045	9.21754	8.62051	7.61372	7.05796	8.16239	8.29964	7.98361	7.9299	8.38403	8.29649	8.82369	8.89332	8.27313	8.38679	8.84857	8.35865	7.679	8.84556	8.15125	8.23074	8.47017	8.38837	8.29612	7.92575	8.16522	8.66929	8.19674	8.53849	8.44543	8.21265	7.63866	8.54719	8.5928	8.26329	8.78796	8.3633	7.82281
AGL	9.96033	8.79048	7.57063	7.85199	9.99167	8.13989	8.43346	7.79828	9.09944	7.9971	7.86304	7.61647	8.10121	8.75859	8.85702	9.76773	8.76658	9.33502	9.14103	10.2238	9.01518	9.46818	9.1498	8.73766	8.98697	8.76271	8.59968	8.54813	8.81557	8.72542	8.74305	7.69669	8.62278	8.8693	9.98938	7.85102	8.41515	8.86391	9.62606	9.34225	9.16976	9.57732	9.84236	8.99792	9.16227	9.23929	10.078	9.96954	8.97003
AGMAT	5.46044	7.04911	6.57057	6.07394	5.94588	6.93688	7.52014	6.27443	6.83495	6.73046	6.40235	6.52232	6.80946	5.90267	7.09145	6.30537	6.75345	5.84055	7.03474	6.11043	6.19575	6.20427	4.97869	6.52585	6.17061	6.05193	6.4337	5.23621	5.99351	5.93189	5.52856	5.86073	6.61541	5.67612	5.89932	5.47735	5.70518	5.59283	5.61857	6.97689	6.41035	6.96173	6.34972	6.17601	6.99842	6.52925	6.23175	6.24811	6.69938
AGO1	7.2445	7.48521	7.81756	8.01888	7.43257	7.58363	7.92575	7.37092	7.31715	6.92787	7.29182	6.54533	7.53299	7.14303	8.22664	7.85644	7.37477	7.22615	7.42776	8.05493	7.33074	7.60963	7.24073	7.20723	7.43553	7.50115	7.29531	7.46305	7.95252	7.32019	7.74417	7.8128	7.08529	6.69701	7.24707	7.82281	6.49627	7.5668	7.27393	7.52705	8.12616	7.53331	7.49222	7.46757	7.55689	7.57327	7.55689	7.53694	7.43615
AGO2	5.76541	3.87814	5.53674	1.94811	6.31274	4.62768	2.00132	5.53046	2.05889	4.50912	6.20089	6.14197	3.39549	6.38353	4.62258	3.96436	5.76386	5.87624	5.72234	3.23023	6.33754	5.1222	3.73734	4.806	5.55564	5.41099	2.21741	2.21669	4.1928	1.46475	5.51909	7.57487	7.44052	2.21969	6.01324	7.16783	6.10439	6.12658	7.14179	6.29517	5.73052	6.14833	6.27524	6.50392	5.84772	6.48744	2.82157	6.37074	7.17539
AGO3	7.80993	7.92379	7.5463	8.42131	7.19988	7.99779	7.59271	7.74386	7.73292	7.36282	8.01025	7.30818	7.26036	7.25254	8.03526	8.44457	7.78526	7.62232	7.96582	7.18618	7.50353	7.98037	7.26118	7.60687	7.93568	7.4104	7.38108	6.82054	7.3508	6.46557	7.57613	6.49262	6.90607	5.62974	7.79856	6.51978	7.50795	6.9838	7.97068	7.29298	7.34143	7.68713	8.46656	8.22026	6.93716	7.24368	7.57675	7.84768	7.5139
AGO4	7.36613	5.43542	4.28259	5.10616	6.33673	4.4728	5.09132	5.43216	5.29372	5.05074	6.08974	6.06084	5.10834	6.76927	5.90212	7.24862	6.57324	6.81613	6.38045	6.76795	6.59094	6.26535	6.54776	6.22339	6.45118	5.8718	5.62612	6.18414	6.16413	5.99918	6.53348	5.87775	6.06654	6.57429	6.9184	5.95727	5.4183	5.82453	6.5848	5.89294	6.39529	6.52257	6.19881	5.88083	6.24005	6.52642	6.88072	6.52129	6.19089
AGPAT1	8.05913	9.0164	9.49564	9.37023	8.54671	9.28307	9.10771	9.18737	9.26027	9.31586	8.79644	9.82077	9.36728	9.04362	9.0688	9.25957	9.14161	8.44342	8.88033	9.00735	8.82266	8.53068	9.00794	9.09089	9.24132	8.97696	7.96067	8.67769	8.45519	8.26329	8.56016	9.02407	8.32514	8.22772	8.52193	8.72112	7.64675	8.1896	8.66879	8.33321	8.46865	8.49091	8.4611	7.94811	8.3472	8.39603	5.81205	8.45932	8.40807
AGPAT2	6.21315	6.53702	7.38162	7.6229	6.10262	7.09464	6.90938	7.27719	6.68074	6.70252	6.75263	7.03388	7.25227	5.39725	5.07775	3.92155	4.02108	5.83678	6.12523	4.82086	5.87578	6.15735	5.34981	6.33488	5.0946	6.68745	5.76331	6.77345	4.97365	7.33306	5.63965	6.87961	5.66141	5.26292	6.25625	6.73807	6.41831	5.54499	6.61679	7.30078	6.58455	6.3383	6.41222	6.73561	5.74789	6.52527	6.29854	5.98483	6.05597
AGPAT3	8.79596	9.64795	9.75381	9.84881	8.67633	10.0409	9.66066	9.44875	9.6904	9.49962	9.11319	9.93974	9.38747	8.82532	9.51096	9.22015	9.20894	8.348	9.27417	9.03234	8.86542	8.81193	8.94626	8.88828	8.91625	9.12462	8.6946	8.71248	8.75322	8.99049	9.4645	9.6623	9.24555	9.11433	8.75141	9.25957	9.11007	9.09387	8.9934	8.90334	8.71956	8.90699	8.96004	9.56447	9.0158	9.11949	8.3673	9.10362	9.20706
AGPAT4	8.92269	7.57867	6.06261	6.48773	9.21886	6.22497	7.7153	7.40093	6.86692	6.19934	8.02338	7.17279	7.23204	9.07653	9.89587	10.0357	9.22015	9.42305	9.00568	8.27233	8.97068	9.22235	8.45002	8.74153	9.27202	8.94515	8.33593	10.0248	9.34646	8.1794	9.2576	8.35325	8.78337	8.40523	8.06493	8.73228	9.66488	8.63667	9.23042	8.88128	8.23298	8.76369	8.66614	8.0812	8.24561	8.44135	8.63344	7.87963	8.57979
AGPAT4-IT1	5.9272	7.12084	7.54482	7.87357	6.13454	7.12316	7.9553	6.81417	6.71836	6.24836	6.85618	7.15748	6.07337	4.42859	7.59938	5.53118	3.1431	6.4263	7.30308	7.57895	4.16972	6.12906	3.07888	2.08499	6.3911	5.00915	6.51791	5.78757	5.68272	5.77455	7.31715	5.53829	4.90186	5.4586	6.19117	5.60575	5.15137	6.34567	7.13344	6.28622	6.39823	5.93562	7.70145	6.99674	4.80849	6.31441	4.48566	5.49841	5.80104
AGPAT5	8.71433	8.27896	8.00782	7.98037	8.87134	8.22631	6.40518	7.75644	8.21231	8.72156	8.27201	7.39186	8.61457	8.49641	8.52062	8.00341	8.13308	8.5245	8.23074	8.85917	8.81449	8.6402	8.43303	8.71673	8.39186	8.55446	8.61326	8.09981	7.21666	8.81449	8.8395	8.76107	8.63667	8.15587	8.52323	8.10834	8.23772	8.68353	8.39646	8.71195	7.98597	8.7616	8.25021	8.23412	8.67769	8.53948	8.8083	8.96392	8.74305
AGPAT6	6.9547	6.98098	7.08893	6.21798	7.19337	6.24381	5.81871	6.69994	6.59575	6.58798	6.58665	6.70382	6.54633	7.74226	8.33284	7.06668	7.60565	7.24198	7.66839	7.66623	7.55689	7.42061	7.64454	7.82708	7.71301	7.39783	7.44169	6.81855	7.42009	7.7862	6.88181	8.23187	8.08703	7.58914	6.89776	8.47246	7.7668	7.69475	7.30872	6.82471	7.41923	6.59517	6.35623	6.51848	7.60471	7.25437	6.96421	7.24368	7.66282
AGPAT9	6.2785	6.82054	2.81703	4.55187	5.78831	7.10102	1.42532	6.73236	6.56526	6.2083	6.39823	6.53291	6.07179	6.02195	2.72446	7.12733	1.14115	6.22574	7.84699	4.76878	4.07197	6.72725	4.68019	5.08044	3.51211	1.18732	7.24677	6.15266	6.41595	7.75741	7.17028	6.76329	1.53957	7.78303	6.61405	6.58238	2.10188	7.28135	5.72566	6.72828	7.46086	6.71731	7.60267	7.56039	7.44584	7.45382	7.80335	7.26205	7.98565
AGPS	7.33507	7.51448	6.17061	6.43082	7.66804	6.93037	6.25935	6.87065	6.68692	7.38675	7.00962	7.10162	7.08046	7.45737	6.66806	7.07625	7.27192	7.30254	7.30448	7.19834	7.86336	7.41481	7.48062	7.64484	7.37178	7.67425	7.27025	7.58332	6.93488	7.33017	6.95641	7.59696	6.95363	7.67626	7.48308	7.53544	7.24259	7.62929	7.58363	7.70758	7.23543	7.74542	6.95695	7.34232	7.74819	7.4394	8.20743	7.6149	7.56617
AGR2	2.84235	4.0971	5.44496	4.83105	2.60291	4.80883	1.98755	3.54174	2.63543	3.65431	2.3495	3.60635	2.82613	4.6355	3.85308	5.57	3.04494	2.42729	4.72908	5.40568	3.40029	3.23498	3.73028	4.52103	4.31577	3.8487	3.49617	4.66778	5.75191	5.33709	5.38096	3.45672	4.63004	5.04105	4.07662	4.03019	2.63069	2.74404	3.11477	4.56471	3.31277	3.8646	4.01181	2.16964	3.59739	2.25443	3.16042	1.73185	4.82289
AGR3	3.39001	5.48878	2.46702	3.63463	1.98545	5.20267	3.54883	4.46105	4.59056	3.79042	4.62458	8.0109	4.73266	5.39323	3.66481	6.14966	4.04624	5.09251	1.5311	2.17139	3.92358	3.14641	5.68038	5.91123	4.82898	3.98301	2.65745	4.49754	1.47539	3.74599	7.06521	3.37798	4.69583	6.6072	3.48426	4.1413	1.50633	3.38142	3.85202	5.19386	3.33396	2.97788	4.35366	3.37907	4.72397	5.53071	4.61364	4.46188	3.82914
AGRN	5.9651	6.44456	7.19136	7.38901	5.42288	7.43319	7.01369	6.98098	6.77531	6.86641	6.85901	6.93287	6.87065	4.47685	4.84925	5.88062	5.80852	5.02111	6.34297	6.13757	5.84964	4.73825	5.47416	6.11295	5.98224	5.27576	5.79645	7.06695	5.6409	7.038	6.4214	6.86773	6.98408	6.57237	6.10689	4.9875	6.34758	6.15315	6.28802	5.68974	5.84109	6.23874	6.32999	4.68836	6.45683	5.57355	5.3272	6.12548	6.10616
AGRP	4.73667	3.78142	5.85011	4.05494	6.35259	3.44011	5.80926	3.12445	5.64699	5.2815	4.88096	2.66044	2.43305	5.90892	6.0706	6.21917	5.30526	2.99494	2.64522	7.70699	4.59329	2.96335	5.44998	4.1658	5.30423	2.04476	3.01376	2.17656	3.30648	6.49317	6.3713	2.81765	6.44991	6.9523	3.70505	5.72258	6.62028	4.37986	6.75345	3.31841	3.57918	3.41501	5.635	5.45483	5.29996	3.63297	5.99192	5.11101	2.56763
AGT	9.08915	8.83898	11.583	11.2874	8.73134	9.4561	10.7171	9.61953	9.0146	9.2576	9.70854	9.9939	8.74066	8.46065	10.3631	11.4487	9.80626	9.22653	9.12527	10.0944	8.94687	9.20502	9.62606	9.13487	8.24745	9.85185	9.37912	9.5292	9.91652	8.69832	10.3272	10.0842	9.50383	9.31173	10.0135	10.1539	9.26233	9.39757	8.85343	9.3946	9.38518	9.42586	10.6766	9.98708	8.88496	9.14522	7.82281	9.40126	9.75687
AGTPBP1	8.66703	9.00568	6.59684	7.72873	9.08307	8.44419	7.5315	8.113	9.41939	8.21461	8.43683	7.94034	8.84608	9.07896	8.19751	7.9583	8.77541	8.447	8.96004	8.45085	8.80885	8.88611	8.75859	8.54858	8.50564	8.66515	8.22438	8.372	8.70954	8.11415	7.73969	7.69441	7.62869	8.22736	8.47964	8.01227	8.68645	9.07478	8.78581	8.92533	8.45727	9.28244	8.16554	8.53715	9.11682	9.03107	9.92312	9.15538	8.92873
AGTR1	4.30389	4.14764	2.70725	5.81999	3.71628	4.83418	6.0742	5.16922	5.03189	4.73547	4.32302	5.93387	5.84964	5.07507	5.65462	3.54121	2.55961	3.69689	4.37986	5.53478	5.43886	5.91394	5.27738	5.15737	5.06948	4.29274	2.84996	4.59138	5.55698	3.47444	5.23953	1.77274	4.81175	5.37368	4.6156	5.60008	4.75751	5.86278	4.18265	5.7524	5.93536	5.18021	4.49079	5.13697	5.14821	4.96473	5.42629	5.35197	5.28343
AGTR2	2.41827	3.31063	3.09575	3.0832	3.67203	4.63046	4.96187	4.06206	2.66568	4.50056	2.27377	4.37335	4.82695	3.71842	4.47358	5.47791	3.66481	5.38947	4.15207	3.68668	3.42111	2.45131	4.3686	6.00129	5.19325	4.43422	5.38738	4.18755	5.87525	5.19353	5.72208	4.90423	5.79932	4.29274	3.36909	5.22802	5.02143	4.13561	4.19192	4.97718	3.20212	4.95021	4.11809	2.69871	3.50169	4.17967	4.91992	4.79453	3.4611
AGTRAP	6.52802	6.25831	7.34261	7.01674	5.60657	6.55905	6.72071	5.85824	6.12269	6.12371	6.06211	6.69652	6.52206	5.47522	6.43421	7.22301	6.47	5.98277	6.12906	6.51626	5.95122	5.18273	6.24687	6.16728	5.69378	5.77455	6.2712	5.80415	5.63354	5.32425	5.42576	6.01324	5.13919	6.31441	5.96334	6.90858	6.27204	6.31694	4.93897	5.62893	6.56206	5.99946	5.404	6.88815	5.76562	5.90816	4.92402	6.18254	5.98943
AGXT	3.31695	3.75803	3.61113	4.99162	3.78575	5.10351	4.96473	4.46065	2.69574	4.81753	3.75073	5.00848	5.28317	3.94249	2.94555	4.70926	4.45813	5	4.56028	4.31213	3.34879	3.99982	3.66481	3.79642	3.66102	4.18065	4.77415	4.10751	4.74258	4.54325	4.66738	5.26629	4.88899	5.14333	2.31531	2.8003	4.78219	3.99675	3.47664	2.87353	4.28722	2.98239	3.95575	3.02315	4.02464	4.02003	3.90901	3.21141	3.89559
AGXT2	3.85148	3.19999	5.67168	6.29176	2.78477	3.66046	6.90781	1.95456	5.22967	5.34465	5.71982	3.39549	4.62814	2.38706	4.12354	5.79978	4.73266	2.9288	2.34825	5.47956	5.97205	3.20921	6.02147	5.26378	4.93633	5.60295	7.10883	6.09931	3.51655	5.8927	6.16806	6.03926	3.00681	4.32115	5.30721	1.99786	6.62909	2.57006	5.28065	5.22493	1.95368	2.50923	2.91991	4.54788	5.58818	3.91836	5.52244	3.15608	2.15006
AHCTF1	9.37842	8.31005	8.21377	9.30565	8.71342	8.2027	8.07836	8.01717	8.33207	7.72588	8.32243	8.55041	8.12405	8.98466	9.4561	9.32268	8.68211	8.53411	8.63022	8.9028	8.39104	8.47467	8.26402	8.30046	8.6358	8.13921	8.66703	7.71716	9.43036	8.16698	8.45808	7.34083	8.02267	8.37088	9.3592	7.94703	8.51033	8.83033	9.33302	8.4985	8.28953	8.6768	9.08742	8.96223	8.52677	8.58329	9.06097	9.25361	8.44661
AHCY	7.15857	7.14617	3.79257	6.94614	8.00235	6.29986	5.07043	7.37692	6.76003	6.31953	7.70637	7.69074	7.67811	8.13017	8.37395	7.53636	8.14178	8.1896	7.37355	7.11263	8.33244	8.23663	8.68777	8.20055	7.55129	8.33321	7.76068	8.21992	8.31045	8.00747	6.83796	8.93595	7.77484	8.39692	7.45096	9.1648	7.71809	7.96067	7.14037	7.28335	8.27548	7.95459	7.38436	7.35594	8.32903	7.98832	5.16922	7.8128	7.7824
AHCYL1	9.91547	9.21087	10.0767	10.0956	9.87622	8.48006	10.05	9.17325	8.75708	9.24485	9.66324	8.89332	9.04987	9.31319	9.50926	10.3836	9.6703	9.83769	9.85936	9.56535	9.34716	9.59327	10.2832	10.0397	9.06157	10.056	9.92005	9.6623	9.65345	9.29646	10.3434	10.0665	9.81308	10.0308	10.4592	10.2862	9.7249	9.79118	9.87622	9.57152	9.92196	10.2209	11.0745	10.5227	9.65617	10.1607	8.32554	10.3783	10.7497
AHCYL2	8.24227	8.31854	6.73073	8.11197	7.73775	8.02166	8.31777	8.0856	8.50822	8.43729	8.35901	7.73523	8.54075	7.31989	7.31715	7.46694	7.10018	7.76582	7.56406	7.63707	7.33684	7.52616	7.652	7.99745	7.19571	7.63299	7.65526	7.80588	6.12063	7.5472	7.38284	6.64277	7.52072	6.35888	8.3952	7.21396	7.921	7.52169	7.70083	7.80368	8.21541	7.75074	8.01543	7.89668	7.92	8.0192	8.72353	7.95424	7.60358
AHDC1	4.21957	6.02885	6.79349	4.79273	4.53614	6.08443	6.00588	5.71119	6.3454	5.76489	5.36634	5.25363	6.2072	5.40727	4.53915	4.77309	4.90682	4.0889	5.32501	4.50098	4.56185	4.88933	5.60295	4.26754	4.31301	3.62369	2.93689	5.89193	5.90212	3.79591	4.47242	5.69639	3.49275	4.19192	5.01318	5.11867	5.58944	5.16041	5.36696	3.80804	5.94124	4.32302	5.00521	5.17878	5.62464	5.12413	4.30216	5.05791	4.44218
AHI1	8.68118	8.33172	7.48062	7.73745	8.93163	8.49472	8.25254	8.29883	8.79004	7.87822	8.42596	8.04016	7.91968	8.35443	9.31108	8.41265	8.80995	8.69791	8.97696	9.35633	8.40046	8.88333	8.67583	8.44419	8.80288	8.22997	8.61096	8.89384	8.96056	9.16423	9.09635	9.0024	9.7353	9.26233	8.86978	8.67268	9.25432	8.90597	8.78235	8.74948	8.71143	8.82981	9.48695	8.81297	8.34646	8.56104	9.21823	8.63344	8.43557
AHNAK	6.13978	5.05819	4.47852	6.1293	6.02962	5.07135	5.59383	5.59486	4.62851	5.13529	5.95898	5.60895	4.38961	5.34383	6.67158	8.19071	7.3508	5.73965	5.82424	7.41718	6.32795	5.21077	6.98492	5.53647	6.07337	6.78044	6.22448	5.76541	3.48373	4.44954	7.06136	5.66169	6.07442	6.29721	6.32452	8.03978	6.21367	6.28522	6.80153	6.15788	5.56926	6.381	7.0128	7.04881	5.40072	6.63827	6.28731	6.27664	5.8504
AHNAK2	6.95923	8.05667	7.87583	7.66741	7.59696	8.11229	8.54199	8.16416	8.48006	8.29883	8.32165	8.04738	7.95931	7.30308	7.55173	5.47735	7.88618	8.00782	8.92705	7.61613	7.37574	7.61028	8.06324	8.12802	7.10694	7.88521	7.79856	8.05984	7.53331	8.05463	8.685	8.81502	9.01074	8.28009	6.90781	8.87526	8.82212	8.68162	7.80993	8.61823	8.08944	8.76611	7.69347	8.27117	8.67268	8.03803	8.04914	8.3472	8.22065
AHR	8.09086	6.90697	4.36257	7.18249	6.99152	7.00378	6.24381	7.04185	6.74138	5.90816	7.13614	5.31909	6.6109	2.87245	6.54558	7.71999	5.55054	7.51836	7.0154	5.7509	6.59759	6.36807	5.84545	6.01422	5.86751	5.52398	7.28709	5.16564	7.53395	7.81624	7.08778	5.43886	3.03248	6.88211	7.37538	5.62762	7.22019	6.71995	7.05108	6.51848	5.8281	7.29441	7.52072	6.36016	6.4584	6.15173	6.99424	7.516	6.99424
AHRR	8.14582	7.85199	7.56587	8.36894	7.89668	7.89186	8.38948	7.55084	7.42423	7.05359	7.11357	7.34877	7.49683	9.15785	8.9457	5.87555	8.50822	7.21289	6.37048	8.9797	8.18122	7.88489	7.33998	8.01954	7.86566	7.78083	7.48433	4.99349	8.35004	5.42419	6.62957	6.61379	3.43537	5.36525	6.94183	6.40624	6.14074	5.77984	7.7362	7.77326	7.39156	6.71784	7.55716	7.04854	6.3599	7.2175	6.91155	6.92254	6.50703
AHSA1	9.00507	9.55482	8.95899	8.80632	10.0345	8.50564	8.85239	9.74208	9.43729	9.66151	10.2765	9.23712	9.68946	10.1994	8.89332	9.41171	10.4343	10.0754	10.2563	9.8072	10.7523	10.4868	10.8398	10.8557	10.6674	10.9179	10.8902	10.3887	10.4965	11.2207	10.114	11.1608	10.7314	10.5844	9.86252	10.8184	10.6788	10.5478	10.5285	10.3616	10.6962	10.3973	8.17604	9.50852	10.7727	10.2846	7.73023	10.4152	10.9524
AHSA2	8.43683	7.60064	7.95629	7.89082	7.68122	7.27543	6.54533	7.33998	7.26231	7.10438	7.43067	6.41806	6.47356	7.74417	8.24191	8.478	7.1667	7.31626	7.84668	8.41642	7.10076	7.33879	7.00208	6.93435	7.15045	6.98698	8.17713	7.50494	7.54261	7.65992	8.48453	7.12171	7.53991	7.51362	7.64802	7.59154	7.87963	7.38962	7.95562	7.60687	7.06032	7.15941	7.933	7.82042	7.37355	7.47297	8.29308	7.28954	7.90372
AHSG	4.13014	5.57195	4.2093	2.75604	3.6096	3.71129	6.03505	3.65431	3.40829	2.70776	5.18846	6.62447	4.83418	4.39627	4.53037	4.74849	4.44383	4.12965	3.63523	5.51909	4.67007	4.85325	4.62297	5.7107	3.26123	3.04436	6.95172	5.16629	4.79529	5.92931	5.62812	5.58818	4.94567	3.49996	4.57275	5.61288	5.39782	3.5903	5.26985	5.48325	3.70337	3.65926	5.08131	4.37814	4.9944	5.70368	5.11043	5.17327	4.67392
AHSP	5.02048	5.45303	7.49376	8.08906	5.49656	5.72541	6.17345	5.59874	5.51116	5.69788	5.79978	5.14184	6.12857	5.22466	5.44683	4.00868	3.38249	4.95815	5.11575	5.36605	3.98729	4.06362	5.53452	6.11554	3.13472	4.54485	5.12192	4.22796	2.30248	5.25636	3.42164	5.58637	4.57077	4.81272	5.43834	5.82784	5.52615	3.63634	3.66805	5.37064	5.18359	3.71628	3.21196	4.97243	5.27901	4.94408	5.67563	4.94919	5.63735
AICDA	2.89987	2.11243	2.865	2.22635	2.09461	1.97773	3.09414	4.17213	2.40017	4.32393	3.38939	3.97439	2.98291	4.20113	2.51721	2.17139	2.14242	3.00897	3.36799	4.39885	5.20239	4.22456	2.1059	3.24034	4.40673	3.15608	2.95088	3.41001	4.10449	2.8418	4.68615	3.03881	5.17382	2.29083	3.53418	4.19762	5.05459	3.05693	5.35354	4.27677	1.8157	3.61227	3.50494	2.68194	4.34661	4.08199	2.32409	3.36047	3.545
AIDA	10.3188	10.7701	10.7649	11.1781	10.2733	10.7473	10.8585	10.0931	10.2176	10.9152	10.1061	10.5153	10.468	9.56535	9.92648	10.0601	9.78115	9.72582	10.7448	10.4556	9.14044	9.85401	9.72396	10.051	9.88396	9.87937	10.294	10.0754	10.368	9.91547	10.8986	8.83851	10.1688	10.5542	10.11	9.85185	10.7009	10.5153	9.97444	10.24	10.032	10.0045	10.5561	10.6742	9.86038	9.99167	10.1319	10.1482	9.90012
AIF1	5.38738	4.15011	6.05295	5.06733	6.9553	4.98879	5.68503	4.65297	4.58863	5.87257	6.33256	5.40072	5.19698	4.30216	4.85429	4.14863	4.96714	6.97199	4.7949	5.49766	5.42809	5.44441	5.35035	3.8615	3.36482	5.02505	5.75859	5.96151	4.18569	4.29274	4.48869	5.76489	5.58277	5.01098	4.4861	6.53548	4.45035	6.13279	4.01181	3.71628	4.56672	6.24431	3.58516	4.50867	3.79257	5.30802	6.95029	5.29454	5.50523
AIF1L	6.94157	6.66247	6.50653	6.44594	6.40073	6.90548	5.9016	5.94226	6.33931	6.3927	6.56631	6.09682	5.69378	5.836	7.39814	7.97584	6.17521	6.87746	8.87985	5.42729	6.5373	7.51448	6.50679	6.613	6.78173	7.07547	6.28914	7.62357	5.46791	5.96408	7.72934	6.91738	7.16421	7.43227	6.68048	6.60307	3.60899	5.85874	5.30129	7.53789	7.26288	6.32427	8.28495	7.5112	7.16309	7.22722	6.7221	6.8401	7.10217
AIFM1	6.81885	5.18478	7.13867	5.74789	7.00935	5.53502	6.10262	6.47223	6.56607	5.39696	6.48688	6.22052	6.49873	6.58013	7.11752	5.90008	7.14959	7.25227	6.74832	6.04489	6.98837	6.99424	7.13021	7.02397	6.40394	7.20303	6.37501	7.7362	6.95287	8.11014	6.52003	8.1056	7.62111	7.41837	6.14074	8.00678	4.6436	7.63866	6.76301	7.03361	7.12227	6.9667	3.67531	6.31595	7.31339	6.60014	6.81943	6.53649	7.37327
AIFM2	6.79403	6.54102	6.41857	6.03557	6.17981	6.13429	6.56791	6.41465	5.71876	6.71573	6.51343	6.29016	5.75115	7.12761	5.82048	5.84571	5.86925	6.21461	6.41706	6.01616	5.14361	4.796	5.91672	5.69611	6.41489	6.36307	3.64816	6.71196	6.98698	5.85774	4.54715	6.30562	7.16024	3.8482	6.613	5.81477	5.48507	6.41115	6.35543	5.74283	5.79289	6.40468	6.28259	6.71836	5.29592	5.74863	5.74627	6.30938	5.68581
AIFM3	7.55204	7.1903	8.85601	8.61775	6.62207	7.97584	6.6039	7.19724	6.82321	7.84177	7.0796	3.49497	6.6205	5.54553	8.17748	9.10008	7.35023	6.88729	8.68598	8.52062	6.88156	7.40296	7.27745	7.31372	5.9193	7.29531	6.39529	7.27719	7.15378	6.57721	8.34333	8.93041	7.99188	7.04549	7.27421	7.85705	8.64976	7.00344	7.53055	7.56855	7.88875	7.60596	8.69178	7.30448	8.09496	7.98256	5.78159	7.56376	8.14582
AIG1	8.34606	8.31893	8.09354	8.3525	8.55185	8.06661	8.06051	8.28199	8.27896	8.1816	8.25021	8.47418	8.27274	9.01518	8.92219	8.11415	8.81855	8.08156	7.994	8.87134	8.55834	8.57025	8.6855	8.74948	8.73036	8.72736	8.05126	7.99078	7.70269	7.80079	8.05702	7.07791	7.32933	7.62427	8.41763	7.53667	6.72587	8.18021	8.38062	8.38016	8.21992	8.38062	8.16054	8.42216	8.34682	8.33284	8.13951	8.34882	8.14068
AIM1	5.47873	4.70066	1.53318	4.94757	6.07729	4.77837	3.07295	4.99596	3.77988	5.35575	1.92495	4.8669	1.96295	6.07838	4.825	7.57456	4.48268	6.07012	5.98197	6.79798	6.91018	6.44512	4.8621	5.20209	6.91738	4.62191	3.20812	2.21969	2.58356	3.63634	3.79422	3.19224	1.2899	3.31535	5.63071	2.33228	5.73785	6.2175	6.41595	5.27308	5.00848	6.60093	6.19141	6.11677	6.48666	6.01541	6.24787	5.78183	5.62563
AIM1L	5.73484	5.91016	5.74939	5.78628	4.88497	5.45532	5.35119	5.11129	5.20944	5.15591	5.43325	6.58396	5.3948	5.40777	6.18722	3.15374	5.77428	5.51298	4.88096	5.07684	5.48931	5.62247	5.8281	5.92184	6.49501	5.19753	4.3665	5.94539	6.34892	6.6317	6.30481	2.33025	5.9122	6.34034	5.21302	5.58845	6.09757	3.99725	5.77119	5.30966	5.50982	5.64726	6.01073	5.68772	5.46791	5.62042	5.81975	5.44333	5.16384
AIM2	6.03195	5.15647	6.02633	5.45582	5.7564	7.00906	7.30818	6.77264	4.89353	3.7687	6.04301	5.27633	6.38559	5.34681	3.12057	5.91649	5.5489	5.18789	6.2785	5.86457	5.64699	5.75191	6.04941	6.29096	5.54757	5.83292	4.16972	4.88466	4.49754	6.88319	6.9667	1.82056	7.08671	5.83546	5.64785	4.95686	6.19009	5.84621	5.14934	4.72769	7.13196	5.17184	4.26657	6.03142	4.21288	5.09884	5.36525	4.27403	5.55054
AIMP1	7.27856	7.45596	7.04518	7.08671	7.29298	7.19897	5.38436	7.33158	7.14535	7.08529	7.31193	6.92087	6.80504	7.51091	7.50299	8.03978	7.34366	7.55889	7.21696	6.78173	7.63866	7.67999	7.6517	7.29501	7.42805	7.71271	7.20888	7.17115	7.7821	7.00745	5.90868	7.20524	6.68265	7.45765	7.73229	7.57552	7.02849	7.72808	7.28103	7.26734	7.53962	7.20189	6.9539	7.77261	7.20978	7.25022	8.65206	7.6409	7.66127
AIMP2	7.50882	7.80143	7.52956	7.8398	7.97035	7.89565	8.2537	8.10155	8.16877	7.90372	7.85073	8.84507	7.86502	8.71724	7.13258	7.8697	8.31233	8.02621	7.69251	7.6828	8.63794	8.16912	8.71195	8.68258	8.01193	8.35405	7.93334	8.25689	8.79196	8.38753	8.89384	8.5915	8.49641	8.69549	7.80464	8.43101	9.03475	8.18518	7.39444	8.01123	8.25775	7.66282	7.93599	8.18193	8.52545	8.43768	8.4276	7.45355	8.11726
AIP	6.76111	7.62427	8.12195	8.23412	7.36055	8.19254	8.42176	8.02303	7.32555	8.05844	7.93161	8.03837	7.20414	7.18115	6.69145	7.70637	7.82441	7.73494	7.7429	7.28736	7.54812	7.39129	7.64122	7.53962	7.17911	7.71144	7.0128	7.994	7.45471	7.56136	6.94294	9.00131	7.53544	7.14593	7.15464	8.18338	7.14243	7.67129	7.31427	7.84148	7.42423	7.594	7.24677	7.55889	7.61768	7.8819	6.47663	7.27995	8.20821
AIPL1	5.13015	5.18386	5.5232	5.69434	3.99414	4.57832	4.89584	3.99311	5.56212	4.84261	5.58564	6.69463	5.04808	4.29274	5.26985	4.9196	5.77275	5.82598	4.81206	6.44939	5.0558	4.83587	4.98557	5.50784	5.18246	6.10287	5.77506	6.72587	5.41152	5.66378	3.31953	4.11071	5.69223	6.09342	4.8293	4.83994	6.63802	5.76331	3.09909	5.55031	5.16754	5.19325	5.9425	4.2858	4.474	3.9477	4.40531	4.44993	5.00636
AIRE	3.26989	4.04678	7.51895	5.94017	5.34258	5.92529	6.18517	3.34534	6.26977	5.15448	5.64111	6.49022	6.04995	5.88993	6.85164	5.55855	4.3176	5.01373	6.39724	6.0286	5.82911	4.86883	3.59571	5.36634	6.4125	2.65745	3.66373	6.34374	5.61025	6.69196	3.81682	2.75604	4.06004	3.14533	3.53197	5.26124	7.1949	2.87299	6.31928	6.05147	5.42368	4.98024	5.43966	6.22339	5.82937	3.52494	4.36685	3.01156	5.08441
AJAP1	7.34788	7.81974	8.82477	9.2509	7.14959	7.74851	9.80914	8.6589	8.38874	8.08981	7.99848	7.24086	8.58023	8.03088	8.31575	7.61059	7.98499	6.99589	6.63257	8.17983	7.2196	7.23288	7.09796	7.64552	7.72156	7.19603	6.94614	6.73891	6.80226	6.40182	6.46784	6.97006	6.94183	6.13833	7.3497	7.30131	5.94614	6.8614	7.86208	7.6653	7.46369	7.43648	8.06116	7.76164	7.49592	7.63053	6.4042	7.85797	7.31875
AJUBA	5.21497	4.14915	5.02597	4.77309	4.22415	5.39557	5.36634	4.46188	4.31344	5.26124	3.65926	5.20684	4.4533	5.30721	5.03031	5.34709	4.43422	4.82862	4.60802	5.65727	4.32115	4.37249	3.32276	4.86974	4.50176	4.80715	4.57906	4.72322	5.75141	4.3199	5.30075	4.99689	5.57381	6.29986	3.65483	4.85463	6.27274	4.88497	5.0555	5.27603	3.64449	4.58382	5.35197	4.22973	5.20239	4.90903	4.5747	4.17264	4.33713
AK000798	7.66937	6.69967	5.78806	6.17547	6.84441	7.17308	4.63747	6.0438	6.90057	5.07378	6.14809	5.39753	4.34793	5.98626	8.28199	6.99152	5.77855	7.04769	6.31215	2.45659	6.56736	6.28776	4.19523	4.57354	7.10076	6.19009	7.19724	7.71399	6.99278	5.88445	8.42051	6.87605	6.54558	3.54121	6.53162	5.1967	8.34924	6.2312	6.96809	7.10612	7.32729	6.40682	7.59124	5.53527	6.49513	6.39556	2.29433	6.45633	6.56389
AK021537	6.64732	6.26792	6.53919	6.45423	6.30275	6.16728	5.7346	5.27446	4.85885	5.27549	7.14211	6.75645	5.13983	5.02563	6.43664	8.18447	6.81774	6.18982	6.43996	7.87684	6.63877	6.14576	6.61729	4.35596	5.24424	3.93638	6.68635	4.68019	7.96033	2.11654	4.73967	2.18722	3.19271	3.23278	6.41623	3.95511	6.77505	4.18708	6.29777	7.5871	5.54553	6.29854	5.17878	3.93889	4.68465	5.46127	5.42039	6.59657	5.77582
AK021804	11.2276	11.4205	11.8802	11.8604	10.6942	11.2715	10.7627	10.3921	11.1324	10.672	11.0682	10.4308	10.3905	10.5169	10.5116	11.7398	10.6606	10.3599	11.588	10.7314	9.56108	10.3517	9.65718	10.1374	11.1922	9.90562	11.0648	10.8265	11.2318	10.7292	12.2371	9.68321	10.6674	10.6511	11.5935	10.5502	12.2468	11.0513	11.224	10.8292	10.8104	10.6922	12.0796	11.3892	10.7848	10.7574	6.48291	10.8501	11.0326
AK021933	6.59988	6.82714	6.5837	6.5023	6.88703	6.70432	5.94887	6.90882	7.61519	7.6475	7.08834	5.054	7.42719	8.09318	7.54044	6.56526	8.53068	5.94512	7.3562	7.75342	8.03629	7.37355	7.71174	8.10834	7.8687	7.85705	7.02564	6.14833	7.77161	6.16862	7.47142	7.27421	7.0173	5.83859	7.10526	6.03142	7.27192	7.52799	7.17364	6.58637	7.24875	6.40624	5.85898	6.0985	7.10969	6.71111	7.8687	7.17393	7.18143
AK021977	8.19254	8.30198	9.19227	8.02482	7.36819	8.87405	8.5752	6.88589	8.90699	6.46416	7.72682	7.98037	7.79917	5.06301	6.65533	7.90574	6.70844	7.13225	9.32194	8.35606	2.73158	7.43009	6.78122	3.521	5.39668	6.79272	5.30581	6.86305	7.49561	7.53908	8.89054	7.51866	6.19273	5.4415	6.69306	4.39308	7.04106	8.10417	8.32394	8.35443	8.24522	7.31543	9.95688	8.7343	7.38788	8.34882	5.97526	8.06761	7.47476
AK024936	6.37766	6.07258	3.68723	5.60575	5.04271	5.08371	4.6351	5.67612	5.12413	4.63938	4.30389	6.57799	5.05012	5.66782	2.68783	6.26408	1.3041	5.6155	4.8743	2.63485	6.21005	4.43247	4.88395	1.2157	6.46343	5.33791	3.91563	5.3032	6.04843	5.81378	6.09476	5.31276	4.68502	4.54521	4.82468	3.17924	3.32477	6.06959	4.30259	4.09151	3.83413	2.55638	5.08925	4.16283	4.92367	4.25659	4.45168	3.07353	4.78815
AK025288	9.24272	8.72399	9.01182	9.48617	8.8446	8.59643	8.46528	8.35561	8.37705	5.88347	8.38403	8.47017	7.63327	8.22138	7.45968	7.65228	8.14393	7.57803	8.23444	8.96004	7.28789	8.11371	6.46368	7.27141	8.79644	7.91365	5.94441	8.30124	7.52265	8.02202	7.9443	5.59259	7.80238	5.80878	8.51596	5.7231	8.02657	7.04393	8.22997	9.00971	7.90178	8.43966	9.19941	8.16352	8.04672	8.13849	7.19545	8.86072	7.32523
AK026905	6.45633	7.4652	8.96056	8.41849	6.50472	6.75861	8.54369	6.67478	7.49627	6.18467	6.94921	8.42258	7.07791	6.39962	8.06116	7.568	6.1867	6.14422	7.44501	8.05559	6.26458	6.25888	6.14422	7.01898	7.33912	5.7458	6.95261	4.00709	7.28388	6.86558	6.17627	6.7781	3.33183	7.07486	6.44807	6.45633	6.50577	5.25578	7.46145	4.88261	4.01181	6.46105	7.16198	6.34492	6.58137	6.32901	5.52426	5.76437	6.21602
AK054988	5.92005	4.95541	5.46628	1.25027	5.62435	3.33396	5.21991	3.32533	4.46527	2.0874	5.33737	2.19174	2.19096	3.57707	2.9288	3.15669	3.09356	4.68648	4.61287	5.33161	1.23896	5.3197	5.22403	1.17382	4.51207	2.71283	5.62538	4.72247	4.37469	5.16564	4.80456	4.97587	2.04557	1.51101	5.22213	1.68806	1.6385	5.79141	3.07776	3.04249	2.31268	5.00026	3.13265	5.26682	4.68135	4.92336	1.65311	2.07778	4.59364
AK055458	6.96203	7.03604	5.98169	5.98405	6.47356	5.10172	7.36673	6.34813	6.30377	4.96801	5.26092	5.40886	5.76995	2.81817	4.77347	2.86295	3.88061	5.75564	5.50523	3.64278	3.52767	4.71005	3.04707	4.72979	4.81721	4.90459	6.22497	5.88219	6.64358	5.19325	6.12371	5.43161	6.15017	5.65332	5.22403	2.90934	3.41055	5.59981	5.80369	6.29043	4.41816	6.39698	5.24254	6.4329	5.2264	6.13992	6.65562	4.52634	5.55458
AK055981	7.10356	5.88297	6.82107	7.14986	7.21396	7.0154	7.60873	6.45067	6.61893	7.1067	6.24513	4.79568	6.10337	6.04995	6.4684	6.97426	6.70928	7.09632	7.18303	7.27745	6.4929	6.4106	6.97398	7.29734	7.07705	7.1697	7.39721	7.07816	4.46151	5.54391	5.72642	6.65247	5.67039	6.62505	7.41156	7.45642	6.46733	6.68156	6.46444	7.5843	6.60307	6.90113	7.27828	7.26288	6.4096	6.86873	6.00357	6.39025	7.08387
AK056098	2.759	3.60249	4.74085	2.31133	5.33463	1.97034	1.83888	5.60604	5.75308	3.66373	5.38838	6.13992	2.92774	6.4222	5.15503	3.57537	3.97783	4.49331	3.91065	3.11052	5.88757	6.12658	3.77884	3.71232	3.14848	4.29879	5.0618	4.82695	4.71515	4.34793	4.45688	3.85874	3.0536	3.54331	2.81117	4.90324	2.66155	2.56434	4.88395	4.95575	4.39806	2.39366	2.91207	2.82157	2.80761	3.60531	4.41024	3.63013	3.37337
AK056982	5.46336	5.28888	6.65139	5.68723	4.95439	6.15911	7.18618	4.27973	5.13179	5.63151	5.56473	6.68799	6.36279	4.93533	3.19889	4.78118	4.97088	2.11746	5.00915	7.57094	6.15656	1.53957	4.00971	2.6951	6.16674	6.42978	2.71102	6.03702	6.43235	5.79263	1.96122	6.21315	4.83926	5.95096	5.95427	3.9477	4.83926	3.59463	5.65406	5.73052	4.26052	6.17957	5.52831	5.13865	2.87463	5.63761	5.94711	5.34258	4.79904
AK074476	5.63126	6.31521	4.4138	6.73124	5.65406	6.66157	5.386	6.90253	5.59178	6.64629	6.20535	4.44954	6.36457	6.12809	6.16985	4.51162	6.11582	6.00613	5.20375	4.26707	6.27252	5.01186	6.49	4.83382	4.39922	6.20908	6.01749	6.49823	4.68763	5.43542	5.84621	6.65589	6.99648	6.57664	5.68654	5.53647	3.9493	6.61783	5.47316	5.25796	5.54199	5.33953	5.44468	5.68348	5.71197	6.17038	6.88901	5.80973	6.077
AK090844	8.82369	8.87883	11.1291	10.5116	7.91398	9.77549	10.6511	8.43729	8.87985	6.25986	8.25099	9.91758	9.1465	6.34248	8.6749	9.01518	7.85543	7.62458	7.70574	9.77549	7.09716	7.9174	7.51777	8.23375	8.6163	7.63231	8.79347	9.48066	8.05361	8.48206	10.032	7.77586	9.04179	8.59643	7.83038	7.57739	8.90985	7.47622	9.0135	7.51836	7.45765	8.20855	9.39896	8.79347	7.57583	7.43738	7.35023	8.20821	7.25285
AK091729	2.99382	5.85728	6.77136	3.45725	5.69511	6.20535	6.01616	5.62974	5.70569	6.12757	4.90838	5.78757	4.42296	5.19473	5.77712	3.79313	5.52455	5.66378	6.05548	7.57926	5.65462	6.02003	6.56498	6.75208	6.53597	5.64919	6.83518	4.474	2.77025	6.3357	4.92824	5.71504	3.95459	6.25289	5.94787	6.03218	3.59968	5.89675	5.74627	5.62114	4.19568	5.68348	6.29467	4.74678	5.98534	5.31938	5.98604	4.07502	5.72413
AK093205	4.90155	4.12656	2.05207	4.50305	1.64013	3.56933	5.06639	5.24424	4.15409	4.40849	4.03489	4.46229	1.99233	4.71925	5.6119	6.54449	4.46188	1.28054	5.93513	5.06546	4.94247	3.51032	2.40295	4.96714	3.4611	3.80804	4.98557	2.49086	5.49096	5.93488	6.90858	4.48268	6.0212	4.38517	5.28424	4.54325	5.95046	5.1347	3.51087	6.1499	3.44666	5.91322	5.70263	6.41706	6.84558	5.69994	4.54287	6.70673	5.48988
AK094644	8.38016	9.49404	9.81214	10.2925	7.76746	9.22902	9.97444	9.15665	9.81111	8.82783	7.87684	9.29169	8.32243	7.80368	8.04708	9.3276	8.51596	7.93634	8.47017	8.83228	7.46637	8.30163	7.27141	8.12259	9.42959	7.28813	7.64613	8.27233	8.2165	7.33449	8.64794	8.40409	7.84046	7.48339	7.97795	7.37031	6.95695	7.51658	9.01932	8.60475	8.38106	7.84502	8.5919	8.41921	6.88842	7.56471	7.02597	7.72127	8.39562
AK096159	2.13157	4.9211	2.34757	3.95459	3.47273	1.73854	2.99815	2.4857	2.59347	1.95829	4.01231	1.69577	2.97845	5.92908	1.49949	4.00347	4.03019	4.26052	3.82756	2.92724	5.04016	5.43273	2.26301	5.30966	3.04592	2.44135	2.72157	3.15485	5.03954	2.60653	3.26015	2.88617	2.25719	2.03442	3.1431	3.02423	2.20701	2.50121	5.31531	4.24231	2.29083	3.74056	6.31571	2.567	4.07301	3.85825	3.88394	2.29972	4.43598
AK097370	2.49484	3.05204	2.03698	2.09787	1.89964	2.08168	2.51231	4.43598	2.24658	3.11152	3.05204	2.64934	3.40829	1.93796	4.23305	4.87048	1.70774	2.27593	3.76581	3.59191	2.30936	4.6351	2.74747	1.62457	2.24658	2.19657	1.99435	3.54223	2.64407	3.80034	6.2797	2.73882	2.36689	6.86773	2.11004	3.74179	5.64289	2.37415	4.18617	3.15608	2.4709	3.87064	2.43381	2.76523	3.11259	2.15994	2.75369	2.097	2.58191
AK097453	5.70316	5.55229	5.38707	3.63634	5.30264	5.51145	4.84758	3.13265	4.6234	2.14762	5.6594	5.92979	3.22867	6.3911	5.88193	3.35096	6.51469	6.11295	5.598	7.18143	2.67753	5.21962	5.93134	5.45685	6.1815	5.81205	6.00257	3.46536	3.52213	5.97526	6.07315	6.30403	7.47506	2.90162	3.72876	2.82553	7.32461	2.49727	5.54305	6.00561	5.91123	6.24911	4.6156	4.0672	5.63099	5.1465	5.88472	5.47577	5.21218
AK098263	3.02524	4.81306	1.65987	4.17619	3.51489	0.972548	1.58733	5.82346	1.25027	1.33726	2.08168	2.71044	1.32081	1.08712	1.02298	1.32864	2.75984	2.41634	4.35409	4.80949	1.46196	2.62155	2.33776	0.972548	2.49353	1.4597	3.823	2.21897	2.9802	1.10617	4.98557	3.19552	4.08392	6.80415	1.18732	4.5507	1.37345	1.12424	4.89855	1.43986	1.16591	3.64978	0.826007	1.25027	3.40829	3.27581	1.38088	1.77403	2.37208
AK1	7.40437	8.68031	9.03107	9.10485	8.06661	8.93808	9.34576	9.65975	8.57979	9.49878	9.05448	9.09944	8.60432	7.94034	8.98934	7.77071	8.2381	8.30661	8.33517	8.85024	8.31462	8.02025	8.42131	8.12122	8.49681	8.36538	8.11086	8.01681	8.64891	8.54584	8.56537	9.70952	8.62654	8.69178	7.54326	9.28244	7.20634	8.00341	7.6081	7.42361	7.68645	8.57075	7.48612	7.45737	8.1162	7.94394	7.09382	8.15697	7.66839
AK130486	6.22965	6.65456	7.43884	5.33463	6.48639	6.92285	6.95029	6.97456	6.77945	6.54906	6.30777	6.75263	4.94247	6.72259	7.27773	7.02538	6.40624	5.98381	6.76572	6.03479	6.41934	5.80771	5.32166	6.59759	6.83414	6.89807	6.06488	4.74749	6.18824	6.68265	7.52014	4.75713	7.26205	5.38068	5.73136	5.90187	7.37574	6.04326	4.72872	5.55353	6.6264	6.12446	6.0601	7.45909	6.26768	5.83345	7.08589	6.02047	5.91267
AK131021	3.46755	4.60415	2.21459	4.27403	5.30423	3.60635	5.27334	2.8418	3.84397	2.85428	4.6794	6.25263	2.80258	5.23199	5.03189	4.52874	2.02391	3.25098	4.8463	6.51521	1.85433	5.51062	2.80535	5.52642	3.70447	5.74655	2.73158	4.73196	5.19532	6.08241	3.00096	5.46924	5.53118	7.25285	4.98346	5.91672	1.44516	2.63719	3.46988	4.87618	1.96854	4.6117	3.18072	5.17124	4.97965	4.79101	2.7719	3.20056	4.66583
AK2	6.31243	6.45945	6.79772	6.57107	6.54825	6.66456	6.70408	6.44569	6.0087	6.77835	6.4214	5.73001	5.91492	6.90988	6.57959	6.4769	6.84965	6.70221	6.87746	7.2938	6.87605	6.66719	6.69622	6.90988	6.4209	6.74286	6.26275	6.72397	6.38909	6.18079	6.99451	6.9539	6.84586	5.57724	6.42446	6.92341	7.02453	6.51874	6.89688	6.67429	6.99204	6.06511	6.71995	6.28572	6.54991	6.63985	6.60364	6.38882	6.86929
AK3	9.05797	7.80753	7.52992	7.24225	8.95215	7.11805	7.79698	7.38137	7.93866	6.97483	7.8627	7.27082	7.64648	8.30425	7.90406	8.74948	8.3948	8.84805	8.79692	7.0836	8.52323	8.3294	8.62138	8.50777	8.00678	8.80338	8.44211	8.46698	8.56663	8.51162	9.02407	7.81944	8.04981	8.82111	9.19729	8.43683	8.48118	8.69367	8.63109	8.76658	8.87783	8.92929	9.57577	8.43101	8.43557	8.81607	8.27073	9.07295	8.8201
AK5	12.3984	11.0385	8.44957	9.11189	11.7527	10.5116	10.2548	10.5721	10.4946	10.1454	11.1256	10.2193	10.7473	12.0547	11.9808	10.8133	11.9949	11.9664	10.6942	10.9615	11.5935	11.6203	11.416	11.3671	11.6908	11.5012	11.4576	11.4025	11.2138	10.9917	10.8104	10.4965	11.0915	11.1922	11.7838	10.7497	11.1781	11.3502	11.1745	11.4442	11.1149	11.2173	10.59	10.9317	11.1539	10.9179	10.6381	11.2958	10.6875
AK6	8.51162	8.57252	8.03875	8.58329	8.47378	8.06083	7.12879	9.44328	8.6402	8.96549	9.00131	8.80187	8.89227	9.31655	7.52616	8.51682	8.68353	9.55861	7.9423	7.36732	9.61783	9.34857	9.00287	8.38753	8.21192	8.4491	9.44328	9.24069	9.18095	9.15665	8.36689	8.99678	9.30362	9.45316	8.50007	8.57886	7.45187	9.36875	9.15108	8.45852	8.00584	8.65942	8.30349	7.83231	8.79196	8.78694	10.9236	9.22969	9.11129
AK7	3.34991	4.84961	4.632	5.34655	4.96003	4.59554	5.26604	4.5425	5.42809	5.41176	2.90162	5.42521	4.57786	5.00521	3.81343	5.31127	4.6943	5.07804	3.03543	5.2701	4.86111	4.80638	4.75392	5.3781	5.30475	5.67485	4.09401	4.43552	5.07804	4.55742	3.79642	4.95941	5.90638	2.93631	4.93565	5.10409	5.21638	4.84398	3.5521	3.19374	4.3484	4.79904	2.66453	4.24561	4.47644	4.89155	4.57235	2.95022	4.78051
AK8	6.0656	5.90291	5.24561	6.81178	6.31359	6.07179	6.25517	6.49369	6.03754	5.80131	5.94299	7.62651	7.05887	6.27049	6.8535	5.78909	6.13687	6.2088	5.77607	6.76491	5.44412	5.87878	5.61674	6.05748	5.15793	5.70518	5.1553	5.47681	6.76054	5.52295	5.60548	6.05597	6.05597	6.02218	6.29096	4.68312	5.64993	5.72108	6.37184	5.88919	6.95084	5.98886	6.85771	6.44166	6.28472	6.01951	5.8373	6.49847	4.81689
AK9	5.20375	6.71418	4.55616	5.33623	5.9193	4.37733	5.04105	5.16504	6.3357	5.97884	6.04672	5.1347	6.42421	5.7602	5.30748	4.91927	5.99218	5.28317	5.70595	3.17414	5.78379	5.27603	5.32826	5.00433	5.31276	5.88297	3.507	4.58265	6.27496	4.70688	6.18774	4.58425	5.57752	6.37582	6.04132	5.90481	6.87686	5.92084	5.94588	5.06829	6.6491	6.22833	6.19604	5.75564	5.81764	5.2615	6.94891	6.4136	6.51821
AKAP1	8.01266	7.79499	6.77396	6.86237	8.13415	7.62075	6.75017	7.64222	7.56617	7.62558	7.97179	8.1816	7.61095	7.03085	6.88729	7.66623	7.47415	8.18122	8.1059	7.46115	7.3093	7.51804	7.41067	7.11326	7.57769	7.29594	7.56106	7.39022	6.74614	7.19166	8.00854	8.34185	7.71332	7.20978	7.86438	8.22026	7.20303	7.44319	8.28758	7.55946	7.97551	7.68153	7.93568	7.49407	7.65055	7.87101	7.23946	7.93965	8.20711
AKAP10	7.83496	7.73155	8.05596	8.19587	7.57456	8.30969	8.63391	6.58612	7.98967	7.71589	7.71559	6.48639	7.20888	7.53727	7.63575	7.90545	7.34288	7.3065	7.99329	7.99948	6.59037	7.35227	6.81557	6.51231	7.59938	7.13562	7.52014	7.67096	7.61832	7.3322	6.90414	7.55716	6.78122	7.11447	7.45794	6.94426	8.07623	7.59696	8.38196	7.12597	7.16225	7.90813	8.80579	9.01241	6.68692	7.51148	6.27001	8.07559	6.53032
AKAP11	9.87113	8.54538	7.45909	7.8447	9.47601	7.76133	7.59212	8.48678	8.59917	8.37668	8.86766	9.05624	8.96104	9.86995	8.8693	9.49318	9.64272	10.1127	9.41399	9.06823	10.0172	9.82982	10.0159	10.1415	9.57979	10.0135	9.42078	9.24272	9.23239	9.48847	8.3525	8.93861	9.2637	9.72778	10.2505	9.23104	8.99396	9.92878	9.27341	9.43729	9.21415	9.25634	8.63301	8.67122	9.60248	9.51163	9.64272	9.64455	9.09944
AKAP12	8.88033	8.65113	7.02122	7.72906	8.6946	8.52323	8.0563	8.32203	8.59687	8.4528	8.37049	7.98662	8.54626	7.34698	6.45891	8.00162	7.28191	8.9474	9.72952	7.57125	7.57152	8.58152	7.55716	7.13535	7.05887	7.39268	9.40864	9.75794	9.38598	9.36805	9.16666	9.20129	9.0288	9.78201	9.08433	9.23172	9.37761	10.1153	9.06036	9.38353	9.4645	9.2685	8.76703	9.42586	9.58898	9.48922	9.90897	9.7902	9.66324
AKAP13	6.7335	8.75708	10.4868	10.3564	7.21233	10.5153	10.4064	9.01518	9.76577	10.114	8.25135	11.3502	10.4343	6.76625	6.74471	6.08192	6.84414	6.54776	6.59517	6.61405	6.3638	6.57032	6.69119	6.32111	6.30912	6.67904	7.76199	7.22019	7.31048	7.10857	6.93145	7.62896	7.44291	7.18143	6.72966	7.86666	7.53544	7.11639	7.78459	7.33047	6.88398	7.48935	7.72622	7.68455	7.28678	7.32607	6.57376	7.63205	7.20245
AKAP14	5.17878	5.28499	4.25523	4.78493	4.35149	4.64011	5.32639	4.93897	4.62926	5.01468	4.57869	4.28534	4.96714	4.64165	1.9733	3.78254	2.86967	5.15737	5.32	5.82024	4.87681	4.69469	3.42164	4.7014	4.45082	4.48951	3.57139	3.04249	4.86587	4.09151	5.9791	4.8778	3.96436	5.9989	4.00038	2.48275	4.78358	4.42159	4.35149	3.19889	5.10834	2.48332	4.44733	3.57313	3.37743	4.37733	3.85454	4.16381	3.64874
AKAP17A	7.70606	6.81234	7.10694	6.80093	7.48276	6.23721	6.73722	6.68156	6.55984	6.79247	6.67235	6.21917	6.85954	7.7859	7.05579	6.13008	6.91044	7.45298	7.51208	7.35286	7.22927	7.14564	7.03388	7.12542	7.36613	6.97143	6.66694	6.8059	7.56039	6.52852	6.23874	7.36673	6.91231	6.65562	7.15207	6.94371	6.52878	6.76769	7.19724	7.37876	6.77478	6.95865	6.82549	6.07754	6.75889	7.12029	7.02312	6.87852	7.10555
AKAP3	2.91829	3.29289	3.82467	4.32115	4.04069	2.5607	7.41307	5.70209	5.75191	5.82984	3.18618	2.63008	4.44085	2.89401	2.52793	5.92475	5.4518	2.53801	6.3177	3.42478	6.05193	2.69928	3.72662	2.4942	2.75663	2.95852	2.51721	3.13997	2.99706	4.70761	4.90359	2.32139	6.22106	5.87653	5.52513	5.47681	5.04565	2.70776	3.54387	5.04043	5.32773	3.46755	3.03488	4.57505	4.20601	3.85563	3.05863	3.71467	3.43361
AKAP4	2.15308	4.42901	4.00816	3.55483	4.54946	2.83789	6.27741	3.60899	2.56247	4.39358	2.55961	7.4882	3.37552	2.33706	3.30223	4.74044	2.44538	2.06205	2.57325	5.65965	4.81078	3.50276	3.36963	4.18954	5.02716	3.34268	2.75142	5.15388	5.95947	5.73562	6.17851	4.15454	5.40129	3.78792	3.18249	2.77025	5.2742	5.13754	5.52295	4.54445	5.28373	5.43187	5.5907	5.93714	3.50646	2.96603	4.48869	3.85454	5.36389
AKAP5	8.22327	6.61839	4.7051	6.06389	7.80856	6.87038	6.26792	7.15748	7.60389	6.73891	7.703	5.28865	7.67719	7.31311	6.6606	7.5668	6.78893	8.8283	6.6181	5.32425	7.43996	7.38526	6.67292	6.92565	7.46964	6.91018	7.93092	7.91398	7.99264	7.81529	7.87196	7.44974	8.03352	7.80588	7.92957	7.71049	7.7249	7.90986	7.90305	7.41508	7.38646	7.3225	7.28954	7.63178	7.3299	7.63149	8.27701	7.24907	7.13079
AKAP6	6.9184	7.32105	7.46055	6.74003	7.45355	7.2403	7.3594	7.20103	7.697	7.79428	7.35313	8.46325	7.5671	7.43492	6.76927	6.85191	7.18115	7.38996	7.27773	6.13177	7.59181	7.38022	7.83595	7.83725	7.23037	7.62896	7.41952	7.741	7.37124	7.48554	7.07486	7.48246	7.99078	7.90783	7.2146	7.83268	6.00817	8.1162	7.1305	7.57675	7.54394	7.43767	7.00491	7.0311	7.6217	7.44943	8.39838	7.62616	7.71809
AKAP7	9.31722	7.38996	6.88426	7.22982	8.65328	6.88871	6.89037	7.4035	7.2146	6.88674	7.74226	5.12698	7.2146	7.98597	7.71017	9.14275	7.83562	8.56979	7.89771	8.44419	8.26596	8.48411	7.55023	8.0863	8.36286	8.13308	7.15378	7.40775	7.20245	7.06164	7.61768	7.18196	8.05493	6.67429	8.7685	7.69251	7.61028	7.85348	7.68909	8.39692	7.86604	8.11121	8.38062	7.88584	8.01888	8.19514	8.80885	8.31658	7.86604
AKAP8	8.13625	7.31844	7.86604	6.94266	7.73229	6.89583	5.40288	7.85476	7.38048	7.24086	7.72934	7.92546	6.96203	7.78083	8.09253	7.84531	7.97068	8.1666	7.6723	8.5928	8.43768	8.21231	7.38162	7.59725	8.37395	7.56775	8.33552	8.50048	8.74546	8.71724	8.22366	8.76611	8.89742	8.22065	7.92888	8.07623	8.58913	8.05292	7.4684	8.20673	8.36894	8.07109	8.20928	8.35761	7.99503	8.10632	7.99264	7.77421	7.68779
AKAP8L	6.86502	6.13478	5.70051	6.68799	6.34947	6.55716	6.91331	6.49183	5.85549	6.49212	6.47921	5.18732	6.11757	6.5601	6.77024	6.5142	6.39193	6.31741	6.21215	7.03681	6.0985	6.19805	6.13563	5.38068	6.26084	5.83982	6.28206	6.1599	5.60657	6.76685	6.36835	5.9651	5.71982	6.48589	6.24639	6.74668	5.7806	5.33321	6.77866	6.19728	5.43298	6.49739	6.97082	6.76433	5.84132	5.79238	4.69135	6.5523	6.13177
AKAP9	8.39692	7.02397	5.27576	6.62505	8.33552	6.69913	5.92446	6.66611	7.05856	7.11389	7.91436	7.14843	7.56775	8.17355	8.26093	8.30124	8.22631	8.53803	8.39725	7.87963	8.32597	8.4289	8.28233	8.29612	8.16842	8.39963	7.68031	7.73055	7.8541	7.51268	6.85618	7.50404	7.65526	8.08516	8.20419	7.57208	8.46979	8.45852	8.29191	8.19405	8.26363	8.28343	8.10338	7.99503	8.48678	8.16522	8.49934	8.29576	8.2169
AKIP1	7.00004	7.00118	7.5545	6.68692	7.61865	7.53456	7.6784	6.94399	6.71221	7.35508	7.16309	6.20774	7.49052	7.38022	7.16138	7.53184	6.8532	7.21576	6.61893	6.82956	7.17648	6.61922	7.06635	6.63749	7.12375	7.038	6.89776	6.59547	4.85396	7.38436	5.28317	7.48339	6.47168	7.30706	7.11447	7.19988	6.9028	7.24286	7.41777	7.10076	7.20553	7.58581	7.09436	6.4676	7.12316	6.88562	6.94044	7.35197	7.09006
AKIRIN1	7.8294	7.10555	6.00102	5.25767	7.82405	7.42294	6.25313	7.44584	7.12284	7.0009	7.25734	7.37629	7.40893	7.97725	7.23374	5.55458	7.76265	8.01823	7.35286	7.12514	8.09318	7.8541	8.2656	8.12846	8.05292	8.08156	7.34819	6.87852	7.47142	7.23402	6.3357	7.57423	6.87961	7.29473	7.57959	7.31132	6.91231	7.6081	7.67004	7.43677	7.50581	7.95868	7.38494	6.61003	7.81944	7.60504	7.1993	7.95216	7.56106
AKIRIN2	7.10018	7.39129	5.56391	6.14323	7.24368	6.3927	6.24811	6.94891	7.44794	6.6449	7.32461	4.92688	7.4104	8.4577	7.90716	7.59367	8.09981	8.63301	7.44469	7.03711	8.45243	8.34446	8.35519	8.17783	8.37088	8.16134	6.74053	7.41982	5.81106	7.28504	6.82131	7.60267	7.32282	7.66623	6.91155	8.06051	6.31823	7.30504	6.65688	7.03305	6.7619	6.39724	6.30198	6.68854	7.03629	6.90911	7.75615	6.62447	6.65139
AKNA	3.38882	4.40576	3.65653	2.17656	5.63099	2.71102	2.50547	4.94122	2.35809	3.74924	5.01503	4.48786	2.41365	4.20789	3.95835	3.79536	2.46506	5.40488	3.69689	4.76043	3.37907	2.9802	3.14425	2.93473	3.23331	2.20263	4.34887	5.07899	2.57625	3.71628	5.15476	6.51652	2.98079	5.50187	4.51946	6.4263	5.25224	3.2016	5.22213	3.19552	5.59773	4.60455	5.29345	3.18672	3.75692	6.02508	3.03198	5.59643	5.84007
AKNAD1	3.82004	3.83964	4.63427	2.26574	3.58917	4.90652	2.55172	4.76043	4.33127	2.62464	4.5079	3.98936	4.5345	5.42652	4.7798	4.96963	4.7931	3.09966	5.04332	5.05431	3.09683	4.46876	4.41854	1.86742	4.4728	4.8266	4.25483	4.21776	3.25804	5.02845	3.8482	5.20594	5.59848	2.81117	4.44649	4.47764	2.30532	4.44218	2.60168	4.74716	5.22829	4.87652	4.8382	4.1757	2.34825	3.76074	2.60291	4.32667	4.57077
AKR1A1	8.29763	8.89691	8.25569	9.30491	8.03767	8.95948	8.77884	9.56187	8.77991	9.7353	9.19729	9.15785	9.30306	8.83851	7.43798	7.48246	8.6698	8.9054	8.57707	8.68305	8.83478	8.82877	9.12648	9.37099	8.15657	9.08742	9.15362	9.21158	9.55241	9.59826	8.59506	10.5345	10.3631	9.98244	8.26402	10.3631	9.22527	9.52757	8.3082	8.67814	9.13435	8.87883	7.80079	8.26961	9.2866	8.96283	7.30758	8.57658	9.32054
AKR1B1	8.99851	8.02338	8.56709	8.11906	9.7315	8.17677	7.91436	8.9178	8.30621	8.68162	8.92161	8.57979	8.93654	9.39757	8.47246	8.8508	9.22782	9.60864	8.78047	9.26233	9.96372	9.58823	10.037	9.84659	9.32695	9.37696	9.49798	9.43729	9.42586	10.3077	9.19099	10.7523	9.74019	10.1688	9.2873	10.59	8.38559	9.49066	8.85653	8.88828	9.70485	8.9797	8.71724	8.51423	9.64537	9.17696	9.1209	9.12648	10.3631
AKR1B10	2.92218	3.38618	2.33844	1.93109	3.56769	5.48878	3.22161	5.88652	3.17976	1.58363	3.77246	6.20164	6.36016	2.09139	4.00918	5.55564	6.0066	5.08222	4.95086	3.19064	3.06094	2.88387	5.65433	4.34428	5.96049	6.19678	7.58581	4.16972	7.18917	6.77136	3.33497	6.65957	2.98396	5.22523	2.66219	2.25719	4.52634	2.87852	3.74924	4.34476	4.87589	4.85922	3.60849	4.32717	5.42782	3.68966	2.55638	5.03526	5.42395
AKR1C1	7.5607	8.57886	7.31311	7.20217	8.11759	8.57794	7.39102	6.90084	8.73475	8.9028	7.64896	8.40973	8.74899	8.11014	7.36943	6.67962	7.31193	7.04911	7.43828	6.14653	7.90681	7.37234	7.86701	8.40204	6.87312	7.70951	7.56499	8.04811	6.93204	7.29441	6.84143	7.45096	8.53948	7.1667	7.14506	9.03592	7.93568	7.76582	7.06837	7.67196	7.73745	8.07589	7.40631	7.84633	8.13274	7.47179	7.58112	7.42176	7.83301
AKR1C3	7.22722	7.65141	7.29734	6.59119	6.5	6.89744	7.30284	6.66375	8.064	7.40378	6.87474	6.05932	7.89531	7.75042	8.56537	7.7772	7.70145	7.52645	6.75515	6.95978	7.75772	7.43522	7.53789	7.32729	6.35595	8.14761	8.23187	7.8949	7.085	7.26603	7.80303	7.34608	7.58396	6.0849	7.65748	7.67656	8.09804	7.65748	7.52799	6.57697	7.34788	7.1865	7.75178	8.08441	7.72101	7.33968	7.3313	6.78255	7.75214
AKR1C4	1.52664	2.20478	2.67053	4.16229	4.51701	3.37174	4.17967	1.72766	2.29697	2.85269	3.02211	2.64357	3.54989	5.05074	5.11157	3.03543	1.65148	4.83033	1.35226	3.12003	5.39136	3.25467	3.43537	7.10046	4.23729	3.689	6.54825	6.52103	3.96752	4.34931	2.31871	5.82576	1.41348	6.99535	1.28523	2.71102	6.3713	3.18618	1.86291	3.24095	5.17477	4.34746	4.64011	3.81511	1.64659	5.04927	5.01919	4.50135	3.8603
AKR1C6P	6.74747	3.26444	6.16567	6.2213	5.56579	6.63286	4.09551	6.17013	6.19355	5.69125	6.13279	8.09599	6.72916	3.73513	2.30393	6.25625	2.28422	3.74648	5.67829	5.82961	6.09552	5.74405	6.08845	5.11691	6.23044	5.9486	4.16812	6.31387	7.69074	3.03543	2.81931	5.45967	4.65335	5.89371	3.53569	2.66632	6.05147	2.72501	2.92551	5.93866	6.1381	4.60188	6.07729	4.91759	3.3841	5.98809	2.75723	6.11904	5.13046
AKR1D1	4.72692	4.08492	3.37285	5.27683	1.94359	5.51909	5.50837	3.99886	4.45813	1.39832	1.62457	1.37345	1.74663	4.32348	6.01497	1.99786	5.63328	1.96752	5.57777	1.54959	5.01825	4.18664	2.8821	5.79387	3.87704	5.05819	1.27012	2.82488	6.64629	6.69409	6.20191	1.2899	1.52879	3.98882	4.33312	5.66639	2.71934	5.34764	5.24395	2.73032	4.87083	5.17734	5.38863	4.82998	5.01615	4.47764	1.9172	4.02156	4.93633
AKR1E2	4.62033	5.67298	5.41152	4.61798	4.72838	5.55155	5.52192	4.59364	5.67064	5.75811	5.7262	6.8639	5.40966	4.62814	4.60024	4.04834	4.91291	5.35879	5.64189	4.44869	5.51298	4.45569	5.06703	5.53855	5.47522	4.77587	5.15053	4.20357	5.62974	4.87395	4.58464	3.41615	5.56157	4.77837	4.66323	4.53116	4.04576	5.71675	5.12928	5.46982	4.84434	5.4484	5.55054	5.02229	6.04769	5.45758	4.7699	4.10356	5.38889
AKR7A2	7.76068	8.62232	9.22293	9.48542	8.49971	8.82731	9.35284	9.1954	8.61326	9.14337	8.80995	8.88227	9.2971	7.69573	8.26631	8.64269	8.48637	8.582	8.17641	8.45002	8.55661	8.47198	8.73521	8.63623	8.03767	8.79295	8.17783	8.65463	7.86404	8.07942	8.0856	7.90513	8.37012	8.68399	8.12049	8.98876	7.21123	8.34259	8.64223	8.75278	8.54858	9.12211	8.53899	9.03845	8.91094	8.77541	8.71143	8.86978	9.07775
AKR7A3	7.22215	7.52328	7.74693	7.7067	6.5429	7.92515	8.63437	7.22133	7.64992	7.57361	7.19166	5.37861	7.5085	6.15576	6.28153	3.37017	5.93362	6.39084	5.73416	4.19568	6.66532	6.01199	6.44781	5.43054	6.19472	6.4311	6.26977	4.92177	6.47978	5.01763	5.7075	6.76741	2.53982	5.35851	6.8942	4.71406	6.37319	6.79587	6.86171	6.69913	6.43893	6.61648	6.72558	7.08157	6.60952	6.72725	5.81084	6.44624	6.74138
AKT1	7.22527	7.53851	6.51791	8.0856	7.06494	8.67072	8.84195	7.58241	8.11333	7.24141	7.98294	8.78437	7.69988	7.37602	7.0187	6.94509	7.44082	7.10555	7.27055	6.30643	6.55149	7.53512	3.40252	4.92273	7.10969	7.54326	7.44052	5.69486	8.09219	6.62584	2.79619	7.8984	7.989	7.8592	7.34455	7.23748	7.3542	7.47142	7.49804	7.78303	7.20271	7.07514	7.44291	7.29898	7.47324	7.30335	2.69232	7.37264	6.93549
AKT1S1	3.88715	5.15737	4.355	6.00947	5.00244	5.8965	6.23923	5.50657	4.90714	5.38436	4.97395	5.36605	5.23	6.18102	6.44542	4.79529	4.51701	4.90221	4.12152	5.63452	5.73839	5.34439	5.22523	4.29326	2.65986	3.8242	5.24782	3.64978	5.86457	4.41116	5.60088	3.93357	6.61143	5.85471	5.05312	5.13665	4.99321	5.08403	4.62888	3.61493	5.46526	5.37861	4.87681	3.20541	3.49275	5.66933	2.5068	4.55111	5.01186
AKT2	6.67347	6.66611	8.13849	7.64192	6.06581	7.63453	7.61339	6.88703	6.81528	6.69994	6.31795	6.36069	6.71784	6.34947	6.39992	6.59282	6.56311	6.08897	6.86251	7.12788	5.623	6.26511	5.15363	5.80369	6.65743	6.02456	6.71277	5.56711	5.99297	6.5837	6.96559	6.26114	6.16017	6.5869	6.56417	6.22078	6.95583	6.96559	6.48429	6.39698	5.3032	5.79064	6.51102	6.53837	5.87156	6.17397	5.86657	6.1742	6.32901
AKT3	9.20641	9.86252	9.11682	8.85816	8.9911	9.16787	10.01	9.0429	9.8551	9.35345	9.18619	8.53762	9.5062	9.14337	8.87682	8.61366	8.83425	8.91681	8.98639	9.68596	8.99451	9.02099	9.03592	9.22527	9.14395	8.82532	9.45677	9.27269	8.95104	9.15301	9.28379	8.82477	9.37246	9.68596	9.1654	8.97859	8.91681	9.48617	9.14522	9.29916	9.23576	9.23239	9.42883	9.1648	9.09268	9.11564	9.48695	9.27417	8.85503
AKTIP	8.18303	7.39814	5.99998	6.30247	9.19163	5.71777	6.1783	8.09735	7.96968	7.41837	8.04878	6.30671	8.19751	9.13813	6.30591	8.67316	8.84714	8.83993	8.40935	7.82973	8.81139	8.64073	8.98584	8.84714	8.48967	9.08247	9.09819	8.40523	8.53762	8.41763	8.43928	8.51725	8.21728	9.1868	8.37668	8.66379	8.74305	9.39387	8.58444	8.96392	8.60016	9.22653	7.74355	8.4624	9.22413	9.19227	9.42375	9.08626	9.22095
AL022341.3	5.08308	3.34435	3.85617	3.10949	2.27806	2.98396	2.78015	3.20921	2.08323	2.66282	4.98251	3.27727	2.81765	3.52274	3.11954	4.13014	4.60306	3.65871	2.66936	4.55225	2.96984	4.49754	3.27374	5.51145	3.41163	3.91406	2.35939	3.24034	4.59633	4.47076	3.61113	6.33623	6.69168	5.623	2.97739	2.48146	3.17414	5.69711	3.98936	5.77172	2.61609	3.31115	3.80804	5.56239	4.6355	4.8499	5.97072	4.98024	4.37733
AL022344.5	3.47334	4.85809	5.80801	3.29515	4.56957	5.4586	2.28422	2.23139	5.00882	4.4491	3.78944	3.26067	4.99934	5.16893	5.4221	1.88549	5.07627	3.0676	4.40266	6.6782	4.40849	2.27731	4.94789	2.98239	5.95451	5.86203	6.64785	5.0689	6.66157	1.99879	1.78537	2.28494	5.29345	5.78402	2.08984	3.23023	4.92367	5.6567	4.2325	3.70068	4.86481	4.53116	5.23396	4.95373	4.72618	4.98682	1.95745	1.70629	2.40848
AL109706	5.31611	4.37946	4.93597	5.51987	4.35641	4.54166	5.64164	4.80815	1.80968	5.26629	4.61759	2.7423	5.52667	4.05339	4.6794	3.49667	3.63796	1.74277	5.62946	7.45847	2.95088	4.23305	5.00462	6.18955	2.93048	4.24375	3.90853	6.58958	4.6708	2.9261	4.11164	5.97573	5.5196	3.85664	4.85565	6.01277	2.85213	4.62458	1.85751	5.63556	4.41895	4.21536	4.27081	4.82695	5.39507	5.25739	5.8768	4.7839	3.61005
AL132709.8	8.77398	8.52937	8.83086	8.24006	7.76104	7.69408	7.48881	7.29989	7.0143	6.34162	7.7821	8.06559	7.07434	8.01823	8.52807	7.741	7.70113	6.6519	8.14207	7.74693	7.27483	7.2935	6.93037	6.70928	7.50053	6.86115	6.91155	7.90004	6.68048	7.31516	8.02303	7.67425	5.201	6.41909	8.04339	7.43912	6.4558	7.29928	8.35162	8.40523	7.46399	7.8697	9.03646	8.02728	7.33417	7.24875	7.43346	8.46739	7.87791
AL133493.2	4.13263	2.27063	5.14125	4.64964	5.01068	3.50332	4.51496	2.58602	5.61989	1.90275	5.0952	1.38088	5.19162	6.17038	2.73718	4.7924	4.24422	3.92566	5.26839	1.5178	4.13936	5.51036	3.40082	3.00897	4.30621	5.10616	3.75959	5.52244	2.63655	5.04419	5.64164	1.32453	2.87628	5.50265	3.92467	5.89727	7.42776	5.1924	2.92502	5.22551	5.1038	4.87083	3.10893	5.88062	3.74599	2.90606	4.81818	4.79731	4.63123
AL590762.11	6.50053	7.15233	8.88885	8.34446	6.87312	7.52142	8.11265	7.64961	6.9539	7.28335	7.18917	7.6778	7.3205	6.42575	6.54852	5.73001	5.11575	5.45939	5.68772	6.782	5.7628	5.82097	6.25599	6.71248	6.14501	3.66317	5.84234	6.22704	4.46527	4.92758	6.66157	5.19134	4.10109	2.32007	6.96946	3.87545	7.08213	6.91762	7.07816	6.88562	6.6412	6.76433	5.60367	5.89421	6.98866	5.75536	5.93362	6.5429	6.19248
AL832163	4.15354	2.38302	3.45249	3.67751	4.70365	4.22652	5.66064	3.20487	5.3479	5.10742	2.98729	1.7764	4.82898	3.2297	2.52233	4.25024	5.38356	3.09794	6.37992	2.05615	5.27308	2.71223	5.18478	2.72157	4.74221	5.85114	2.27294	5.32826	3.63688	0.901532	7.34341	3.80959	6.75263	2.15912	3.31841	3.44429	4.40188	2.50547	4.6351	4.019	3.1554	1.17382	4.59138	5.28178	1.92906	2.02316	4.75428	2.37753	1.51559
AL833181	8.69696	8.94845	9.74019	9.30306	8.8083	9.49713	8.88387	8.35519	8.9259	8.05876	8.54671	9.02268	8.65206	8.55485	8.79891	9.67475	8.14615	6.77235	9.0886	8.59828	7.8541	8.4943	7.39075	7.54106	9.66488	7.86604	8.30084	7.27511	7.27634	8.62607	8.25775	7.89668	8.28233	7.4879	9.00392	7.57675	8.66237	7.7921	9.14103	8.78485	8.01507	8.45978	9.3762	8.88128	8.15158	8.58869	5.79166	8.8395	7.14303
AL928742.12	4.12201	4.13158	3.34384	3.19224	2.30248	3.02986	5.91419	5.61777	3.62063	5.76307	3.66373	5.27394	3.32328	2.97408	5.56157	5.11983	4.73569	3.47946	4.53367	1.83979	4.00038	4.25394	5.00157	6.16936	3.34716	4.46614	6.95835	6.0345	4.62033	6.95363	4.32348	5.76121	3.95781	3.55541	5.09942	5.52695	4.61759	6.1862	2.29156	3.88183	3.14367	5.57855	5.08191	3.12166	3.51148	2.10757	4.95815	4.30529	5.51374
ALAD	7.63608	7.71747	6.9523	8.09567	7.6268	6.97618	7.10803	7.8935	7.38788	7.54934	8.34226	7.01647	7.69953	7.61428	7.12677	8.03452	7.85291	8.34646	7.7362	7.87482	7.93026	8.28535	7.80688	7.86469	7.64552	8.26883	7.60781	7.4169	8.0484	7.51091	7.32523	7.68122	7.72319	7.79598	7.93726	7.61768	6.93962	7.80402	7.33998	7.64252	7.80268	8.15731	8.768	8.37395	7.83725	7.7824	7.74915	7.74946	8.48637
ALAS1	7.96796	8.26998	6.27049	7.09033	9.09453	8.17208	6.97732	9.37491	8.49345	9.37491	8.88664	7.80897	8.71522	8.37358	7.67453	6.72154	8.38441	8.80477	8.10767	7.28763	9.03845	8.64746	9.13869	8.62975	8.71392	8.58368	9.51383	7.91465	7.48339	9.7992	8.0143	9.70577	9.16289	9.39102	8.40973	9.69934	9.19343	8.87246	7.66771	8.67268	8.90384	8.84195	7.56855	7.15347	9.24686	8.91834	8.35865	8.66748	9.5603
ALAS2	4.39447	4.19055	5.93107	3.4359	4.15783	3.4989	3.07081	3.05638	2.69406	3.27203	3.38465	5.00095	4.62223	4.19927	4.7044	4.91157	2.73431	3.76301	4.94279	5.6683	2.89933	2.99163	4.20704	3.9878	4.36769	3.72388	4.32667	4.78253	4.90682	5.1267	4.67043	4.35859	2.98903	3.28904	2.90885	3.16871	3.02524	3.44273	1.95456	4.27499	2.11154	3.92467	2.88782	4.18358	3.9712	4.49882	2.72501	3.41721	2.69755
ALB	3.6139	4.02258	4.20305	3.57475	3.62369	4.1609	4.90055	3.5869	3.97589	4.6053	3.02524	5.76331	3.78142	5.05194	4.86375	3.99202	3.77933	5.49585	4.18313	5.50138	5.37731	4.20451	3.60795	4.30573	4.81438	3.49156	5.00026	4.80456	4.80389	5.90481	5.68478	4.47764	4.48187	4.23492	3.5303	5.22466	5.0585	4.7931	4.21824	4.32992	5.0955	3.62585	3.93576	4.61323	4.89652	4.87844	5.12042	4.56264	3.30545
ALCAM	9.55704	10.7033	10.0868	10.2106	10.0159	10.0931	9.60248	8.98934	10.2579	10.162	8.80525	10.1704	10.3172	7.87064	9.00676	9.34225	8.1757	8.97463	9.54413	9.50215	8.96726	9.3741	7.88943	8.80002	8.30233	8.49934	9.30306	9.09268	9.54076	9.43729	9.60415	8.34526	9.08566	9.24618	9.62036	9.47766	9.29437	9.18431	8.51074	9.24069	9.31518	8.83993	9.25564	9.40788	8.44745	8.78337	9.18619	8.66471	8.85549
ALDH16A1	5.38381	3.36321	3.10231	4.18954	4.05081	3.73132	3.9477	6.63877	5.97653	6.34321	5.54029	4.45251	6.03064	2.7742	2.88838	2.98729	4.20451	5.70235	4.85292	3.50054	5.129	3.40829	5.95271	3.8374	3.64874	5.50808	4.82832	5.2314	6.75345	5.45099	2.65186	6.40156	5.76695	6.0877	3.18729	3.25046	7.51362	6.08288	6.35101	4.12757	3.15106	6.76329	6.35331	5.05971	4.64165	5.44734	3.86835	5.79671	5.81427
ALDH18A1	7.63933	6.84414	4.85638	3.35034	7.9443	5.973	3.11152	6.16254	6.82956	6.23386	6.9326	5.70102	6.7453	7.99004	7.72682	7.26313	8.23772	7.99985	7.7649	7.66971	8.14142	7.9167	7.61768	7.9727	8.21461	8.22883	6.6229	7.92575	7.82213	8.24561	6.3383	7.44528	6.94752	7.96237	7.48433	7.83595	7.69074	8.15549	7.27114	7.36703	7.52265	7.99297	7.77914	6.61515	7.74226	8.04738	8.13592	8.25813	7.99264
ALDH1A1	5.29155	2.78756	5.08044	5.20859	2.86789	2.86911	6.40102	2.23069	2.48968	3.93249	5.1967	3.00792	6.03627	6.77289	7.12346	6.69542	6.43503	2.53553	4.8433	2.30114	6.50978	6.09053	6.86847	5.36034	5.56849	7.10046	6.27741	4.95575	5.56239	3.2238	4.44733	5.11663	5.80235	6.04871	5.18905	4.40716	7.17759	6.18569	5.97682	6.63854	5.67192	6.08418	1.39832	4.7839	6.5466	1.96752	5.30526	6.06959	6.30481
ALDH1A2	3.6324	5.07627	3.42605	4.19816	4.94408	5.86751	5.14333	5.10804	6.07394	3.6324	2.80641	4.37986	4.20509	3.97227	5.73534	4.46749	4.40486	3.99624	3.8603	3.69846	4.69994	5.32	4.0437	5.12072	5.33901	3.07939	5.48273	4.26444	6.8639	3.61166	4.34613	4.5345	3.16541	8.18846	5.57381	3.80854	3.56981	5.66222	3.24822	2.30177	2.97631	2.31331	2.58478	5.58564	3.26824	4.03688	4.77619	2.96335	2.71167
ALDH1A3	4.93633	5.05882	3.23023	3.27152	4.50536	2.80761	4.99718	5.35035	4.95183	5.58459	5.17675	4.19664	4.23966	5.23029	5.64317	5.90315	6.20275	6.21999	5.55106	5.56973	5.35141	4.81239	4.13263	5.76887	4.92493	5.51802	6.18595	3.4989	5.75018	5.81715	2.8418	6.43919	5.84207	6.18228	4.69024	4.60455	6.03274	6.37349	5.35302	5.82072	6.90414	6.11834	3.545	4.92824	6.36331	6.37766	9.00629	6.35695	6.91256
ALDH1B1	4.21868	2.51665	5.27473	5.22325	5.76695	5.49349	3.94403	4.82398	5.47901	6.24331	5.00157	5.86381	5.41227	5.45252	5.02786	4.93311	5.10234	5.93663	5.7702	5.04362	6.34136	5.63275	6.16363	4.11522	5.24228	6.26301	5.83238	5.95451	4.11707	6.9184	6.11376	5.95501	5.78785	6.24331	4.73591	4.79025	5.25979	6.38256	4.99565	5.50808	5.51666	6.0747	4.96626	4.4699	5.14795	6.0985	6.37582	5.80392	5.10709
ALDH1L1	6.91659	6.86585	7.66592	8.26135	6.86873	7.13428	8.80885	7.12989	6.80862	6.76218	7.30448	5.24644	6.75618	5.88219	5.0934	8.113	6.70299	6.97648	6.52878	6.70408	5.79802	6.55716	5.95974	6.71784	6.34567	6.24487	7.15998	4.86755	6.44965	5.19162	6.62344	6.2134	6.7408	6.32742	7.06919	7.62651	3.76185	6.70954	6.38177	6.44542	6.50522	6.74163	7.16392	7.50882	6.36279	6.69384	6.46708	6.69434	7.26231
ALDH1L1-AS2	5.34281	4.66816	6.11929	5.44763	5.72886	6.38642	1.96566	6.56473	4.77447	6.30697	6.05932	5.76779	5.70393	5.64849	5.92657	2.30177	4.07555	4.64441	5.98277	5.71323	5.99017	4.54325	4.73667	5.95849	4.73667	4.91828	4.00347	6.69093	3.9665	5.04451	2.50427	5.60475	6.86418	4.82117	6.00257	6.16282	3.89994	5.95774	5.40966	5.80288	2.21969	3.89301	5.72361	6.18647	5.48906	5.79438	5.52747	6.16363	5.94763
ALDH1L2	6.22424	5.15503	4.13208	5.86254	6.0742	5.68998	5.1616	5.369	5.21413	6.17038	5.81255	3.11692	6.2056	5.66273	5.49508	4.46105	5.03765	5.70154	4.92435	4.68135	4.60986	5.38523	4.58905	3.81627	5.50732	4.62646	5.45303	4.08045	4.30713	4.20113	5.08044	5.07074	4.46614	5.59045	5.63328	3.77513	5.39892	4.90556	5.22493	5.23923	5.39029	5.59486	4.93407	5.20973	5.21638	5.6727	6.55634	5.58564	5.86229
ALDH2	10.8687	10.5075	11.3717	11.3892	10.2624	10.3172	12.8961	10.3188	10.6532	10.1579	10.5862	10.6809	11.8802	10.0904	9.36946	11.5107	10.0159	10.4829	10.2698	10.9291	9.99056	10.045	10.1579	10.6252	9.82389	10.6875	10.6854	11.0545	10.7406	9.71225	11.2793	10.6788	10.6922	10.8739	10.9402	10.8986	10.3921	10.6532	10.4274	10.8875	11.2276	10.5662	11.542	10.8763	10.1007	10.57	9.49878	10.3582	10.3238
ALDH3A1	6.3357	5.91267	3.20541	6.54776	3.6128	5.14507	5.12556	6.14882	5.07565	3.96091	3.17196	5.89626	3.78575	3.60795	2.23352	5.55329	2.85889	3.12616	5.31247	6.16886	5.67142	4.94856	4.95752	2.74404	5.72978	5.81304	2.31008	7.04159	3.689	5.74679	4.05789	5.8224	7.18303	7.23519	4.17025	5.52513	5.04656	5.47214	6.26849	5.79539	4.05789	5.58308	5.41126	4.66857	4.94919	5.10742	6.25777	2.58602	4.05644
ALDH3A2	8.18624	7.9539	8.69878	8.42176	8.295	8.05126	8.92824	8.12942	7.57644	8.40689	8.02267	7.76874	9.09757	9.18556	8.89054	9.1209	8.98876	8.08666	8.63391	9.53473	9.13993	8.80995	8.96223	9.37761	9.3718	9.20706	8.90384	8.53948	9.14458	8.77936	8.50863	9.11949	9.46741	8.74153	8.60347	9.83192	8.94626	9.18912	8.22519	8.33057	8.84913	8.39692	8.02694	8.17748	8.1059	8.12649	8.8232	8.77398	8.63836
ALDH3B1	4.99094	4.2088	5.27901	5.85011	5.06546	4.86111	5.74731	5.64344	5.30129	3.50112	5.06268	5.03954	5.25873	5.78806	5.95046	5.27683	5.26839	4.64325	4.83174	5.90842	4.63827	5.09579	5.23893	3.48651	5.04839	6.18876	6.23848	6.46105	6.04893	5.68321	6.55905	5.79826	5.03	4.92052	5.05763	5.28635	6.35939	5.65594	6.52802	5.93891	6.25161	5.47087	4.8996	5.80973	5.71982	5.31857	4.89552	5.21413	5.33321
ALDH3B2	3.2726	2.28293	3.92998	3.20266	3.64925	4.78318	5.98914	2.71044	4.27219	3.07776	4.10011	5.89318	2.84298	5.22671	5.65227	5.24197	3.12774	4.10449	3.10893	5.836	4.38742	4.88261	4.37426	6.0135	3.11052	3.07031	3.19374	5.51455	3.75692	2.91659	4.48566	4.68502	3.13422	6.35543	2.62594	6.20953	5.79698	5.80973	5.31556	4.31388	2.61248	3.31695	4.51782	3.1002	5.30207	4.80112	5.44998	3.99414	3.70904
ALDH4A1	6.11904	3.81019	5.4793	4.29274	5.78603	5.84109	3.36644	3.57972	4.74926	3.41332	6.01252	4.3393	3.57972	4.25201	6.47306	6.94891	4.05132	6.34731	4.30984	4.59865	5.36525	5.70023	6.13536	5.04176	5.18053	6.14882	5.42809	5.88138	5.11663	4.38301	6.13613	4.297	4.29181	7.13428	6.08613	4.37946	6.52778	6.58396	5.90109	5.02786	5.46924	6.04489	4.55861	6.05219	5.22437	6.21164	6.05675	5.71822	6.42711
ALDH5A1	9.17505	7.6364	5.02908	6.28991	8.72932	7.16998	5.47602	6.87988	7.22722	7.23204	7.42954	7.61059	8.3228	8.60614	8.05361	7.28678	8.08478	8.42845	7.20414	7.66937	8.71392	8.49681	8.64696	8.63483	7.57867	8.69832	7.88618	7.84372	7.61927	7.9539	7.29624	7.99078	8.23966	7.54106	8.89742	7.99645	5.78159	8.43851	8.26402	7.56376	7.73557	8.00987	8.18734	7.20043	8.32042	8.30233	9.13071	8.75278	8.50863
ALDH6A1	8.87682	8.54955	10.0397	9.8551	8.33021	8.00919	9.29586	8.38062	8.3864	8.57475	8.87731	7.9299	8.41642	7.86336	7.16615	9.37331	8.17022	8.50342	8.55272	8.13091	7.76199	8.5693	8.54858	8.30003	7.6611	8.95617	8.18266	8.22806	7.78427	7.42361	7.63418	6.99255	6.44191	8.22366	9.23042	7.55115	7.63805	8.48851	8.23257	8.69227	8.81906	9.10485	9.76386	9.20571	8.31311	9.00184	8.61823	8.99738	8.17355
ALDH7A1	7.59335	6.57478	7.36282	7.39749	7.27543	6.52183	7.28335	6.93435	6.02608	6.65456	7.59303	6.31715	6.61169	7.33537	7.15045	8.64172	6.78562	7.89905	7.29473	7.55143	7.32783	7.6716	7.54017	7.54965	7.21175	7.5315	7.32523	6.99308	6.88871	5.72036	7.20634	5.34873	7.43288	7.00574	7.63707	6.72339	6.36093	7.36943	7.25821	7.516	7.28447	7.54812	8.24334	8.22919	7.24225	7.27661	7.62558	7.63453	7.25311
ALDH8A1	8.98876	8.72932	9.19163	9.09579	7.98597	8.98185	9.79327	7.64733	8.74252	7.78371	7.91529	8.11942	7.61865	8.97636	8.12942	9.51096	8.51805	7.84502	8.9259	9.47211	7.27603	8.28495	6.43392	7.76615	9.21415	7.13139	7.25909	7.92	8.8135	7.90442	9.11564	7.5469	6.62344	8.23339	7.6897	7.21608	9.35633	6.99674	8.34064	7.55771	7.09849	7.48911	9.62606	7.9783	6.73021	7.25849	8.00713	7.61028	7.56197
ALDH9A1	10.8448	10.4256	11.0577	10.4308	10.2668	9.59422	10.3616	9.83293	9.83895	9.43566	10.6788	9.15538	10.0308	9.83481	9.78697	10.9729	10.3092	10.5881	9.83192	10.6007	9.95804	10.212	9.94777	9.94651	9.70762	10.2682	10.2325	9.93865	9.55158	9.39602	10.0435	10.1415	10.1952	9.73439	10.5304	10.5681	9.75886	10.0308	9.56364	10.2925	9.97672	10.0212	10.7627	11.2138	9.91004	10.4946	10.3517	10.0294	10.2698
ALDOA	10.8157	12.4504	12.2558	12.4774	11.9	12.7697	12.6096	13.2127	13.2127	13.3302	12.6819	13.8029	13.3688	11.6606	11.0881	11.0648	12.0116	11.9521	11.416	10.8075	11.9521	11.791	12.2062	12.0464	11.2478	12.0961	11.9741	12.0547	11.9521	12.1775	11.1953	12.5802	12.2558	11.5935	11.4397	12.4369	11.3803	11.5994	11.8732	11.7595	11.8037	12.2371	10.7121	10.9524	12.1401	11.7716	7.65873	11.6429	11.9593
ALDOAP2	5.66933	2.64189	5.57644	2.81236	3.08151	2.85667	5.26495	3.63523	3.2388	3.33668	5.08503	6.37938	6.18722	4.24898	5.95096	6.50703	4.6355	5.80369	3.04249	5.48906	5.54811	4.19332	2.96819	4.54127	5.71454	2.46237	5.40912	1.40755	5.94687	6.52129	2.33776	3.646	1.79545	4.00971	2.41767	1.2023	1.77403	2.53801	2.02152	2.75787	5.3412	2.20632	4.2093	5.54811	5.25526	1.52664	2.30393	1.79661	1.74663
ALDOB	4.57941	5.38252	4.72507	5.13665	4.36169	5.22551	5.25475	4.76156	4.93867	5.35141	4.38392	5.77807	5.50982	4.84192	5.20512	4.35104	4.80357	4.93897	4.82361	5.2314	4.78089	5.14766	4.53614	5.44788	5.3502	5.0269	5.06948	4.92724	6.17495	5.317	5.66586	4.8993	5.64263	5.32425	4.72653	5.08015	5.66933	5.62713	5.39055	5.10742	5.02229	4.82761	4.31388	5.14246	4.72769	5.17878	4.5316	4.90022	4.48151
ALDOC	9.23172	11.1884	12.2868	11.845	9.82591	10.8528	12.5929	11.4205	12.6819	12.0882	11.0264	11.5678	11.5157	10.9975	10.1775	11.5994	11.4254	9.93637	10.7406	10.8763	11.3253	10.6204	11.5728	11.9232	10.8157	11.3671	10.605	11.1112	10.7701	11.0848	11.4025	12.3395	11.2874	11.8172	10.1496	12.1056	10.1127	10.5986	10.6742	10.5743	10.9092	10.8398	10.5522	10.4539	10.9495	10.9975	6.70979	10.8448	12.1231
ALG1	5.47316	5.03825	2.48711	4.23921	5.60088	1.74798	2.29494	5.08569	5.8224	6.20801	3.73791	4.05741	5.61237	2.885	2.35525	3.22325	6.0102	3.78792	5.34572	6.54959	5.54708	3.85148	3.99414	2.45478	3.13785	5.80369	2.90663	6.20191	4.7677	6.18102	6.19329	6.61839	3.79745	5.53875	5.0229	6.97398	4.58663	5.31303	6.2996	6.48589	3.47098	4.28722	5.48482	6.18696	5.59178	4.83753	2.95536	5.07043	6.26977
ALG10	3.62785	4.4491	3.98035	3.70179	4.34701	2.58602	3.48157	3.59302	4.35773	3.88942	3.78142	5.44816	2.45924	4.68983	5.76074	1.71912	4.07404	1.8926	4.355	3.2174	1.97034	2.52607	3.62312	3.34937	4.2065	4.24058	4.16478	1.92608	6.4042	5.35521	2.1346	4.02108	4.52515	5.98862	2.60709	5.10584	2.71517	2.14762	3.22325	3.66161	4.70289	4.33531	5.20458	4.03964	3.79201	1.81447	1.33726	3.18959	3.95196
ALG12	5.71876	5.87203	6.49	4.23782	3.34212	5.03097	4.71857	4.19714	2.75308	4.14815	5.89139	3.93946	3.74005	5.79289	5.30475	4.20746	5.15591	2.88617	4.86755	3.54121	3.44766	3.46988	4.18617	4.47852	2.8418	4.09862	4.21343	6.66694	3.16042	6.94671	5.01127	5.62381	4.36344	6.69542	2.54601	5.81975	5.33953	6.4042	3.19889	2.65437	3.53963	3.40618	3.25754	2.95148	2.97408	3.87224	3.89046	3.32921	5.64263
ALG13	8.13921	7.51628	6.96701	7.17995	7.697	7.65292	5.57275	7.87482	7.28813	7.46086	7.75495	6.27302	6.82352	7.3322	7.20607	7.61187	7.11501	7.23748	7.33017	5.44972	6.76491	7.47806	6.90464	7.0187	7.14179	6.91688	7.34522	6.03038	6.892	7.35914	6.72421	6.06581	5.72387	5.71504	7.9863	6.36652	7.5139	6.96891	7.37327	7.33481	7.10969	7.80173	6.96946	6.81943	7.4441	7.50267	8.61915	7.76615	7.43319
ALG14	6.20908	6.89474	5.82911	6.68531	6.93906	6.60875	5.52881	6.22757	6.20297	6.73154	5.81232	6.05574	6.67768	7.01622	6.76273	5.41533	6.095	5.93311	5.06948	5.41227	6.82185	6.91306	7.00378	6.529	6.77449	6.28101	5.99457	6.80153	6.16122	5.36605	5.92731	6.13252	5.26577	3.47216	6.67347	5.19299	6.61541	6.05675	5.87799	6.91562	6.31496	6.67452	6.189	6.36911	6.36859	6.29622	7.42954	6.47633	6.21678
ALG2	7.91298	7.71459	5.63582	5.69537	7.95763	6.7873	5.32826	6.57032	7.47913	7.4476	7.66872	6.2883	6.9838	8.55041	7.7429	7.62869	8.5761	8.16095	8.06259	8.69745	8.65026	8.72884	8.30856	8.48543	8.22138	8.38478	8.72207	6.78228	7.98967	7.9655	7.52833	7.02284	7.0204	7.87135	8.33517	7.53962	7.50912	8.50995	8.06083	8.7015	8.19175	8.74305	8.66237	8.20055	8.53668	8.34105	8.46979	8.14463	8.47589
ALG3	6.14298	7.57739	7.69379	8.28009	6.38377	7.4582	8.03837	7.71716	8.15621	8.01193	7.46694	7.69793	7.67513	4.99411	6.81557	7.45968	6.57959	6.47738	5.74506	4.84567	6.60014	6.35382	6.76084	6.66326	6.59627	4.47852	7.07903	6.2539	3.41332	5.98277	7.24814	7.10775	5.43187	4.76332	6.76459	5.68604	3.50546	4.13158	6.65247	6.96781	5.10351	6.53758	4.84363	5.43834	6.80832	6.93435	3.25964	6.76329	7.20634
ALG5	7.51028	6.52351	6.72828	6.2936	7.96067	6.32082	6.31846	6.63524	6.56311	7.01074	7.14959	6.03824	6.67604	8.03387	6.27772	7.19255	7.62651	8.22399	7.06521	7.33938	8.06017	7.7018	7.83659	6.90306	7.3706	7.64675	6.96203	6.56763	6.87907	6.01399	7.18053	7.87684	7.38869	7.79828	7.61339	8.16416	7.02206	7.8949	7.68548	7.71903	7.42149	7.8231	6.90031	5.92301	7.59069	7.71494	8.23257	7.55915	7.61095
ALG6	7.71332	6.53624	5.51583	3.08435	7.10329	6.50392	2.83904	6.6042	6.79193	5.49841	6.86331	3.51546	6.85046	7.3614	7.37843	5.77884	6.57403	7.18944	7.23288	7.31339	7.28593	6.72916	7.28162	7.09849	6.53135	7.2036	3.14798	6.5023	7.51571	7.17028	4.58184	6.3769	7.22215	7.01458	7.78744	7.37815	7.73937	6.40341	7.52265	7.26089	7.40322	5.96104	6.71391	7.06136	6.86847	7.08446	8.46615	7.30985	7.09291
ALG8	8.16877	9.07058	8.15587	8.75708	7.96341	9.02407	8.83277	9.2637	8.90384	9.18306	8.56286	8.79745	8.63437	7.96139	9.24206	7.84633	7.46666	8.3902	7.90644	6.51848	8.06526	8.23731	8.44176	8.39231	7.48581	8.03978	8.09185	8.7343	5.89828	8.03155	8.18303	7.60994	8.3948	8.07692	7.99948	7.7881	8.53411	7.90239	8.20306	8.05913	8.0442	8.20743	8.08944	7.54424	8.03318	7.80657	8.48493	7.92275	8.05088
ALG9	8.04529	8.15731	5.75042	7.40924	8.28758	6.90385	5.60684	8.02728	7.93401	7.63118	7.81974	6.90697	7.80722	7.88875	8.15437	7.76429	8.12087	7.93662	7.96341	7.97761	7.97	7.9648	7.79917	8.39917	7.72191	7.88026	7.44263	8.6402	7.49741	8.25495	7.50822	7.71459	8.30584	8.48493	7.91331	8.26596	8.24482	8.33284	8.05463	8.37865	8.35561	7.85981	7.68937	8.51465	8.35519	8.33405	8.85292	8.33021	8.28163
ALK	8.16054	5.89113	6.19604	4.59092	7.9174	6.30324	5.48746	5.29592	5.83213	5.58994	6.87826	6.65139	6.84282	5.09942	4.58144	6.80557	6.61949	6.5764	6.62447	6.94861	6.23017	6.0747	6.17649	6.65164	6.0385	6.54691	6.49047	5.75287	7.07009	6.86773	6.05496	6.29645	4.26937	5.53829	6.63877	3.94403	7.40296	7.47862	6.71966	7.00145	7.00064	6.56284	7.59637	7.45355	6.53702	7.38048	7.49345	6.3911	7.23599
ALKBH1	7.29441	5.86901	5.64111	6.01301	6.8942	7.3299	6.66532	6.33931	6.94725	6.67793	6.628	6.17521	6.9254	7.13344	6.86171	6.68635	6.58455	7.43996	6.97895	6.1996	6.80886	6.45658	7.07071	7.59519	7.13258	6.83388	7.12084	5.7458	7.43553	6.10162	4.52715	6.53109	6.26792	6.01199	7.04685	7.39935	5.02716	7.43738	6.99308	7.11104	7.11025	6.57536	7.37234	6.3774	7.32873	7.09179	7.24875	6.70954	7.12846
ALKBH2	6.2883	7.44916	4.25807	5.365	6.80123	8.09017	6.14398	7.11447	6.38281	7.54603	7.24757	7.91465	6.8829	7.08275	7.26004	6.64091	6.48714	7.29761	6.83169	7.24198	6.57584	7.34522	6.74694	6.28498	7.06579	7.10162	7.8447	5.9223	4.23305	6.44701	2.87245	6.47057	3.50546	7.62458	6.59174	6.66806	7.14617	6.82054	7.66222	5.87458	6.07594	7.72156	5.60817	6.62721	7.1782	6.11731	5.92551	7.42896	7.4882
ALKBH3	6.4214	6.5931	5.22551	5.20126	7.37511	6.42066	3.72499	6.78562	5.5543	7.38732	6.81613	6.67962	7.02941	7.61927	7.28388	4.93597	7.97142	7.37724	7.99884	4.41727	7.32191	7.1949	7.39243	4.50958	7.51419	7.42176	7.2309	7.46055	8.65113	6.35722	8.21769	7.92613	7.40631	2.42018	6.58612	7.79598	7.6229	7.65634	6.67051	7.50912	7.83038	6.38331	6.66777	6.33931	7.14564	6.96347	7.64222	6.82079	7.44704
ALKBH3-AS1	3.55594	3.42058	4.59092	4.41939	3.58973	2.94439	3.74924	3.71292	4.10908	5.1029	4.63164	3.22867	5.01675	3.17702	4.59178	4.94789	4.92367	4.30484	5.41723	4.46322	3.15374	4.2858	5.5153	5.28635	1.93213	4.30168	3.25046	5.82627	2.87799	3.51148	2.97255	3.53963	5.08629	2.55901	3.8429	4.65441	4.91795	5.40912	3.45568	2.86404	3.9654	4.48437	3.01055	3.27203	3.98984	2.64135	3.60531	4.2803	2.44672
ALKBH4	4.98372	4.16283	7.5668	6.84038	6.34705	6.29777	7.98116	6.47532	7.03711	6.49602	6.39797	6.7453	5.52538	6.24885	6.10414	2.42398	6.51231	6.20089	6.15629	5.37039	6.32639	6.29387	6.93435	4.89027	3.02986	6.76433	5.68321	6.30223	4.52437	5.65073	7.25195	7.28867	6.42848	7.74661	5.56528	7.34549	8.43768	4.62526	6.17801	5.64317	7.046	6.25545	6.09828	6.77608	6.17445	5.98069	6.25289	6.09342	6.4042
ALKBH5	7.36282	8.87932	9.11433	9.74991	7.47206	9.53989	9.42729	8.82636	9.62036	9.33735	8.4548	9.97901	9.5373	8.01507	8.13308	8.03595	8.45398	8.38984	7.86042	8.23663	8.11481	8.32352	8.52105	8.43385	7.94741	8.30778	7.66498	8.43222	7.95216	7.5548	7.95595	9.07058	8.30738	8.13054	7.84405	8.93102	6.4042	7.83695	7.14843	7.98149	8.12087	7.25408	7.57895	7.56617	7.44826	7.73879	5.92323	7.37574	7.48668
ALKBH6	9.61783	10.7076	10.821	11.0229	9.45316	11.7464	11.3079	10.8341	10.8845	11.1815	10.1361	10.8739	10.8184	8.86596	9.67924	8.52193	8.65942	8.36646	9.32337	9.97551	8.93539	8.95557	8.95051	8.84149	9.17566	8.65703	8.77056	8.54036	9.62036	9.10068	9.90349	8.32749	9.52842	9.18619	8.60697	7.4882	9.54324	8.1505	9.63234	9.10248	8.50945	9.32898	9.12326	8.85292	9.12953	8.56799	7.80556	8.78951	8.27313
ALKBH7	4.96714	6.25862	6.2633	6.13536	6.6226	6.66941	5.66222	7.16727	6.69093	7.19337	6.77264	5.95647	6.3365	5.88628	6.56893	5.52615	5.89854	6.62666	5.16324	5.87283	6.82444	5.94887	6.2785	5.94943	5.7122	6.25187	5.33737	5.06033	6.69569	6.08367	5.44468	7.23864	6.57133	6.10996	5.97431	6.81275	5.96796	5.84814	5.58359	5.04565	5.43806	6.24184	5.80537	5.97757	6.47057	6.54633	3.69257	6.55881	6.88754
ALKBH8	6.4819	6.50931	7.09322	6.81829	6.93935	6.8436	5.35277	6.65066	6.57985	7.04657	6.24082	5.51246	6.25138	5.74229	5.62736	5.52089	5.95271	6.04105	6.20111	4.72397	5.553	6.12576	4.6854	4.56223	6.02633	5.78108	6.81234	7.09496	6.64224	6.00046	5.50469	7.07765	6.3774	6.095	6.48243	5.09701	6.50028	5.79113	7.03742	7.14732	5.50808	6.62505	5.81527	6.95598	6.83013	6.54691	6.73398	6.80973	6.93174
ALLC	4.53406	6.84749	7.79362	7.61095	3.3785	7.58491	8.08737	5.24812	7.14366	7.02597	6.54878	8.05529	7.24875	4.71817	3.5587	1.86954	5.62999	6.38996	5.86073	5.04718	6.08138	3.1298	3.11052	5.97355	6.0532	4.39844	4.43552	5.71579	7.22779	2.63008	3.01156	4.13755	3.69419	3.06487	5.69378	6.46444	6.29745	1.99699	3.74497	6.53458	6.4303	5.03765	5.65047	5.46078	5.66662	3.56659	3.43642	5.34522	6.58343
ALMS1	8.38106	8.45162	8.65418	8.70422	7.77519	8.52062	9.10068	8.06661	8.25254	7.80722	8.00372	8.10155	7.66887	7.96202	9.14212	9.00341	7.37296	7.49741	7.97238	8.55402	7.43964	7.66684	7.55115	7.95669	8.09052	7.53636	6.71548	7.96033	6.72022	7.34083	8.68777	7.26603	8.14824	7.56827	7.59303	6.72097	8.89168	6.80886	8.79295	7.85609	7.52924	7.9234	8.60697	8.64794	7.33189	7.58142	7.71589	7.88489	7.14564
ALMS1-IT1	5.95647	4.48786	1.8906	3.5869	6.52697	4.90221	5.21581	2.43035	4.71888	5.02786	4.29654	7.55384	3.04091	2.80479	6.05472	3.20921	4.31482	5.66639	3.47444	5.73534	4.846	5.56005	4.74367	5.77045	7.00987	5.11924	4.05789	5.82318	5.97152	1.89964	5.00521	2.90109	2.27063	5.85261	5.07225	6.98266	4.4107	5.37965	4.02917	5.40727	6.09757	4.72618	2.78641	5.11493	4.13061	4.98151	6.85267	5.22021	5.04747
ALMS1P	7.41067	7.09464	7.41274	7.1762	7.29154	6.51929	7.33879	5.05882	6.26952	5.65514	6.45198	6.0084	6.5931	6.47951	6.64809	7.24814	6.48457	5.79166	6.7275	6.78948	3.13997	6.5856	3.26661	6.34517	4.97059	5.42496	6.55502	6.42901	4.11957	3.60531	6.75045	6.27664	7.11294	3.84931	6.26558	6.21315	6.72289	6.55634	6.99727	7.47652	6.31302	6.91181	7.76874	6.64732	6.12956	6.73611	6.1381	7.17484	6.80391
ALOX12	5.84887	2.43939	4.66623	5.27818	5.41361	5.62435	5.49685	1.77274	5.40155	4.96683	4.38348	5.47764	5.77738	3.03488	5.24313	1.59871	5.80157	5.77353	3.97589	5.40966	6.22965	3.04542	6.55984	5.973	6.06442	5.92757	3.98502	5.19444	2.42075	5.37064	6.23459	2.89611	2.07852	2.99872	5.25363	1.93895	6.42245	1.99037	5.32584	4.32254	5.24313	5.2718	4.79664	6.38967	5.2676	4.48743	4.55111	5.50982	5.98381
ALOX12B	3.55813	6.44991	4.18708	6.23459	4.13847	7.07009	6.55043	7.86804	7.09632	8.73369	6.59838	4.80565	6.74241	3.65653	4.76332	1.67715	3.50224	4.77943	3.36541	2.92276	3.96966	2.80479	6.33698	2.28717	5.92908	2.70885	2.67342	3.90151	4.62814	3.49667	5.84343	4.35188	4.78425	6.79377	4.8406	6.69701	5.99816	3.69902	3.0226	2.1924	4.95973	4.965	3.79092	3.88555	3.86364	5.10558	5.11691	5.31909	4.47602
ALOX12P2	5.69408	6.36911	4.99192	3.97686	5.94441	4.74998	4.3523	2.67634	6.32687	5.90966	3.33842	3.66595	3.92099	5.82757	6.08312	3.47046	5.28037	2.73218	3.25467	5.55002	6.18493	4.25659	5.94711	5.7075	4.04624	5.69149	4.45528	6.53348	6.08288	5.65307	4.49164	4.60489	6.05193	6.01798	2.6793	6.74694	7.43828	6.34705	5.19077	5.64444	2.63124	5.36927	6.33128	6.23565	6.62317	3.33842	3.3049	3.01209	5.26811
ALOX15	1.77141	3.04757	3.40351	3.83128	1.6385	2.35326	3.12672	2.59747	3.23228	5.55133	4.07996	4.80849	2.68125	4.04069	1.73854	3.8385	3.45461	2.55288	1.82279	3.80804	3.91994	3.3707	3.09858	5.82121	4.85362	4.7051	4.24058	2.89401	4.15783	5.80716	6.15122	7.04549	4.06664	6.14628	3.23443	2.91548	3.40199	1.79303	1.40448	2.7411	2.5619	3.16715	5.80488	4.98619	1.79918	3.10774	3.18618	2.99765	2.86452
ALOX15B	5.48407	5.03708	6.15656	7.56039	4.28864	4.56747	6.59254	6.13177	6.29517	5.71982	4.42389	5.98251	6.07155	4.78708	4.53572	5.06983	5.45685	2.89557	5.31187	6.11348	5.24812	5.48203	4.64742	4.66144	3.4233	5.79413	3.6058	4.846	6.21917	5.76861	4.22754	5.65383	3.64328	4.8778	6.16017	5.10527	3.62168	5.32665	5.85139	5.43402	6.32135	5.02474	5.11404	4.3112	5.63071	5.31448	5.62197	5.66933	5.53301
ALOX5	5.66689	5.8442	6.82497	7.31372	6.52669	6.52778	7.08046	6.42952	6.21005	6.84441	6.57931	5.65127	6.05472	5.32031	4.48268	5.05819	5.7122	6.07838	4.88964	7.08476	4.76878	5.67782	6.22574	6.4769	4.87118	5.89958	5.42122	4.82963	3.70567	5.5109	5.88549	4.90125	4.97279	4.329	5.73965	5.87406	5.14388	5.86949	5.69611	4.89521	5.26896	6.46156	5.17356	5.89166	4.80977	5.81378	6.31416	5.37338	5.44252
ALOX5AP	6.58665	3.61759	6.06084	4.62223	6.68479	2.33088	5.87799	4.64325	6.12009	5.10409	5.76753	6.9626	4.13561	3.52767	2.63357	4.19714	2.42788	6.63257	5.77906	5.35119	6.10712	6.45529	6.43208	6.42925	5.8773	6.22526	7.33362	2.14084	5.02348	4.60146	7.46273	3.68067	4.34476	5.32215	6.24055	7.05278	7.03858	6.92921	2.86967	3.21031	6.21572	6.12548	5.87775	4.7323	6.16806	5.08503	5.20996	6.14525	6.15266
ALOXE3	5.31247	5.94943	6.86902	7.58079	4.61057	6.98698	5.94394	5.41476	6.01472	6.89175	5.78277	6.84038	6.76383	3.83634	5.68654	3.52921	2.85105	4.019	4.22754	3.78632	4.88005	3.18349	4.39447	5.46177	3.21196	5.55776	5.11493	4.83786	4.53697	5.94299	3.84183	4.32759	5.49786	4.52437	5.59045	4.13401	5.21077	6.11195	5.49608	5.07286	4.60146	2.7348	3.21086	4.46949	5.52881	4.13805	4.5166	5.66459	4.42021
ALPI	3.22161	3.49827	3.12829	4.7619	3.54331	3.04249	2.54969	2.50796	2.56646	2.96759	2.48394	3.39001	3.16165	4.27778	3.31217	3.24554	2.46299	2.91264	2.15696	2.38706	2.70264	3.7687	3.44872	2.29083	2.05889	2.9044	2.40432	2.68844	3.6828	4.02464	2.93473	5.15906	2.84837	5.21933	3.51264	3.0864	4.3665	4.76332	2.51231	2.15006	3.22912	2.15076	2.36286	3.07776	2.72157	2.06205	4.09862	2.29013	2.85606
ALPK1	5.40371	6.04722	7.07434	6.45529	6.36781	6.42925	6.37297	5.50242	5.79113	6.09552	5.76463	4.77204	5.88839	7.43522	7.14959	6.74939	7.67719	6.04407	6.12882	7.6778	6.89097	6.80914	6.56949	6.69011	7.90004	6.89279	6.1599	7.038	5.4719	6.55687	7.26877	5.80235	6.4125	5.98483	5.07442	5.25608	6.50285	5.75331	5.48587	5.96536	5.17591	5.88012	6.44191	6.1219	5.28399	5.66222	5.99245	5.76074	5.57024
ALPK2	5.52426	6.27664	5.17591	4.90903	5.46258	5.13865	4.20601	5.64699	5.06301	5.66782	5.65514	7.21315	4.29376	4.16868	6.65429	7.63178	5.96305	5.71928	3.30846	5.67658	6.25986	5.44041	5.12192	3.96912	5.40886	6.3261	3.90473	6.11677	3.0575	2.72803	3.14049	3.30596	3.93576	5.67883	5.64263	4.63975	3.07242	5.59694	5.33406	5.91981	4.82761	5.53402	4.6924	5.68372	5.09162	4.5079	4.97718	5.6974	2.49797
ALPK3	4.54751	5.72361	4.44869	5.46816	5.43618	5.66859	4.40626	4.34701	5.6259	5.36696	4.23305	5.71928	5.3601	3.93519	3.30278	3.14848	4.51621	5.68772	6.54422	2.21305	5.63556	3.60191	3.54883	4.86145	2.74464	3.40456	2.74404	4.18854	4.62376	4.85849	7.1384	3.66373	4.34661	4.24375	4.32946	4.45528	5.6209	4.02464	5.92301	5.14934	5.54252	3.94669	5.69859	4.96123	4.93344	2.98456	5.63556	5.49296	5.77455
ALPL	4.70328	5.32239	5.78085	5.01675	4.66583	5.16442	6.3383	5.28121	5.62464	5.66738	5.52192	4.47807	5.81205	2.47753	5.92475	2.96499	5.29768	4.64999	2.44469	5.29537	4.63316	3.98453	4.95405	4.62768	5.56948	5.26629	5.49171	5.41588	5.75787	3.39335	3.42936	4.4683	4.53572	5.53698	4.7203	4.97338	6.32687	4.57786	5.60788	5.02202	5.7075	4.01127	5.16298	3.94304	4.8516	4.29181	6.03754	4.62151	2.56579
ALPP	2.60709	1.88431	2.21224	2.20263	1.94625	2.17738	2.16166	2.31268	2.49544	2.53308	2.02316	3.64225	1.99963	2.74522	3.36103	3.24034	1.7674	1.70774	1.93008	2.10434	2.1026	2.1051	2.14011	3.16165	2.03536	1.98436	4.616	2.24935	2.41118	2.92218	2.49221	2.12818	3.02524	3.41163	1.98848	1.46761	5.24141	2.12643	2.02893	2.37081	4.75936	1.83663	1.88223	1.9097	2.2004	2.2204	2.44994	1.89158	1.87379
ALPPL2	6.25289	6.32082	7.67096	6.33958	5.15619	6.08367	7.05741	5.98886	6.53083	6.88398	5.92657	6.64571	6.77992	6.27302	3.39001	6.25804	5.663	5.60165	5.68426	4.94021	5.81577	5.82731	5.18817	6.32585	5.5887	5.70622	5.86507	6.8216	4.68053	6.16886	6.20244	4.56386	4.16381	5.17063	4.74749	4.50305	6.49317	5.92581	3.05693	6.5687	7.12486	4.9762	5.41281	5.95849	5.83859	5.92581	6.17521	5.65489	5.65356
ALS2	7.80897	7.61124	6.64091	7.48612	7.93797	6.74558	7.90644	7.36879	7.73681	7.35764	7.46055	8.0143	7.67265	8.13555	7.52298	7.43257	8.07216	7.69953	7.51981	8.47924	8.20166	7.88552	8.18846	8.22288	8.53277	7.86336	8.14615	8.22138	7.97307	8.14615	6.99424	8.35984	8.42719	8.09496	7.77519	8.2169	7.89699	8.29231	7.83101	7.68153	8.05393	7.63514	7.97337	7.50053	7.73937	7.66435	8.08405	8.02762	7.746
ALS2CL	5.97279	5.66404	7.1993	7.27082	5.89193	7.14506	7.23119	7.46338	6.1919	6.54422	6.32346	5.62514	5.24508	6.53624	5.5259	4.7677	4.91895	5.29051	6.52613	3.55099	5.69788	4.0473	5.44788	6.08044	5.86582	6.21825	4.79568	6.09342	4.27546	5.60452	7.41508	5.61365	6.24352	6.03093	6.65274	6.22026	7.14593	5.57	6.15685	6.47817	6.26849	6.36069	5.29625	5.37527	5.38976	5.72541	5.66962	6.45997	6.02885
ALS2CR11	2.92932	4.52674	4.57312	2.30049	4.01746	2.95148	3.47946	4.00868	3.04198	3.95781	3.91624	4.85885	3.62421	3.35778	4.18313	5.56267	4.21441	3.67145	4.85774	4.81374	3.94403	3.92893	3.6627	4.88703	3.8407	2.79044	5.0952	4.8743	3.07888	5.5259	3.41163	3.89994	4.84095	4.432	4.37335	4.71888	4.96654	4.28722	3.20812	3.94983	3.52599	3.25754	3.65597	4.32162	3.9278	3.94503	2.09371	4.3067	3.75587
ALS2CR12	4.05445	5.16129	6.0585	5.59434	5.21218	3.52711	7.21096	6.20136	5.65356	5.42975	5.00059	3.81187	3.30379	4.71147	4.64441	5.4415	5.54811	4.31213	4.9211	5.89602	4.46065	2.86183	3.67145	4.32115	3.88348	2.90779	3.02041	5.91753	5.52398	3.04542	4.23305	6.04843	3.64874	4.63004	5.82048	3.02155	5.1616	6.02245	2.33706	3.12284	3.7687	3.30706	5.31127	2.32477	3.77345	3.23075	3.10504	3.4788	5.48772
ALX1	2.93969	3.7282	4.05594	3.41615	3.59137	5.05791	3.83581	2.77951	2.96499	2.90722	2.84837	6.44724	3.74924	3.07353	3.92205	3.25914	3.16923	2.97739	2.72339	2.70438	2.33156	2.55638	3.51032	2.46638	2.46107	3.4898	7.2511	2.31653	2.78641	3.85148	3.34324	5.37965	4.28999	4.20208	3.9373	3.22912	4.94595	3.4122	3.98093	3.02524	5.61313	2.56369	2.14084	2.9261	3.37501	3.33236	4.11522	3.09858	4.07996
ALX3	2.28788	6.08731	4.2726	5.24644	2.69168	3.14103	6.03824	3.689	6.44594	2.78697	3.43906	5.05882	6.43392	5.83809	3.65653	2.47639	5.79723	2.12309	5.11806	3.13036	2.85105	2.92551	2.53375	6.29305	2.66044	4.32759	5.06125	5.68321	4.44383	2.39955	3.32055	2.85155	1.84643	6.25517	2.39302	5.62066	2.77306	4.02411	4.74085	5.29426	3.47664	4.05339	3.42545	5.15306	3.65153	5.01037	4.44176	3.23331	3.61543
ALX4	3.7079	3.33668	4.02108	3.45516	3.47664	4.51577	2.09624	4.40016	2.21596	3.35778	3.22867	4.13805	3.55695	3.65099	3.01985	5.24867	3.32055	3.28971	2.40848	2.31792	3.26328	2.40295	3.30048	2.6861	5.72184	3.54825	2.97631	3.96214	4.18158	2.35939	2.4709	4.19568	4.89796	3.98197	5.83133	6.40182	2.98954	3.74452	4.12867	3.90368	2.84596	3.69634	3.9654	3.24653	2.89987	3.39282	4.79904	3.9477	3.22543
ALYREF	2.59292	4.6708	3.4359	2.13239	4.41422	3.04592	4.49454	5.07986	4.96381	2.79737	5.6819	7.00491	5.59045	4.52397	4.64245	4.73751	6.16282	6.97426	6.61459	6.62151	6.83599	6.53083	7.10189	6.4545	5.85549	6.63449	4.8314	5.54364	5.24085	3.55921	5.68398	7.18857	5.57934	3.96482	4.18208	6.85641	6.24161	6.72022	3.01705	5.5232	2.64407	4.68947	5.00157	4.54166	4.70727	5.05012	4.21085	3.6139	3.80255
AMACR	5.35444	4.54788	5.19106	4.59216	4.70761	4.30943	5.73733	4.64398	4.68502	4.28864	4.62033	4.29564	4.44993	4.77871	3.94352	2.20404	4.37946	4.63164	2.68844	4.90286	5.7766	5.34624	5.09132	5.19869	4.70105	5.30995	4.68347	3.74703	4.95243	5.40912	5.30345	5.32639	5.01406	6.39613	4.21236	4.88231	5.23893	3.09467	5.93968	4.16625	4.36257	5.37153	4.78956	4.43637	4.7885	5.328	4.10603	4.54873	5.12192
AMBN	5.6105	5.01318	4.1467	7.00145	5.21025	5.01557	2.06974	4.03537	2.97255	3.85771	4.77238	3.8242	5.47241	3.56548	2.23813	4.53572	2.59867	3.08699	2.1051	5.51777	3.44926	5.18329	4.04883	3.37174	5.50982	5.23078	3.33183	6.13153	5.84862	6.05877	5.6683	4.53915	3.51264	1.87789	3.53909	3.53963	2.9802	2.78239	6.52642	4.965	6.11271	5.39725	5.89043	2.26991	5.33077	2.96872	5.21077	5.1175	5.8224
AMBP	3.2297	4.11164	2.93048	3.3922	2.53741	4.24898	4.89521	2.98456	3.91406	4.9224	2.58543	3.12003	5.17648	5.12387	4.79904	5.96949	5.35745	4.57869	4.81883	3.82867	4.6057	3.29831	4.51782	5.02318	2.66568	4.14369	4.7203	4.60379	3.31895	3.8646	5.1616	5.43992	5.90212	3.55813	2.87679	5.17648	5.80638	2.66694	4.45891	3.13265	3.32639	3.83296	5.61215	2.20864	4.10356	3.15427	3.57707	4.81306	3.56659
AMBRA1	7.57063	7.34455	6.57376	5.49841	7.58272	7.14535	6.10762	6.88648	7.04133	6.97978	7.29624	6.03168	6.80973	7.80753	8.06933	7.55833	7.52045	7.29563	7.68876	8.54495	7.31078	7.02476	7.46694	7.29813	7.30448	7.25821	6.07231	6.01695	6.2936	6.63498	7.22163	7.39721	6.09804	6.53083	7.27393	6.90113	7.59335	7.04325	7.49197	7.27483	7.13535	7.25346	7.09349	6.81855	7.19368	7.50115	7.29869	7.41508	7.15969
AMD1	8.8576	8.66237	8.38599	9.20502	8.71003	8.81193	7.47179	8.99507	8.4289	9.12152	9.24	8.24118	8.70059	8.93102	8.04811	8.30198	8.96894	9.31586	9.75794	8.48763	9.29848	9.62202	9.15362	9.13993	9.2026	9.18225	8.86186	9.20706	8.62381	9.30244	8.52105	9.21087	9.01689	8.69507	9.25564	8.51761	8.85183	8.84095	8.83425	8.86343	9.16916	8.51465	8.70059	8.8232	8.63301	8.79891	9.39035	8.82477	8.98934
AMDHD1	5.29829	5.60216	4.9062	3.32584	6.03557	5.79953	3.26547	5.95021	3.06932	6.34113	3.16977	6.06211	5.78628	3.27152	5.06546	6.28127	2.40228	5.718	2.20263	5.4428	4.99718	5.64993	5.50573	3.02423	5.98509	4.87714	5.52777	5.65462	2.54903	5.25926	5.01763	5.73676	2.06721	1.9127	5.44868	2.10673	1.11501	5.38199	3.98035	3.14696	6.32853	2.14163	5.68244	5.40622	6.24567	6.18955	3.0864	3.4989	6.23512
AMELX	5.14878	4.09301	5.29512	4.74886	4.95243	5.58039	4.25858	5.40777	5.91623	4.5079	5.78603	6.50417	4.38348	6.17881	5.46709	5.37474	6.33179	5.92908	5.18359	5.37887	5.22181	3.79257	1.98151	5.66244	3.66805	2.23205	1.80642	6.01047	6.9268	5.11465	1.68042	1.61741	5.43729	1.40755	4.57312	4.95651	5.06948	3.37388	5.59336	5.76437	5.20375	5.90083	5.42419	4.95086	5.70796	5.8773	5.49323	5.5815	5.02969
AMELY	3.54612	5.05341	6.38307	7.2511	5.67376	4.19103	1.57914	5.53875	4.15499	5.80742	5.50808	6.47279	3.97783	6.39246	5.30802	5.92757	4.66738	4.25201	2.76127	3.25575	2.94731	1.38088	5.50892	2.83958	5.30966	6.2286	6.75045	6.03425	5.31671	5.88012	6.40073	5.37419	4.7363	2.94797	3.87275	4.45891	2.80876	3.25098	4.33619	7.14869	2.58191	6.28101	4.72908	6.77371	5.38492	2.23883	5.19299	6.06654	5.24508
AMER1	1.92202	5.50187	5.08441	5.73916	3.49333	5.11043	5.38039	4.96997	1.90475	3.06982	3.4094	2.93856	5.13665	2.4733	5.60971	3.25575	5.5823	2.42141	3.19271	3.57139	5.04983	4.31949	4.1427	6.52697	2.51844	4.07776	6.2072	2.61309	3.47774	5.22153	5.62435	4.5578	3.4482	3.12284	2.36421	6.60199	7.11528	5.69149	2.61485	4.74407	3.95149	3.29572	6.02427	5.71347	5.27576	3.46051	2.86064	4.21236	4.78886
AMER2	10.9152	10.5598	11.3209	11.4205	10.7382	10.4592	10.3138	9.95583	9.98028	10.0904	10.477	10.0212	10.0057	9.9111	10.6028	11.4962	10.1454	10.1073	11.3762	11.1641	9.7619	10.7335	9.60327	9.92312	10.9125	10.2563	10.1319	9.8022	10.1673	9.30053	10.8424	8.95104	9.07896	9.5766	10.9461	9.15362	10.2608	9.97074	10.5943	10.7406	11.1994	10.3385	11.8667	11.3002	10.1166	10.9461	9.81012	10.5207	9.97551
AMER3	5.79881	6.72314	5.37783	7.27393	6.19301	7.29761	5.93866	7.56106	7.36344	7.50053	7.18196	6.11956	7.31779	5.33133	3.49156	5.23228	6.35778	6.73398	6.66582	5.48065	6.32135	6.32949	6.91363	5.23893	6.18798	6.32901	6.98893	5.56849	5.58253	7.2538	6.67262	7.51981	6.65613	5.55178	6.26301	7.1583	7.39102	6.79479	6.89943	6.97227	6.60664	7.03858	5.96718	6.35939	6.83518	6.93658	5.7284	6.99686	6.85518
AMFR	6.12035	7.05332	6.71966	6.20217	6.51626	6.69809	4.9062	6.69409	7.16698	7.14303	6.44244	7.76461	7.00437	7.21315	7.37355	6.68879	7.06919	8.04231	6.92483	4.57747	7.33879	7.30161	7.38311	7.89045	7.06108	8.01266	5.15737	7.26734	4.91191	5.7376	6.21652	7.15098	6.88371	5.71401	5.80081	7.29531	6.02047	7.00745	6.47083	6.39797	6.32289	6.86475	5.50165	4.73509	6.2988	6.67768	5.07477	6.34297	6.57211
AMHR2	3.09909	3.25575	5.19753	3.21628	3.5908	3.38195	3.54174	2.70319	2.74404	3.50387	2.58478	4.82531	2.49727	3.39854	3.51489	3.36047	2.61126	3.11843	3.79481	3.9659	2.64572	3.37798	2.82488	2.54047	2.69574	3.52036	4.23202	3.70121	3.89718	2.48458	3.3835	2.44672	2.48214	2.46107	3.03543	4.79347	2.71167	2.74293	2.54714	2.69871	4.44819	3.03428	2.63655	2.51173	2.66992	2.30804	2.7423	2.68844	2.61309
AMICA1	3.68123	3.89199	4.39529	2.84007	2.60887	2.63719	3.61493	3.50276	2.85327	2.66816	3.01422	4.43158	3.207	4.01231	5.86073	2.44868	5.63401	2.38896	2.62398	5.469	3.3621	2.77828	2.47753	5.22074	4.63046	4.94689	6.10812	3.26175	4.09969	5.50547	5.7564	2.57687	6.59338	3.66756	2.47639	3.66756	4.48232	5.06301	4.03073	5.58097	6.17573	2.61671	5.36719	6.35435	5.74939	5.14821	3.93638	2.85722	2.37896
AMIGO1	8.60475	9.35345	10.0587	9.03295	8.69791	9.82682	10.1127	8.97859	9.38203	9.36436	8.76107	10.1819	9.42445	9.06217	9.46818	7.76328	9.54245	8.78132	8.76906	9.30424	8.80338	8.70581	9.00568	9.10771	9.29092	8.93975	9.17836	8.83425	8.37088	9.31858	9.85839	9.61111	9.52757	9.3124	8.8083	9.4592	9.58322	8.90985	8.33905	8.74305	9.74404	8.81906	8.95617	8.65247	8.74506	9.02407	8.46284	8.73321	8.82427
AMIGO2	8.39313	7.83595	6.3654	6.77531	8.70822	7.746	7.76746	9.64885	7.99297	7.23374	9.0688	6.82904	7.02849	6.22833	5.01858	6.69729	5.66986	9.89475	7.44916	7.10382	6.10189	7.9177	6.48217	5.68604	6.72421	6.26014	8.4483	7.41396	7.39506	7.43522	5.49711	7.55889	7.86936	7.43798	7.5703	7.26369	7.15801	8.36068	7.31543	8.39603	8.55316	9.19163	8.3798	8.5345	9.44795	8.40482	7.91805	8.03732	7.46934
AMMECR1	6.62127	5.91469	5.21854	5.45758	6.51874	5.0229	5.37731	6.01541	5.60367	6.06959	6.21628	6.07522	5.2077	7.26401	6.51207	5.96151	6.89228	5.98626	6.01722	5.72863	6.43235	6.95666	6.86278	5.74939	6.94509	6.43741	5.65594	5.85312	6.14197	6.66218	5.19784	6.26977	6.01047	6.92117	6.97292	5.3164	6.38698	5.36193	6.91306	6.38307	6.51678	6.48773	6.78507	6.05797	6.67478	6.5931	6.93517	6.60952	5.8837
AMMECR1L	9.27902	9.31921	8.34924	8.74153	9.67924	8.55272	7.12817	8.08703	9.39757	8.31964	8.23772	7.51479	8.78845	9.08495	8.84246	8.61005	8.98533	8.77884	9.31785	8.89227	8.75859	8.85702	8.16489	8.4804	9.16289	8.78951	8.87464	8.4268	8.76906	8.37905	9.24069	8.80047	8.702	8.60016	9.01022	8.80477	9.61864	8.76658	10.2448	8.73274	9.02762	8.91729	9.34716	9.03295	9.11621	9.07178	9.05515	8.90647	8.61498
AMN	5.07507	4.57982	6.68825	6.82054	5.53801	6.33179	7.2036	5.99972	5.38947	5.79462	5.43966	4.78672	6.29201	6.50105	6.57611	4.72733	5.21245	5.4359	5.34709	5.2826	4.82361	5.52295	5.83652	5.80828	6.21515	6.1696	3.64656	5.73184	4.63938	4.06463	6.1102	5.80537	6.75836	5.33044	5.58818	6.51183	4.99747	6.12162	6.18876	5.76415	5.06208	5.9235	5.51802	6.27796	5.80314	5.65406	6.0502	5.61392	5.88083
AMN1	9.62773	8.64847	5.72132	6.87961	9.60496	8.36494	7.99188	9.09387	8.69507	9.08684	9.02707	8.43851	8.75278	9.55633	8.52677	6.66326	8.93654	9.45761	8.79139	7.63053	9.44028	9.25221	9.52994	9.45677	8.85024	9.30053	9.33177	9.15301	8.89384	9.4281	8.45684	8.80477	9.36436	9.64183	8.99565	9.29586	8.55795	9.81624	8.85866	9.31045	9.16106	9.33502	9.10485	9.30362	9.91221	9.4561	9.95485	9.3741	9.22293
AMOT	5.24617	5.09608	4.90528	4.21441	4.9775	3.94608	5.61365	4.42813	6.10942	5.2258	4.16868	5.61237	5.68772	6.54319	6.82848	5.38223	6.36993	5.49096	5.31556	7.06756	6.12136	6.00561	3.92358	4.35817	3.22543	4.95183	7.39595	7.29594	5.27683	4.18954	7.56559	5.69711	6.76741	6.24184	5.63634	6.99506	1.86291	5.91981	4.05958	6.04893	5.40262	4.25348	5.77251	6.45758	6.18032	4.85922	6.60664	4.79802	5.89775
AMOTL1	7.29298	6.81855	5.39055	5.47087	7.25676	6.5461	5.809	5.68556	6.88901	6.25036	6.27823	3.66161	5.62435	7.71301	7.12568	6.04132	7.52265	6.72475	7.01397	7.11156	6.79507	7.15378	6.95641	6.20324	6.84282	7.45159	5.93238	6.13938	5.83156	7.17966	6.52422	6.56447	6.02559	6.75542	6.69938	7.00604	6.61756	7.17911	7.18279	7.23864	7.05465	6.85954	6.97895	7.29412	7.01622	6.97978	7.38559	6.87686	7.14593
AMOTL2	8.96392	9.05157	9.783	9.37557	8.84195	9.51974	8.54115	8.62892	8.95328	8.40447	8.49641	8.13849	8.7015	6.12707	7.50882	7.35313	6.4274	7.37933	8.74765	8.08331	6.8105	7.66403	7.11263	7.19057	6.73289	6.42168	7.48373	7.7691	9.24411	8.16095	8.49602	7.80493	7.11156	4.31577	9.01689	7.74915	7.72525	7.60963	8.69367	8.90009	8.79949	8.52849	9.37912	9.0837	8.52238	8.91681	8.18659	8.70016	8.25254
AMPD1	4.63427	4.4138	4.48743	2.69755	4.11522	3.39549	6.08095	5.62114	5.74336	2.21305	3.09794	5.32	3.58398	4.87362	4.41292	2.85606	6.16756	2.83512	5.75358	2.66044	5.26177	3.35837	6.24711	2.42075	1.62787	4.36131	5.33623	6.03873	6.08338	7.16942	3.98984	6.11731	5.81764	2.09864	4.89353	2.01298	3.76022	2.65186	2.48275	2.9596	5.99071	2.18022	1.91834	1.37345	1.66446	2.69344	5.16041	5.13294	2.70935
AMPD2	9.50926	9.61529	9.72778	9.86459	9.38203	9.48137	9.72692	9.61204	9.37842	8.91729	9.91547	9.47442	9.09579	9.55077	10.2448	10.2668	9.26582	9.41783	9.68125	10.4468	9.45677	9.3592	9.07178	9.24485	9.59422	9.19665	9.11564	9.69841	8.97582	9.52605	10.1858	9.68521	9.75176	9.21886	9.783	9.65449	10.0476	9.21952	9.65065	9.34791	9.05329	9.09819	9.82077	9.63416	9.45106	9.44482	8.50564	8.92161	9.23239
AMPD3	7.93759	8.46615	7.90108	6.21085	7.86112	8.19107	4.63356	7.40832	8.31462	7.80431	7.84275	7.30254	6.99979	6.90697	7.79535	8.31045	7.30131	7.94064	8.39231	3.47098	7.38704	7.58458	7.50882	6.44244	7.52421	7.58332	8.02792	8.97003	7.17426	8.41349	8.79139	8.45642	8.42798	8.63207	7.53268	8.36242	8.86417	8.50863	8.08296	8.06259	8.11655	7.60298	7.43159	8.04738	8.24745	7.88256	8.50301	7.84046	8.295
AMPH	10.2985	9.88733	7.28926	8.49602	10.0918	8.7015	7.9167	11.0745	9.79615	10.1736	10.8424	10.123	9.97198	11.6203	10.9347	8.8232	11.552	10.9125	9.88047	10.2668	11.7032	10.6405	12.1144	11.7398	11.462	11.6429	10.8075	10.5022	10.5542	10.9889	9.61953	11.0713	11.416	11.0648	10.468	11.1994	9.90223	11.1112	10.0891	10.2505	10.3973	10.2238	8.95328	10.2064	10.5578	10.4343	8.47418	10.243	10.4201
AMT	7.87417	6.83221	7.34849	7.16364	7.73357	6.43235	6.32082	7.17484	6.54991	7.24477	8.02166	7.73155	5.43461	7.26762	7.35137	8.53362	7.3385	8.12616	7.26734	8.40607	7.0796	7.50702	6.91711	7.91873	7.55716	7.0836	8.08222	8.19216	7.99919	8.31119	8.86343	6.68879	8.16522	6.66882	8.69599	7.47234	7.84865	7.68811	7.72418	7.61893	7.40003	7.55599	8.6698	8.14463	7.47652	7.59271	6.5429	7.51333	7.74449
AMZ1	5.49786	5.65227	7.95796	7.00906	6.25036	6.37963	7.39075	7.11263	5.84495	6.12085	6.64329	7.2134	6.72966	6.46866	6.97704	6.5775	4.2726	6.15685	3.64387	6.44271	6.50952	5.90763	6.10238	6.52826	5.37834	5.6974	4.8463	6.31064	6.6039	6.10891	3.66979	6.28336	6.76951	6.23252	5.92253	4.84292	6.62827	5.90267	6.66406	6.47	6.64629	6.0601	7.21175	6.09005	6.39823	6.11321	6.22368	5.78655	5.01468
AMZ2	9.09819	9.23712	7.98597	7.9119	9.47766	8.22438	8.32903	9.26987	9.38518	8.94626	9.78414	9.11808	9.62281	10.1319	8.94198	8.79644	10.0294	9.93746	9.42445	10.068	10.05	9.72582	10.0817	10.0665	9.83673	9.86149	9.48617	9.34082	9.65449	10.2148	9.60772	9.78009	9.17325	9.64365	9.29505	9.87419	9.574	9.75886	8.91413	9.19283	9.70762	9.54245	9.52052	9.17901	9.58153	9.33177	10.2909	9.56364	9.97672
AMZ2P1	7.09264	6.45269	1.64659	2.63069	7.73462	3.63796	3.0832	6.48087	7.03886	6.38229	6.83661	4.50305	6.22424	8.48763	8.22806	5.50088	7.30564	8.16134	4.57354	7.60781	8.20201	7.35111	8.24154	7.31311	7.27856	7.85476	7.40467	7.90372	4.59514	7.38901	3.96809	7.64192	7.58491	8.5052	7.34171	7.68246	4.69994	7.64552	7.12255	6.13509	6.75152	7.48723	7.06085	6.98837	7.53184	7.05521	8.72012	7.12936	7.81688
ANAPC10	6.90988	6.19703	4.68727	4.66965	7.06608	5.68528	2.6793	6.50703	6.31823	6.45039	6.83468	7.42561	6.08718	7.41216	6.8572	6.53837	7.82678	7.54361	7.20271	7.3542	7.84372	7.10329	7.52045	7.03711	6.63931	7.30021	7.49561	7.07679	6.93287	7.11975	6.95261	5.62491	6.18955	7.18829	7.00519	5.57096	5.88401	7.7668	6.0286	6.87879	6.62778	7.50206	7.4441	7.19804	6.86614	7.25676	8.04738	7.61519	7.24562
ANAPC11	8.76219	9.18431	9.46071	9.45106	8.90486	8.80728	9.62847	9.33735	9.47051	9.64019	9.47837	8.4268	9.17836	8.6873	8.22438	9.11564	8.86978	9.14587	8.7015	8.55361	8.89851	9.02988	9.02268	9.45842	7.81089	9.24335	9.14907	9.27558	9.30703	9.0837	9.04179	9.76968	9.44558	9.483	8.74546	9.7667	8.52062	9.35706	8.74305	9.01988	8.8201	9.20641	8.43143	9.49066	9.43117	9.38061	8.19071	9.29505	9.58153
ANAPC13	9.59587	10.8962	9.62773	9.9614	9.34362	10.3747	9.85637	10.2608	10.7497	10.3973	10.1883	9.95226	10.5322	9.97672	9.61953	8.26483	9.88733	9.27417	9.95914	8.87626	10.0045	9.62123	10.2356	10.102	9.84456	10.2909	9.80125	9.13745	9.5315	9.36728	9.44328	9.5824	9.7619	10.1374	9.61453	9.59068	9.18792	10.0022	9.15538	10.5681	10.2078	9.51096	9.72692	10.05	10.2268	10.0159	10.4486	9.66324	9.65796
ANAPC15	6.94536	8.07764	8.75322	8.96949	7.5871	8.85395	8.44419	8.93918	7.92575	8.68353	8.28456	8.61045	8.03318	7.12651	7.03135	6.74109	7.47539	7.48461	7.62588	4.30761	7.64454	7.76841	7.85981	5.17124	6.4787	7.20385	7.61159	7.87101	9.06753	7.80112	6.79587	7.34819	7.81529	3.05032	7.46174	8.30738	7.56652	7.75998	6.72447	7.26511	7.6544	7.58975	6.64358	7.49837	7.60267	7.41749	7.53299	7.4423	7.85833
ANAPC16	9.02762	9.38598	10.335	10.3616	8.27073	9.75176	9.9625	9.01131	8.90597	8.62748	9.15108	9.16847	9.04125	8.48895	9.45842	10.672	8.85183	8.59917	9.44714	9.41171	8.509	8.67856	8.37049	8.73917	9.26782	8.5523	8.84149	8.61537	8.55402	8.31964	9.46379	8.22631	8.52677	8.00649	8.9479	8.48763	9.23172	8.55922	8.95617	8.79596	8.31233	8.4611	9.50539	9.34576	8.61366	8.58444	8.88177	8.65113	8.67987
ANAPC2	6.07594	7.49711	8.43645	8.78485	6.09185	7.8687	8.15473	9.09218	7.5671	8.48283	7.85291	8.85239	7.88977	4.63237	7.04406	5.23257	5.35302	4.90286	3.87704	6.50285	5.84571	5.69149	6.23618	4.70578	4.44467	5.62867	3.8482	6.99697	4.24328	2.96499	4.68019	3.26283	4.41292	4.10254	6.58455	4.10908	3.4072	7.10046	6.97618	5.15137	6.12906	4.34973	5.59773	4.22164	3.00897	3.14207	4.25073	6.57403	6.59838
ANAPC4	10.2925	9.21557	8.86596	9.01182	9.63131	9.18371	8.98083	8.78902	8.8083	8.57425	8.64073	9.07002	8.91729	9.54161	9.64106	10.1415	9.13071	9.13624	9.46594	10.3747	9.39387	9.17696	9.14275	9.05448	9.84236	9.2576	10.2463	10.0308	10.252	10.102	10.9013	9.69934	10.243	10.0022	9.43566	9.88733	10.7033	9.98831	10.4645	9.77814	9.47513	9.74111	10.1268	10.0535	9.5749	9.49066	9.61783	9.65975	9.47996
ANAPC5	9.11366	9.52283	8.72399	9.40262	9.40864	8.90118	8.50738	9.69238	8.83803	9.38432	9.81012	8.61868	8.6946	9.08018	9.32898	9.24618	9.60772	9.42586	10.0981	9.3953	9.42883	9.62281	9.38518	9.41783	9.59826	9.13071	9.61204	9.59987	9.5292	9.77549	9.95583	9.81514	9.95109	9.44558	9.56535	9.91221	9.44795	9.31108	9.2386	9.52448	9.33177	9.32474	9.49713	9.2386	9.24335	9.21087	8.43729	9.27974	9.62371
ANAPC7	8.1059	8.41226	8.92705	8.59506	8.29964	8.72012	8.70016	8.92161	8.28009	8.86072	8.55922	8.93808	8.20564	8.48678	8.60294	7.04549	8.65288	8.33833	8.20342	8.80338	8.70679	8.48283	8.95215	8.6609	8.60697	8.7063	8.91572	8.07144	8.8083	8.85395	9.15852	8.685	8.7685	8.90754	8.23148	8.43471	8.87731	8.25689	8.10632	8.25175	8.94472	8.2537	7.99468	8.31045	8.61005	8.30163	8.5761	8.17783	8.45162
ANG	4.14863	5.26092	4.20258	3.43537	3.10562	2.24997	6.54373	5.21332	5.6656	2.99271	6.58507	3.44981	3.65207	3.17028	3.16977	6.76111	5.46177	5.57124	5.78884	6.86957	5.23923	4.64203	5.69125	2.1924	4.71925	5.81597	5.53698	5.49296	7.24562	6.49394	3.11316	4.85565	5.84314	5.35325	5.56685	5.52244	2.96443	5.7702	3.52036	3.11209	3.77298	4.87148	6.19472	6.33882	4.15154	4.72948	1.89761	2.76127	4.96963
ANGEL1	7.39355	7.73357	6.70596	7.19282	7.12171	7.33659	7.56499	7.00879	7.65588	7.38788	7.34639	6.70568	7.46207	7.17679	7.72588	7.27363	7.34116	6.65799	7.50149	6.76383	7.06221	6.92004	7.06521	6.98584	7.46458	7.38788	7.10694	7.44469	7.02738	6.49525	7.49197	7.17679	6.10238	7.15071	6.9036	7.2559	7.95763	6.97732	6.95416	7.06276	7.3062	6.74241	6.81442	6.9737	6.83468	6.90057	6.98698	7.04381	7.06032
ANGEL2	8.90933	8.20602	6.48847	7.83196	8.41143	7.50795	6.60014	7.66741	7.55833	7.53821	8.59366	6.73691	7.26143	8.44791	8.71866	9.45385	8.04087	8.99169	8.22806	8.10767	8.40607	8.65514	8.07484	8.09768	8.60828	8.17983	8.52589	8.46154	8.30163	8.52632	6.96036	7.85168	7.922	7.93568	9.12261	7.24677	8.20419	8.29113	8.51118	8.41884	8.29308	8.41055	7.83659	9.1903	8.08478	8.47924	9.01932	8.63109	8.22482
ANGPT1	5.9117	6.16094	5.93362	6.35914	6.14176	5.94943	6.57478	5.34035	5.29912	5.48036	5.71602	4.35641	6.15911	5.97805	4.56829	6.4337	6.23695	5.70971	5.78628	7.28447	6.02559	5.13207	6.54127	4.83587	5.69994	5.99192	4.49247	6.24639	5.13892	5.95046	6.02885	4.49704	6.24431	6.74644	5.55827	6.47978	5.52747	2.69289	5.96667	6.05623	4.83892	4.82599	6.96118	5.87985	6.00817	5.32425	5.30045	6.10238	5.49533
ANGPT2	4.56306	4.632	6.0675	4.90528	4.82151	4.8029	5.66483	4.31668	5.12698	5.0973	5.61392	5.66378	4.43817	4.62151	5.03589	4.41854	4.87909	4.47485	6.25289	3.23726	4.83753	4.72908	5.49194	5.65227	2.7777	5.73965	4.58863	4.75248	5.31046	4.9606	5.93814	4.46151	4.94122	5.56501	5.386	5.49273	4.66182	5.13807	4.22796	4.78598	5.28917	5.56973	5.83084	5.72462	3.207	4.88703	4.75392	4.92402	5.62352
ANGPT4	2.78697	2.7262	2.57128	2.04557	5.52295	3.79642	3.05922	3.25046	2.1584	4.32348	2.75091	3.88715	4.93956	1.70903	3.53252	5.31938	3.13522	4.66965	4.18065	1.89964	3.32748	5.64557	3.83244	6.7218	4.82289	5.61161	3.20541	6.10616	4.33218	4.30484	4.10011	3.03658	2.52673	3.72977	3.37285	4.81515	2.65871	6.62666	2.64357	3.77775	6.28597	3.20374	3.12057	5.89577	4.87528	2.07852	2.24159	4.97027	4.99411
ANGPTL1	4.12656	3.77026	4.75215	4.31715	4.65561	4.42296	3.97439	2.56434	3.41055	3.91994	3.77667	3.98248	3.32105	3.4342	2.94911	6.40073	2.38772	4.94184	5.44683	3.79924	4.3705	5.0884	3.26283	3.49447	3.37619	4.91125	5.38124	5.06919	4.63865	4.21236	2.52484	3.6828	4.3393	3.65871	4.60379	2.54658	4.47117	5.44333	5.34147	4.62814	4.11761	3.33396	4.70761	5.51171	4.70615	3.84984	4.0473	4.66738	4.12557
ANGPTL2	5.2723	5.63965	5.93462	6.19089	5.88893	5.76149	6.47083	5.44041	6.06629	6.04995	5.39837	5.39372	6.141	5.14361	4.03489	6.32289	6.16674	5.13234	5.51802	6.80642	5.55698	5.84598	5.59045	5.22237	5.79263	5.55277	4.67352	5.81764	5.79462	5.63429	3.87545	5.63452	4.25441	5.36634	5.64785	5.13754	4.87148	4.80357	4.88635	5.93134	5.3636	6.02633	5.47764	5.3455	6.02608	5.77884	5.25689	5.84814	6.07648
ANGPTL3	4.85742	3.17363	4.25253	4.37007	3.92566	4.66252	5.73106	5.201	4.11012	4.72582	4.75898	5.32239	4.5747	3.15485	4.10802	5.19047	5.30236	4.88666	4.72068	5.56131	4.84462	4.91526	4.14715	5.42395	5.15388	4.15154	5.65253	6.88532	5.91347	4.56788	4.11121	5.17156	3.20867	6.15496	3.44171	3.15608	6.14576	4.86624	3.60687	5.10172	3.24348	3.38721	4.40147	3.9118	4.75713	4.9062	5.30372	3.27581	4.81374
ANGPTL4	7.05386	6.42553	7.67543	8.66614	5.40727	7.28275	9.06453	6.70622	6.39476	8.27586	7.21779	5.69711	7.07071	5.55377	5.67563	7.68338	7.01223	6.32265	6.69994	7.43257	6.10735	6.08095	7.61707	6.46076	6.58849	7.35794	7.8592	5.96104	7.28191	6.31064	7.61832	6.55257	7.08893	8.05126	6.30831	7.69131	8.04087	7.48581	6.29255	5.37527	6.43718	6.33385	7.30448	7.21265	6.63985	5.72208	7.07376	6.76029	7.93401
ANGPTL6	3.07242	2.40501	3.61962	3.36855	5.3506	2.93311	2.53189	2.61551	3.11367	2.49993	5.26518	3.77298	2.69994	5.16105	3.16387	6.36355	5.81084	2.28021	2.40295	3.66481	4.6379	5.71675	5.15111	4.5409	2.95432	5.68452	6.0084	3.87224	3.10949	6.41674	7.10162	5.76586	7.17995	7.62588	2.90272	2.7411	7.93092	5.49986	1.99435	5.2815	3.11692	5.44816	5.79802	4.01695	4.12602	5.54657	5.44386	2.73378	5.79086
ANGPTL7	2.19592	2.21669	2.44868	3.96966	2.54844	2.9993	4.7014	3.48261	4.29743	2.2019	2.78477	1.96486	2.86017	2.84537	2.76405	2.27954	2.48023	5.41389	3.64497	3.23937	4.36	3.98831	3.69419	3.6324	4.46444	3.5682	2.58066	3.78094	2.543	3.3981	2.27221	4.54402	5.00462	1.77274	2.29433	3.03248	4.39488	2.51231	3.39854	3.02468	2.89336	3.38618	2.42075	3.50169	3.64065	2.469	2.45478	1.89964	2.62833
ANHX	5.78909	3.56427	7.08921	5.19047	5.42755	3.90315	6.11627	5.3625	5.92301	4.35773	4.36091	7.67656	5.04509	5.39696	4.04834	2.99706	5.64674	4.86178	4.41116	6.69652	3.23023	3.63634	5.75141	5.35601	6.06164	4.91459	2.78184	5.92058	6.27899	3.94824	2.96278	3.77457	3.18901	6.75836	4.68312	5.96279	4.74085	5.2855	6.50776	5.32584	4.98187	3.52494	5.2926	5.5861	4.94725	5.4386	5.34465	4.59017	4.10603
ANK1	6.25652	5.25846	5.00947	5.68581	6.05396	4.77694	5.14011	5.29345	5.46204	5.66508	5.83318	5.12608	4.95214	4.83926	4.61837	5.33213	5.15278	4.97681	7.15045	4.9319	5.44868	5.5993	5.70127	5.80131	5.70724	5.56822	5.44945	5.32611	4.68465	6.19857	5.81402	6.97257	5.81597	5.64164	6.30697	5.61909	5.49812	5.18703	6.08095	5.69912	6.58747	5.68701	6.42654	5.30236	6.32135	6.57853	5.76667	6.00279	7.32846
ANK2	8.98466	8.48241	7.50967	7.90273	8.84041	8.12984	7.68153	8.53542	8.90334	8.49602	8.58826	8.99396	9.15415	9.9859	9.94556	9.96033	9.80914	9.7667	10.0045	9.38598	9.92196	9.86668	9.72053	9.788	9.87213	9.90897	9.38203	9.789	9.98477	9.42305	9.5555	9.62938	9.59327	9.44957	8.95505	9.68764	9.41399	9.92312	8.85503	8.95269	9.21021	8.98876	8.84195	8.16988	9.16666	8.97409	10.0225	9.49635	9.5315
ANK3	10.8184	10.2007	9.54905	9.35706	10.8023	9.63573	9.5163	9.51096	10.0535	9.47678	10.11	9.67204	9.95688	10.9013	10.672	11.5207	10.8557	10.5056	11.1745	10.821	10.6854	11.1223	10.5439	10.4848	11.2276	10.7523	10.4431	10.4811	10.5561	10.3905	10.7999	9.99513	10.2148	10.8341	10.6606	9.86886	10.7148	10.7097	11.5107	11.224	11.1359	10.9317	10.5361	11.1256	10.6922	10.9761	10.252	11.1575	10.6294
ANKAR	4.86551	5.44683	5.43402	5.76806	5.10351	3.69689	3.51087	5.65356	3.35887	5.40262	4.60727	6.16122	3.63688	4.60689	4.91728	5.10409	5.35601	5.42704	5.9193	5.76046	5.52269	5.03647	5.65073	6.0532	5.22437	4.89122	5.1098	6.89011	4.34701	5.99096	6.14153	2.99007	4.41599	5.28974	5.00157	6.10439	6.28286	5.03495	6.01592	5.6119	5.16244	4.81374	4.57235	5.56901	5.47262	5.1172	5.18932	5.70263	5.40595
ANKDD1A	9.03353	7.39721	7.38404	6.55367	8.48327	7.19779	7.72525	7.455	6.58396	7.05946	7.44943	6.91376	6.87151	7.46786	8.95104	9.2873	7.9174	8.38062	8.43729	8.24522	7.59303	8.34566	7.70145	7.44974	8.5761	7.25972	7.38962	7.93126	7.62714	8.04878	8.78289	7.25227	7.60931	7.77071	7.74756	5.42755	8.30893	7.68548	8.79094	8.03387	7.61159	8.18624	9.49635	8.38441	7.56106	7.76033	8.69031	7.62021	7.47324
ANKEF1	5.58459	4.52351	5.17734	5.69408	5.80742	5.0884	5.6105	4.79568	5.79513	5.54604	5.56391	6.21367	6.12684	5.26177	5.0125	6.41831	5.60548	2.61551	5.30938	5.12192	4.61323	4.65601	4.2345	5.76515	5.50367	6.27326	6.31795	4.67867	5.83182	6.74109	5.66933	5.01157	4.64851	4.03128	5.0618	3.63688	2.68654	2.88896	4.91864	5.68678	2.78073	4.93701	4.16038	6.09394	5.45406	5.94416	6.50854	5.9796	4.87185
ANKFN1	4.7619	2.58543	3.22161	2.73997	2.01002	5.38068	4.96313	3.33497	4.32667	4.24984	2.2558	5.18589	3.57475	3.11367	3.07568	2.64357	4.21393	4.99162	2.67229	2.47277	2.96335	3.80748	4.24561	5.60141	3.40884	5.7886	3.7206	2.44076	5.45914	6.52281	5.12813	4.92657	3.99148	4.86883	4.35905	4.84363	4.92824	4.63827	4.32667	3.12722	3.83296	2.72739	5.19162	2.83958	3.69257	3.59968	4.56347	3.79536	3.80578
ANKFY1	8.30349	7.28622	6.30643	6.27252	7.8755	6.42711	6.76795	6.71032	7.06978	6.642	7.04051	6.78535	6.92483	8.03595	7.82708	8.62933	7.70269	7.74033	8.23552	6.66853	7.52328	7.58241	7.35914	7.62558	7.34116	7.52421	7.00935	6.90806	7.53512	7.84372	7.60417	6.64809	8.2751	7.516	8.09185	7.64767	7.82571	8.04382	7.35367	7.60203	7.59154	7.32163	7.71366	7.38494	7.29679	7.66092	7.39129	7.59579	7.92032
ANKH	7.98565	7.74785	6.48243	7.29412	7.70951	7.26369	6.65041	7.87165	7.87583	7.73557	8.13518	7.58823	7.81974	8.60432	8.17859	7.1121	8.67169	8.08838	8.30233	7.88584	8.4276	8.08875	8.59506	8.3633	8.22102	8.74252	8.10016	7.54995	7.79334	8.24784	7.88026	8.32903	8.33284	8.47964	7.99884	8.0563	7.15435	8.46569	7.89186	7.88786	8.40973	7.793	7.71017	7.84732	8.09052	8.19633	8.6609	8.16239	8.29348
ANKHD1	6.66507	5.53452	5.83522	5.37887	6.22914	5.81129	6.20136	6.0963	6.38534	6.0079	5.75965	2.29626	5.02816	5.57407	5.78255	2.07365	5.42521	5.52039	6.1945	5.00488	6.2742	5.76667	4.91864	6.3099	6.5601	2.64357	5.8773	7.24141	2.33025	5.91881	6.71032	6.36835	5.93536	5.6217	6.23538	6.08691	2.76127	6.19857	6.33726	2.50257	3.0035	6.05044	5.63808	5.36058	5.69994	5.53975	5.45967	5.33381	5.77784
ANKIB1	8.9343	8.87464	8.07216	7.79271	8.62138	7.59212	7.96237	8.00091	8.68645	7.87753	8.3927	5.85799	8.24118	8.53583	7.94294	7.8294	8.24371	8.28233	8.51162	8.72156	8.6163	8.49518	8.46154	8.46365	8.29542	8.54281	8.19865	8.3988	8.34296	7.76615	8.69178	8.5121	8.30388	8.7616	8.77003	8.98235	7.94703	8.6749	8.36936	8.59506	8.41515	8.18587	8.92533	8.50342	8.33712	8.28953	7.85981	8.50048	8.36979
ANKLE1	2.17738	4.27168	6.10891	1.94261	2.91377	2.19313	1.82383	2.52421	3.33396	2.17437	1.83888	4.626	4.5333	3.31165	1.88431	4.36476	4.92303	2.27731	3.37552	3.85253	2.88617	2.61914	2.96443	1.82487	2.13392	4.60306	3.76301	1.98341	4.40531	6.85874	6.5764	5.08044	2.00569	7.11326	2.00747	3.23124	2.66694	2.8821	2.51976	3.23443	2.53375	2.65056	1.98341	5.12989	2.32204	2.28645	1.88954	2.65186	3.17864
ANKLE2	6.13588	6.24862	5.07256	4.34428	6.88951	5.86405	5.4335	6.03245	6.02456	6.20191	6.25752	2.77593	6.36432	6.30481	6.73891	5.40997	6.8004	6.87418	6.29986	6.81499	6.76409	6.65324	6.22052	5.89882	6.63639	6.11271	5.96536	6.84527	6.69168	6.80012	5.63452	5.83909	7.40322	5.74455	6.24935	6.29645	6.07315	6.61379	6.66532	6.82821	6.41385	6.74213	6.13378	6.55984	6.65876	6.82714	7.01596	6.88129	6.529
ANKMY1	4.2923	4.6996	3.41279	4.41854	4.64851	3.89514	4.35149	5.01186	5.74863	3.80471	3.45672	4.33033	3.42164	3.8482	4.6053	5.19642	4.62413	5.00788	3.98405	4.84398	4.24805	4.88834	4.73331	3.62063	5.01468	4.52351	4.62151	5.29155	4.42069	4.86244	4.75248	5.26731	5.39348	5.29292	3.95149	4.69064	4.38079	3.91065	4.25903	5.34233	4.92493	5.04206	3.21793	4.44954	4.69307	5.08099	4.67007	4.08492	5.28635
ANKMY2	10.4009	8.48327	6.05748	6.57721	10.1981	7.11781	7.49994	8.6855	7.78015	8.35761	9.40046	8.21044	7.98149	9.87419	9.46305	9.52283	9.35008	10.6983	9.2685	9.54985	9.93974	9.82389	10.3466	9.89805	9.75479	9.67737	10.4343	10.7053	10.1073	10.4186	9.86459	10.7053	11.15	10.9179	10.2652	10.7406	9.99056	10.6336	9.77364	10.032	9.6904	10.4131	9.21351	7.99779	10.1073	9.79118	11.0385	9.783	10.0067
ANKRA2	8.65328	7.52675	7.82042	7.44382	8.63836	6.88455	8.54955	7.94128	8.44055	7.71366	7.79042	2.05704	7.52142	8.23298	7.5607	7.81877	8.16095	8.31119	7.64252	8.65067	7.93126	8.2381	8.00022	7.7834	7.2287	7.95187	7.09204	6.61865	6.41489	7.53055	7.72682	6.19907	7.05661	6.78788	8.74765	6.05396	5.73209	8.21231	8.22806	8.26883	8.04119	7.94294	7.51895	8.10303	8.17983	8.29726	9.47367	8.41143	7.89805
ANKRD1	4.67123	5.33928	6.17801	3.13839	3.99886	5.37887	5.6259	3.19064	4.56185	4.62376	4.82219	2.5136	4.90186	4.32717	3.00681	5.1924	5.38465	3.75476	2.37896	6.03425	5.11924	2.12068	2.6831	6.70954	2.25927	4.96626	2.36156	5.1175	5.00401	2.77714	2.42596	6.80886	1.45702	6.23175	2.71876	2.6593	1.68509	4.71439	5.63582	4.56957	2.47693	1.29477	5.10262	3.50276	4.74644	1.3041	1.34851	4.96869	5.13072
ANKRD10	9.44634	7.50326	6.94183	6.12548	8.40852	6.49394	6.06537	7.12568	6.98523	6.31192	7.29126	6.67604	6.11808	8.12259	8.41763	8.37705	8.12229	8.20673	9.09819	8.74204	7.79883	8.21265	7.77261	8.11265	7.994	7.64896	8.88828	9.58322	8.92873	8.47418	9.87316	8.05596	9.12582	8.72784	8.685	8.56056	8.93918	8.76906	8.69031	8.38716	7.82906	7.89668	9.02762	8.46325	7.79598	7.92032	8.71625	7.83822	7.95595
ANKRD10-IT1	7.8398	7.43706	9.27974	8.52062	7.95899	8.10229	8.86238	7.18889	7.8128	7.793	7.21066	8.73521	5.8775	7.09063	8.28611	8.99792	7.38788	7.00717	7.46055	7.68246	6.57263	6.84088	6.9667	7.47355	8.01888	7.01898	8.16842	8.5164	7.42176	8.00823	9.08566	8.11481	8.20233	7.36643	7.58176	7.98215	8.01469	7.09744	8.37593	7.19394	7.67196	7.63738	8.5523	8.38359	7.16109	7.62869	5.75165	7.49772	6.93824
ANKRD11	8.23731	8.5919	9.23929	9.21754	8.35984	8.81799	9.39243	8.60921	8.61366	8.67633	8.53803	8.26851	8.79891	8.33905	8.63623	8.7591	7.86304	7.81847	8.12473	8.70822	7.94096	7.98427	7.82536	8.07976	8.34185	7.994	8.41921	8.36856	8.3902	7.8147	8.43346	8.31311	8.55485	7.80238	8.27037	8.25333	8.24976	8.1706	8.94085	8.40204	8.36646	8.52722	8.95732	8.30584	8.14899	8.33321	7.69953	8.42971	8.02267
ANKRD12	9.34082	8.96283	7.989	8.73917	9.33573	9.26514	9.04878	8.68645	8.47467	8.82532	9.18095	9.19099	8.86649	8.3082	8.54584	7.99919	8.36816	8.18091	8.5693	8.04339	8.13308	8.34882	8.05463	8.14463	7.92409	7.81624	8.80679	8.23257	8.46449	8.30163	8.10737	8.05014	8.5523	8.18923	9.44634	7.95868	8.67439	8.52807	9.99866	9.11433	8.82059	9.50053	9.88846	9.67204	8.98185	9.30565	8.72685	9.59239	8.28383
ANKRD13A	8.26712	8.5973	8.71724	8.91572	8.21501	7.9177	8.44342	7.18829	8.01159	7.60328	7.95733	7.29441	7.5469	8.13308	7.30959	9.42586	8.05809	7.9423	9.31173	7.60298	7.69953	8.25056	7.36761	7.67068	8.6946	7.93369	8.07623	8.24118	8.33284	7.36879	8.61366	6.9139	7.28649	7.29841	8.21803	7.44916	7.76461	7.48185	8.32514	7.90004	7.54784	8.13625	8.79397	8.35045	7.4012	7.87357	7.82742	8.19216	7.96067
ANKRD13B	6.90911	7.19198	8.90384	8.31815	5.99611	8.5973	8.8688	7.78526	7.48153	7.06668	7.31935	6.9326	7.65556	6.38939	6.75563	7.03221	6.95952	6.53057	6.36678	6.30537	6.57403	6.38909	7.00175	7.57094	7.09744	6.70221	6.90548	5.59874	7.37445	7.89149	8.15301	7.36819	5.78205	7.58272	6.68531	7.2134	4.65759	7.09606	6.98437	6.72916	6.98837	5.56294	6.20058	7.23625	6.79641	5.52346	6.26248	6.93962	6.24639
ANKRD13C	7.49711	7.01045	5.69537	5.68038	7.46964	6.31823	6.41035	6.61839	6.83631	6.45502	6.96234	5.72863	6.55018	7.65526	7.6435	6.20427	7.18678	7.36732	6.6253	6.70105	7.65114	7.45298	7.34639	7.03578	7.08387	7.07098	7.22471	6.17627	6.79667	7.27802	6.05574	6.10493	6.67876	7.14671	7.38732	6.21461	6.6606	6.91256	7.40234	6.82415	7.08213	7.35736	6.51763	7.00241	7.33362	7.29955	8.04775	7.42091	7.09179
ANKRD13D	7.69441	7.81785	9.96853	9.87113	7.13479	9.18792	9.51463	8.31815	8.02865	7.8541	7.63261	7.74226	7.53574	6.8986	7.2511	7.41542	6.72259	5.68723	7.15748	7.85833	5.91295	6.23252	5.78884	6.48291	6.67793	6.36513	6.64062	7.34083	5.71579	5.75709	7.5946	6.79377	5.08717	5.86049	7.15319	5.74994	7.83852	6.14021	7.88453	6.92513	6.80886	5.98251	8.45002	7.87031	6.91281	6.75263	6.33882	6.86502	6.43528
ANKRD16	5.57147	5.28065	5.87431	5.56185	5.80488	5.74455	6.11702	5.81871	6.03298	6.46132	5.89245	6.65041	5.83652	3.20212	4.3506	5.51062	3.58917	4.92657	5.58637	2.99271	4.88964	5.80031	5.99297	3.95511	5.60945	5.21272	3.40351	5.27039	2.97147	6.32009	5.14679	7.13614	4.00656	5.01068	5.63429	6.32795	3.75856	5.10056	6.09394	5.15503	5.08717	5.2509	6.30223	4.94856	5.94943	5.95597	4.22931	5.83133	6.36355
ANKRD17	9.8279	10.0548	9.11888	9.52283	9.43117	9.74208	10.252	9.96853	10.2298	9.92105	10.1539	10.1035	10.3564	9.43729	9.38817	8.63157	9.63939	9.63234	9.35149	9.57813	9.61453	9.33244	9.40788	9.43962	8.80885	9.35213	9.68946	9.70854	9.75276	9.43806	9.33364	10.8318	10.0476	10.0754	9.67475	10.7243	9.58979	9.84456	9.55861	9.93416	9.50852	9.59587	10.1256	10.0236	9.59909	10.2372	8.39356	9.65885	10.4848
ANKRD18A	6.04252	8.12689	6.57985	6.90727	7.29412	8.30198	4.70791	6.80642	8.01058	7.41307	6.69333	6.7408	6.61922	5.52933	5.69408	6.34321	6.20191	5.93054	7.34199	6.2712	5.79723	6.8636	5.07163	5.41309	5.68503	5.76307	5.64371	5.36139	7.07151	5.80031	6.84641	6.62558	5.14679	7.52206	5.36442	6.7892	7.31339	6.02709	6.43057	4.96218	5.76541	5.65227	5.0934	6.71917	6.11428	6.17801	5.44041	6.11652	6.3617
ANKRD18B	6.35001	6.85668	9.09089	8.71904	6.13034	7.52737	8.78089	7.21204	6.8131	5.81255	6.35888	7.59212	6.98837	5.63378	5.26439	7.73055	6.18102	4.61364	6.08215	6.23459	5.39614	5.54811	6.20111	6.55395	6.6312	5.64627	6.92194	7.09233	2.52673	5.76074	7.77227	2.67634	3.67751	7.22982	6.75542	5.45507	6.7221	7.0143	7.46694	5.6796	6.2524	6.1405	6.77024	5.94299	4.78358	6.33104	5.41338	6.5806	3.59408
ANKRD19P	5.13983	3.24145	2.59615	3.18024	5.0098	2.71699	7.40437	6.29829	4.4512	3.66647	5.25767	4.43552	2.16575	2.72216	4.05789	4.85496	5.70368	5.96305	4.54521	7.43648	6.64516	5.0125	6.18388	5.26577	7.25703	4.85565	5.64237	7.0311	6.04513	3.63847	3.73183	5.77712	5.08601	4.01793	2.09864	4.94655	4.80883	5.30526	2.91936	1.97773	2.64626	3.56323	2.35326	4.23018	2.19808	3.99359	5.77761	3.45836	5.17269
ANKRD2	3.76641	6.3305	6.53348	5.29884	5.89527	5.48299	6.69729	6.3713	6.65274	7.08157	3.47046	2.51844	6.40494	5.45406	3.57034	3.56488	5.52747	3.67043	3.95196	5.2615	3.59571	6.84965	6.42015	4.52994	4.14715	6.07081	7.16283	4.85257	7.2196	7.08671	4.48517	6.92628	7.11357	6.61063	4.71992	4.48187	5.00129	5.36772	3.56158	5.38791	5.17006	6.61783	3.8369	6.2712	6.58396	6.66431	5.76586	4.31078	6.55905
ANKRD20A11P	9.94777	8.97524	9.98244	9.24555	8.83326	8.83478	10.4486	8.62097	8.55574	8.07073	8.05667	8.84965	8.27233	8.02829	9.66575	9.3946	7.34877	7.95868	8.69178	10.056	7.38588	8.01988	7.34366	7.75583	9.10596	7.46174	9.25634	8.44661	8.95269	8.72064	8.4804	7.78271	7.17731	8.2751	8.16947	7.93833	8.83631	8.0192	9.58823	8.88387	8.75708	8.24784	9.20706	9.17505	7.6493	8.08478	3.9665	7.96621	7.90716
ANKRD20A12P	5.49122	5.33737	5.66884	5.6727	5.64919	5.55698	6.54718	4.54445	4.40673	5.60318	3.88825	5.56365	6.10762	5.98836	5.6409	5.64942	6.48975	5.38623	4.82862	5.91322	5.72108	4.69583	5.99324	5.79539	4.64441	4.59824	6.07155	4.85128	5.04839	3.67099	5.4431	4.48786	6.48898	6.65221	4.97681	5.27473	3.92205	5.99638	6.1783	5.69323	3.3049	5.36984	5.40129	5.03526	4.81374	4.7363	5.64476	3.86673	3.83634
ANKRD22	5.99245	5.98117	6.98893	6.57005	5.31776	5.87257	5.90788	5.70368	4.99162	6.26382	5.14246	7.12227	5.976	6.23895	6.24331	6.01668	5.24313	5.76515	5.91753	8.15125	4.66023	4.07662	6.20275	6.80202	4.88433	4.66144	5.48325	5.77144	5.70316	5.05971	5.38623	5.97549	3.35944	5.39372	6.46949	6.66008	4.80357	4.95719	5.84674	6.60796	6.24234	5.70865	5.89958	5.57071	5.12498	5.63608	5.69298	5.93054	5.25031
ANKRD23	5.56185	6.35939	8.50472	5.93688	5.64344	7.40003	8.03013	5.86306	6.36701	6.75152	5.97355	4.85774	7.17995	6.17345	5.23814	6.3761	4.02003	5.64344	6.26166	3.5244	4.90423	6.68376	4.93765	4.95846	5.25389	6.33229	6.72447	6.36406	4.8672	3.90207	5.60604	7.39383	4.42069	6.71892	5.73106	3.54557	7.70113	2.01795	5.99585	3.19016	4.22415	5.66933	6.65639	7.01134	5.46678	6.12906	3.59191	6.56311	5.20542
ANKRD24	3.86261	5.34383	3.9477	6.23386	3.40456	5.24669	3.9946	4.26888	4.25304	5.488	4.67501	4.99292	5.15306	4.53076	4.04418	5.11256	5.33709	4.53915	4.69207	4.31257	3.70068	5.10056	3.52657	4.89652	4.9009	4.45035	4.69345	4.50459	3.57366	6.09157	4.52792	5.56765	6.24958	5.10678	4.84292	3.90368	4.51411	3.76581	4.13401	3.82004	5.67757	3.6902	5.66378	4.88326	5.4484	4.65182	4.36091	4.0945	3.65653
ANKRD26	6.89228	5.84156	7.03992	5.55776	6.24615	6.3198	5.55855	6.73073	6.14298	5.45355	5.97072	7.60446	5.18478	6.51848	6.00685	4.6234	6.73638	6.15244	6.51207	4.33441	6.63145	6.46047	6.09757	7.08476	6.85697	6.46657	6.86006	5.73337	6.42901	7.03135	7.01929	6.32474	5.93079	6.66349	6.81075	6.15889	5.60035	6.53624	5.93336	6.98266	6.17801	6.53864	5.30129	4.84792	6.18203	6.69596	6.52826	6.62613	6.613
ANKRD26P3	4.83247	4.51864	5.29829	4.34386	4.63164	5.14246	5.50892	2.57751	5.43402	2.16889	5.55591	2.70829	5.75018	4.5507	6.37476	5.53572	6.14176	5.20996	5.02441	7.51362	5.30938	5.97431	5.99972	5.51246	6.08718	5.50138	5.85288	2.91659	2.36555	3.17196	4.51411	3.44926	2.37208	6.38202	5.71531	6.50577	6.8598	1.89454	2.42658	3.67695	2.34557	4.86916	5.23257	5.25389	4.86018	4.56511	1.73854	5.26985	5.73941
ANKRD27	9.47051	9.16106	8.0342	8.34064	9.3762	9.16666	8.06363	8.18021	8.62933	8.56709	8.92652	8.80386	8.69745	10.1425	9.98938	9.15362	10.0868	9.34362	10.4201	10.1647	9.45247	9.61953	9.54161	9.36579	10.7033	9.25692	8.50995	8.90647	9.03646	9.03646	9.38133	8.06699	9.03592	8.81245	9.44028	8.79397	9.45171	8.93539	9.76482	9.78115	9.92773	8.85866	10.1401	9.77457	9.15603	9.47921	9.33654	9.0175	8.94417
ANKRD28	9.07002	8.57794	8.87356	8.82532	8.03526	8.25734	9.22719	8.1056	8.44791	8.10524	8.29842	8.41226	8.2786	8.13951	7.9783	8.53849	8.03907	8.26814	8.23731	8.77827	8.33517	8.29113	8.08805	7.98361	8.55361	7.7772	8.29763	8.18447	7.46964	8.69031	8.60518	8.14941	8.61868	8.58566	8.83134	8.49722	8.15949	8.60107	8.36856	8.34147	8.02657	8.08767	8.54036	8.21265	8.03662	8.23221	8.02406	8.42338	8.20383
ANKRD29	7.60389	7.48694	7.24368	7.28135	7.72127	6.90414	6.10594	7.59758	7.5085	8.34963	7.27192	7.62777	8.17285	9.0288	7.18972	7.516	8.9934	8.94687	7.96033	9.34005	8.83803	8.62654	8.70059	8.79745	9.14044	8.70292	7.28021	7.13894	7.47682	7.90644	7.45737	7.09929	6.71004	7.6837	7.72067	7.05052	8.24191	8.2192	8.17285	7.6149	8.22664	8.0161	8.02589	7.94494	8.41472	8.14824	9.64978	8.68031	8.79596
ANKRD30A	2.13531	3.78044	5.65888	1.82279	4.41636	1.55349	3.37552	5.05691	4.90022	3.56659	2.38772	5.60342	4.57151	5.12016	4.80219	6.1468	3.79591	4.31344	5.14766	6.10735	5.68503	5.61857	3.22543	5.42891	5.69223	1.16591	1.36295	1.35966	1.71511	1.18089	4.62851	1.08712	2.28788	1.24456	2.6831	1.29918	7.0463	2.99605	5.29884	5.58994	5.24917	2.56247	5.83884	1.51101	4.99963	1.60065	4.03185	5.60817	2.30936
ANKRD30B	3.31165	3.62956	5.30345	4.74814	1.6692	2.27731	5.31303	4.71406	4.60802	3.47499	3.41384	5.08472	3.78841	3.84931	5.32083	3.26824	3.67145	5.11223	4.13158	1.77902	2.39426	4.00553	1.05086	4.04275	4.43598	3.17976	5.53478	1.10617	3.17196	5.08279	2.70885	5.86049	2.91491	5.50523	3.7518	4.9752	3.15321	4.49842	5.36418	4.89552	2.70046	4.67352	4.01073	5.15137	4.48479	5.03157	4.39761	5.12813	4.61958
ANKRD30BP2	5.93263	6.56473	6.24161	7.28678	5.91881	6.9804	6.14347	6.42115	6.78313	6.52697	6.24862	1.81233	5.61674	6.06211	5.94273	4.10254	5.40316	5.98534	5.29912	7.02849	5.46578	3.19167	6.10542	5.72234	3.61962	4.77555	5.55674	5.66194	5.42151	3.72332	4.22164	5.85442	7.1518	6.13713	5.50732	6.0929	6.5872	3.78365	5.60475	5.60342	5.09608	5.6656	5.93054	1.65646	6.49262	5.90842	5.30023	5.52013	4.68242
ANKRD30BP3	4.72838	4.83964	6.66882	4.24058	4.18755	5.24368	2.59867	3.19374	4.80185	3.2477	4.41681	5.14618	5.19444	4.8029	4.78493	4.98346	4.9319	4.30435	4.40531	3.92952	4.95541	4.95815	4.08241	5.59592	4.93344	4.68947	4.43382	4.53116	3.24145	4.79971	5.84314	3.02939	5.51402	5.38223	5.20404	3.12057	2.07058	5.91595	5.56239	4.37733	4.7051	5.03925	4.77943	3.06709	4.52874	4.32717	5.08342	4.81689	3.82756
ANKRD31	1.59484	3.01651	5.64824	2.04218	2.41767	6.30176	3.23726	2.83958	2.98954	2.44868	2.71102	2.93429	2.56579	1.51559	1.84886	2.15464	4.99628	4.90528	5.16442	3.13623	2.13239	1.43645	1.76496	5.97884	3.02098	1.51985	1.53318	3.08046	5.74889	1.32453	1.7764	3.15825	5.84571	5.71928	2.96984	2.36821	2.23069	4.17168	2.37495	2.17359	3.43046	4.37946	2.65986	2.85722	3.04809	1.66766	2.93856	2.18563	1.74403
ANKRD32	8.36194	5.66141	3.84456	4.26614	7.34199	6.10028	5.2264	5.89476	5.55229	5.40047	6.66882	5.01615	5.68272	7.44382	6.9139	7.54231	7.59335	7.10382	7.36085	5.18618	7.3706	7.30959	7.29473	8.01266	7.08476	7.79428	7.90608	8.19141	7.46055	8.41226	7.27573	7.3808	8.1666	8.33905	8.12942	8.07657	8.10338	7.98256	8.0516	6.98408	6.93716	7.08332	7.18857	6.75542	7.70728	7.59908	8.11906	7.8261	7.67004
ANKRD33	4.54642	4.63747	4.09503	5.08601	4.84758	3.52335	7.04965	4.50382	3.84236	4.67463	4.3317	2.19455	5.67803	5.48668	4.98717	5.05074	3.13945	3.24393	4.52594	6.3654	5.11896	1.94718	5.98251	4.30168	2.9044	3.76757	5.24452	6.05877	5.75965	4.41895	1.57128	4.94595	1.77403	3.4681	2.96443	1.82279	3.38721	3.57648	5.22829	4.27031	2.44005	5.46397	3.09966	2.27731	4.09301	5.10145	3.56099	5.17591	5.27064
ANKRD33B	7.17679	7.8147	8.38679	9.27341	8.83575	7.97035	9.47678	9.15603	8.48453	8.19587	8.51162	8.44957	8.03732	8.31925	9.52757	6.68074	9.79819	8.5738	7.63485	8.42176	9.4645	8.51725	8.80288	9.20956	9.29586	8.37242	8.12984	7.44704	8.48206	7.45611	7.00036	8.24299	8.31159	8.26051	8.57252	8.83993	6.23302	6.84776	7.81059	7.97238	9.15301	8.30084	9.21021	9.06453	9.25221	8.7298	4.5578	8.14941	7.73712
ANKRD34A	8.36286	9.55031	9.66748	10.1127	7.61028	9.86352	10.3466	10.0665	10.0112	9.7667	8.79196	8.83631	10.2298	7.72418	6.81915	7.25053	7.99364	7.25942	7.85576	7.1557	7.63933	7.7862	8.08767	8.14824	8.32005	7.44202	7.83133	8.38559	8.4528	8.05774	8.45203	7.08834	8.21882	8.12689	8.58527	8.52767	7.45737	8.42798	8.14178	7.88223	8.2747	7.88943	8.23375	7.61095	8.20306	8.14582	6.83145	7.91436	7.61124
ANKRD34C	6.12396	7.43227	6.81691	6.6055	7.83231	8.31311	5.90291	5.84495	7.82742	9.03051	6.74614	7.11104	9.00184	7.21868	7.21608	7.25849	7.46086	7.36374	7.01596	6.818	7.04355	7.31398	7.15347	6.845	6.31871	7.82504	7.35707	7.77519	9.20315	7.99866	7.52956	7.36761	7.23599	7.8353	7.37876	7.73775	6.45478	8.46865	6.63694	7.44859	7.88489	7.90209	7.63178	8.04878	8.56576	8.58699	9.94998	8.27274	9.14458
ANKRD35	7.29594	6.60472	8.48967	7.4953	6.82352	6.73181	7.58241	6.16806	6.42293	6.75112	7.2417	7.45642	5.15987	7.26511	5.88677	7.94199	7.16917	7.06358	7.14037	6.97114	7.47324	6.51074	7.495	7.07651	7.75807	7.19632	8.55361	7.6828	8.33321	7.71559	8.15367	8.07109	7.208	8.01988	6.93935	7.94064	8.95444	7.5703	7.95763	7.02122	6.62909	7.7649	7.10132	6.96559	7.17792	6.90727	8.09804	6.8532	7.81974
ANKRD36	8.34147	8.14463	9.05329	9.49635	8.63623	7.78881	9.23239	7.64802	7.65684	5.44945	8.05529	3.61437	7.62321	7.83822	9.45106	9.78504	7.11639	7.36521	8.21305	9.8279	6.90781	8.17136	6.63257	5.31478	7.78371	6.61594	8.53181	7.24286	6.66999	6.90882	7.90783	4.90968	7.4035	6.78044	8.71003	7.16917	8.98357	6.83931	9.7353	7.8131	8.50695	8.0041	10.2356	9.65255	7.6214	8.07906	5.85413	9.09757	7.75703
ANKRD36B	12.1317	12.628	13.3302	13.2503	11.5678	12.2062	13.3688	11.791	12.0116	11.0648	11.5994	11.845	11.542	10.1704	11.9664	12.2558	9.86886	9.1066	11.312	13.0177	8.65942	9.95109	8.00091	8.09253	10.9729	8.6898	11.185	10.2283	10.335	9.82488	12.5042	9.03168	10.6313	8.64976	11.3209	7.79241	11.9808	9.25157	11.9521	10.592	10.0614	10.7473	12.9197	12.2978	9.21351	10.0587	6.41541	10.605	9.19597
ANKRD36BP2	8.34027	8.41597	6.04618	7.24849	8.0192	7.88786	6.65482	6.75618	8.04453	7.27421	7.18303	7.64675	7.72588	6.82415	7.18857	7.95931	7.02969	7.69347	6.47504	6.75836	6.9737	7.31516	6.42598	6.16122	7.04881	6.45346	6.28101	6.81121	7.07239	6.72421	6.04893	6.20511	7.12963	6.31192	7.79801	6.62344	7.55384	6.89446	7.12284	7.50937	6.6721	6.81289	7.329	6.23175	6.81745	6.96639	7.79271	7.10305	6.63474
ANKRD36C	6.74265	7.6544	5.05167	5.31748	6.7922	7.73023	4.05741	7.208	6.72501	6.70408	6.18722	7.71017	5.39864	6.74109	7.92821	5.81577	6.78839	7.08778	6.43554	4.99718	6.49103	6.45423	6.54319	4.92336	7.32812	5.90943	4.363	7.32959	6.79054	6.50285	6.22106	6.62317	7.30758	2.08824	6.63424	3.40829	6.25777	5.558	6.33205	6.39193	5.93054	5.28037	6.11376	5.31583	6.11834	5.96279	6.71917	6.09418	5.76046
ANKRD37	6.91547	6.91976	6.79028	6.96147	7.10246	6.84334	6.34892	7.51777	6.83599	7.69408	7.72808	5.1876	6.59119	6.81774	7.65141	7.16198	7.14211	7.37149	7.82774	8.23298	7.45998	7.36255	7.60687	7.771	7.06441	7.54875	7.97369	8.31964	8.18734	8.55485	7.64288	8.03352	7.85705	7.63149	7.60471	7.95187	7.26205	7.44704	7.53602	7.63231	7.08446	7.34314	7.65261	6.6648	7.85891	7.54424	8.28456	7.85102	8.25734
ANKRD39	6.15911	7.36282	3.96144	6.45758	7.02652	7.78115	3.36963	8.58826	8.12049	8.63301	7.8608	6.53597	7.61399	7.22588	6.64885	2.3107	7.01074	7.49957	6.73585	7.70113	7.97142	7.2791	7.58553	7.52328	5.64895	7.06494	7.53055	7.01104	4.94822	5.83318	3.81627	8.38599	6.22393	6.51929	6.61327	7.21724	8.19107	7.14869	7.07791	6.51705	4.84131	7.03529	6.19805	6.47532	7.86936	7.41572	5.83109	6.23977	8.32394
ANKRD40	7.86404	7.82678	7.81814	7.72934	7.75375	7.76429	7.30366	7.0796	7.37264	6.79004	7.6149	6.41276	7.87896	7.95497	7.86804	8.86978	8.39758	8.10303	9.10534	7.8159	7.90608	8.08981	8.23731	8.23034	8.26883	8.37785	7.01812	8.01888	8.11693	8.13166	8.76703	8.58826	7.7859	8.05735	7.88156	8.28456	7.98037	8.3798	8.19071	8.33284	8.39144	7.68937	8.57075	8.3673	8.13131	8.07144	8.44589	7.9783	7.94166
ANKRD44	6.85901	6.23642	6.21461	5.70184	6.845	5.82784	5.17734	5.18732	5.95194	4.84961	5.70184	3.89718	6.13639	7.06032	6.29387	5.64873	6.25113	6.7218	6.80616	6.9784	6.75458	6.4144	6.18774	5.41338	6.00509	6.58928	5.49892	4.48232	5.7389	4.86516	4.6351	5.0487	5.04141	5.37636	6.57778	5.52166	6.39823	5.88919	6.2534	6.30095	6.28572	6.05823	6.79164	6.29597	5.90056	6.30481	7.23321	6.43392	6.25727
ANKRD44-IT1	3.68668	5.48988	1.99037	5.25169	0.86898	2.714	5.58277	4.71588	1.02298	1.48012	1.90667	5.84913	4.21236	4.82629	4.97279	5.12928	1.80153	3.30379	5.56185	5.13443	2.0874	1.23896	1.32864	2.05704	5.11777	5.08925	3.94824	2.1492	1.93109	2.26301	2.26574	2.73821	3.58398	5.70892	2.62833	5.33543	6.94343	4.59329	1.71511	1.96295	4.39145	2.07365	1.39525	3.44766	2.42788	3.33084	3.55813	3.01756	4.92493
ANKRD45	4.63084	4.35683	5.38147	4.97027	4.11707	4.22931	5.99071	6.52422	5.55979	3.15056	5.37153	3.9946	2.59417	2.4586	6.04941	6.00588	2.26574	6.4422	5.37527	5.66327	6.76597	4.9344	5.04419	1.7206	6.46295	2.72554	6.74265	3.39909	4.66252	5.11691	3.28791	7.20159	3.14103	6.19805	5.46678	4.48566	4.89855	6.07991	4.67982	2.87193	5.69099	5.68167	3.06369	3.14253	3.65483	6.04941	1.66446	5.70051	1.67117
ANKRD46	11.2599	9.91004	6.90439	6.88951	10.9761	8.20012	7.50967	9.17766	9.1903	9.09944	9.85936	8.93539	9.48375	10.4201	10.3664	9.83192	10.2782	10.7194	10.3077	9.66748	10.6558	10.7243	10.8341	10.4044	10.4965	10.4539	10.5399	10.3138	10.3317	10.2579	9.71412	9.68596	10.2078	10.438	11.0134	9.71961	10.3287	10.8962	10.399	10.5805	10.2386	10.5478	9.51539	10.3747	10.5965	10.5169	11.7398	10.8075	10.8472
ANKRD49	8.38441	9.02041	9.90562	9.55633	7.92064	8.57252	9.4042	9.23314	8.14178	9.64365	8.77735	9.5292	8.94893	8.06559	8.72932	8.97068	7.87064	8.56193	7.8134	7.96827	8.25099	8.07692	8.03629	7.89388	8.18303	7.98937	8.84095	7.3299	8.11655	8.08666	7.73909	8.05393	8.99678	8.86391	8.78289	8.52496	5.40262	8.32005	8.10935	7.61647	8.49007	8.47924	8.9211	7.71427	7.93057	8.13884	9.20437	8.38016	7.90004
ANKRD50	8.61045	8.44251	7.22075	7.08213	8.5915	8.01159	7.48851	7.14869	8.97524	7.93126	7.92546	6.40855	8.10665	8.39438	7.56169	6.10414	7.96272	7.96139	7.7736	7.83659	8.07447	8.28727	7.90644	7.86836	7.54361	7.89289	7.08724	7.55023	6.28101	7.57237	5.73676	7.27543	6.9539	7.86998	7.87583	7.18223	7.13784	8.1377	8.42338	8.04567	7.45909	8.19035	7.88223	7.99112	8.35205	8.0516	8.67072	8.09567	7.96307
ANKRD52	7.38137	7.36344	6.00485	5.77095	7.30758	7.21576	7.45707	5.97853	6.64785	7.00906	6.94483	7.90813	6.51074	7.09094	6.4106	5.70648	7.43522	6.45399	7.18972	4.41336	7.15045	6.26382	7.48492	7.88844	6.51446	5.75761	6.69729	8.67944	7.31543	8.05529	8.74506	8.25296	7.92613	5.24313	7.16589	8.02694	5.61392	6.77002	4.03911	6.92843	6.94644	6.34433	7.20159	5.02441	7.38311	6.67478	6.85191	6.74939	7.24504
ANKRD53	5.59434	3.84984	8.20233	6.19652	3.60476	6.53678	7.92647	6.42316	4.78012	6.4311	5.30552	7.09957	7.01647	5.87624	5.36748	4.93701	5.60035	4.26444	5.38623	6.28076	4.95575	5.06033	4.68053	5.53071	6.77785	4.58581	5.88138	6.00382	4.74221	4.03688	5.73209	2.2579	4.75751	6.95666	4.79101	6.095	4.97997	2.89336	4.37554	6.2797	5.24368	3.19552	4.38301	3.6139	4.39007	3.87653	4.73046	5.1098	4.26052
ANKRD54	6.47115	6.24258	6.39992	6.73975	6.72616	6.61839	4.1658	7.17911	6.38045	6.03119	7.06635	5.1233	6.44834	7.67719	8.19254	8.11831	7.27141	6.68663	7.33158	6.4196	7.24907	7.05251	7.34116	6.76301	7.29813	7.03305	6.75097	6.03274	6.86641	6.12809	7.70918	7.7736	7.91053	5.88012	6.52474	7.21932	6.40017	6.32767	7.38704	7.19255	7.28564	7.21544	6.93798	7.01337	6.94695	6.96946	7.22559	6.51652	7.27995
ANKRD55	6.24862	5.64942	7.09436	7.02258	6.65799	5.89554	7.62458	7.01397	6.11606	5.22379	5.78984	8.17391	4.53697	6.93314	6.47586	6.85135	6.21999	6.8636	5.9235	5.91194	6.73779	6.12162	5.13781	5.43806	6.81613	6.97978	7.00547	3.02468	1.95456	5.90008	2.77076	1.12424	3.34991	6.25652	5.75215	5.53772	7.0443	6.77735	6.57403	5.95501	6.4929	5.92581	6.88234	6.07081	5.41881	6.17981	6.58535	6.19805	6.10868
ANKRD6	9.1498	8.26883	6.74138	6.95002	8.95899	7.07791	7.52206	8.00162	7.72934	7.30424	8.76515	8.15621	7.95116	9.08307	7.99078	6.89969	9.02988	8.9017	6.78948	6.64173	8.98235	8.47246	9.01131	8.38517	8.91413	9.03419	8.42971	8.38106	7.48005	7.7343	7.1566	6.51495	7.62427	8.21005	8.1505	8.14357	7.08698	8.48543	7.80928	8.33021	7.7788	8.46528	7.77261	7.29594	7.90338	8.09703	7.8307	7.98077	6.9804
ANKRD60	2.30468	2.66568	2.36351	2.19964	2.05447	2.44135	2.72739	2.72157	2.9993	3.00407	2.57937	7.67543	2.09371	3.51713	2.62717	2.46833	2.44672	2.91602	3.37743	2.11746	3.00625	3.58973	3.90256	4.04523	2.62094	2.29972	6.07838	2.5142	2.35731	2.12485	4.3199	4.30621	3.95511	3.2978	2.95405	3.64874	2.22635	2.80315	2.70209	2.29763	3.01587	2.37825	2.60948	2.31531	2.4474	2.74698	2.52103	2.50858	2.3107
ANKRD65	6.50905	6.15391	6.4733	6.09655	6.28859	6.32767	7.16564	6.17061	6.76822	6.06211	6.76003	6.33281	5.41504	5.17184	5.9646	6.03425	5.84446	6.74939	6.32452	6.70673	6.05956	6.02533	6.67452	4.66929	4.23356	4.94757	7.00491	6.41515	6.82444	5.91016	5.61522	6.57188	5.78327	7.72156	6.75485	6.11166	5.70545	5.29996	6.0747	6.67377	6.10516	6.28024	6.60038	6.44939	6.06286	6.66532	6.04539	6.27204	6.15576
ANKRD7	3.86089	3.34653	6.09931	5.66483	3.96144	3.37683	2.53308	2.15225	1.35226	2.44005	3.31841	5.14278	3.18129	3.24554	3.04707	4.07831	2.51844	5.96872	4.60188	4.07996	5.39913	1.2157	3.66647	2.83114	1.75973	6.23411	3.80087	3.86619	6.51678	6.24281	5.5759	6.53291	1.47284	3.03428	3.99037	6.63424	6.64516	6.16836	3.8407	5.18417	2.09139	5.44441	5.82024	3.98882	4.03964	4.60063	1.31672	4.7949	5.36165
ANKRD9	7.8723	10.083	10.4663	10.5826	7.54482	10.9702	10.8763	9.61529	10.7948	10.6511	8.95732	9.89693	9.92105	7.71809	8.21769	8.20526	7.63575	7.37756	8.31045	6.7221	7.50672	7.62523	7.59335	7.64648	7.3542	7.59549	7.40204	7.49926	7.19897	7.922	8.3673	8.40046	7.95999	7.01337	7.83333	7.9583	7.55173	7.43585	8.00747	7.7249	7.80856	8.02728	8.31854	8.18699	8.10456	8.35205	8.30273	8.00372	8.4289
ANKS1A	10.2548	8.08981	7.28981	7.8949	10.1883	7.13894	6.96173	7.05386	7.8723	7.38311	8.5919	7.66971	7.10721	8.07657	7.41125	9.21557	8.62975	8.6233	9.24206	8.81799	8.34924	9.12894	8.07109	8.43471	8.7955	8.64559	9.03107	8.91201	9.21886	9.32337	8.97068	8.29726	8.28343	7.82405	9.93192	7.82213	9.57053	8.5874	9.62687	8.30388	9.21087	9.34225	9.09218	9.20764	9.59327	9.3124	9.23443	9.48542	9.54161
ANKS1B	10.3921	11.1781	11.4306	11.2397	10.4965	11.1044	10.9373	10.8184	11.1359	11.0199	10.8585	10.9402	10.9461	9.62448	10.032	10.4984	9.36133	9.26917	9.56187	9.90012	9.33244	9.89587	8.84246	9.22969	10.0124	8.95899	9.3917	9.55941	9.78601	9.42659	9.92648	9.23443	10.0574	9.34152	10.6294	9.75479	9.88846	9.83575	10.7221	10.5096	10.3092	10.1937	10.6167	10.4734	9.66935	10.1347	8.72736	10.3062	9.91889
ANKS3	6.68719	7.0427	7.99264	8.20055	6.30014	7.83852	8.70059	7.76265	7.46338	7.18249	7.21396	7.65228	6.33906	6.73975	7.74661	7.05304	3.23075	6.52003	7.17938	6.892	6.45658	6.72421	5.33709	6.95261	6.95978	6.23977	6.18126	7.43884	5.81501	6.94068	8.1486	7.93057	7.27363	5.41723	6.67876	7.35853	7.18532	5.55155	6.83441	6.35623	6.06882	6.91155	7.55173	7.51658	6.86798	6.74806	5.49812	6.6122	6.93145
ANKS4B	2.25304	2.17505	3.65542	2.00747	2.78073	3.3049	5.03708	2.19174	2.29083	2.59417	4.86657	3.43153	2.2558	2.28717	2.78871	1.86509	3.55382	4.1633	3.34991	5.84288	2.08662	5.14795	3.17756	2.81001	2.59018	4.91864	2.54172	2.51721	3.37121	4.96347	4.53825	2.55527	6.08443	1.95921	1.92119	1.97502	5.48173	3.18901	3.14049	4.68502	2.92106	2.70148	2.49086	3.67145	5.49585	3.66317	4.54445	2.41431	2.19808
ANKS6	6.35722	6.38045	7.51028	7.10467	6.13964	7.27773	7.30448	6.87605	6.31064	7.06411	6.5321	6.50577	6.89914	5.57456	7.33998	6.70874	6.09876	5.66782	7.31221	6.42316	5.41854	6.44594	6.10361	6.03218	6.47196	5.87624	5.41201	6.73691	7.24677	6.2737	7.59549	6.94015	6.67452	5.95451	6.14833	5.9497	7.28476	6.15496	6.20275	6.60875	7.19897	6.76383	7.42423	6.64412	6.43842	6.56262	5.72258	6.45758	6.82956
ANKUB1	5.44412	4.21824	5.12698	4.94595	4.31167	4.85849	5.05882	4.27918	5.01643	5.13098	4.05132	5.2974	4.33127	4.88293	3.00842	6.48062	4.47644	4.52515	5.07442	5.2766	5.07955	4.59017	4.98057	3.41163	4.47896	5.18732	4.96313	6.03652	6.17266	4.55026	4.37554	5.14618	5.6071	5.35444	5.00338	4.26052	3.30752	3.54387	5.29181	5.87555	4.8669	5.21106	3.31695	5.15084	4.31715	4.41466	4.90584	4.86883	3.34044
ANKZF1	7.18468	8.43471	8.64934	9.32268	7.22527	9.08742	9.27826	8.53494	8.29231	8.52238	7.89425	7.40631	8.01988	7.28021	8.09879	7.7429	6.73124	6.2524	7.70208	8.00022	6.46609	7.26734	4.61759	5.07135	7.04459	6.70759	5.82984	6.47951	6.44377	6.8535	7.71684	7.54135	7.17679	6.18126	7.38996	5.30748	8.29842	4.13653	8.51805	7.32582	6.82821	7.4624	7.20723	7.60504	6.81442	5.83133	4.16038	6.58238	7.39478
ANLN	6.05171	7.09264	7.09904	7.47682	6.6042	6.57376	5.97884	5.46422	6.26166	5.86828	6.35493	5.91903	7.03221	6.34892	6.77371	8.24899	6.6949	6.84143	9.84014	6.67429	6.98208	7.68398	6.62447	5.76046	7.46086	7.36879	6.88371	4.71817	7.81974	6.63199	7.52072	5.8837	5.72108	6.65957	7.49345	5.28091	6.80642	6.76597	5.95774	6.86502	7.67656	7.28709	7.84086	7.49141	6.28755	6.8078	7.55052	7.56652	7.5038
ANO1	4.55501	2.96872	5.19642	3.44666	4.1613	2.38896	4.42684	3.13731	2.95536	1.93796	4.83033	3.04869	4.57196	5.45383	5.53855	4.27499	2.90934	2.06469	4.83688	2.82553	4.52025	5.62665	2.41954	5.09968	4.6125	3.53312	4.82862	2.62033	6.2119	4.60265	1.70196	2.09058	3.23278	3.40029	3.9983	3.00518	6.22526	5.19189	4.29743	4.28722	3.78898	4.85292	3.33556	4.76437	2.82994	4.59905	4.11472	3.5075	2.99322
ANO10	7.49197	8.15016	9.66664	8.21769	7.43648	8.71342	8.1645	9.17836	8.53715	9.65796	7.7162	9.61529	9.1484	7.67332	6.82444	7.03193	7.37445	7.73155	6.97866	8.41143	7.83231	7.31903	7.74006	7.42622	6.96173	7.53456	7.09744	7.53184	8.46325	7.62992	8.13345	7.9174	4.66857	6.50854	7.38404	7.80208	8.43645	7.20245	7.94741	7.6281	7.89668	8.4483	8.03318	7.58612	7.9436	7.72418	5.57908	7.04079	7.26288
ANO2	4.62191	4.42728	5.31776	5.88347	4.33713	2.64813	5.02173	4.1345	2.79158	2.85606	2.66816	6.1122	3.09739	3.93304	5.50629	4.00971	4.18593	4.88497	3.26067	5.5887	2.45541	4.54485	5.10646	3.28312	5.09793	5.2264	1.73328	5.37834	6.87445	4.91459	5.09793	2.82883	3.72009	5.59565	4.49164	5.86049	4.96801	6.01073	4.61996	3.61806	4.47442	4.17168	5.82984	4.97681	4.08241	4.68135	3.32382	4.05339	3.83189
ANO3	11.8604	10.1721	9.17211	9.16042	10.4502	9.31858	9.89036	9.574	9.86252	9.26168	10.6405	9.84765	9.77457	10.7292	11.5317	11.416	10.7097	11.2921	10.6109	11.1711	10.5056	10.9433	10.4326	10.2268	11.3934	10.2765	11.1256	11.0648	11.0037	10.6532	9.58153	9.0808	10.4734	10.6962	10.4556	9.67563	10.8687	11.0007	9.72952	9.94209	10.3256	10.0345	10.2624	10.3582	9.39387	10.1153	10.7243	10.2716	9.66664
ANO4	6.88072	6.06828	5.04419	5.82402	7.09825	5.40827	5.14278	5.57223	5.70344	5.52013	6.25492	5.81354	6.45917	7.41365	5.3349	7.34995	7.40003	7.69313	7.74885	6.13588	7.2175	7.22355	7.23009	7.57803	6.19575	7.18384	6.49074	6.6721	6.68023	6.92843	6.64249	7.21037	6.58585	7.13286	6.75808	6.89632	5.976	6.98727	6.94536	6.38461	6.9326	6.43554	6.25676	5.91267	6.77111	6.75515	7.37384	7.25909	7.56169
ANO5	9.97901	8.96549	8.55795	8.94417	9.68521	8.40327	7.46813	8.69832	8.59007	8.52193	8.84714	9.12527	8.80679	9.98028	9.46969	8.70016	9.47766	9.20372	9.33105	8.73134	9.21692	9.41089	9.44875	8.93758	9.82179	9.06571	9.27063	9.23576	9.45037	9.93527	8.27429	8.52677	9.50053	9.44714	9.84236	9.00021	8.74592	10.0956	10.0817	8.96894	8.8083	9.51463	9.04417	9.36579	9.28587	9.59826	9.28116	9.71127	9.45316
ANO6	6.90697	7.03333	6.15788	6.20164	7.04488	7.20043	6.25492	6.5687	6.12548	6.68048	6.03402	7.43663	5.79438	6.91895	6.94833	7.44082	6.81613	7.57487	7.01134	7.24225	6.61703	7.59335	7.81403	7.65748	6.91919	8.06184	7.47083	6.98807	6.59575	6.4196	7.72654	6.83468	6.01798	7.72965	7.01074	7.59212	5.97328	7.61832	7.54573	7.29563	7.36577	7.07572	7.37843	8.22288	7.25285	7.46964	8.002	7.42393	7.39654
ANO7	4.23729	5.10527	4.59329	5.11011	4.22362	4.30038	6.00382	4.30168	4.44085	4.61095	4.73863	3.78142	4.31078	3.48822	4.37777	3.63463	5.08099	3.39169	4.62888	5.72108	6.02933	5.77327	3.77457	4.17864	4.89122	4.93471	5.11806	5.27308	4.96801	4.5507	3.39169	6.02781	3.23075	2.90331	4.42342	4.61445	3.46651	3.73081	4.3424	4.79904	7.08807	3.9712	4.57354	4.86277	4.44176	4.96446	4.82018	4.29376	4.0699
ANO8	7.07486	7.28842	8.97696	8.86766	6.15937	8.96392	8.43851	7.9727	8.17748	8.37395	5.82883	7.08807	8.55795	5.84261	7.15516	2.72681	6.02933	5.24617	6.34374	2.62219	5.98705	6.51821	6.77449	4.65481	6.87232	6.28234	6.34347	2.99653	6.44456	2.58892	6.68479	6.32427	6.11731	2.64019	6.76218	6.50312	6.54935	3.78094	6.47817	6.61729	8.35606	6.40805	6.51929	7.11182	6.53997	6.51652	5.80511	6.67554	6.5373
ANO9	2.68718	2.27954	4.41422	2.25146	5.35223	4.99411	6.10666	5.85139	6.1867	4.72733	4.26984	8.33405	4.2345	5.9507	4.9292	4.07713	3.97836	6.08824	4.90055	6.78427	4.13653	2.11746	5.08222	7.35023	4.04019	5.40886	4.48786	7.19428	3.67751	2.82209	5.51504	3.87653	4.4593	6.17931	4.75179	4.03337	3.70396	5.81644	4.12252	7.07765	4.94889	4.66323	3.46317	5.27394	3.65259	4.24805	6.20774	4.89251	5.21077
ANP32A	8.88282	8.16593	7.42925	7.71964	9.43962	7.44943	7.82843	8.25734	8.22883	8.0563	8.29925	8.1598	8.14615	8.34646	7.98794	8.16239	8.43303	8.81799	8.39356	7.84241	8.60518	8.63667	8.53668	8.3548	8.4893	8.39758	8.55402	8.41921	7.67746	8.48327	7.94593	8.05913	7.89117	8.73665	8.9371	8.00125	8.15549	8.47762	9.2379	9.15603	8.73963	9.06036	8.97524	9.55941	9.28116	9.06936	8.113	9.04821	8.18624
ANP32A-IT1	3.8374	2.62033	1.49012	4.59865	4.83483	2.40848	2.45263	1.69577	2.0874	2.13856	3.91563	2.91491	2.48023	5.59954	5.02938	4.49331	4.57551	2.00831	3.83244	6.20089	1.53547	5.65253	4.60905	3.01985	3.02423	2.03964	2.7858	5.27446	4.29274	2.62464	2.11746	1.39162	4.38562	1.35966	2.21083	2.68441	7.37724	3.3922	1.80034	2.22916	2.4474	4.3112	3.31277	3.01327	3.69963	2.99436	4.54325	4.06772	3.62168
ANP32B	8.93758	9.71961	10.4556	10.1305	9.33502	9.74991	9.50464	9.0557	9.16976	9.35213	9.47132	9.49318	8.79796	8.95051	10.0308	10.76	9.12582	9.12833	10.2325	9.96853	9.11129	9.38962	9.23104	9.20706	9.4064	9.34646	9.31858	9.29437	9.16289	9.08193	10.2985	8.85451	9.13435	8.92873	9.05797	9.35284	9.74111	9.28116	9.01074	9.95804	9.55784	9.47442	10.5207	10.7627	9.44328	9.67379	9.4125	9.30306	9.3762
ANP32C	2.69994	3.79395	3.23831	2.39622	2.83733	1.96646	3.22819	3.00742	2.46237	4.46322	3.01102	2.93102	2.76297	3.06259	2.11654	2.35211	4.42389	3.33993	4.67538	2.98079	2.86183	2.73158	2.9596	2.16889	3.54174	5.14964	4.0945	6.04252	3.41279	5.31611	5.52455	4.2891	4.24943	3.99088	2.52736	5.62839	7.29928	4.77054	5.11074	3.0153	4.81883	4.98651	4.48025	2.75251	2.14471	2.97147	5.13265	3.79151	4.39098
ANP32D	5.1616	2.85834	2.48214	6.06726	5.2742	6.76433	4.5333	5.18082	3.45152	6.12629	3.41163	7.25909	5.03954	4.18755	3.86725	3.56099	5.19642	3.94046	5.2723	2.97034	2.91098	2.87852	2.40921	5.07477	4.57312	3.26934	1.658	4.06891	3.2884	4.44134	3.65597	6.10439	2.57687	1.95561	5.02532	5.3479	2.58191	5.53219	4.84961	3.39972	3.74395	2.87076	2.87076	2.80761	5.02348	2.46574	3.47387	4.47723	1.80755
ANP32E	9.09757	8.4181	8.15657	8.23925	8.9876	8.10086	8.15267	8.13884	8.08296	8.52978	8.70292	7.77192	8.48206	9.23443	8.88227	8.91201	9.10771	9.5858	8.88885	8.67439	9.20372	9.1868	9.59422	9.21952	8.71724	9.1903	8.58483	8.12846	8.54719	8.33284	7.52142	8.03803	7.31844	8.843	8.95269	8.18846	8.86766	8.72685	9.30565	9.07178	8.97124	9.32621	9.25361	9.53902	8.97582	9.0933	8.41961	9.35493	8.71248
ANPEP	4.58542	4.1506	2.83733	3.24822	2.97034	4.08287	3.27581	5.11404	3.45036	2.40705	4.17917	5.57275	4.09401	4.52103	4.25304	4.9224	4.05339	4.16922	3.25302	5.57433	3.72224	3.1174	3.0004	4.50056	3.47994	4.22315	5.43565	5.4415	4.77555	3.65321	3.6074	3.99725	5.72863	4.6269	3.25629	5.56875	4.95214	4.08793	4.26197	5.01734	3.55438	4.11618	3.21846	3.7831	3.97686	2.64465	2.90109	3.90473	3.80697
ANTXR1	6.2539	6.38669	7.69101	6.90579	5.59618	6.24005	5.94738	6.13104	5.94041	6.25727	6.27302	5.59694	6.00177	6.54182	6.71652	6.8374	6.63424	6.15788	5.50629	6.40156	6.70979	6.2785	7.08921	7.08778	5.34816	7.00604	5.554	5.69788	6.15122	5.05819	6.29986	6.26666	6.38512	6.54319	6.21085	5.72642	5.68118	5.80716	5.58689	6.03425	6.34837	5.90267	5.93663	6.7619	6.26872	5.91753	6.70816	6.05269	5.53875
ANTXR2	5.33953	5.41697	4.97338	5.62538	5.0937	5.51556	5.78303	3.86311	5.12989	5.77301	4.68763	5.91567	5.05791	6.22253	5.65307	5.96128	6.53402	4.00868	5.59668	5.78603	6.24161	6.04995	6.25568	5.79853	5.79036	5.75018	5.61652	5.50469	5.72335	5.33133	5.64557	5.89043	4.59329	4.69504	5.52881	5.90335	5.7541	5.63151	5.7541	5.48203	5.56294	5.68244	5.54919	5.96381	5.33294	5.67757	6.6449	5.47214	5.15163
ANXA1	5.56528	5.53875	4.7949	5.01318	4.65875	4.84192	6.66188	6.57292	4.60146	4.1881	5.35354	4.30856	4.87329	1.81341	5.88786	5.28691	6.00995	4.87714	4.71552	5.01437	5.3032	5.00157	5.53402	6.57559	6.16148	6.52398	5.04016	3.39496	7.19166	5.17124	6.31694	2.39887	5.40703	5.34004	5.70995	7.03886	6.01642	6.00485	4.43679	4.12252	3.32697	6.12494	5.50982	6.12035	5.73052	4.80528	6.91688	5.66404	5.7389
ANXA10	4.31482	2.1492	2.53132	4.29743	2.74052	3.37227	2.08662	2.94331	5.92856	2.83448	3.91994	6.74265	2.89285	4.46362	2.21533	2.61248	2.34191	3.3049	1.76225	2.08097	2.60887	2.34557	3.3922	5.13983	2.65745	3.78421	3.18568	2.49993	5.0031	4.16812	3.8641	3.85825	3.76641	1.99699	2.61609	2.05964	3.88942	3.03367	4.23202	3.22267	6.17085	2.69755	4.33266	2.8821	3.20266	5.43461	2.47884	2.67229	5.17991
ANXA11	8.75813	9.83481	9.86149	9.84343	8.83803	9.90223	9.92773	10.2953	9.83769	9.97198	9.81411	9.87113	9.81853	8.13592	9.24272	9.66151	8.50262	9.20764	8.63713	8.67539	8.6768	8.5424	8.55446	8.3988	8.44055	8.39104	8.6465	9.29586	9.49962	9.31045	9.23042	9.85637	9.21415	9.0164	8.83631	9.25497	9.10898	8.78845	9.28182	9.20194	8.55622	8.91094	8.82427	8.97804	8.61728	8.8353	7.81564	8.69367	8.65377
ANXA13	3.0226	5.72932	4.83688	3.38721	4.50056	4.67197	2.94731	3.19999	5.20542	2.30735	1.93008	5.30423	3.44011	3.21461	2.32409	1.94894	2.17289	2.61126	4.08848	3.30545	5.54005	6.24739	3.60899	3.20812	3.83189	3.99576	5.11636	3.7831	3.06932	3.26712	3.53142	2.35809	3.35658	7.37445	4.41816	3.0676	2.66871	5.31909	2.01106	2.05039	6.73665	3.00574	3.0772	4.85849	3.29177	2.74934	3.65771	4.71888	3.38465
ANXA2	5.77402	5.97549	6.80123	7.17197	6.76163	6.96781	7.01337	6.46243	6.06909	6.55743	6.88479	6.52206	6.69145	5.6134	6.05245	5.94943	6.61327	7.22105	6.845	5.95271	7.05304	6.07104	6.98297	6.57376	5.33351	7.12202	6.31521	6.1631	6.35695	6.38559	5.31909	6.58824	5.81921	5.89602	6.59911	9.15785	6.32035	5.77582	5.57024	6.25831	6.20616	6.20164	7.19111	7.2691	6.13588	6.22757	7.24086	6.32474	6.2083
ANXA2P1	3.3449	2.93525	3.39909	5.83834	2.51665	5.83033	3.4989	2.17359	3.29406	3.15825	3.94304	3.72009	3.64449	3.92155	5.76515	4.28671	2.3695	5.17184	2.6861	6.13405	3.8258	3.26015	5.28744	4.4593	1.79419	2.25304	6.82079	4.11318	4.53489	2.19386	7.27511	2.66509	5.33294	4.12354	3.74005	4.14863	2.24159	2.46702	3.1035	3.84128	3.65483	3.44487	4.44649	2.84596	2.12142	2.63069	2.45414	2.61725	2.49152
ANXA2P2	4.1345	4.79202	4.81044	5.23452	5.10527	4.89122	4.57982	5.81975	5.26629	4.24561	4.16038	4.27729	5.4156	5.38889	3.0153	4.3103	6.10917	7.10883	6.03529	5.60575	6.65715	6.33229	5.83009	5.87381	3.00742	6.21515	3.55756	6.87636	2.89722	3.95096	7.15544	7.4882	4.33804	4.9625	6.48923	7.55744	4.8726	2.81817	6.60525	5.76307	5.29181	6.63199	4.02765	4.65143	5.37368	5.02597	5.96898	5.83809	5.66194
ANXA2P3	4.84567	5.51374	5.37338	6.04917	4.51782	5.92785	6.18438	4.3203	5.05136	5.41777	3.4788	5.47343	4.58184	3.51601	2.64135	5.0624	4.41681	3.06369	4.83418	3.507	4.75785	5.07346	3.34819	6.06537	2.16166	5.32611	2.38108	3.94876	4.36044	2.6556	5.92908	3.39059	1.79303	7.24591	1.85433	5.77428	4.13263	2.96012	4.56672	4.52874	2.54101	3.55644	6.18647	3.61005	5.12928	5.66014	5.95798	5.48273	3.207
ANXA2R	4.28216	5.73534	6.07754	5.84772	4.74886	5.72978	3.77667	4.54606	5.92785	5.2926	6.04539	2.32271	5.76724	5.41672	3.4849	6.73891	3.50546	3.53569	4.60871	3.58869	5.54947	2.2019	5.707	5.87578	3.62478	5.43244	5.79776	6.76329	6.05496	5.00059	5.33569	3.44429	4.31897	3.00625	2.51478	3.7195	7.49683	2.65369	6.07012	6.33623	3.33615	3.95575	6.03093	5.65177	5.0952	5.13583	6.29907	5.59486	5.21245
ANXA3	6.50183	5.21132	5.82373	4.85128	6.21245	6.15863	1.33726	5.01643	5.73337	5.52881	6.04407	5.84937	5.80104	6.57376	3.90098	4.57354	6.36483	6.67848	6.51791	3.01209	4.84859	6.07522	6.21005	6.61003	3.79042	7.22215	5.92979	1.58134	6.28859	2.68973	3.56266	6.78978	5.54499	6.84558	7.06808	6.00382	6.53348	6.70649	5.08472	6.00613	6.42293	6.87007	5.87283	7.11949	6.40235	6.75152	6.80177	6.90755	6.22549
ANXA4	7.27363	6.40445	6.35518	6.54102	6.71941	6.04995	6.96347	6.89943	6.49394	6.04229	6.72643	4.95651	6.42115	7.67035	7.04298	5.61722	7.3597	7.58677	8.36458	5.87878	6.88815	7.6784	6.87879	7.04936	7.59069	7.15748	7.02148	6.52422	7.64192	7.07765	8.49345	7.10189	6.70979	7.14477	7.07651	6.91181	7.54326	7.69638	6.92311	7.36913	7.50523	7.41542	7.41453	7.62743	7.35914	7.22329	7.93092	7.23716	7.70208
ANXA5	8.36816	7.56652	8.96392	8.47762	7.38588	7.77192	8.52849	7.74721	7.39535	7.72716	7.63299	4.72872	7.73292	7.36166	7.59181	8.62847	7.31427	8.08085	8.9087	7.66311	7.45159	7.86112	8.15838	8.4238	7.17484	8.11655	8.60876	8.31815	8.56537	8.25853	8.59643	7.9971	8.28689	8.20673	8.07729	8.75096	6.79479	7.9915	7.69573	7.90338	8.55969	8.03088	8.47675	8.37785	8.16239	8.32903	8.63391	8.33864	8.07447
ANXA6	6.68557	8.1162	7.19463	6.9139	7.36879	8.25611	6.60577	8.62232	7.73937	9.0164	8.69644	7.4789	8.47924	7.63963	7.22019	7.00631	8.07623	7.68309	8.0041	7.16309	8.18768	7.65469	8.34606	8.08703	7.53544	8.19514	7.88419	7.96272	8.25734	8.46201	7.49222	9.13131	8.32712	8.14899	7.24477	8.72884	6.94015	7.53753	7.93401	8.65463	8.26287	8.55316	7.36403	7.4655	8.94255	8.26777	4.84892	8.0622	8.77242
ANXA7	9.89805	10.0476	9.0598	9.31108	9.72228	9.63849	9.9614	9.53555	9.99273	9.93637	9.59909	10.05	9.77916	10.4081	10.1389	9.7902	10.1819	10.4256	9.89143	9.84765	10.4539	10.4521	10.3517	10.468	10.4152	10.2386	10.0767	9.76083	9.72692	9.90897	9.01932	9.0886	9.38598	9.74786	9.67112	9.31655	10.1633	9.42883	9.98477	10.0944	10.0057	9.95688	9.46071	9.87733	9.69238	9.81214	9.66151	9.52211	9.07478
ANXA9	2.28361	3.84456	3.03039	2.64247	3.8385	3.16042	4.93765	2.87799	2.04805	3.40351	2.38439	4.29136	3.25418	3.26328	4.13158	5.09579	2.80198	2.78418	3.99311	2.87679	4.50536	3.28696	4.72908	2.16166	2.35595	2.21741	5.10262	3.3621	5.13865	4.87749	6.24762	6.11454	4.67754	5.83678	2.82438	4.68135	5.13359	3.39392	3.30438	2.94848	3.37017	3.5908	4.91927	5.43673	4.73014	5.50864	2.76863	4.02813	2.92774
AOAH	5.55002	5.83033	6.74471	7.38311	6.01175	6.56976	7.63608	6.66507	7.07295	6.65613	4.8029	7.90681	5.7165	6.3177	3.23443	6.4632	3.66429	6.23017	5.07507	2.30248	5.94441	5.32883	6.68799	7.54753	5.45303	5.30045	5.64824	6.09394	8.20634	6.14833	7.94394	6.99178	7.94741	5.43755	2.78184	6.5553	4.30761	6.87852	6.98352	6.17445	6.01592	6.19907	6.11166	6.64986	6.21085	6.06338	6.66912	5.91016	6.3721
AOC1	5.1172	4.25304	2.7789	2.19523	3.9477	3.06541	3.9665	3.27203	1.59484	2.95852	5.11806	6.16363	3.04494	2.5006	2.39366	3.60899	5.93663	3.32328	5.47873	4.17168	5.80288	5.02173	2.09139	3.23552	6.03603	4.84163	4.86974	2.3297	6.09081	2.83625	7.17569	4.91255	3.82246	5.97178	4.91864	6.73448	2.06042	4.70066	4.66252	2.72501	4.95909	4.03289	1.82949	2.65186	3.98354	5.49986	2.99222	3.23988	2.78184
AOC2	6.69065	6.55149	6.61003	7.39814	5.58253	6.4125	6.76137	7.06784	6.43528	7.19111	6.56686	6.67235	6.67632	4.45035	5.43488	6.46105	6.25413	5.86949	3.88767	4.60105	5.9283	6.41222	5.90788	5.3349	6.61486	4.54908	1.59113	2.29626	4.12354	1.64013	5.11283	6.4337	5.89294	6.65508	6.2988	2.81931	7.07625	4.7478	6.9268	6.38967	5.88269	5.92808	6.4414	4.24058	4.78956	3.37388	6.77835	6.1381	5.64189
AOC3	6.01722	4.21957	3.97279	3.40456	4.98465	4.62646	7.53299	3.64551	4.89415	4.04576	2.91829	3.95362	4.6234	6.64707	6.95835	7.17995	5.60342	4.98431	6.02427	3.33396	5.12192	5.2015	2.28931	3.64707	6.73665	5.52615	3.56933	4.35149	2.53494	3.72607	5.64699	6.88129	3.58184	5.80771	5.66933	5.21666	7.97369	3.22599	7.31105	3.87168	3.15427	3.04346	6.28206	6.94921	3.74976	3.23498	4.48743	6.03479	4.69923
AOC4P	3.72109	4.26754	4.18065	4.9603	3.46755	3.87012	4.90286	4.70651	3.10662	4.36811	5.65988	8.84758	4.82187	5.81871	4.51207	4.91728	4.82361	4.21824	4.39675	6.73073	4.9784	5.35929	3.95781	4.36476	6.24331	6.11529	5.13983	7.18829	3.52036	5.20177	5.89527	5.92506	6.76974	4.58785	3.62369	5.82048	4.33531	3.74757	3.53909	4.70791	5.36748	3.80471	4.58184	5.50342	6.00509	4.36344	5.51116	2.8136	5.35495
AOX1	5.81577	6.66008	6.74832	6.0185	6.88129	6.79587	5.67734	5.46791	6.66853	7.30078	5.13324	7.22413	7.63418	5.01643	4.69307	3.08046	4.26299	5.09579	5.01887	5.14849	4.94154	5.19162	5.66535	5.8748	6.62232	3.78992	5.98558	5.36927	3.34879	4.42247	3.41279	5.5861	4.65644	2.63964	3.84608	4.6452	5.96974	5.31158	4.8029	6.01422	2.76234	4.82728	3.5682	4.46573	5.68143	4.54445	6.01798	5.36696	5.3636
AOX2P	3.74869	3.10716	3.78575	3.27727	3.42984	4.23966	3.61706	3.72009	5.94441	3.73791	5.56321	3.19224	3.01922	2.75539	3.86887	5.93944	3.38465	5.53875	4.55819	4.44383	2.63357	3.36482	3.6947	5.74177	3.61706	2.02553	3.96091	6.30403	2.36012	4.54751	2.17139	4.71888	3.30596	4.22708	2.75091	1.77902	2.32007	1.9229	5.55377	2.79804	2.68783	5.83706	3.19064	6.08241	2.61551	6.1542	2.29083	5.3948	4.19192
AP000230.1	5.29127	6.27443	4.59216	3.23552	5.41985	5.84913	5.77275	5.52295	6.58535	2.6793	5.44552	5.54106	5.62514	5.83678	4.42901	5.34624	6.83039	6.14021	3.39658	5.7602	6.42168	6.36457	6.37821	6.10563	6.58902	6.36143	7.24368	5.37783	7.15941	5.76463	7.93126	6.29229	7.35448	2.87023	4.93378	5.6259	6.12446	7.12139	5.63275	6.35156	6.58013	5.84396	4.58746	6.26166	6.27176	6.44652	6.8374	5.68947	5.74177
AP000253.1	4.64087	5.85678	5.76667	5.30398	2.11654	3.30278	3.13036	3.31841	5.21497	4.55026	4.86178	4.9625	1.57512	1.55948	6.28859	1.49012	4.60489	3.97176	2.7789	6.82602	5.09912	4.61057	4.40893	2.15149	3.53909	1.85751	2.5031	2.79865	2.18254	2.63422	4.81818	6.82848	1.95829	5.9791	5.08691	4.59364	1.82735	3.66161	5.4428	5.04899	4.60689	2.63655	6.34863	5.77068	4.09099	2.74464	1.81233	4.18664	2.85486
AP000265.1	1.9077	5.00882	4.86851	5.81477	4.89027	2.02233	6.03801	4.19762	1.5178	5.75884	3.70121	1.50433	5.70076	2.24997	7.07679	6.91631	3.94046	4.98879	4.84729	2.04967	4.78425	2.14624	5.44734	5.86073	3.77345	2.82553	5.71347	7.83626	6.2141	4.89283	5.41126	5.40234	2.92106	4.5802	4.76008	2.05039	4.31807	5.50982	4.94184	4.49414	5.52954	2.6593	5.42446	1.87586	5.54225	4.21776	3.92619	4.21536	1.83979
AP000347.2	5.16105	5.54029	4.48311	3.05585	5.8748	5.72208	6.19548	5.65864	2.54658	5.35851	4.59985	5.7402	6.05877	5.62762	5.51936	6.60664	5.22267	5.36472	5.74555	4.18358	3.62478	6.00357	5.79564	4.80883	5.53376	6.21798	5.08044	5.85652	4.0473	4.47562	4.33401	3.44378	4.23356	7.74851	2.6861	3.32748	5.76223	3.64874	5.86229	2.8418	5.48852	5.53647	6.41758	6.35914	5.76046	5.26495	2.1051	4.70211	2.6228
AP000462.1	4.79695	4.6783	5.18302	4.19927	3.62684	5.54631	6.57292	3.02423	5.03925	3.60899	3.9946	4.41249	3.93464	3.71348	4.41939	6.28885	5.98626	5.45604	5.95623	4.32667	3.04592	5.48381	3.81627	2.24997	4.21085	5.49786	3.44487	5.51348	5.40155	6.78093	3.77614	3.81682	2.51784	4.78253	5.41936	2.55105	2.54903	4.23782	5.58662	2.57625	4.18708	3.84984	3.36103	4.81044	4.79273	4.32441	2.12228	3.26661	5.55827
AP000473.8	5.0439	5.59848	5.93336	3.50054	3.56603	4.18954	3.16767	6.24639	5.21245	5.04899	4.47896	3.3867	3.43746	6.11502	3.03312	2.1026	3.52767	5.27446	5.77688	3.88061	6.06338	6.52351	4.2311	2.55707	3.64978	4.95405	2.67517	4.43337	2.34757	6.92654	5.52013	4.00398	3.04929	4.91828	5.79619	5.6594	7.4298	4.13894	3.79642	5.86804	6.36093	3.34716	3.46262	4.62151	5.73941	3.15825	3.60476	3.01867	5.44998
AP000525.9	7.85039	7.35478	8.69549	8.62654	6.81178	7.48185	8.4548	6.70327	7.21638	6.38642	6.1308	5.65204	7.47806	6.82029	7.86532	5.7975	6.76685	5.05252	6.28802	3.83524	6.32949	6.88181	7.01841	6.90831	5.03765	6.60822	7.52956	7.17171	6.29933	4.98717	5.3636	7.85476	6.80365	5.81106	7.27688	7.69379	6.69622	7.31162	8.75181	7.65526	7.50882	7.66839	7.45794	6.55905	7.66157	7.6625	3.18729	6.14127	7.14959
AP000696.2	4.29654	2.5883	4.35272	3.29891	2.48214	4.51738	5.73965	3.50494	4.1467	2.7692	5.718	2.37208	2.45983	5.50342	4.89283	6.26902	2.41704	5.78327	2.33025	5.34035	2.69928	3.49996	2.86911	3.16977	3.87335	2.39164	3.40829	3.73734	5.31938	2.22113	5.81129	5.95328	3.32974	8.00162	5.05136	5.59592	2.21459	2.01448	5.71094	4.03688	4.08199	5.28472	3.52921	4.57235	2.8923	4.39308	2.83219	3.44273	2.21083
AP001063.1	5.404	5.84314	7.07547	4.12055	5.32031	6.37425	6.94589	4.94919	6.18747	4.99321	5.56901	4.75898	3.83296	3.33497	2.99872	6.12833	5.50732	3.04249	2.9596	6.12757	5.02173	5.10834	3.45036	4.26657	2.84649	6.65876	4.93701	2.69406	4.74367	5.20512	2.93525	5.08569	3.42164	3.67203	2.91436	2.61485	4.42342	2.21155	2.83676	2.44469	4.04883	5.31127	5.16721	2.34889	3.52871	2.80148	5.87799	4.43462	3.34596
AP001171.1	5.45939	5.40155	4.17917	4.84434	2.60113	5.58716	4.37426	2.72389	4.46702	3.27374	5.04955	6.32742	6.06909	3.78521	3.61648	2.34191	2.27731	2.58774	5.23538	3.20212	3.58973	5.21161	6.31642	5.90736	3.09909	5.57752	2.67173	3.52335	6.04407	2.56882	5.60318	3.46585	4.42113	2.66936	5.84838	3.36047	5.27473	2.91659	3.83019	6.61756	4.78012	3.76301	3.78421	5.89882	5.86124	4.42296	5.94994	3.20921	5.40966
AP001189.4	5.11283	3.55099	6.20535	6.50577	4.02258	3.51316	3.37388	5.10949	4.99658	2.36751	2.97034	1.93605	5.83156	4.55303	3.45413	1.7918	5.60844	2.53375	2.76405	5.09762	2.5068	2.99872	3.79092	1.94718	3.50276	3.00681	1.78537	5.34004	6.85954	3.02939	5.9024	2.17139	5.20944	4.10209	4.47117	5.06546	6.98999	2.84772	3.67256	6.2035	4.19616	4.13061	3.36909	5.99017	3.09627	3.05863	1.71651	3.37501	2.66155
AP001462.6	6.76163	7.47506	6.32901	8.20166	6.88479	7.38901	8.19633	7.40775	7.38284	5.77223	7.09349	3.15721	5.93765	6.56235	3.4788	8.53026	5.91469	6.98466	6.75069	6.59814	5.14679	6.46076	5.49425	3.51767	7.65019	5.19412	6.15889	5.97502	4.06004	7.64192	8.0563	6.53402	6.94456	4.43817	6.12035	6.81121	3.05983	5.44602	7.45909	5.28582	4.74716	7.29214	7.24141	7.7108	6.3206	6.17881	5.92607	4.84261	6.06986
AP001605.4	6.49153	5.0487	7.89971	3.92619	2.80091	3.23331	3.62008	4.47117	3.20112	2.78641	2.64995	4.11809	4.0971	6.65139	6.06338	5.51145	4.74678	2.95022	3.91013	3.49275	5.68321	3.01055	5.81743	5.97477	3.16603	2.78477	3.92566	4.94311	6.89807	6.57057	4.15594	2.76182	6.09394	5.2701	5.55377	2.24866	6.98584	5.05194	3.67589	5.66611	5.94067	4.56264	3.70447	5.28424	4.8726	5.56057	4.43509	4.11855	5.48534
AP001630.5	2.86236	2.18333	2.22774	1.93411	2.5068	2.05889	2.20772	2.65115	2.18789	2.54658	2.45192	2.33555	2.42263	2.10673	3.59865	3.95254	2.88326	2.28717	3.29948	2.75369	3.07888	2.21596	2.50547	2.08323	3.08982	2.14849	1.80968	3.72499	2.87076	2.75663	3.4122	3.0226	3.2477	5.82676	2.885	4.0699	4.329	2.13609	2.66395	2.28021	2.14849	2.24794	2.35022	2.11243	1.95745	2.20864	5.33351	2.39955	2.12068
AP006216.10	5.27097	5.91322	5.4492	5.02969	5.61909	5.43673	6.3599	6.41806	6.20774	5.71956	6.55449	7.23683	6.12396	6.65221	5.85601	6.13757	6.70541	6.07132	5.35249	5.72955	5.7564	6.51368	6.44701	6.6312	3.72169	6.3454	7.09006	4.92758	3.64387	6.70844	4.68465	5.93591	6.76459	2.2204	5.20741	4.2979	5.03985	6.22026	6.02533	6.02933	4.43992	3.13678	6.47	5.16298	7.25676	5.73258	7.5294	5.39864	5.9154
AP006222.2	7.6517	6.61783	7.30844	5.38096	7.4441	3.91235	6.3465	6.71704	6.81121	6.45945	6.71058	6.49769	6.23874	7.07514	7.28736	8.5645	7.55689	7.69858	7.46086	8.99907	6.92059	6.69994	7.03412	7.17704	6.56893	6.60172	7.71684	7.61552	7.16077	6.80202	8.42636	6.4945	7.72782	7.65469	7.1359	7.23346	8.85917	5.33351	8.18587	6.40654	7.54482	7.43346	7.84208	7.95149	7.06867	7.39686	7.75675	7.71332	6.45683
AP006547.3	3.82467	4.74998	4.26098	5.85728	3.94824	4.64886	6.48589	5.61237	4.08539	3.3621	4.05182	6.35493	4.84131	2.87799	3.62684	6.01447	6.62423	6.05147	5.81668	6.33754	4.0935	5.79953	4.90556	5.36139	7.16478	6.16363	6.41909	4.23538	6.2064	7.46934	6.06187	3.77723	4.91225	6.22808	4.99838	2.82209	6.4761	4.01847	4.1947	5.00606	6.57032	6.47715	4.39675	3.2195	2.64357	2.82438	4.40807	3.87487	4.17864
AP1AR	6.0378	5.47262	3.3329	4.21581	6.12218	4.66059	6.29694	5.13124	5.79645	5.18618	5.49096	4.58746	5.61777	6.45246	5.49376	5.16129	5.61392	6.06677	5.45152	4.98717	6.68156	6.17521	6.74053	6.42066	6.40779	6.15289	5.38252	5.44017	2.09864	5.09824	3.52711	6.72447	6.10468	5.10773	6.23977	6.06581	4.45168	5.88472	5.6875	5.74863	6.03505	6.25888	5.4655	5.84132	6.27923	6.36911	5.35169	6.42168	5.81027
AP1B1	6.86957	7.10438	7.75675	7.7284	6.60796	8.15871	7.28021	8.19141	6.65562	8.0464	7.41453	8.50945	7.74226	7.07625	7.27421	7.7108	7.21813	7.08893	7.37296	6.23073	7.27141	6.33205	7.13428	6.70023	7.56255	6.51129	8.13989	8.81093	7.7745	7.88288	8.75141	8.85653	8.41308	8.42051	6.56389	8.61283	4.9224	7.57125	7.54753	7.05386	7.03938	7.41659	6.31165	6.58343	7.39215	7.27745	6.64461	6.76137	8.26363
AP1G1	8.31271	9.02407	8.44543	7.9863	8.04981	8.49809	7.97307	8.2751	8.80579	8.64411	8.44211	9.04821	9.01872	8.93975	8.72495	8.5237	9.05853	8.69411	8.56497	8.45558	8.97184	8.91625	9.12761	9.10485	8.93975	9.20002	9.26651	8.84608	8.62422	8.96549	9.26168	8.62748	9.0429	9.04074	8.03252	8.7675	9.33802	9.02523	8.15505	8.62892	8.40895	8.11585	8.61414	8.63752	8.32828	8.33751	8.70954	8.20306	8.32203
AP1G2	9.25034	10.4592	10.0754	10.893	7.89632	11.3892	10.7574	10.0273	10.7292	9.51974	8.80632	10.1176	9.20641	8.96549	9.51383	9.44714	8.56663	6.85046	7.94262	9.59987	7.19695	7.53574	6.57237	7.06276	9.08915	7.39905	8.56328	6.93174	8.12405	7.87417	9.15785	7.58796	7.6778	6.67158	8.55622	7.5671	9.00911	7.38646	8.60475	7.32634	6.80256	7.32783	7.98181	8.19713	7.02849	7.06695	4.70859	7.10721	7.06221
AP1M1	8.05844	8.04453	7.45065	7.45876	8.93758	7.793	6.77608	9.20956	8.47331	8.89691	8.87031	8.39313	8.12984	8.2621	9.13309	9.0688	8.97068	8.52017	8.48763	8.57886	8.74252	8.4922	8.87985	8.52545	8.31348	8.73036	7.59938	7.98116	8.22216	8.71097	8.65113	9.03353	9.08795	8.14142	8.80092	9.3953	8.679	8.52849	8.33095	7.93662	8.54671	9.14522	7.9275	7.96139	8.39313	8.61096	7.02969	8.60107	9.29505
AP1M2	4.28819	5.3032	4.33441	3.49447	4.74716	5.43542	3.95781	5.08536	4.47896	3.88825	3.82246	4.05549	5.06515	3.04707	4.10303	4.11522	4.14618	4.23876	3.71628	5.01503	3.54121	4.56633	5.43834	4.16972	4.76701	3.82914	3.24653	5.75358	4.03433	4.18569	4.25151	3.00198	5.13359	5.33709	5.16595	4.28493	2.71461	3.44011	3.36321	4.82468	4.71588	3.53796	2.86452	3.48822	3.13323	4.53825	5.45888	3.49156	4.04019
AP1S1	6.74587	7.45033	7.68744	7.771	6.93578	7.6637	7.33793	7.93538	8.03124	7.7868	7.76746	7.00547	8.02829	7.28476	6.9553	6.84088	7.22271	8.05913	6.84939	5.81691	7.62837	7.18053	7.53636	7.61519	6.98408	7.49711	6.92513	7.75139	7.07547	7.43319	6.84723	8.11942	7.18384	7.46995	7.26143	7.87165	7.12788	7.26118	7.06358	7.47051	7.65556	7.96968	6.91711	7.26762	7.46813	7.50732	6.17851	7.30901	7.28021
AP1S2	9.75479	8.95104	8.00949	8.12473	9.74786	8.65067	8.64559	8.28653	9.24826	8.64602	8.9028	8.28456	9.28116	7.60298	7.8523	7.67543	8.15016	9.50852	9.19163	7.47262	8.23731	8.69878	8.62097	8.29308	7.56652	8.61366	9.21483	9.05218	8.87078	9.27697	8.3927	8.71392	9.47996	9.26168	9.36728	8.84507	8.07144	9.3124	8.3829	8.91308	9.05912	9.02156	8.25254	9.24	9.21021	9.39675	9.31452	9.09692	9.00184
AP1S3	4.96626	5.81715	4.69387	4.09401	5.11954	4.84225	4.2428	4.31344	5.81715	5.7806	4.49842	4.7564	3.31641	5.00433	5.99638	4.2093	4.50621	4.94856	4.18208	4.84131	4.53076	5.07899	4.43509	5.65834	4.78318	3.54223	5.30101	5.92005	3.00625	4.90937	4.9009	5.39864	4.77274	4.65069	4.46788	4.68385	4.70365	4.96902	5.46653	4.0935	4.83209	4.01231	5.01583	4.85885	4.68836	5.0469	6.12833	4.30856	5.02348
AP2A1	5.44657	5.55564	5.90868	5.78655	4.81721	5.83156	6.04132	5.35983	6.24005	5.18386	5.73184	5.35495	5.68092	5.78909	5.28719	6.19522	5.5161	5.08954	5.63225	5.69175	5.11836	4.17765	5.53622	4.12557	5.12099	5.85774	5.88946	6.92369	6.79932	5.50265	7.03578	6.34972	7.30733	6.22078	5.24113	5.50784	5.80973	6.60251	6.26458	5.82269	4.10449	5.66222	5.3091	5.1993	4.73967	5.76887	5.76254	5.69434	6.06338
AP2A2	8.40607	8.47111	8.38716	8.73816	8.38149	8.73475	8.39725	9.38598	9.21557	9.15043	9.23712	8.60614	8.86021	8.81193	9.23239	8.28994	8.86766	8.81449	8.40447	8.32318	8.93808	8.60107	8.82685	8.77936	8.88664	8.78183	8.56241	8.50564	8.12616	8.7481	7.86901	9.1654	8.94198	7.95796	7.96796	9.03646	9.03107	8.38948	8.32981	8.18228	8.27156	8.54369	7.9529	7.23543	8.56497	8.20526	7.51419	8.30388	8.09768
AP2B1	7.60687	7.77071	8.22736	7.14929	8.09354	7.43964	7.66623	8.1816	7.97616	7.89583	8.12765	7.99364	8.40327	8.23412	8.3583	7.5445	8.2786	8.18554	7.89565	8.113	8.44589	8.44251	9.00507	8.87576	8.21005	8.77242	8.00919	7.91805	8.18624	8.03941	6.40706	8.0915	7.87165	8.06493	7.77421	8.54584	7.40719	7.80823	7.94001	7.9275	8.34226	8.33517	7.38463	7.36703	8.31658	7.68031	6.99648	7.96515	8.09253
AP2M1	9.64455	11.6552	9.8339	10.3973	10.4256	10.5304	11.2958	11.7272	12.4107	11.6666	10.9347	11.2276	11.7716	10.1819	9.74898	9.36728	10.592	10.2909	9.87316	9.50128	10.6983	10.1633	10.893	10.605	9.79118	10.8962	10.3206	9.96372	10.3766	10.8662	9.64885	11.6728	11.0007	10.7148	10.0639	11.5728	10.1115	10.6854	10.0931	9.71043	9.90012	10.4663	8.55883	8.2537	10.0357	9.58668	2.94331	10.1647	10.2953
AP2S1	8.2735	8.85702	7.76328	8.14761	9.17901	8.7357	8.25296	9.82179	9.07114	10.037	10.0187	9.34082	9.36805	9.00735	8.85503	8.03352	9.3741	9.25957	8.80139	8.10524	9.70485	9.01932	9.7459	9.75176	8.89277	9.60864	9.63668	9.60073	8.82783	9.18912	8.98083	9.87316	9.66488	9.34225	8.76219	9.9614	8.64746	9.27974	8.96673	9.35345	9.1517	9.70762	8.34566	8.17247	9.33573	9.06753	6.39909	9.24826	9.72139
AP3B1	5.66611	5.76641	6.49847	6.41706	6.07991	5.81764	5.66909	5.16949	5.94566	6.29829	5.63126	5.47495	6.65743	6.80642	4.41727	6.62344	5.67586	6.40494	6.41385	5.38813	6.76741	6.65688	7.09063	7.03276	6.54022	6.70299	5.22802	6.88156	5.63942	7.03529	5.66273	4.36519	5.73001	5.95874	6.03754	6.8216	7.13981	5.99218	5.95698	6.49823	6.98466	6.45067	6.18926	6.90494	6.65041	6.67429	6.88156	6.27582	6.34222
AP3B2	7.70208	7.36055	7.08242	7.25676	7.79762	8.33593	7.73229	8.15333	7.47324	7.70017	7.86336	8.35405	7.67543	8.09981	7.83133	7.7249	7.8353	7.81974	7.23946	8.21882	7.56313	7.36732	7.85765	7.78427	7.81974	7.67068	8.30969	8.02557	8.13308	8.08597	8.2165	8.5052	8.13663	7.71301	7.7222	8.18303	7.59637	7.84865	8.30584	7.55052	7.54905	7.85891	7.58491	7.41893	7.70792	7.4882	6.58264	7.24259	7.72782
AP3D1	9.46143	9.56616	10.2209	10.1243	9.6703	9.61453	10.4326	10.0535	9.45761	9.58898	9.77641	10.3729	9.79819	9.5373	10.2036	9.49066	9.8507	9.21158	9.43492	9.76482	9.58823	9.568	9.44482	9.61024	9.73038	9.42305	9.7667	9.27826	9.33502	9.40262	9.80432	9.91436	9.32337	8.9474	9.1868	9.69637	9.98358	8.99222	10.5662	9.47211	9.22839	9.76872	10.2298	10.0969	9.67295	9.75276	7.70269	9.62847	9.4561
AP3M1	7.6214	7.74226	8.82059	8.80431	7.93197	8.85128	8.42051	8.60783	8.2589	9.24895	8.42549	8.88611	8.91308	8.47505	7.8115	7.93502	8.29269	7.93057	7.92032	6.96727	8.24371	7.81913	8.48637	8.14286	8.12473	8.1486	7.76429	8.32005	7.54573	7.28447	7.94128	7.46207	7.32404	8.2938	7.87031	7.76582	8.09981	8.08875	8.06933	7.59069	8.38235	8.21305	7.9583	8.2747	7.81814	7.41156	8.09768	7.74974	8.01058
AP3M2	9.25886	9.52211	8.64696	8.92269	10.0248	9.21286	8.58368	10.0124	9.46594	10.0918	10.2862	9.63033	9.81012	9.99056	9.10714	8.46615	10.3631	10.0212	8.98466	8.83803	10.2148	9.67829	10.5943	10.5207	9.92196	10.2799	10.2969	9.56967	9.56891	10.4625	9.60864	10.6742	10.7009	10.5965	9.3932	10.6922	9.69934	10.4431	9.3953	9.65885	9.37912	9.74019	8.56576	9.7667	10.05	9.59422	10.1845	9.48847	9.98938
AP3S1	12.4504	12.1317	11.9232	11.831	11.3633	12.1486	11.4907	11.5207	11.5157	11.6606	11.583	11.1675	11.6203	11.887	12.1401	11.2276	11.6552	11.5317	11.791	12.33	11.3425	11.6972	11.2958	11.4531	12.1401	11.4487	11.5317	11.1291	11.0453	11.1359	11.0881	10.123	11.1994	11.1392	11.6429	10.5439	11.7272	11.185	11.3253	11.6728	12.2263	11.4764	11.9154	12.5476	11.2921	11.3336	11.3169	11.312	10.9064
AP4B1	8.17748	7.79664	7.25437	7.69607	7.75557	8.08296	7.54905	7.80897	7.33507	7.63453	7.73937	6.324	7.20723	7.99043	8.36194	8.30778	7.67265	7.86404	7.7891	8.29684	7.74033	7.74632	7.91365	8.00341	8.06147	7.57926	8.11164	8.84913	6.64329	8.2786	7.26369	7.96864	8.02865	7.93502	7.92234	7.69888	8.18122	7.92442	7.88652	7.75967	7.63963	7.84934	7.97795	7.75583	7.50239	7.36374	7.62714	7.86112	7.74785
AP4E1	6.10004	3.507	5.56606	5.68556	5.87003	4.27306	4.55225	3.85771	5.59981	4.49704	5.28447	3.21897	5.27123	5.95727	5.328	5.42975	6.55257	6.36223	6.70816	4.80746	6.35836	6.11904	5.9989	5.97152	6.62207	5.50573	5.69687	5.28499	5.56031	5.9555	5.17533	6.1815	4.98619	6.04697	5.72184	6.83039	4.82086	6.02218	5.10868	5.79645	5.15737	6.11529	6.61865	5.74075	6.3216	6.4431	6.79453	5.96151	5.96151
AP4M1	5.81205	5.3197	2.23586	4.93897	4.21536	3.91994	6.68376	5.30264	3.18849	6.05219	5.67658	3.57972	2.98456	2.31871	6.20275	2.11404	5.56875	3.85098	5.38838	2.98186	5.83468	5.44223	5.65988	6.63548	2.62833	6.36355	6.3007	6.55743	6.88398	6.03627	6.00022	7.29651	4.28071	2.7366	5.77144	7.25942	5.88012	6.67377	6.0212	2.63292	5.98809	6.31243	3.38518	4.87362	6.40805	5.52615	5.32935	4.64123	5.67117
AP4S1	7.86145	8.28571	8.18193	9.30631	7.91121	9.61617	8.9054	8.61498	8.36856	8.81653	8.85917	8.93102	9.15665	7.51628	7.90239	7.91088	7.51804	7.64767	7.29268	7.61552	7.64896	7.52206	7.45998	7.56039	7.1684	7.7359	7.59758	7.6517	8.12259	7.61865	7.36166	7.59786	7.55084	7.63575	8.23589	7.18501	7.29154	7.6784	8.68076	7.17484	7.86936	7.99645	7.28897	7.56652	8.00584	7.90004	8.40523	8.26777	7.49654
AP5B1	5.9122	3.75531	7.04797	6.59012	5.9486	5.99297	5.26466	6.27252	5.5508	5.54757	5.98197	6.94266	5.85498	6.76137	6.24513	7.25526	6.66375	5.83292	6.52304	7.45471	6.19805	4.7619	6.99064	4.30856	4.27403	5.94738	2.17952	7.1384	3.39001	7.15347	4.93832	2.53308	6.23618	5.25926	5.25796	3.10283	4.48951	3.96091	6.19403	6.56893	6.70541	6.78399	6.48484	5.84814	5.98732	6.22448	6.43134	6.29517	5.83627
AP5M1	8.37317	8.80632	8.33478	7.9423	8.31387	8.67316	8.14653	8.44095	8.90933	9.01932	8.71296	8.36936	8.74398	8.37012	7.93369	8.17285	8.38559	8.51423	8.59366	7.6081	8.57475	8.64559	8.51423	8.51423	7.96407	8.35162	8.05774	8.25495	8.18846	8.47246	8.20785	7.90574	8.12122	8.24334	8.89642	8.27939	8.07589	8.77591	8.7481	8.60201	8.58152	8.55529	8.55272	8.48411	8.83478	8.74899	9.42729	9.05448	8.96894
AP5S1	7.09825	7.93369	9.33502	9.47367	6.86847	8.87682	9.42959	9.08193	8.50863	9.3932	8.25651	9.06097	8.82266	7.76944	7.56883	8.11448	7.94128	7.59938	7.75675	6.86929	7.84768	6.68955	8.00481	7.52705	7.90038	7.66188	6.41595	8.09121	7.30985	8.09052	7.92613	8.16554	7.45382	8.22482	6.63343	7.41749	8.15228	7.50581	6.39724	7.67068	6.96478	7.21396	7.40322	6.89688	7.27393	7.01986	6.87096	7.14701	6.63424
APAF1	6.47144	5.32136	2.86616	2.94911	6.18361	5.34902	5.55906	4.94595	5.66014	5.61804	5.88864	5.79238	5.24782	5.74102	4.37554	5.75215	5.79645	6.22782	6.08718	5.32083	6.04105	5.88677	5.43376	3.3329	6.38152	5.18789	5.49147	5.69223	5.43513	6.22808	5.51195	5.70622	4.81108	6.68321	6.06702	6.16728	4.61996	6.54422	5.9796	5.53143	5.61804	5.60342	6.01798	5.91955	5.23842	5.75859	6.2682	5.27473	5.81255
APBA1	7.63024	8.98818	7.44943	7.54106	7.10831	7.72556	9.0688	7.34877	9.2685	7.79917	7.58272	8.64696	8.43729	7.43463	7.71747	3.95149	7.60873	6.87096	6.4209	6.99561	7.51239	7.22615	7.55204	7.41982	6.69756	7.82536	7.15493	8.01266	7.11474	7.80464	6.89123	6.51446	6.62982	7.76746	7.30985	6.76355	7.94845	7.38372	6.87392	7.03221	7.09688	7.55975	6.46393	6.941	7.20888	7.31105	7.6625	6.83468	6.5764
APBA2	10.8711	10.5459	10.4398	9.77814	10.438	10.1539	9.66664	10.01	10.3448	9.86995	10.1937	10.0463	10.4502	10.9889	11.3845	10.394	11.1675	10.0691	10.6983	11.1223	10.5502	10.1883	10.5561	10.9524	11.0066	10.9317	10.243	10.6832	10.4811	10.2909	10.9889	10.7999	9.99513	10.0331	10.4468	10.4486	10.6381	10.2338	10.4098	10.9461	10.0382	10.3154	10.3582	10.0791	10.1981	10.2682	9.0085	9.96506	10.7121
APBA3	7.02284	7.2932	7.61673	7.41216	6.05171	7.67513	7.05692	7.18944	7.03604	7.30733	7.36403	7.06387	7.37206	5.23342	7.9539	7.5949	5.75331	6.32974	6.34567	7.44469	5.71044	5.7346	6.10004	5.48587	5.898	5.88572	7.63994	6.04871	4.62526	5.75884	6.75208	7.01758	4.22267	6.17112	5.97884	5.90868	6.56816	6.56123	7.01223	6.48847	6.69836	4.95148	6.56447	6.48948	5.72335	5.80059	6.47817	6.24711	6.38614
APBB1	7.38818	7.96307	7.19518	4.8794	8.55834	8.10121	7.76615	8.509	8.6946	8.13849	8.16381	6.60279	7.97653	7.90273	8.01266	7.54017	8.36894	7.80622	8.05493	5.55512	7.95079	8.00162	8.29231	8.22806	8.28535	8.32318	6.92087	6.0283	8.40087	7.80014	8.55316	9.2379	9.29027	8.55706	8.11792	9.35213	7.57518	7.89045	7.67096	7.63299	7.7162	7.95357	7.40579	6.95755	8.19938	7.98149	3.27374	7.95017	8.84805
APBB1IP	6.56365	6.50854	7.24086	8.30856	6.79667	6.44115	7.74721	6.5848	5.86779	6.83542	6.86585	5.22021	6.81098	5.16869	5.99816	5.2015	5.75536	7.44353	4.31213	6.53649	5.78757	5.87624	5.95727	5.87431	5.25031	6.31091	6.79986	4.9344	4.98187	4.8192	5.81054	3.37907	3.41721	4.93765	6.15041	5.86484	5.1236	6.35493	6.01976	5.39055	4.6234	6.75401	5.98809	5.75733	5.68118	5.72036	6.79377	6.01277	5.76515
APBB2	6.88043	7.87064	8.26743	8.53362	7.00208	7.66498	8.53315	7.58176	7.87386	7.93232	7.06466	6.84857	7.50175	7.50053	7.56106	7.54293	7.41156	7.39215	7.92234	6.61327	7.53574	7.45794	7.74915	7.67035	7.67811	7.68246	7.46115	6.97949	7.23233	6.88156	5.88083	6.45067	7.09204	7.20331	6.92951	6.92707	7.02564	7.1903	7.16225	7.22812	7.23864	6.99204	6.68265	7.36673	7.08671	7.28191	7.8523	7.01622	7.30595
APC	8.31743	7.09322	6.56262	7.32662	8.2621	6.62778	6.60446	6.64009	6.96836	6.13034	7.20303	6.38775	6.82602	8.52148	7.64802	7.99677	8.62607	8.01123	8.58826	8.11371	8.9259	8.46405	8.83228	8.44176	7.39814	9.07418	7.72682	7.17197	7.69858	7.59786	7.20442	7.34341	7.19779	7.6364	8.25217	7.20132	7.16478	8.26287	8.01507	8.14653	8.06051	8.17677	8.78337	7.94593	8.51929	8.41226	8.37668	8.59506	8.26171
APC2	6.87605	7.11891	6.76491	7.54424	6.6782	7.79428	5.51852	7.36109	7.1121	7.94531	7.31685	7.07009	7.36879	6.66135	7.50565	6.04769	6.79693	6.04746	6.28914	7.24086	6.57931	6.89446	6.79986	6.71196	6.72828	6.29745	5.46422	7.09116	6.77758	6.94456	7.42454	7.76265	7.64733	7.38962	6.21029	7.56967	6.81499	6.3114	6.31215	6.80914	6.69333	6.58455	6.62423	6.21266	6.31547	6.48714	4.45288	6.34034	6.90331
APCDD1	8.09768	6.44965	6.82874	7.60446	7.01308	6.5203	7.84046	6.43718	6.52232	6.41088	6.82001	4.7931	6.91947	7.04159	7.08017	8.45852	6.91789	6.86798	6.87826	7.21007	7.15435	7.25703	7.16364	7.03629	7.35823	7.81756	5.82453	7.63453	6.74668	6.56526	6.22253	6.32877	4.78253	6.23565	7.94464	7.71964	5.87381	7.25078	6.68584	6.88234	7.2691	7.03333	7.74721	7.47297	6.74265	6.66806	7.41837	6.86223	6.9413
APCDD1L	3.01422	5.14156	3.73567	4.28819	2.41307	3.74005	3.81511	4.43462	3.1577	3.57972	2.87023	4.56871	2.93969	3.43955	3.84763	3.23175	2.90831	6.35543	3.77513	5.08222	3.72009	3.90901	3.70121	2.79965	4.10254	3.6748	2.34345	3.85617	3.7687	4.26984	5.23978	5.59459	4.47807	2.51665	3.81842	3.74703	3.82467	5.68092	4.81621	2.89885	6.27582	3.92998	4.17264	3.59191	2.49353	4.12507	5.15416	2.37495	2.70319
APCDD1L-AS1	5.71297	5.69887	7.11975	4.97279	4.34428	4.97427	6.30912	4.50867	5.06766	5.44788	6.12833	6.10917	6.02047	5.48931	5.52039	5.07011	5.48852	5.73209	6.00947	4.77657	6.12658	4.96154	4.56511	5.67192	4.33619	4.12757	4.43337	5.64649	2.41891	2.95022	3.11954	2.68783	3.93999	4.48311	3.9178	4.9762	4.19927	5.74913	5.19189	4.2858	6.40312	6.12218	5.83909	5.82704	5.75358	5.01643	4.44993	5.21302	4.32441
APCS	3.35151	5.34308	4.9606	6.77687	5.90638	4.20983	3.24393	4.83518	5.93993	4.98285	5.37311	7.03657	5.06332	6.20376	5.49766	3.11152	6.08016	5.46336	5.43216	6.1031	4.07404	5.20037	5.23621	5.53219	5.58586	6.39423	6.44862	5.58385	4.32525	2.21741	5.40516	4.83618	6.21798	5.70344	5.78159	4.46229	6.24135	5.9966	5.36847	6.67051	6.22106	5.31356	4.6355	6.1102	5.75165	6.2088	6.4942	5.88919	5.10262
APEH	6.6072	6.93343	7.65352	7.40579	6.76822	8.23625	8.05088	8.04914	7.40296	8.1087	7.45968	8.2441	7.62929	6.61116	6.89367	2.27731	7.09116	7.19695	5.5907	7.05251	7.00064	7.09881	7.05521	7.1785	6.42316	7.07267	7.31935	3.44872	7.97865	7.00604	5.94041	8.14582	6.99589	6.20164	6.49847	7.76295	5.4431	7.00463	6.70136	6.75645	6.63474	7.31339	5.7901	5.08867	7.49896	6.80668	5.63452	6.66406	7.44826
APELA	2.2204	1.47539	1.53547	4.58624	4.69098	2.422	2.04967	1.52433	2.05282	2.29368	4.04576	5.46127	1.45702	2.86404	4.32441	3.31008	2.14471	4.17716	3.68556	2.78184	2.35389	3.10394	4.97931	1.36669	1.77768	5.98914	1.97585	2.56882	2.46638	1.7034	1.65471	5.51145	3.41001	2.5031	1.93895	5.01283	2.8923	3.34879	2.58719	1.82616	1.23896	4.38742	2.90381	5.56419	4.74716	1.32081	2.12818	3.4287	3.67371
APEX1	9.23712	8.9017	7.59303	8.50945	9.2971	8.5738	7.64552	9.22351	8.7343	9.12261	8.81799	9.41939	9.18912	9.39827	8.67025	8.04738	9.12705	9.47513	8.65608	9.31173	9.61702	9.52681	9.4281	9.31921	9.23104	9.21692	8.8446	9.32695	9.53989	9.06157	8.73867	10.4468	9.42959	9.61453	9.08979	9.88622	8.16239	9.53989	8.81906	9.16731	8.98996	8.898	8.63067	9.06395	9.53989	9.28182	9.39757	8.64746	9.10192
APEX2	5.24812	5.00401	6.60172	5.21962	5.46127	4.7652	3.18249	5.87336	4.94624	5.30236	4.80324	7.1667	5.13154	5.04955	5.67485	6.44862	6.59391	5.31938	5.70648	6.45067	6.24234	6.03977	6.14176	6.63578	6.01592	6.13129	5.76753	5.75811	4.9211	6.76974	5.41389	6.7486	5.31019	4.73591	4.3203	7.16998	5.49557	6.07674	5.71323	5.25417	5.14125	6.02399	6.20031	4.85989	5.29292	5.34205	6.69756	5.48093	6.36513
APH1A	6.47383	6.30855	6.56473	6.53649	6.37909	6.09707	7.31685	6.38281	6.6721	6.40445	6.43473	6.51315	6.0985	5.91492	7.02284	6.57536	6.24836	6.71111	6.64833	7.10162	6.4196	6.6535	6.74994	6.33726	6.4311	6.53518	6.14323	5.35745	5.14388	6.26432	7.44889	6.84694	6.24911	6.03801	6.72259	6.23149	5.61833	6.56631	6.82602	7.29441	6.941	6.6949	7.23977	7.45526	7.07572	7.05495	5.461	6.66853	6.67962
APH1B	7.49926	7.3322	7.99188	7.76874	7.44353	6.63827	7.54075	7.48581	6.91465	6.89123	7.21608	7.46964	7.20159	7.63418	6.89834	7.83756	7.71017	7.58612	7.30872	6.42245	7.42294	7.83951	7.45876	7.40631	7.20103	7.49111	8.20383	7.48216	7.7788	7.2264	7.19664	7.77227	8.113	7.69638	7.57803	7.4035	8.34838	7.47355	7.82076	7.44826	6.93962	7.53512	6.82629	6.76657	7.04769	7.12139	7.12623	7.66058	7.00879
API5	7.37511	7.11474	6.78702	7.06194	7.45127	6.68931	7.22844	7.1557	7.12989	7.27745	7.4687	7.06808	7.27884	7.42361	6.72289	6.66555	7.62321	7.59154	7.12677	6.69809	7.68548	7.25849	7.6081	7.28622	6.97082	7.81372	7.27884	6.32375	6.54076	7.19228	7.12651	7.13454	7.45187	6.61679	7.47622	7.39654	6.72475	7.11726	7.53456	7.46369	7.82107	7.33017	7.06635	7.22898	7.53851	7.64314	8.10632	7.70606	7.33602
APIP	7.50995	7.47595	5.99864	6.1862	7.58612	6.34193	5.78957	6.28076	6.73424	6.85135	6.95952	5.94994	6.75208	8.16173	7.14929	8.04914	7.49376	7.00491	6.96781	7.75464	8.29191	7.89149	7.92515	7.98256	6.70901	7.99503	7.91968	7.98695	7.03992	8.32122	7.08529	7.32634	7.51057	8.41098	8.0356	7.61276	5.88677	8.38716	7.72873	7.9648	7.27055	7.37327	6.77136	7.33047	8.12984	8.10338	8.44457	7.73259	7.89601
APLF	5.0487	4.80495	5.95398	5.36139	4.49164	4.95439	5.23228	2.29831	5.09579	2.567	5.2676	4.48658	4.37335	5.22967	6.05932	5.2528	1.57721	5.63889	5.35223	4.4512	5.94887	5.19842	5.69223	5.21497	5.49937	4.89552	4.30484	5.77301	6.92983	5.59954	5.17963	1.93978	4.71005	4.74297	4.71817	5.22612	3.32974	4.25024	4.5219	5.44223	4.70328	4.09809	5.62247	1.66599	4.22973	5.02229	5.2855	4.78358	2.7692
APLN	3.70179	6.43343	7.1075	5.78806	4.25612	6.64438	5.34572	6.59282	4.8331	6.14937	4.22114	7.88584	6.47504	6.2286	6.87852	6.47196	6.83876	6.25599	5.16838	5.38275	4.52715	5.5042	6.12684	4.04019	4.3686	4.43947	5.30639	3.88606	4.67007	6.05748	5.05459	7.37206	3.36157	6.75728	6.07967	6.79377	6.39883	3.68067	4.00291	4.39191	7.28162	6.45269	6.34113	6.12494	6.34731	4.61837	4.23492	4.56829	6.08949
APLNR	6.17751	7.07098	8.29763	5.57829	6.28313	7.1684	5.13389	4.70066	5.98381	5.275	6.30481	3.76581	7.00631	6.34113	8.81139	9.49145	8.04192	7.88453	5.35006	4.36729	7.68488	6.7335	8.00949	7.04854	6.67023	7.90108	7.80526	4.86341	6.46976	4.41336	3.54277	5.35575	2.72389	4.03587	5.9804	8.14582	6.99648	4.27677	5.88036	4.81657	5.11663	5.06125	6.45658	6.84117	6.4042	6.06313	6.41567	3.823	5.17505
APLP1	9.73621	10.6465	12.0116	11.4576	9.26514	11.0648	11.5317	11.3209	10.5419	10.8472	10.4274	12.4647	10.9433	9.32621	9.42659	9.17901	9.61529	9.26782	10.0742	9.55401	9.40573	9.29586	9.55401	9.49713	9.70218	9.2971	8.61414	10.4663	9.76773	8.14582	9.77177	10.4256	8.96549	7.97865	9.93746	9.77364	7.59181	8.7591	9.36579	8.00341	9.07002	8.77735	7.84305	7.86768	8.60201	8.96442	7.703	9.04717	9.1465
APLP2	8.71904	8.52323	7.30706	7.0009	8.898	7.90681	7.91632	8.14178	8.48327	7.88256	8.16842	8.48411	8.51682	9.47678	9.41484	9.14337	9.62281	9.85839	9.88396	8.96495	9.71502	9.57053	9.84236	9.66151	9.20827	9.84343	8.76324	9.33802	8.70864	8.96843	9.34082	9.99989	9.18848	9.54753	8.90118	9.85839	9.24411	8.90434	8.92705	9.55633	9.13071	8.98024	8.63836	8.44342	9.23443	9.16358	8.82685	8.68825	8.49971
APMAP	11.0648	10.6128	9.26917	9.24754	10.8687	10.0172	10.0078	10.045	10.1775	9.59422	10.5721	10.6313	10.7948	11.2636	11.4254	11.1539	11.3585	10.5721	10.9587	11.2318	11.5471	11.6491	10.861	10.9615	11.5012	11.4025	10.7429	10.8023	10.7875	10.7194	11.0513	11.2675	11.1392	10.7292	11.1076	11.2832	10.9587	10.4811	10.9461	11.6666	11.4962	10.8341	11.0037	10.9461	11.1815	11.552	10.2716	10.5522	11.2173
APOA1	5.13154	5.29105	4.87874	6.25113	5.35851	6.21542	6.83851	5.90109	6.19678	6.47532	5.41075	6.93406	5.40203	5.8837	5.71401	4.93533	3.08263	5.5887	3.28904	5.88138	4.35319	4.83786	4.19055	5.96693	4.05594	5.70102	5.83033	4.44774	4.21136	5.44552	5.66715	4.05594	5.6105	5.51145	5.19616	4.80849	5.18197	5.05791	4.92858	5.63071	6.56447	5.20741	5.77119	4.7148	4.78779	5.07043	6.66719	3.41777	4.50176
APOA1BP	7.85863	8.24632	8.80477	8.51805	8.64269	7.33362	8.88128	9.58401	8.45897	8.98639	8.98185	9.81853	8.10016	8.20634	7.37092	8.96337	8.79094	8.90815	8.69696	7.90178	8.75	8.28611	8.95	8.77193	8.7616	9.0085	8.85866	8.75141	9.15852	9.32406	8.79094	10.0548	8.89114	9.05102	8.62232	9.4546	7.4476	8.7616	7.94881	8.01888	8.76611	8.72306	8.14068	8.01159	8.97636	8.72932	6.58455	8.591	8.70422
APOA2	2.68441	5.72591	5.13265	6.00382	2.33354	4.59216	4.61445	3.27374	5.05941	4.6057	4.56711	4.30435	3.49215	3.14955	4.30216	3.04038	2.63904	3.50924	3.08376	3.53468	5.48353	4.31855	4.25903	4.57151	2.22186	2.78985	4.47117	2.59086	5.17621	2.54969	4.80219	5.01068	6.19522	5.41881	4.79568	3.63847	5.57984	2.75251	4.77054	4.69098	4.42247	4.56063	1.90866	3.27952	5.77377	4.1403	4.97182	3.98671	2.58661
APOA4	2.93796	2.75369	4.6436	6.28051	4.77587	4.01073	4.55151	5.86901	5.23704	4.49371	4.0971	4.28449	4.11213	5.91881	5.88549	5.58564	2.86559	2.56019	4.70651	6.87392	3.22433	3.28158	4.71406	2.37825	4.35453	5.35745	4.2055	5.83546	7.10438	5.82652	6.58928	4.17864	5.39239	3.11954	3.04707	3.36103	3.58136	4.88096	3.92205	4.64048	2.54538	5.44386	3.44605	5.6155	3.88452	4.39007	5.5759	3.71406	5.14361
APOA5	5.20458	4.47723	6.16148	3.97069	4.92758	6.10643	4.1947	5.1959	3.9665	3.72554	4.7885	6.7518	5.60657	4.01746	5.98483	5.3197	3.56488	5.08072	4.93565	6.59888	4.98813	4.98318	5.84055	5.32136	5.53929	5.95021	5.3235	4.13061	4.31213	4.86755	5.05727	5.18021	5.58537	4.72618	5.72234	2.79865	4.92082	5.00882	4.48067	5.84913	6.0283	3.95932	4.96963	5.37234	5.07927	4.33401	5.10527	4.37426	4.26197
APOB	3.61332	5.22325	4.86445	4.10961	3.92312	2.89174	5.5815	2.63357	2.34263	4.48268	3.66538	5.86049	2.39302	2.26233	2.96222	4.8641	4.52913	4.46278	4.41727	6.06511	4.71371	2.86735	4.39145	5.49349	4.61489	4.02664	4.74886	1.93689	5.93591	3.15608	4.93092	2.15392	5.18386	2.8821	3.19224	5.86306	4.69469	4.0616	5.0618	2.53982	1.88647	3.98831	4.01328	5.16869	4.58505	3.04148	2.27446	5.26682	4.36365
APOBEC1	5.58206	5.24561	4.74511	3.42936	5.32057	5.00244	5.66962	3.71791	5.35929	3.15879	3.21413	4.92493	5.46233	2.96659	4.55423	5.94837	3.38142	3.51316	6.04356	4.38392	5.31356	3.8385	4.19762	2.57128	2.02553	3.43094	3.92619	4.07039	2.097	6.46976	7.34366	5.88946	6.2175	6.28885	5.79905	4.19714	3.82186	3.75157	2.86236	4.68907	4.42643	6.00685	5.38096	3.77988	5.36193	5.02908	3.11316	2.11572	4.65481
APOBEC2	5.36847	5.07986	6.39322	6.27524	5.21302	6.96118	6.90831	5.86727	5.72286	6.35914	5.72642	2.07697	6.63854	5.56447	5.36927	6.96347	5.97454	6.02806	6.3599	5.88062	5.27549	6.40235	6.82297	7.17253	5.44657	5.87203	2.87735	5.96822	6.97483	5.94814	3.54121	3.84397	4.56147	6.29255	6.13034	6.03425	6.28802	4.90937	5.9646	6.13279	7.48881	3.689	5.9796	5.22267	5.36221	5.54836	6.25036	4.67721	3.52546
APOBEC3B	4.8101	3.98671	5.09491	4.49079	4.64775	4.20401	2.17139	4.16625	4.36091	5.01347	5.5161	2.58543	5.77428	4.77415	6.31694	3.05922	4.73825	5.15987	5.5259	5.45433	3.0575	5.67883	5.55564	6.72259	5.36139	4.32393	5.8447	5.72413	5.88138	1.74403	4.86481	5.53094	5.8442	5.69378	5.44252	5.99143	5.39753	5.78133	4.99062	4.43291	5.3061	5.46628	2.61309	5.04656	4.03019	4.72582	4.43992	2.8489	4.76043
APOBEC3C	5.1009	5.87525	7.48216	6.40706	5.42013	7.83333	7.1121	4.88096	6.1742	6.36624	5.60475	5.81453	6.69967	6.2299	7.53116	7.13479	6.46295	5.66014	4.51327	6.56311	6.07648	3.82964	5.09043	5.01583	5.20887	5.62144	6.87717	7.18086	7.10329	6.12684	7.5463	7.30254	5.37368	5.31883	5.8447	6.95781	5.88839	5.83318	4.67792	7.06441	3.03428	6.05675	6.45502	4.1881	5.72978	3.00198	6.79054	4.49164	4.83926
APOBEC3D	5.63761	5.37582	6.43818	6.69168	5.80588	6.00382	5.68947	6.74747	5.48482	5.41309	5.56419	6.5806	5.61161	6.74241	3.75353	6.21389	7.04965	5.6409	5.97573	6.3769	6.34492	6.34731	5.45252	6.69093	6.40366	6.49898	2.572	2.23813	5.11867	4.24145	2.29494	5.75709	3.08151	5.40288	5.68923	4.06613	2.83512	2.30049	3.84665	6.41335	6.06313	6.07231	6.31642	5.15619	5.17295	6.0084	6.45013	5.68974	5.6656
APOBEC3F	5.84261	5.67563	7.47051	7.16077	3.27374	6.81716	6.5142	6.20089	6.2035	6.27025	6.14298	6.7922	6.80012	5.07346	6.28076	6.66188	5.13834	5.13443	5.89113	4.19762	5.30475	5.03925	5.45383	5.79166	4.96932	6.02533	5.85139	7.16727	4.74814	5.24368	5.70892	4.47943	5.05043	6.09081	5.30938	5.06733	5.43729	6.43261	5.37311	6.67604	5.469	5.6147	6.47763	6.54022	5.87578	4.82565	6.14781	5.70775	5.31909
APOBEC3G	4.6367	5.87902	6.34006	5.21552	5.82652	5.97405	3.91735	3.05863	6.07179	5.59618	5.58792	3.81076	4.51365	5.59981	4.67392	6.11502	5.38039	5.64824	4.96745	5.76861	2.53428	5.36058	5.96796	5.06268	4.16523	5.19269	6.955	4.57941	5.35414	2.56019	5.27738	4.44134	5.85312	6.33906	6.16438	5.63711	5.56606	5.51432	4.69657	4.99162	5.15647	4.39308	3.65771	5.08691	4.98879	4.79664	6.15937	4.46702	3.01422
APOBEC4	4.73196	5.50629	6.18517	6.06239	5.96796	6.23589	4.33845	5.39267	5.30748	6.37184	4.89521	3.53628	5.76437	2.18722	5.50138	5.49068	5.51298	2.09371	5.3164	4.90022	4.34793	4.58542	5.09075	6.41806	6.21389	6.50131	5.01503	5.95672	6.00535	5.85898	6.38307	5.46308	6.0185	7.04825	5.98558	4.34613	5.18053	1.66299	5.82961	5.9117	5.57249	5.37255	5.33875	6.04769	5.41075	3.85202	5.30774	4.41599	5.15416
APOBR	5.06983	4.06664	3.54277	2.44469	2.98239	2.99322	3.36855	2.81059	3.65369	6.21602	3.18568	4.632	5.24228	3.507	3.03428	3.51211	3.04641	5.05431	5.40802	6.83542	2.34825	3.12616	3.19889	4.6057	2.01795	2.43573	2.57877	2.6228	4.78956	5.33017	4.91029	6.0656	2.58602	3.94304	2.1331	5.83133	5.03401	3.02626	3.51546	2.95432	3.07621	3.00842	2.81236	2.96278	5.32057	4.7885	5.58411	2.57006	4.95941
APOC1	7.91529	8.40285	10.2535	10.2548	7.37124	9.11888	10.8662	7.76395	8.33095	8.46065	8.41308	8.88664	7.99468	6.9732	7.17731	8.3798	6.83851	8.57252	7.30901	8.02792	6.6317	7.06919	7.4544	7.81121	7.18223	7.26511	8.16593	7.68613	5.92657	6.17013	5.05611	6.92758	6.67292	5.90083	6.08824	7.20467	5.83442	5.7823	6.84387	6.77866	7.22927	7.41631	7.47324	7.28678	6.4125	7.37296	5.99096	6.11348	6.61949
APOC2	5.37181	4.51283	7.41125	6.84117	5.54029	5.98558	7.4101	3.70447	5.97757	4.57275	5.49245	6.189	5.83982	5.1553	6.13454	5.50982	5.68823	5.38707	3.91514	5.39108	5.37783	5.96128	4.93533	5.56822	5.19189	5.23674	5.90918	5.15195	6.04301	6.24234	6.00893	5.47816	6.10082	6.16886	4.94822	5.94098	6.37795	6.0507	5.23648	5.7756	5.30748	5.17991	5.70518	5.41985	4.79731	4.59329	5.48587	4.98557	5.20067
APOC3	5.16691	4.72804	4.41024	4.9944	4.40673	4.25253	4.71709	3.45249	4.07776	2.81001	3.31793	5.1785	5.60575	5.16949	6.25413	4.32946	4.28166	3.14476	2.97577	3.20266	4.11213	2.17057	3.43361	4.71888	3.16658	5.14766	3.16603	4.4728	4.81883	3.09683	3.91299	2.65437	4.89619	7.02284	4.0493	3.51983	6.54718	4.53825	3.39972	3.5182	4.74189	5.1896	5.54604	2.53741	4.07662	3.24875	3.77667	5.26378	3.97326
APOD	7.98256	9.90223	11.6552	11.0613	8.74305	9.36436	11.0453	9.76577	9.68596	9.74111	10.1567	9.91547	9.76284	6.88951	7.35853	8.58656	6.7619	8.50301	8.94893	7.495	7.39383	7.83431	7.44263	8.13518	6.52585	8.702	6.51368	8.12802	7.58882	8.0812	9.0933	8.1794	8.73521	8.77936	9.52134	10.7448	6.44834	8.7245	7.703	8.54858	7.43129	9.15912	8.53762	8.44295	8.46901	8.35901	8.582	9.04235	9.0429
APOE	8.72306	8.74948	11.4397	10.7875	8.20634	9.81969	11.0713	9.2971	9.00507	9.54324	9.45316	11.0199	9.34931	7.58491	8.56328	10.1539	8.37552	9.17696	8.20855	8.77003	8.22251	8.53991	8.69272	8.78845	8.18846	9.00021	9.05448	9.4125	9.11888	8.0595	10.0022	9.33032	9.15235	9.33244	8.4268	9.72692	9.0886	8.50389	8.81245	8.88944	8.28383	8.81449	9.34576	9.23712	8.36816	8.83993	6.86418	8.17208	8.44589
APOF	1.86836	1.29477	6.07104	5.6105	2.58304	4.39007	4.11213	1.58134	4.15544	5.78577	4.41636	1.80968	2.13531	1.95829	5.95451	2.17812	1.80642	2.35595	5.16105	3.44546	4.48479	1.66446	2.4733	5.88036	4.79202	5.06671	5.7855	4.73368	2.15994	2.18401	2.66992	3.98035	3.37907	3.1164	3.53468	3.55272	3.48315	3.29572	5.04747	1.59871	1.09739	1.89858	4.70859	1.91504	1.45702	2.2004	2.85777	1.59308	4.3221
APOH	3.74976	2.62464	3.45461	3.96809	5.2701	3.59968	3.30048	3.93357	3.04869	3.11954	2.45414	5.87051	3.28111	1.84886	5.27446	2.86967	3.25629	3.2477	3.38939	2.45541	3.39496	4.6924	2.99549	5.25666	5.63452	2.79737	5.21905	5.2035	3.23937	5.99972	5.62491	4.51782	5.97123	5.86254	3.8487	5.26177	5.2528	5.34205	3.40252	3.55921	2.68125	4.67197	3.9064	3.20867	4.61023	2.88838	4.57941	4.49499	2.61551
APOL1	2.51976	3.62312	6.38586	5.69662	2.74698	3.01756	4.38392	3.64978	5.62563	4.13014	5.90109	4.82431	5.92446	4.43382	3.43852	2.65244	3.84984	3.83413	6.26792	6.29305	3.35778	5.8708	2.65056	4.40982	5.69711	4.97997	5.55564	6.07674	7.73909	7.17087	3.68556	4.36257	5.15935	4.50261	5.15737	6.35355	4.86018	5.21106	2.74637	5.19134	5.69611	5.18246	4.89027	4.72908	3.45198	4.26984	3.05983	6.03676	6.24885
APOL2	6.77785	7.29097	7.30474	7.09094	7.22384	8.064	8.16352	7.03248	7.31965	7.15347	7.49141	8.63483	7.16309	8.00341	8.04878	8.27939	7.89531	7.45127	7.92575	8.18999	7.07547	7.91155	7.70515	7.42896	7.22559	7.69131	7.88489	8.96949	8.65752	8.68118	8.85239	8.6679	8.77295	7.98695	7.20217	8.75369	9.17566	8.3927	8.77398	7.87613	8.63157	8.05228	7.2406	8.13308	7.84275	8.23589	7.8281	7.9553	7.91298
APOL3	3.79151	5.90688	6.35306	6.55801	5.27901	6.91895	7.87417	5.98705	5.32057	6.65247	6.52103	5.33766	5.98304	4.49704	6.02483	5.8718	5.66222	4.84697	5.94837	6.36457	5.87381	3.10949	5.99738	4.28671	2.70499	5.75686	3.95413	3.72169	4.27081	2.29972	6.59602	6.10542	4.37509	6.68213	5.82346	4.70066	6.70023	4.94056	2.79392	5.4156	4.94506	6.34275	6.2883	6.87312	5.03097	6.65115	6.18955	5.36748	5.91728
APOL4	3.80637	4.95878	3.85716	4.98465	4.2998	4.76628	4.21725	4.68019	5.00095	5.0624	3.24603	4.11012	3.97069	4.65441	4.02303	4.63713	3.83964	5.13265	4.69923	5.14905	5.06983	4.63975	4.79376	4.93597	4.32992	3.56374	5.76995	6.14859	5.76586	4.16666	6.97539	5.31831	4.57505	5.49508	4.74644	5.29206	5.01318	4.61996	5.41309	4.57982	2.98561	5.08896	4.89796	4.76805	5.32911	4.89448	5.47316	5.13072	5.25363
APOL5	2.98788	2.6793	2.64019	2.71461	2.26647	2.21083	2.41573	2.33025	2.86351	2.69637	2.24658	2.18722	2.26846	5.20944	2.47156	2.75723	2.17882	5.05493	2.04718	5.3382	2.55901	2.25228	2.67053	3.5521	2.25146	2.53741	3.91836	2.68374	6.05574	4.23018	4.20357	3.92833	4.13158	6.78228	2.3495	5.36058	3.24348	2.62644	2.75604	2.82268	3.94046	2.52041	3.48714	2.33416	2.48214	2.72907	2.98396	2.58356	2.91659
APOL6	5.31831	5.22725	6.19779	6.02533	5.31748	5.7599	6.29986	5.25144	5.31019	5.99484	5.53929	6.35382	5.20713	6.20801	6.15759	4.7553	5.83931	4.33889	2.92276	5.39864	5.38918	5.49867	5.46204	5.21382	6.19273	5.78255	5.85549	3.11052	4.95341	3.9983	5.97853	5.32083	4.24477	5.59459	4.86974	5.11465	4.81206	5.30748	5.37449	4.89353	4.7773	4.97458	5.75287	5.47241	4.11809	5.50111	6.0266	4.09301	5.37731
APOLD1	8.60655	7.82644	8.98083	9.01813	8.12731	9.06036	10.1523	7.67425	7.57327	8.26171	8.43062	8.48283	8.54813	8.28495	6.62076	8.7245	7.76068	7.98324	8.87195	7.37933	7.68212	6.94316	8.3927	8.43062	6.95143	8.2486	9.10122	8.20673	8.61961	7.42423	9.41783	6.81098	8.06661	9.05157	9.08307	8.8508	9.3762	8.62892	8.71815	7.92647	8.95444	8.63713	9.63849	10.0842	7.93434	8.33673	10.1579	8.73816	8.18091
APOM	3.46708	5.07163	4.09862	5.14562	5.61392	5.85442	5.14246	5.39507	5.29116	5.90662	5.36193	5.03825	5.89577	4.91425	5.31583	4.74963	5.07507	6.29986	5.2615	4.99963	5.83369	4.99192	5.4812	6.17163	4.15301	5.70393	5.55881	5.48668	5.34383	4.93221	3.60635	5.81027	6.27615	4.95439	5.72955	4.77555	3.59865	4.81721	4.8516	5.60921	4.44258	5.40288	3.19723	5.28037	4.47943	5.61288	3.58569	5.70102	5.31611
APOO	8.78694	8.35162	5.29912	6.12781	9.55401	7.55599	8.03155	9.31319	7.34171	8.8688	8.9371	8.98818	8.6997	8.8232	7.4582	6.83518	8.96495	9.62281	8.08767	8.25333	9.71863	9.64978	9.4042	10.0855	8.53668	9.27763	10.0944	9.80626	9.3018	9.04125	9.17566	10.0614	10.0601	10.0805	8.92161	10.1749	9.52366	9.55482	9.07832	9.25432	9.78009	9.54905	8.93595	8.89691	9.99167	9.68125	9.72863	9.1648	9.6933
APOOL	7.86469	8.32828	7.52421	7.33417	7.51658	7.85732	7.67453	7.679	8.05913	8.12369	7.78271	7.30223	8.15367	7.71144	7.25346	7.8398	7.68091	7.16504	7.80657	7.71271	7.7691	7.72906	8.17285	8.2027	7.69379	8.12087	7.57708	7.771	6.87392	6.79821	7.32555	7.83884	6.94536	7.25676	7.79535	7.74226	7.44704	7.83787	7.35448	7.75178	7.56855	7.47622	7.51866	7.98794	7.77192	7.84177	8.36979	8.18193	8.24006
APOPT1	7.87326	8.52062	9.61378	9.51463	8.06761	9.14587	9.63939	8.51074	8.35606	8.51725	8.37785	9.50128	8.2942	8.15399	8.53715	9.31722	8.20673	7.75615	8.41017	9.17211	7.94128	7.95763	8.14433	8.39562	8.94143	7.74542	8.49722	8.39562	7.37234	8.16285	9.08626	7.52769	8.54909	8.5424	7.94394	7.72996	9.14724	8.20233	8.13415	7.97966	7.68779	8.21192	8.08875	8.74592	7.79042	7.62777	7.26511	8.15367	7.49592
APP	11.2874	11.2832	10.8875	11.1815	11.2276	11.4306	11.203	10.9729	11.3803	10.8265	10.8662	10.59	11.0007	11.0977	11.4068	10.7362	10.6148	11.1953	11.1884	11.462	10.6962	11.1044	10.6922	10.9702	11.1781	10.6742	10.05	9.89036	10.1176	10.2356	10.0212	9.03295	8.65206	9.59987	11.2636	8.5441	10.6832	9.97901	11.8037	11.0745	11.0326	11.3845	10.9675	11.3381	10.9675	10.9347	10.8739	11.2066	10.3482
APPBP2	8.55041	8.85917	8.09017	8.20012	8.53803	8.55139	8.20383	8.56016	8.70581	8.91143	8.92316	8.43729	8.62422	8.83744	8.81752	8.34526	8.93163	8.51805	9.15852	8.62654	8.60697	8.7616	8.81855	8.53494	8.81245	8.52105	8.4577	8.48161	8.72588	9.05515	8.62138	7.94294	8.4611	8.89227	8.71625	8.02941	8.60475	8.56412	8.87195	8.61005	8.89	8.71815	8.89488	8.81245	8.74204	8.82981	9.32194	8.79891	8.33095
APPL1	7.97337	6.99954	6.24135	6.93633	8.39186	6.86006	6.84586	6.69119	7.60235	7.33507	7.37264	6.10542	7.35764	8.34226	7.77624	7.594	7.86208	7.83431	7.96726	7.67196	7.50086	8.02657	7.59271	7.88322	8.04453	7.89011	7.25794	6.70701	7.30308	7.58612	7.74946	6.60307	4.48395	6.33958	8.33673	7.36613	5.89527	7.36819	7.43798	8.08405	7.98565	7.80993	8.15125	8.13989	7.99364	8.20306	7.88552	8.58699	7.48032
APPL2	6.27899	5.60604	5.10409	6.319	5.488	4.16478	6.53624	4.39145	6.26301	4.88231	5.6409	6.32135	5.10025	6.65799	3.36644	5.25144	4.99349	6.04917	4.15107	1.74147	5.12526	6.31416	5.054	3.66647	6.8499	6.29096	4.82289	6.97058	7.0443	6.21602	5.20067	6.20481	6.30724	5.6071	6.70954	6.6264	7.01841	6.37582	5.7756	5.64579	6.13914	5.99788	4.40807	2.2579	5.50681	6.11043	4.59672	6.24567	5.45252
APRT	5.33294	8.30273	8.11942	8.09879	7.03502	8.99961	8.22438	9.18556	8.84349	9.63668	8.59828	8.64934	8.80002	6.35306	7.39654	5.88297	7.10102	7.15774	6.61922	5.10773	7.04769	6.50364	7.34935	6.29176	6.73691	6.99229	4.8682	6.54749	5.67586	6.97618	6.08338	7.52737	6.98492	6.7532	6.60875	6.57826	7.05856	6.99278	5.99534	6.73476	5.67168	7.03135	6.2129	6.85377	7.3322	6.97143	6.38857	6.81075	7.18738
APTR	6.77992	5.99714	4.66929	5.11157	6.89886	5.38465	6.0286	5.76943	6.36432	5.57532	6.11403	5.49711	6.1542	7.28842	6.75152	5.93163	6.3911	6.49525	6.50053	6.23223	6.94948	6.22943	7.14303	7.17539	6.5806	6.75152	7.05917	5.90918	5.38124	5.70291	5.02749	6.32452	5.51936	6.32664	5.8718	6.69093	5.12413	6.82471	6.4199	6.04056	6.32188	6.50312	6.87474	4.91895	6.88398	7.00745	7.90848	6.19379	6.6055
APTX	6.86529	7.17393	7.12677	6.12523	6.74668	6.92951	6.59282	6.76273	6.9553	7.20043	6.86475	6.57721	6.87474	7.82281	7.50494	6.9139	7.31454	7.13535	7.27995	6.22574	7.69573	7.14645	7.71903	7.30758	7.47862	7.77484	6.16728	7.00295	6.59657	6.59066	7.5843	6.9413	5.62893	5.75686	6.89279	7.04214	6.40779	6.91947	6.41489	6.64858	6.3206	6.50392	6.9067	7.01074	7.06194	7.00004	6.55476	6.75542	7.17596
[truncated: 20,651 more rows]
[truncated: 112 more columns]

## Sheet: GSE12206
id	GSM3454153_Control	GSM3454154_Control	GSM3454157_Control	GSM3454158_Control	GSM3454185_Control	GSM3454186_Control	GSM3454161_Control	GSM3454162_Control	GSM3454165_Control	GSM3454166_Control	GSM3454145_Control	GSM3454146_Control	GSM3454169_Control	GSM3454170_Control	GSM3454173_Control	GSM3454174_Control	GSM3454149_Control	GSM3454150_Control	GSM3454177_Control	GSM3454178_Control	GSM3454181_Control	GSM3454182_Control	GSM3454155_Control	GSM3454156_Control	GSM3454159_Control	GSM3454160_Control	GSM3454187_Control	GSM3454188_Control	GSM3454163_Control	GSM3454164_Control	GSM3454167_Control	GSM3454168_Control	GSM3454147_Control	GSM3454148_Control	GSM3454171_Control	GSM3454172_Control	GSM3454175_Control	GSM3454176_Control	GSM3454151_Control	GSM3454152_Control	GSM3454179_Control	GSM3454180_Control	GSM3454183_Control	GSM3454184_Control	GSM3454137_Treat	GSM3454138_Treat	GSM3454141_Treat	GSM3454142_Treat	GSM3454089_Treat
[truncated: 32,075 more rows]
[truncated: 51 more columns]

[truncated: 2 more sheets: GSE28146, GSE29378]
