# Supplementary material for: Characterization of gene expression profiles in Alzheimer’s disease and osteoarthritis: A bioinformatics study
Source: PLoS One. 2025 Feb 7;20(2):e0316708. doi: 10.1371/journal.pone.0316708 (PMC11805404; doi:10.1371/journal.pone.0316708)
Supplement: S2 Table — (XLSX) [file pone.0316708.s002.xlsx]

## Sheet: GSE55235.normalize
id	GSM1332201_Control	GSM1332202_Control	GSM1332203_Control	GSM1332204_Control	GSM1332205_Control	GSM1332206_Control	GSM1332207_Control	GSM1332208_Control	GSM1332209_Control	GSM1332210_Control	GSM1332211_Treat	GSM1332212_Treat	GSM1332213_Treat	GSM1332214_Treat	GSM1332215_Treat	GSM1332216_Treat	GSM1332217_Treat	GSM1332218_Treat	GSM1332219_Treat	GSM1332220_Treat
A1CF	6.95812	6.44481	7.20302	7.0641	7.28326	7.17879	7.60563	7.64868	7.05112	7.12095	7.35425	6.93493	6.86981	6.61902	6.71617	7.08721	7.24727	7.44784	7.07608	7.35299
A2M	10.3211	10.6858	11.105	10.7477	11.5247	11.4458	11.3191	11.1473	11.5646	11.0978	11.454	11.2104	10.9186	11.3301	11.1684	11.238	11.3376	11.5731	11.4458	11.4458
A4GALT	5.69295	5.76386	5.95488	6.69068	6.62385	5.53125	7.12261	7.3328	5.96216	6.00594	5.948	5.23499	5.62807	5.39722	5.49065	5.53014	5.39376	5.21766	4.97586	4.55405
A4GNT	6.01177	5.60245	6.70511	6.14734	5.93415	5.89159	6.41708	6.29972	6.20493	6.38984	5.19318	5.50313	6.25392	5.53761	5.73562	5.51835	6.37279	5.75974	5.83016	6.45657
AAAS	3.51278	6.07131	4.18094	5.82982	4.72814	3.83024	4.88769	4.31837	5.06998	4.63648	5.51473	6.61771	6.00713	6.04983	3.35002	4.53834	4.75894	4.93944	6.53448	6.3188
AACS	8.15315	8.12793	7.63	8.41984	7.97384	7.357	7.25197	7.30057	7.44571	8.57984	7.47684	7.55445	7.95746	6.50921	6.87514	7.13144	7.29195	7.13592	7.13885	7.27535
AADAC	2.72264	3.56413	1.36601	2.72945	3.06278	3.32136	3.5647	3.94216	2.80008	3.40468	2.52165	3.90813	2.80227	3.3124	3.01298	3.13785	3.04701	3.3565	3.3565	4.02627
AAGAB	6.0018	6.14859	4.8418	6.19965	5.8795	5.75835	5.96216	4.95667	5.41714	5.66231	5.52325	5.64413	4.98714	5.51422	5.52373	5.0417	5.22799	5.28798	5.84486	5.03519
AAK1	4.90312	5.53339	5.04676	5.3369	6.29109	5.78032	5.89754	6.05796	5.6642	5.5416	5.75433	5.11863	5.22434	5.78157	4.84929	4.87224	5.64672	6.37224	5.87176	5.88081
AAMDC	6.25117	6.48232	6.68841	6.10546	5.58127	6.20316	5.81726	6.03801	6.25468	6.17945	5.83247	5.90712	6.21085	6.20573	6.17343	6.62406	5.87502	5.87747	6.29519	6.17071
AAMP	7.49329	7.99931	7.56791	7.68509	7.84056	6.95938	7.51922	7.18446	7.76574	8.10038	7.04989	7.11396	7.89718	7.10331	7.45807	7.15561	7.53009	7.55933	7.50641	7.70135
AANAT	2.03344	1.39713	1.31024	2.05382	2.43109	2.07149	1.78751	2.72945	2.02235	1.95221	1.82077	1.77814	1.98127	1.85269	1.75264	2.15282	1.87636	2.19936	2.0273	2.3993
AAR2	7.68945	7.83013	7.88828	7.67698	7.89302	7.38102	7.98202	8.04252	7.84948	7.93805	7.8069	7.83523	7.74845	8.0007	7.74548	7.84291	7.94197	7.98722	7.8295	7.94828
AARS	8.97286	8.94118	9.19343	9.13788	9.02701	8.383	9.60716	9.06079	8.78584	9.47575	9.36329	9.02138	9.14904	9.31293	9.13156	9.04936	9.04305	8.92301	8.81381	9.30675
AARSD1	6.82052	6.87704	6.81705	7.11432	5.92826	6.01264	6.29589	6.12015	5.95704	5.74715	6.47694	6.15828	6.84301	6.83786	6.68666	6.23508	6.2487	5.41548	5.81689	5.93651
AASDHPPT	7.96008	8.04343	7.86613	7.48001	7.58391	8.18256	7.78008	7.08462	7.93062	7.43911	7.25076	7.85977	7.73946	7.55136	7.75114	7.68578	7.46328	7.81234	7.61771	7.15881
AASS	5.97801	6.87291	5.19941	5.94222	6.61763	6.42947	5.97224	5.89754	6.38128	6.10683	4.13825	2.9095	4.69313	4.80865	4.65667	4.18973	3.43652	4.18631	5.18107	5.06224
AATF	7.77684	7.9759	8.10792	8.10366	8.11866	7.60115	8.08568	8.01517	8.40809	7.34223	7.6216	7.21382	7.04989	7.64951	7.12356	7.97457	7.79933	7.60194	7.46005	7.53688
AATK	6.19029	5.29626	6.95136	6.3404	6.76401	6.55554	7.26091	6.93712	6.33986	6.26679	6.41883	6.3001	5.60797	5.80708	5.50018	6.21642	5.66014	6.25095	6.58801	6.59555
ABAT	6.94634	7.01744	6.70575	6.01752	5.32947	5.61578	4.60523	3.45414	6.27303	5.21471	5.6349	5.43959	6.19801	5.61397	6.13355	6.05278	5.34924	6.03215	5.54707	5.56644
ABCA1	8.04865	8.79345	8.22699	8.16773	9.22718	8.89682	8.05829	8.94118	8.63046	8.05829	8.12757	8.1183	8.1432	7.82758	8.41341	8.29413	8.36742	8.96177	7.98659	8.56641
ABCA11P	6.0812	4.80252	4.72663	3.10751	5.76328	5.90778	5.72876	5.25707	5.68906	4.94912	4.42378	5.23499	5.3479	4.07846	5.03372	5.26441	5.63302	4.93401	5.20488	5.77567
ABCA12	1.85567	4.21428	4.90801	1.3722	3.30583	3.91843	4.75202	4.47816	2.13194	3.62172	4.06393	4.19658	3.52348	2.12163	4.24747	1.34777	1.58097	3.09096	3.21116	3.96012
ABCA2	4.24257	5.0171	5.00795	4.96053	5.41309	5.28999	4.98161	5.64995	5.66942	5.41309	5.35772	5.92069	5.4	5.44092	5.37997	5.85638	6.43848	6.46631	5.94979	6.34001
ABCA3	3.77502	5.55333	5.54597	5.57122	4.60145	3.97513	5.0023	2.9948	4.96631	5.3033	5.39331	6.21462	6.01636	5.82517	5.55784	4.38284	6.49248	4.93401	6.46049	5.96397
ABCA4	3.84028	3.40538	3.83477	3.43617	4.93583	4.13059	4.82711	4.92509	4.21875	4.09464	4.37778	4.52928	3.61117	3.59599	3.52465	3.07989	3.5565	4.21108	3.64411	3.37451
ABCA5	6.63502	6.89999	7.47137	6.98284	6.21986	7.27467	6.6971	6.70898	6.97449	6.96972	6.55442	6.2034	6.11687	5.81737	6.08835	4.85601	6.27544	6.27665	6.08138	5.64937
ABCA6	7.47657	7.26941	7.2681	5.59771	6.31727	6.67834	5.08606	6.25682	7.30376	6.5168	5.08789	5.97756	6.86193	6.53718	5.56772	5.82408	5.37828	6.76825	6.24459	6.2243
ABCA7	5.24876	5.55814	5.94672	6.45603	5.9687	5.84363	5.78614	6.51611	6.21577	6.06082	5.87338	5.89597	6.32421	5.80708	6.22554	6.26995	6.53574	5.89799	5.87176	6.15828
ABCA8	9.27411	8.86704	9.52486	7.03112	8.2506	9.61142	7.38809	8.17633	8.805	7.85011	7.10027	8.15484	8.8994	8.59425	8.90657	8.42376	8.07496	7.5	8.62921	8.52605
ABCB1	6.06214	4.97417	5.32465	5.31834	5.50911	6.14465	4.56737	5.40996	4.88238	4.83161	5.58208	4.29187	5.23399	5.7745	4.09429	4.97348	5.67415	4.15548	5.14238	5.16741
ABCB11	4.21793	4.40814	3.90213	2.44969	3.1484	3.6959	3.64953	3.71632	3.15967	2.47983	3.45058	4.15646	3.65374	3.15725	3.05529	3.90765	2.77047	2.95847	3.06547	2.88136
ABCB4	3.11275	1.59548	3.99561	2.98312	2.56702	3.7563	2.50787	3.39143	1.87422	3.7954	1.37703	3.14516	4.51013	4.43535	2.31898	2.87519	4.34705	2.9095	1.66818	3.42815
ABCB6	4.95701	4.67445	6.11248	5.72921	4.91136	5.32947	5.77567	5.34416	5.87982	6.20316	5.81389	5.09688	5.9469	5.97711	5.89217	5.5416	5.79306	6.05945	5.97527	6.2187
ABCB7	6.20715	6.42189	6.7931	6.16163	5.80499	6.28821	5.22829	6.34845	6.52151	4.87646	6.02064	6.10683	5.31114	5.6216	6.39911	6.66154	6.05566	5.12682	5.68621	5.59004
ABCB8	3.89616	4.31078	4.19694	4.01619	4.88321	4.16329	4.90334	4.06811	4.5909	4.58382	4.55577	3.9836	4.55547	1.98867	2.6825	2.73191	4.43889	4.39933	4.34705	4.39995
ABCB9	4.36883	2.91046	3.0687	3.32347	3.92368	3.50384	3.58258	3.24501	3.71346	3.80775	2.55541	4.10945	1.94238	3.32876	4.16855	4.52058	4.03557	2.82631	2.60976	2.64482
ABCC1	7.49143	7.47243	7.41787	7.43009	7.70448	7.4908	7.62793	7.41871	7.42428	7.31085	7.66937	7.16113	7.74269	7.79099	7.05205	7.35936	7.15425	7.11872	7.35522	7.14795
ABCC10	7.53777	6.94837	6.94527	6.79953	6.56578	6.86276	6.91587	6.7362	7.06674	6.71527	7.71141	7.31168	7.79236	7.21571	7.11872	7.07724	7.15561	7.31038	7.23669	7.21069
ABCC2	4.93932	4.87446	3.34121	2.29002	4.66456	3.86172	4.48112	3.8349	3.47363	3.42743	3.94033	4.71268	5.79837	2.32512	2.97605	5.60185	3.12622	3.3565	3.57747	2.88136
ABCC3	4.41142	3.53177	5.89859	5.85391	5.29105	4.8418	4.51063	4.25913	6.43343	3.71564	7.29967	7.93869	7.72454	5.3706	7.61438	6.78538	7.29643	7.83071	7.23537	6.31599
ABCC4	5.08816	4.62115	5.11213	5.56454	5.16546	5.10839	6.44826	4.80395	4.40473	4.8345	4.90262	5.3588	5.07618	5.32031	4.3339	6.11459	5.09543	5.28798	5.51771	5.21013
ABCC5	7.96687	7.95324	8.16309	7.54586	7.83336	7.60115	7.62977	7.69492	7.58994	7.85931	8.32279	8.297	8.50276	8.10366	7.89069	7.73882	7.9627	8.3571	7.99772	8.28481
ABCC6	3.87199	5.13462	5.63302	5.27628	5.85119	6.66521	5.0153	5.58759	5.38596	5.58555	4.61588	5.82212	6.97389	5.6642	6.22326	5.80708	5.26	5.91546	6.06863	6.13678
ABCC8	2.85287	2.13908	3.32276	3.08171	2.92425	2.32743	3.46948	3.61768	3.20612	2.76452	3.46749	2.6043	3.00428	3.28444	2.94563	2.80915	3.01968	3.05207	2.83009	2.56238
ABCC9	5.64891	5.0448	5.30562	4.72238	5.58706	5.1578	5.52139	5.58183	5.12317	4.83237	5.2273	5.12071	4.29776	5.48303	5.19959	5.03655	4.94834	4.82678	5.08077	5.147
ABCD1	6.49041	6.36797	7.06094	6.59986	6.79818	6.50958	6.86636	7.28051	7.2646	7.15863	6.96022	6.87909	6.93849	6.99829	6.23212	6.38947	7.31168	7.20159	7.06094	7.41198
ABCD1P2	3.21711	3.16714	3.53177	3.18527	3.45121	2.89312	4.1728	3.36594	3.20612	2.47159	1.32668	3.5592	2.38466	3.56319	2.12972	3.62968	3.5962	2.72646	2.65758	2.95248
ABCD2	3.88509	4.39933	3.07454	4.24689	3.77403	4.80695	2.54304	3.59414	4.84641	4.94349	2.89493	4.04902	3.25954	4.53623	3.83605	3.36375	2.39249	4.02844	4.41762	4.92094
ABCD3	7.46635	7.38472	7.21671	7.01257	6.83525	7.32428	6.3542	5.63413	6.89898	6.94191	7.54734	7.3912	7.55844	7.8532	7.63609	7.4267	7.75514	7.09707	7.16477	7.1296
ABCD4	5.82071	5.8077	5.72695	6.54074	6.35901	5.43776	6.62827	6.69283	6.68484	5.95684	6.25117	6.02464	6.41315	6.06145	5.81123	5.56087	6.49549	6.39973	6.60762	6.38643
ABCE1	7.54734	7.55214	7.37644	7.962	7.4782	7.23054	8.23392	7.39474	7.0409	7.38277	7.07876	7.71922	7.00454	7.31907	7.82432	6.97499	7.57306	7.48937	6.93298	6.81054
ABCF1	8.6515	9.06656	8.77644	9.30523	9.09867	7.86465	9.16103	9.21312	8.51856	8.67907	8.47987	8.40809	8.2704	8.29118	8.22576	8.61806	8.21175	8.25365	8.05806	8.26382
ABCF2	7.18384	6.92263	6.13868	6.61403	6.76231	5.63869	7.19459	6.94722	6.22506	6.46061	6.32688	6.19725	6.57688	6.33541	6.10817	5.99837	6.25606	6.05828	5.97496	5.94485
ABCF3	7.50615	7.29052	7.54305	7.32449	7.05818	6.9184	7.41279	7.43061	7.28051	7.55655	7.23624	7.02902	7.36202	7.52356	7.24504	7.32449	7.59486	7.29735	7.05303	7.3912
ABCG1	6.14197	5.99049	6.18685	5.76677	7.19055	6.37053	7.47021	6.72248	6.56104	6.91022	6.20516	6.43712	6.29138	6.43568	5.70813	6.02031	7.14405	7.44954	6.48582	7.09921
ABCG2	6.15046	6.29083	6.01192	6.16163	5.48284	6.26642	6.2788	5.83084	5.96514	6.72394	5.83479	6.25789	5.52994	5.86208	6.20493	5.22154	5.27653	5.80659	6.13984	6.27241
ABCG4	5.72074	5.2026	6.19689	6.04763	5.66963	5.64969	5.56915	5.87391	5.08102	5.79772	6.01069	5.42197	5.08697	5.85547	5.51835	5.99398	6.19653	5.53321	4.83122	6.22056
ABCG5	1.27711	2.41659	4.40142	3.77403	1.81995	1.6458	2.08029	2.14862	2.02235	1.35079	2.50608	1.69605	3.83504	3.90882	1.75264	1.02862	4.08698	2.51264	1.76137	1.55911
ABHD10	7.9389	8.34163	8.75718	8.10422	7.45682	8.06928	7.35277	7.53299	7.6914	8.29335	8.41901	8.32906	8.50823	8.4626	8.68551	8.70467	8.26612	8.316	8.67199	8.60575
ABHD11	7.11894	7.34223	6.02926	7.36336	7.0655	6.3068	6.40638	7.12071	7.02074	7.10186	7.04506	6.88516	7.29693	6.79285	6.86429	7.322	7.26048	7.08933	7.20467	7.37408
ABHD14A	7.0009	7.11217	7.52627	7.45072	6.90802	6.60721	7.08912	7.61611	7.40976	7.4939	7.73401	8.56434	8.00294	7.87003	7.65812	7.6744	8.05147	8.07896	8.1432	7.63586
ABHD14A-ACY1	5.83428	6.0589	5.22389	6.61021	6.10264	6.11756	5.93041	6.69176	6.56803	6.10938	6.23102	6.36766	6.70714	6.69873	6.84445	5.89277	6.54021	6.87226	6.99075	7.23054
ABHD17A	7.91126	8.79692	8.27677	8.79038	8.83396	7.22607	8.87072	8.7224	8.64683	8.52418	9.14904	8.83817	8.84996	8.86945	8.62458	8.97862	8.78649	8.86262	8.89243	9.24457
ABHD17B	6.23582	6.30472	5.43978	4.52102	5.98621	4.75358	5.3794	4.50289	5.5207	6.35807	5.72248	6.34656	6.27195	6.14904	5.48303	6.32464	6.42377	4.28944	6.07924	5.7373
ABHD2	6.99741	7.47874	6.95738	6.59709	7.09296	6.71083	5.97565	7.32406	6.91817	6.5226	7.48542	7.03453	7.50684	7.22552	7.27221	6.71709	6.32568	6.84276	6.18685	6.6459
ABHD3	7.51004	6.83963	5.60093	6.31239	5.00187	7.33832	5.88859	5.02174	7.1634	4.68542	6.4025	6.93111	7.56892	5.99626	7.74269	6.58504	6.0928	8.23321	6.36321	6.33743
ABHD4	8.1319	8.26248	8.6347	8.31913	8.28128	8.38619	8.24027	8.7057	9.02247	8.99681	8.66851	7.98031	8.33626	8.41814	8.31046	8.08864	8.18231	8.28211	8.81131	9.1184
ABHD5	6.88097	7.23773	6.71926	6.48005	6.62101	6.68989	6.05163	6.14695	6.18378	6.14225	5.53573	5.61362	5.64389	5.86757	5.72956	5.23644	5.15855	5.32127	5.53573	5.51222
ABHD6	6.28081	5.96321	5.91715	5.54187	5.0648	5.08395	3.9952	4.29858	5.85243	5.98887	5.89878	6.33575	6.24618	5.79733	6.21821	6.0947	6.22227	6.1391	6.16671	6.17814
ABHD8	4.86548	3.28483	3.01811	4.20227	3.53785	3.00428	3.60441	3.75569	3.74036	3.47363	3.34312	3.19601	2.65835	3.46779	3.42887	6.11459	3.2949	5.04709	4.93522	3.48977
ABI1	8.50527	8.04569	7.7781	7.92914	8.03581	8.36528	7.33424	7.24835	8.08637	7.89924	7.20854	8.28128	7.44129	7.52247	8.38688	8.09056	8.15484	8.44156	8.12962	7.563
ABI2	6.38576	6.63687	6.40014	6.03555	6.71779	6.05377	6.89055	6.55122	6.26304	6.42534	6.44082	6.87308	6.13046	6.49041	6.17683	6.58024	6.22676	6.32981	6.61523	6.81769
ABI3BP	5.61721	5.36957	6.41126	6.61604	4.86398	5.58458	5.44182	5.89289	5.16084	6.13519	6.9117	6.55442	5.81921	6.1442	6.28949	3.57603	2.41555	5.55395	6.10863	7.15577
ABL1	8.07034	9.21312	9.51875	9.54045	9.46864	8.45313	9.68094	10.0633	10.0593	8.87072	8.45653	8.64775	8.36054	8.4394	8.93503	8.65338	9.425	8.73896	8.72988	8.95377
ABL2	6.83137	6.98024	6.81252	6.34458	7.6333	6.86705	6.87953	8.43078	6.30716	6.64368	5.8201	6.49383	5.90264	5.93024	6.09865	6.42566	6.16428	6.50353	6.0736	6.41625
ABLIM1	8.51515	9.88345	9.04422	9.07108	8.72115	9.22281	8.40296	8.87298	9.69636	8.29771	7.5314	6.95989	7.4354	8.16357	7.25747	8.6587	7.51678	7.23366	7.60255	7.65021
ABLIM3	5.67938	6.3404	6.24446	7.2143	6.5335	6.04688	6.4401	6.55485	6.09975	6.01985	6.29729	5.08102	5.22251	6.31346	5.88859	6.02031	5.51048	5.55112	6.11987	3.98208
ABO	4.26473	3.93638	5.53072	2.60221	4.52827	4.60371	5.08606	3.69727	4.56541	4.46032	4.71369	4.17357	4.40192	3.38869	3.74343	3.91738	3.2949	3.09096	3.70632	4.07177
ABR	7.1688	8.25655	7.85267	7.88507	8.05505	7.44598	6.73186	8.48136	8.06523	7.55445	8.86988	8.93719	8.38524	8.14486	8.10818	8.24953	8.41619	7.77269	8.40379	8.20539
ABT1	7.502	6.88228	6.98078	6.3624	7.08659	4.49158	7.28287	6.52301	6.46049	5.58979	5.37734	6.7081	7.50024	6.67592	6.97353	6.54074	6.11079	6.09919	6.39195	6.3933
ABTB2	7.02467	7.20034	7.19764	7.12412	7.63107	7.23911	7.42062	7.37644	7.71459	7.60893	5.52681	5.28061	6.27481	6.03801	6.11079	6.25751	7.05524	6.1851	6.125	5.51835
AC002310.7	5.1818	5.15046	4.51013	6.00095	5.31042	4.83849	4.56737	4.83326	5.13985	5.03104	4.58921	4.67027	4.33559	5.35492	5.26394	5.61623	4.3983	4.74504	5.22417	5.48248
AC003989.4	4.67491	3.45165	4.32321	3.29661	5.55165	5.36454	5.65291	5.9469	5.34711	5.47034	4.10463	4.40411	2.64326	2.81637	4.97919	4.52058	4.90605	4.95306	3.67325	3.80244
AC004490.1	3.48014	1.80192	2.27488	1.73747	1.99531	2.01924	2.80008	3.87424	2.62317	2.21155	3.13342	2.3993	2.57448	2.55509	2.19517	2.83979	2.44235	2.69776	1.63446	2.17103
AC004692.5	7.71961	7.40426	7.50047	7.07096	7.04418	5.84669	7.38536	7.04574	6.82607	5.71664	6.9238	6.65329	7.94793	6.4864	7.18345	7	6.65108	6.40638	6.2487	6.25281
AC004941.5	5.58287	4.1425	4.50372	5.58159	3.46811	5.9051	3.13286	4.23828	3.2615	4.74689	4.97063	4.34342	4.31324	4.93367	5.60579	4.67143	3.5565	4.22091	5.36089	2.70452
AC005838.2	4.31689	5.05094	5.45247	3.2575	3.8416	3.27544	2.28592	3.89616	3.43812	4.92791	5.27879	5.5107	5.91797	5.19648	5.60276	6.1927	3.67434	5.2026	5.40865	5.57378
AC007292.3	3.25121	4.32529	6.09038	6.14103	5.82212	4.8418	4.53475	6.40303	5.23026	5.22091	5.01199	4.94205	2.18849	5.1816	2.83955	4.88613	2.17718	4.93944	3.99328	3.63464
AC007389.3	5.86346	6.44481	4.63171	4.98562	5.81767	5.79373	5.97078	5.6482	6.13124	6.61763	6.33367	6.89216	6.10631	4.34451	6.36575	6.4484	5.98189	6.75871	5.50866	6.59801
AC007967.3	4.87297	5.99299	5.60624	6.21357	5.54138	5.99765	5.84767	6.36729	5.32593	5.48233	5.86029	4.84014	5.54204	4.95701	5.51835	5.77537	6.07597	5.2026	5.16356	5.08307
AC009237.8	3.02917	3.80297	4.27903	3.43617	1.87921	2.14862	2.71755	2.6043	1.87422	2.74724	1.68837	2.73761	2.18849	4.32361	1.9076	4.10189	1.82077	1.5562	2.53204	2.35728
AC009947.3	2.18849	4.84686	2.50881	4.68182	2.98621	4.34413	3.91977	4.79208	4.43011	2.94996	4.39933	4.17357	4.63	3.83504	4.35555	4.60019	2.32654	3.21772	2.15707	3.52547
AC012065.7	4.89705	4.34503	3.99561	4.90234	5.18598	5.55784	5.46884	4.29475	4.65912	5.00905	5.41893	4.75383	5.15395	5.23699	5.27838	3.72783	5.19887	4.27717	5.03028	5.65236
AC068039.4	5.55266	5.21035	5.51787	6.18933	6.42265	6.27544	6.23919	6.11408	6.13355	6.30792	5.60879	5.92295	5.27089	5.08406	5.64811	6.05005	5.83142	5.81378	5.60361	5.97341
AC074212.6	1.75535	1.45827	2.61808	2.09663	2.1637	2.07149	2.50787	2.46905	2.1847	2.50645	1.85839	1.868	1.94238	2.9131	1.78588	1.88643	2.54913	2.32099	2.23232	1.92674
AC084219.3	1.75535	2.31153	2.78678	1.73747	2.38782	1.32668	2.82283	1.88958	3.63847	3.14116	1.91336	1.868	3.88463	1.32725	1.98436	2.21837	2.89719	2.12972	4.38939	2.52074
AC104537.2	2.228	2.58349	2.22255	2.77547	2.1241	1.6458	1.99774	2.41573	2.08089	1.6993	3.36077	2.34494	2.28074	2.58978	1.9076	2.49958	2.84986	1.76994	2.73609	2.73495
AC128677.4	6.63765	6.27332	5.89694	6.42242	6.71647	6.92542	7.20034	6.99595	6.47904	7.52895	7.3524	7.77245	7.24545	7.14038	9.39731	7.06185	9.21854	8.06038	8.42376	10.2458
ACAA1	7.60448	7.24653	7.43714	7.19542	6.66545	7.15625	7.36619	6.88214	7.20213	7.39583	7.47896	7.57702	7.93029	7.35616	7.54651	7.45053	7.35493	7.33445	7.28087	7.5801
ACAA2	7.10046	6.91967	6.6625	6.44419	6.41337	7.44954	6.37132	7.01774	6.96449	6.58269	6.20116	6.6285	7.24545	6.78656	7.21956	6.91587	7.23112	6.93967	6.91669	6.38643
ACACA	5.99299	6.48883	4.33357	6.26569	4.74171	4.22038	4.82369	4.61762	4.02638	5.21731	5.47365	4.98192	6.13967	5.80372	5.34839	4.27265	4.10777	4.24632	3.88635	3.91335
ACACB	7.04727	8.021	8.65828	8.5102	6.64885	7.33974	5.58759	6.77538	8.21774	8.67333	6.58699	6.27142	7.74728	6.64117	6.12196	5.83282	6.19409	5.9575	6.50538	6.6504
ACAD10	6.28081	6.04078	5.7801	5.52032	4.54664	6.28027	6.04375	5.45474	3.95486	5.65851	5.64722	5.97565	5.72232	5.32991	5.77761	5.52248	4.51231	5.19558	5.2594	5.54532
ACAD8	6.91133	6.54526	6.08171	6.49869	6.71412	6.64885	6.66899	6.19743	6.56421	6.81602	6.12418	6.65993	7.01759	6.30573	6.49184	6.51205	7.12356	6.97697	6.89542	6.77984
ACADL	4.01315	4.01315	5.12947	5.00319	4.66796	6.84468	3.78809	4.96464	5.24276	5.25205	2.41783	3.03334	3.72366	2.99877	3.2904	3.56413	2.34886	1.90539	2.15707	3.75773
ACADM	7.3863	8.01434	7.55429	6.66953	7.51836	8.613	7.07136	6.85225	8.06852	7.61125	6.86144	7.24545	7.69957	7.12261	7.89069	7.37333	7.60952	8.40958	7.42826	7.43343
ACADS	5.71532	6.58677	5.85353	5.90435	6.0637	6.56599	5.87832	5.9953	6.40613	5.89838	6.17256	5.91033	6.51069	6.72475	6.01728	6.33306	6.33541	6.12096	6.52975	6.35461
ACADSB	4.29126	4.16028	4.56627	4.09677	4.0268	4.52962	1.15859	3.28129	4.34282	3.97958	4.53623	3.50319	3.68883	4.6928	4.23341	4.50565	1.82077	2.96872	2.15707	4.46133
ACADVL	9.09738	9.12506	9.48454	9.4231	9.01388	8.16719	8.97599	9.19745	9.70505	9.43929	9.74676	9.24457	9.9216	9.02925	9.23902	9.41197	9.43853	9.17538	9.84322	9.99252
ACAN	6.24234	6.25189	6.13288	5.84163	6.46394	6.58925	7.03973	6.69091	6.32894	6.19466	7.94061	6.01286	6.5062	7.09013	6.14657	6.44164	6.85804	6.31313	5.97133	6.79424
ACAP1	2.28138	3.16714	3.08895	3.08171	3.18413	2.92235	3.41748	3.15531	3.28406	3.42113	2.41783	4.3943	3.91372	2.58978	2.78903	4.46794	3.37765	3.05207	2.89493	2.72553
ACAP2	6.7895	6.7578	6.31541	6.60357	7.27134	7.6744	6.675	6.63143	7.12307	6.38508	6.89041	6.95001	6.79972	6.76279	6.97842	6.62791	7.15881	7.30332	7.2229	6.52881
ACAT1	8.71461	8.95709	9.39195	8.97286	8.95018	9.41718	8.90419	9.04936	9.31819	9.275	8.91584	9.06079	9.27109	9.08589	8.98749	9.22407	9.12106	9.31293	9.29374	9.09412
ACAT2	7.30564	6.63083	6.33071	7.42039	6.94892	6.63	6.84445	6.4827	6.74499	7.19038	5.81154	6.28762	5.59151	6.98405	6.09626	6.76634	5.77362	6.09122	6.28821	6.47508
ACBD3	8.18518	8.64468	8.26354	8.41619	8.71964	9.38127	7.85334	8.6631	8.10252	7.90638	8.1055	8.16005	8.10252	8.11903	8.16857	7.95398	7.23929	7.62395	7.39702	7.37504
ACBD4	5.91664	6.45971	6.07632	5.87072	6.71412	5.92482	6.53631	6.95973	6.59875	6.36919	6.6363	6.19342	6.10631	6.38965	6.45869	6.25751	6.83667	6.23617	6.78389	6.57881
ACD	6.89513	7.11986	6.83006	6.11582	6.18933	6.11756	5.22829	6.12765	6.90968	5.80065	6.38417	6.85185	7.01885	6.50085	6.53429	6.47989	6.88242	6.08851	6.4066	6.09919
ACE	2.82742	2.91046	3.03212	3.0565	4.87424	3.0832	3.9406	4.47816	3.40197	5.08972	2.81268	2.89195	2.90033	5.1235	2.62317	5.41215	3.10751	3.27544	3.91335	4.64059
ACE2	4.7777	4.39933	4.85406	4.29001	4.74467	5.32334	4.91505	4.51914	4.89199	4.50515	1.95536	4.77317	3.06609	3.69933	4.20373	4.19551	4.98192	4.31078	3.7736	5.11103
ACHE	3.39275	2.47627	3.58598	3.23356	3.8101	3.78622	4.04581	4.32401	3.63847	2.99841	3.13342	3.01408	2.56183	4.10777	3.35002	3.06278	3.19644	3.62531	2.93577	2.94621
ACIN1	7.21417	6.91362	7.25148	6.56421	6.78782	5.64775	7.02422	6.71514	6.51937	6.59571	6.82905	6.16199	6.89232	6.71465	6.64249	6.75106	7.02401	6.72088	6.81991	5.42025
ACKR1	8.36718	7.94373	9.36471	9.96135	11.4983	9.19343	12.1241	10.9852	10.5029	10.0263	8.64729	7.56153	7.32665	8.90657	4.62761	8.35444	8.59625	6.60567	8.43662	8.097
ACKR2	6.20493	6.15646	4.82678	4.81929	5.17603	5.57808	5.38224	5.78424	5.37561	5.33591	5.16896	6.03245	6.20891	4.50065	4.58444	5.83617	4.84095	5.44848	5.83928	5.83031
ACKR3	10.6147	11.6692	10.8225	10.849	11.2653	11.9376	11.0978	11.2104	11.5325	10.6429	9.77696	9.76028	10.9345	10.7684	10.0263	10.7331	10.3942	9.99427	9.953	9.95878
ACKR4	1.75535	2.01528	4.04323	4.43187	5.87391	2.93376	3.96241	3.79307	4.41189	4.72138	2.99256	3.66061	1.00574	3.25851	1.85839	4.29106	1.68627	2.5496	1.66818	4.53672
ACLY	8.07718	7.97177	8.08637	8.94404	8.14901	8.16431	8.33478	8.04865	8.03028	9.3401	8.06732	8.09156	7.97106	8.31774	7.85719	7.93363	8.30144	7.64844	7.84011	7.52048
ACN9	5.79811	4.42449	4.9311	4.25474	4.54664	5.0786	4.33765	2.86536	4.33405	3.77692	4.70263	4.03851	6.16144	4.72857	4.143	4.32401	4.86098	4.74504	5.45374	4.70776
ACO1	8.40404	8.37425	8.53941	8.62731	8.63545	8.18424	9.20646	8.10277	8.35224	9.17282	8.62071	8.65457	9.18706	8.53403	8.93368	8.65195	9.03258	8.78911	8.66498	9.13924
ACO2	7.02283	7.32449	6.89197	7.09409	5.69884	5.33088	6.51124	6.32365	6.42652	6.59264	6.61669	7.11285	7.34046	7.576	7.42894	7.58157	7.01118	7.49013	7.10579	6.58145
ACOT1	7.90311	7.46584	6.93864	7.77924	6.96682	6.92542	6.84023	5.97484	7.99676	7.21922	6.87543	6.89614	7.82678	6.9899	7.68377	7.12324	6.88045	6.75292	6.86177	6.51501
ACOT11	5.58287	4.3387	5.65837	3.95125	4.75614	4.06027	4.45127	3.93733	4.93131	4.21899	5.60044	5.65407	5.21485	5.26529	4.53623	4.80066	5.51667	5.78664	5.41483	5.00258
ACOT13	7.9731	7.32879	7.81079	6.92338	7.01705	7.24504	7.82583	7.43946	7.34671	7.706	7.83144	8.38553	8.65104	7.93126	8.21118	8.02046	8.05829	7.94793	7.96176	8.09284
ACOT7	5.94617	6.20753	5.86757	5.95584	5.05944	4.96974	5.40227	5.96321	5.80496	5.50572	6.53574	6.08912	6.96411	6.60408	6.17759	6.44106	6.76496	6.5375	6.6363	6.26376
ACOT8	5.7346	6.0589	6.28219	6.02805	6.59699	6.58145	7.08271	6.91077	6.41108	6.89898	6.18433	6.13263	6.41751	6.9922	6.60549	6.7582	7.20346	6.71632	7.05674	7.10562
ACOT9	7.18212	7.64564	7.52492	7.62762	7.81364	7.91274	7.41279	8.03028	7.78355	7.58347	7.72222	8.25152	8.00377	8.10869	7.97142	8.00892	7.83735	7.6734	7.62365	7.7518
ACOX1	5.4049	5.00492	4.95575	5.45754	5.07707	5.47888	5.17128	5.38578	4.97477	5.31144	4.8689	5.32773	5.65125	5.21534	5.53694	5.36354	5.32947	5.60592	5.03273	4.85977
ACOX2	5.85566	5.88806	6.73186	5.07021	6.77748	6.45299	6.52126	6.55185	6.63671	6.39568	6.41169	6.78441	7.23874	6.76758	6.87291	6.45746	6.93777	6.77128	7.21708	7.10312
ACOX3	5.66138	5.03638	4.94088	5.08933	5.46176	5.49501	5.5904	5.50705	5.609	5.19855	5.22361	5.98035	6.36049	4.80159	5.28935	4.8535	4.90184	5.6724	5.61065	5.42993
ACOXL	0.530611	1.15526	0.846183	1.51549	1.29472	1.56225	1.99774	2.01842	1.20663	1.02231	1.9907	0.882101	1.83243	0.996578	1.10586	1.59883	1.63593	2.12972	1.76137	0.802131
ACP1	8.13778	7.78538	7.55238	7.56241	7.70026	7.49879	7.79164	7.21992	7.57767	7.5251	7.61351	7.80871	8.27482	7.97384	8.0732	7.74065	7.84715	7.70058	7.56637	7.27298
ACP2	7.71013	8.33679	8.17053	8.09625	7.9974	8.29485	8.34524	7.68509	8.32241	8.45409	8.7344	9.10192	8.72404	8.52069	8.78823	8.41585	8.92798	9.54583	8.87298	8.80676
ACP5	7.8297	8.96402	8.07289	8.67499	7.75909	6.82651	7.41045	7.19822	10.3707	8.66182	9.53465	10.1688	9.52829	8.32119	9.45464	8.13831	9.88644	10.3625	8.65742	8.48099
ACP6	7.29527	6.77027	7.30165	7.10579	6.73203	6.56599	6.59025	7.25659	7.41221	7.4874	6.80339	6.47188	7.5424	5.85547	6.79928	7.09013	6.52416	7.01471	7.56366	7.61881
ACPP	5.87375	4.84157	5.90015	5.51716	3.57488	3.62122	3.60441	4.73551	3.36391	5.6047	4.81642	5.48284	4.85378	3.41521	5.59843	5.51501	3.89237	5.19226	5.59614	4.95215
ACR	3.63659	4.43232	5.58274	4.47541	5.113	3.7563	4.59883	2.96196	4.26546	4.54619	4.16975	4.37279	3.47179	4.07222	4.08357	3.02917	3.40755	4.40724	3.3063	4.26015
ACRV1	5.68881	6.22911	6.36599	6.23192	6.49403	6.40894	6.7333	6.71398	6.13889	6.8884	6.44328	6.18416	5.93076	5.90554	6.21525	6.23957	6.58178	6.19183	6.2167	7.05711
ACSBG1	4.43142	4.38725	4.56973	4.60425	4.79561	4.81186	5.32563	4.60557	4.62879	4.88016	3.7726	3.92096	4.0549	4.55335	3.9306	4.67934	5.39119	4.88412	3.91335	4.82228
ACSBG2	5.59634	5.26309	5.85353	5.44993	6.22098	6.02926	6.56209	6.12548	5.29176	5.59357	5.22518	4.82904	5.03086	5.38998	5.23525	5.55307	4.50801	6.506	5.7627	6.16144
ACSF2	5.36377	6.23102	4.83512	5.86635	5.93415	5.48549	6.06313	6.18638	6.05499	5.93808	6.1002	5.25558	5.15818	5.99355	5.88859	4.96803	5.99169	6.35883	6.03801	5.31384
ACSL1	10.2762	8.9769	8.78149	9.62571	8.59258	7.77005	8.83928	7.43061	8.91584	10.147	7.66545	8.0064	9.56023	8.55512	8.85856	8.18773	8.38414	8.2506	7.5341	7.79406
ACSL3	7.64235	7.61104	7.35165	7.7849	7.49968	7.83651	7.58745	7.08805	7.07676	7.5701	7.71802	7.76527	7.3572	7.48299	7.61946	7.4086	7.51791	8.08603	8.02046	7.72293
ACSL4	7.18873	6.91483	6.5997	6.93593	6.95567	7.73882	8.36742	7.16477	7.47422	6.3778	6.9238	6.3593	6.98096	5.81737	6.32849	6.98041	6.76062	7.23054	6.20021	6.17507
ACSL5	6.74162	6.42189	6.58736	7.03489	6.78583	6.68209	7.41635	6.83903	6.65208	7.27411	6.13355	6.85185	5.9352	7.19499	7.27736	7.06531	6.93111	6.80186	6.72475	7.03173
ACSL6	5.05228	5.2716	5.93839	5.39864	5.30478	5.71409	5.71566	5.31384	5.59022	5.3616	5.38578	5.51536	5.29976	4.73248	5.08719	5.41769	5.48051	5.23828	5.34334	6.02606
ACSM1	2.15707	2.01528	3.17889	2.26358	2.27432	2.36882	3.21348	4.39244	2.80008	1.92607	1.9907	1.69605	1.78546	1.16954	1.27711	1.34777	4.07661	4.05307	1.01001	2.8992
ACSM2A	3.91111	3.59709	4.6096	5.01017	4.58244	4.78539	4.12695	5.39818	4.12784	3.44414	4.2995	4.44563	3.79399	2.95296	4.50902	3.09825	2.93719	5.32243	3.68578	3.98208
ACSM3	5.07953	4.7649	4.50768	5.12054	3.80117	4.69433	3.43466	3.96443	4.09629	4.91026	5.38018	4.58382	4.87323	4.54619	4.88738	5.15855	5.22518	4.41989	4.7503	5.1781
ACSM5	6.92798	6.88573	8.02515	7.23255	6.99867	8.16163	6.74198	6.42242	7.92728	6.7531	6.62519	6.99518	7.27685	6.74601	7.34259	7.39812	6.99962	7.4382	6.78441	7.07608
ACSS3	6.66609	6.90546	6.50754	6.29719	7.24363	7.19521	7.20137	7.0794	6.51152	7.15167	6.55697	6.82754	6.80339	6.74018	6.92941	6.5046	6.74465	6.74018	6.64528	6.95415
ACTA1	2.613	1.69651	1.36601	2.78484	4.49598	4.6547	5.33349	2.55036	4.76345	4.67464	2.31575	3.25917	4.19132	2.43655	4.52861	2.91758	3.04701	3.24382	4.65595	4.22673
ACTA2	9.37353	9.23344	9.6944	9.44494	9.91073	10.4013	9.2648	10.1916	9.82047	10.0622	9.75008	8.32495	8.32417	10.302	9.00817	9.18372	9.146	8.72988	9.4231	9.82328
ACTB	12.2648	12.2975	12.6073	12.6592	12.4579	12.4006	12.3614	12.6262	12.5514	12.5141	12.6592	12.8173	12.6408	12.7369	12.7185	12.7002	12.7002	12.6592	12.8173	12.7002
ACTBP9	6.6086	7.20626	5.63053	6.15373	5.95929	6.0637	6.48216	6.28055	7.19223	5.41183	5.75181	7.66135	7.58138	5.79733	7.09659	6.60176	6.88878	7.30864	6.91296	6.10565
ACTC1	6.85615	8.23657	7.90987	6.69399	6.009	7.07409	5.81266	7.33501	6.62352	7.37732	5.3144	5.58103	7.00503	6.68707	6.5276	6.02031	6.45312	6.29793	6.34015	6.75676
ACTG1P4	5.46097	5.67481	6.2058	5.63894	5.87652	6.64304	4.77641	5.76845	5.79746	5.35148	5.84287	4.8653	5.47289	4.46658	5.49065	5.16164	5.7206	5.2535	5.24637	5.05944
ACTG2	6.25702	7.34878	6.81705	6.67744	6.38002	7.80951	6.4588	7.59486	7.09152	7.73593	6.07597	6.23142	6.66096	7.01679	6.539	5.87813	6.36531	6.476	6.84003	6.35765
ACTL6A	7.57486	6.35102	6.09505	6.58736	6.72299	7.13263	7.12371	6.55185	6.81854	6.65488	6.85356	6.13263	7.8809	6.45618	6.66769	6.30497	6.62968	7.12071	6.58429	6.00553
ACTL6B	1.80986	1.75264	2.27488	2.03637	2.33107	1.89969	2.36385	2.33681	1.87422	2.16869	2.25614	1.91024	1.91131	2.0998	2.59997	1.85269	2.26127	2.43949	2.07828	1.91457
ACTL7A	2.89871	2.87446	4.32321	2.89304	3.03539	3.4816	3.45274	3.59414	2.80008	2.94996	2.40476	2.78152	2.28074	3.59599	3.01298	2.68105	3.23946	3.19568	2.63099	2.52074
ACTL7B	3.40197	4.47764	4.10223	2.54091	3.22257	3.02917	2.8738	3.79307	3.20612	2.52468	3.1157	2.62925	2.88348	2.45662	2.85709	3.18127	3.95486	3.33568	4.02445	3.5347
ACTL8	3.65079	3.12814	3.79793	2.83438	3.77403	3.87381	4.01315	3.79307	4.65376	3.10235	2.73545	3.8349	3.66184	2.89195	3.46779	3.06705	4.00408	4.24234	3.69727	3.12401
ACTN1	7.48635	7.36552	7.9838	8.28681	9.11957	8.46997	9.65376	9.69281	8.7959	8.96535	9.0415	8.10422	7.71362	8.36742	7.38718	7.76684	8.38223	8.18391	8.3321	8.40466
ACTN2	4.69902	4.52533	5.10288	4.78757	4.78038	4.99789	4.96631	4.92866	4.53441	4.83697	4.33357	4.20158	4.441	4.57325	4.46178	4.69606	4.93401	4.7841	4.29073	4.68042
ACTN3	5.7419	5.23723	5.97527	5.2033	5.83411	5.56312	6.13802	6.18975	5.53202	5.96242	4.58382	5.69389	5.75818	5.6572	6.05394	5.48113	6.01177	5.53321	5.4	6.0447
ACTN4	7.67796	8.21657	8.94118	8.32203	10.4798	8.21855	8.82652	9.47415	8.45547	9.78777	9.58675	9.32279	9.42742	8.98044	8.49987	8.40168	9.67923	8.61436	8.95849	9.09517
ACTR10	9.30523	8.97286	9.20096	9.09235	8.72046	9.75613	8.95018	9.17403	9.44614	9.04043	9.3772	9.66878	9.09291	9.48259	9.40733	9.44005	9.1921	9.45464	9.34665	9.07108
ACTR1A	7.81254	7.76431	7.63788	7.64382	7.97489	7.41427	7.90893	7.41057	7.60004	7.91734	7.88689	7.96687	8.19289	7.78935	7.8009	8.05806	7.75243	7.75854	8.04966	7.91188
ACTR1B	7.1613	7.72174	8.08568	7.18482	8.00138	7.42167	8.17607	8.09156	8.14418	8.39804	8.12109	7.98854	7.52585	7.95958	7.81343	7.89633	8.18698	8.04733	8.0732	8.3966
ACTR2	8.53277	8.91106	8.99305	9.04305	8.68915	8.4724	8.81381	7.82912	8.42522	8.98681	9.01929	9.64053	8.2731	9.21989	9.68804	9.32707	9.0044	9.3102	8.96066	8.94861
ACTR3	9.93579	9.4485	9.5909	9.6944	9.3102	9.9216	10.0474	9.48838	9.52829	9.87335	9.81609	10.2062	10.0943	9.82047	9.97519	9.96869	10.0178	10.4434	10.1347	9.67923
ACTR3B	5.55576	5.53339	4.8946	4.36537	4.2909	4.93858	5.12463	5.3349	4.65	4.93858	3.96681	5.19678	5.58478	4.51806	5.21981	4.96803	5.03273	5.08491	5.06594	5.68849
ACTR3P2	3.25121	3.79064	4.42873	3.89129	1.14969	0.990057	0.830432	1.86084	1.12361	1.23539	1.76994	2.93079	1.94238	3.74343	4.12315	4.36269	2.89719	1.76994	3.23126	4.2512
ACTR5	6.45214	6.21145	6.15141	6.56229	6.58572	6.13387	6.76825	6.16199	6.4383	6.63297	5.19887	6.15282	6.62406	6.17229	5.86789	5.67965	6.61713	6.58607	6.11987	6.15176
ACTR6	6.14534	7.15146	6.5471	5.85083	5.89048	6.97449	6.0195	5.80429	6.57343	5.80065	6.10631	6.54174	6.04944	6.15282	6.43141	5.82742	6.44698	6.07873	6.41058	5.1005
ACTR8	6.49633	6.19812	6.15141	6.25702	5.72398	5.74592	5.67481	4.5537	5.90015	6.72394	6.79585	6.43428	6.73094	6.25459	6.41213	6.47174	5.8233	5.95273	6.32257	6.75676
ACVR1	8.51292	8.97083	9.05619	8.78823	9.4807	9.2648	8.2024	8.6421	8.7919	8.17721	8.95377	8.9779	8.54215	8.70263	8.8189	8.91769	8.73095	8.75876	8.86704	8.21505
ACVR1B	6.95597	6.76657	7.18499	6.90744	6.71138	6.63122	6.72701	6.84636	6.58572	6.55039	6.0736	6.27812	6.19409	6.36413	6.51152	6.22953	5.72494	5.95908	5.92557	6.71696
ACVR2A	7.08169	6.89513	7.36851	6.61021	7.0454	7.23911	6.37196	7.23874	7.04382	7.86754	7.14179	6.00672	6.30621	7.47334	7.04906	6.05175	6.62968	6.9899	6.92023	7.81079
ACVR2B	6.64076	4.63589	7.19158	6.58269	7.20883	6.76716	6.94227	7.1634	6.66478	7.50667	6.62209	6.83072	6.4402	6.54152	6.34914	6.23817	7.31953	6.92601	5.93128	6.65458
ACVR2B-AS1	4.99416	6.00439	3.70258	4.90234	5.94245	7.06135	6.48216	6.10189	5.94591	6.13065	5.45466	5.57724	5.96111	5.42672	3.54045	5.99738	5.76153	6.10389	5.43154	5.85011
ACVRL1	6.55442	6.10807	7.09013	6.55251	4.34562	5.77317	5.66154	4.6891	6.76746	6.27054	6.36147	5.92961	5.62807	6.21197	6.35785	5.42831	5.36957	5.2026	4.87188	6.2839
ACYP1	7.43321	7.69923	6.19689	6.94464	5.93628	7.27376	6.16892	6.02896	6.87077	6.80242	4.3405	5.59563	6.22305	6.11337	5.8185	5.15567	6.20833	5.93857	6.32675	6.07771
ACYP2	6.56469	7.14198	6.46744	5.99715	6.51855	7.06913	6.55691	6.38227	6.96898	7.44903	5.948	6.78798	6.60069	6.29757	6.55265	6.80358	6.89178	7.1076	6.86393	6.87346
ADA	6.05186	7.97031	6.60707	7.02443	6.71647	7.06913	7.05016	6.77735	6.83693	7.46908	6.37709	6.24089	5.88635	6.12054	6.12765	6.77867	5.96397	6.12359	6.43492	6.60334
ADAM10	8.18391	7.40148	7.93869	7.4546	7.73503	8.24459	7.89324	8.01784	7.66937	7.16147	7.68861	8.49627	8.4575	8.05147	8.57366	7.93592	8.35816	8.14819	8.62458	8.066
ADAM11	3.11275	2.81402	2.83157	2.61408	3.96392	4.28988	4.22888	5.25274	3.72173	4.03252	2.91141	3.75163	3.54365	3.84548	3.46779	2.75998	3.85502	4.28944	3.57747	3.92804
ADAM12	5.35004	4.97822	5.24389	5.32052	5.11686	4.87625	5.452	4.99151	4.87374	5.11179	6.26332	4.52432	5.61742	5.71495	5.69026	5.06365	5.23808	5.00258	5.44227	4.55405
ADAM15	5.0417	5.60615	5.14441	5.32488	6.40031	3.41904	6.05278	5.12603	6.49062	6.17161	6.24843	6.3593	5.05283	6.76097	6.09197	6.32085	3.62061	5.73427	6.81991	4.46735
ADAM17	7.09029	6.52452	6.8877	7.23893	7.49531	7.40633	7.05929	7.77222	6.97225	6.74198	7.08462	6.76111	6.33192	6.66973	6.88748	6.54431	6.93398	6.80024	6.84636	6.69419
ADAM18	5.25144	3.70135	4.73143	5.23586	5.32947	4.56433	4.75202	4.84578	4.44771	5.49395	5.61809	4.94603	5.19678	2.61236	5.122	2.05355	4.95158	5.09352	5.20228	5.72134
ADAM19	5.75408	6.11646	5.50769	5.74799	6.31521	5.83447	6.62136	6.78544	5.13368	6.128	6.05623	6.0639	5.63561	6.42478	6.07048	6.3366	5.87863	5.53461	5.66354	6.38479
ADAM2	1.22889	1.22726	1.36601	0.746529	1.81995	1.6458	2.28592	1.60293	1.66337	1.89969	1.2763	2.87337	0.944311	1.32725	1.32476	3.61768	1.76891	1.37357	1.58355	3.15748
ADAM20	3.12441	5.25536	4.34562	4.82109	5.25425	4.25006	5.08366	4.5537	4.80865	4.56656	5.30307	3.41904	5.32076	4.28183	5.42525	4.98079	4.58211	3.67777	4.72293	5.0422
ADAM21	5.1005	5.79733	6.17374	5.95501	5.89277	6.07068	6.41457	6.32153	5.93676	6.90084	5.80583	6.41402	6.02177	5.99869	6.40431	5.91151	6.50707	6.57938	6.36961	7.17711
ADAM22	4.60313	4.619	5.12756	4.45451	4.16123	4.78843	4.58133	4.01478	3.82153	4.62224	4.50515	4.56851	4.71312	5.26062	5.19678	4.95074	4.37364	4.25964	4.78498	4.96734
ADAM23	5.09565	5.43283	4.16805	5.27329	5.49406	6.00766	5.52776	6.0018	5.28935	5.73901	5.75901	6.10546	5.31114	6.34898	4.90801	5.57657	5.39119	5.3669	5.86958	5.68682
ADAM28	3.18127	2.78251	3.99983	4.58933	4.3116	2.8448	3.89063	4.08073	3.37735	4.04467	3.95016	5.4125	3.62272	4.25865	5.03195	4.25474	4.36883	4.45476	4.22691	3.70676
ADAM29	2.38508	3.02076	3.8154	3.56208	3.85289	3.78622	4.59388	3.20942	2.23224	3.60331	3.69972	4.84698	2.28074	2.28819	2.8932	5.44678	3.48541	3.2998	3.45414	3.38808
ADAM30	4.99416	5.52248	3.98659	5.68669	4.82388	5.40588	5.79772	3.48866	4.52058	5.48755	3.84903	4.84014	3.49164	4.76987	3.65143	5.7419	3.85502	5.401	5.03028	5.79078
ADAM3A	1.64658	3.02076	2.02687	3.80297	1.3642	1.83038	1.86605	2.14862	2.4015	3.22755	3.94033	1.13855	3.68883	3.81178	4.09429	1.91182	1.58097	1.93153	1.85149	1.31941
ADAM3B	1.85567	2.44705	1.41684	2.99814	1.48794	2.07149	1.36023	2.24211	1.66337	0.655355	2.91141	0.802131	1.25207	1.37703	1.818	1.76341	2.02346	1.37357	2.73609	1.06383
ADAM5	4.41961	5.41565	5.45698	5.28431	6.19045	5.95791	6.12096	5.99398	5.5918	6.00133	5.96576	4.81792	3.53606	3.89985	5.47289	5.33295	5.41624	5.80401	5.58087	6.20443
ADAM7	3.8642	3.27406	3.98659	2.72945	2.34722	2.45026	3.31629	2.66406	2.82742	3.25796	3.21974	4.01831	2.91817	3.53623	2.45543	2.60239	2.02346	1.57848	3.44326	2.39056
ADAM8	4.09653	2.9827	4.29001	4.82954	4.54664	3.54595	3.6394	5.0422	4.52463	3.59709	4.64059	4.35555	4.30066	2.79885	4.08782	4.62581	4.82744	4.10155	3.09056	2.9592
ADAM9	9.51412	8.89886	8.39734	8.87523	8.81655	9.14752	8.47844	7.91333	9.21145	8.41713	8.74304	9.54764	9.8053	9.43853	9.93085	9.71215	9.63409	9.48838	9.2095	9.34381
ADAMDEC1	4.71481	4.26105	4.57325	4.89415	4.80293	5.12439	4.61588	4.24837	5.01174	5.86707	4.82878	5.32194	4.1215	4.34451	4.96099	4.80633	6.1481	5.4235	5.1213	5.23723
ADAMTS1	9.56225	9.68804	9.83561	10.0106	10.1587	10.3818	10.2154	10.7198	9.42862	9.96342	8.53326	8.63545	7.53241	8.5417	8.82652	7.1292	8.49424	7.99508	8.33054	8.49424
ADAMTS12	6.6086	6.25651	5.98739	5.93429	6.47989	6.50284	5.88635	6.72913	5.88363	6.29318	5.59325	6.24666	6.88878	5.81378	6.26063	5.89508	6.17759	6.05163	5.98212	6.39074
ADAMTS13	5.49395	5.65943	5.84203	5.57519	5.57802	4.49158	5.45653	5.50911	5.42705	5.22091	4.85128	6.15062	6.17839	4.02735	5.93875	4.31562	6.01177	5.9778	5.4629	5.7373
ADAMTS2	5.96785	6.78674	6.82071	6.15553	6.40031	6.9402	7.22911	7.57924	7.57767	6.5335	6.46733	7.14277	6.50538	7.01988	6.47324	6.93111	6.79656	6.82676	6.65345	6.95317
ADAMTS20	4.19072	2.69822	4.49063	5.32052	2.93762	4.64342	4.04287	4.21926	4.51387	4.31113	4.13307	4.78539	4.36883	4.3714	4.27517	2.05355	5.00579	4.15548	3.83605	4.34503
ADAMTS3	5.74759	4.69073	5.09802	5.26373	5.93839	5.23785	5.452	5.30279	4.66827	5.0405	6.95001	6.75329	5.50459	6.58469	5.59205	5.2273	6.03087	5.76777	6.87155	5.69158
ADAMTS5	9.57975	11.2027	10.7846	9.39731	10.5668	11.5086	8.30634	9.15286	10.9231	9.89382	7.73793	7.65226	8.41619	8.5222	8.34069	7.97235	9.01388	8.60649	8.57883	9.15215
ADAMTS6	4.15367	4.11781	5.62077	3.41052	5.62612	5.6553	5.2535	4.8535	5.25255	5.88209	5.66231	5.53125	5.25379	5.24967	3.41654	6.07216	5.59972	5.71225	5.57378	6.49062
ADAMTS7	4.93932	5.14789	5.50432	4.78007	4.3883	4.66748	4.95285	4.67445	3.24751	5.70579	5.25402	4.86158	4.55255	2.50986	5.5536	5.38644	5.41624	5.01232	5.16896	5.92813
ADAMTS8	2.92171	3.48436	4.16444	3.64803	4.22888	3.64467	4.55776	4.33479	3.49113	3.53177	4.61217	3.94648	3.46601	3.19246	3.27706	4.73053	4.08698	3.09096	3.4973	3.71272
ADAMTS9	6.36374	6.46723	6.94722	7.6751	7.78675	6.99704	7.7479	9.5209	6.39462	6.82776	6.49444	5.75801	6.21946	6.3715	6.11608	6.36413	6.71709	6.42279	6.34154	6.98767
ADAMTSL2	1.50545	1.69651	1.86667	2.09663	1.81995	1.71648	1.90916	2.08839	2.4015	1.72779	2.08148	2.44657	2.22514	2.18175	2.53602	1.88643	3.48541	2.48019	2.09663	1.71589
ADAMTSL3	7.13105	6.99148	7.48154	6.99198	7.53916	7.70135	6.45732	6.90802	6.88801	7.5077	7.96037	8.37916	7.90362	8.006	8.49532	8.36742	8.15821	7.99047	8.73056	8.53995
ADAMTSL4	6.29292	6.43779	5.97977	6.72758	6.60266	6.5506	6.69202	7.2229	6.42803	6.31116	6.70241	5.60771	4.97822	6.60163	5.82982	6.68425	5.93488	5.84259	6.57445	7.31925
ADAP1	6.95024	7.22569	6.78346	6.65473	7.01833	6.62066	7.30783	6.97124	7.22374	7.35598	6.70955	6.52301	7.9698	6.26533	6.5619	6.96072	7.03427	7.36681	7.04281	7.31354
ADAP2	8.24624	8.27417	7.64494	7.91188	6.9822	8.16005	7.14509	7.28287	7.45831	7.67622	9.05681	8.81131	9.65376	8.47761	8.94206	8.4575	8.61221	9.17981	8.58197	8.98817
ADAR	9.32225	9.14904	9.48838	9.85482	9.49911	8.75626	9.18372	9.27327	9.12506	9.12355	9.72611	9.45648	9.50462	9.60716	9.46262	9.48838	9.36783	9.25345	9.51725	9.73721
ADARB1	6.11079	5.49136	6.2058	6.31521	6.72661	6.5752	6.33602	6.09731	6.57016	6.08225	6.40589	5.59325	5.98476	6.2865	5.9336	5.84898	5.59691	6.08851	6.13124	6.17814
ADARB2	2.228	3.55292	5.11213	2.81737	4.28151	2.50255	3.09137	3.39143	4.85885	3.72173	3.53391	3.4601	3.03577	2.26193	2.99093	4.08954	3.78959	2.87446	3.05898	2.52074
ADAT1	7.01133	6.73797	6.631	5.81827	6.4484	6.51273	6.47042	6.51239	6.39169	6.66452	6.96803	6.82012	6.59006	6.39462	6.22554	5.65551	6.46792	6.87226	6.1457	6.50183
ADCK2	5.92165	5.82117	5.72232	5.59614	5.89419	5.49708	5.57314	6.13166	6.26871	5.47508	6.32464	6.24135	6.736	6.25662	6.13743	6.32139	6.22896	6.38756	6.15843	5.96785
ADCK3	7.50313	7.74728	8.05783	7.58249	8.39478	7.83254	7.78411	7.22894	8.23161	7.6381	6.82436	7.50641	7.8783	7.0144	7.15373	6.82651	7.60952	7.30181	7.59018	7.40445
ADCK4	4.86548	4.43986	2.88301	2.46048	3.393	2.78571	2.8738	3.03182	2.77612	2.81135	2.81268	2.87337	2.45788	3.27667	4.42619	5.35553	3.39275	3.09096	2.25481	4.31562
ADCY1	5.58733	4.78947	5.24637	4.9365	5.92723	5.45154	5.70879	5.78755	5.66336	5.57099	6.71665	6.71527	5.33088	6.01069	5.43058	4.93957	6.05483	6.14989	6.28521	5.57631
ADCY10	3.72146	3.58137	3.42743	3.77403	3.9306	4.51885	3.36138	4.63045	4.01646	4.80395	5.04353	3.7899	4.2806	3.785	3.69523	4.50959	3.99601	4.4967	4.16888	3.86518
ADCY2	6.75968	7.93193	7.02657	7.03566	6.49203	6.89542	5.85171	6.31896	7.32991	6.35053	4.89856	4.34342	4.85215	4.27517	5.08843	5.31922	5.48051	5.04211	5.18405	5.11339
ADCY3	7.64908	7.55136	7.45518	7.85526	8.21657	7.13368	8.17111	7.81146	7.94216	7.82701	7.29304	7.2523	7.58571	7.44767	6.7033	7.24888	6.96607	7.52777	6.76146	7.51298
ADCY6	6.87015	7.11894	7.71748	7.64908	7.76805	7.28693	7.45659	8.16163	7.90788	8.05709	7.38046	7.45682	7.42626	7.68069	7.50335	7.48493	8.10792	7.9708	8.17296	8.4122
ADCY7	6.86109	6.47618	6.29474	6.52645	5.94864	7.55398	5.62725	4.69368	6.87015	6.34486	7.20397	7.19299	7.91126	7.40004	7.50856	7.82583	7.73449	7.83713	7.35909	6.82663
ADCY8	4.20619	4.53239	5.50328	4.54664	2.50608	2.6571	2.97362	4.30391	2.1847	3.96215	5.82263	4.77925	4.19773	2.70446	5.42854	3.35002	4.45501	4.24234	3.91335	5.10738
ADCY9	6.40047	6.38947	6.21492	6.67394	6.50538	6.56421	5.56644	6.80706	6.66882	6.38603	6.6352	6.75893	6.88554	6.96607	6.60616	6.77722	6.87495	6.31177	6.76842	6.45792
ADCYAP1	6.02592	5.98634	5.83824	6.23919	5.86732	5.6933	5.85083	6.05278	5.47962	6.31845	6.28949	6.09426	5.77165	5.79341	6.40589	6.43779	6.88554	5.94617	6.2129	6.55506
ADCYAP1R1	4.55577	5.02189	4.01478	4.27225	5.2652	3.41904	4.32193	2.9948	3.60188	5.19163	3.07866	2.9095	5.14619	5.25772	3.54045	3.77446	3.04701	4.19171	4.47212	5.73492
ADD1	7.73528	8.17895	8.38619	8.04682	8.1502	7.74759	7.99349	8.12405	8.28286	8.52069	8.46179	8.45409	8.5304	8.43328	8.05875	8.52069	8.27913	8.21057	8.26828	8.67458
ADD2	4.01831	5.33097	4.55461	5.08843	5.58804	5.58011	6.29368	5.95196	5.48807	5.78211	5.28472	5.38776	4.91282	2.7636	5.05713	3.20102	5.6559	5.67057	5.24314	5.39514
ADD3	8.93368	8.88293	10.1125	9.06975	8.82419	10.0968	8.11762	9.09412	9.33681	9.22562	10.0178	9.63298	9.39093	10.1294	10.0848	9.96342	9.56023	9.55471	10.1378	10.0203
ADD3-AS1	2.50245	2.68576	3.32876	2.05382	3.68883	3.05693	3.38038	3.23693	3.1471	3.46843	3.73191	4.13536	4.24399	3.09963	2.65662	4.69722	3.38597	4.46178	2.70506	4.50986
ADGB	1.57598	3.78218	2.39818	1.59164	3.74796	4.48687	3.70953	2.05214	2.52527	1.92607	2.13194	3.64997	3.63054	4.18349	4.25529	3.16332	4.74588	1.93153	3.40276	4.10342
ADH1A	3.60188	5.81874	5.38098	4.84714	5.85119	6.07068	6.10389	5.71558	5.71947	5.77812	3.8606	4.18506	4.99472	4.7139	5.29729	4.79132	5.38287	4.96396	4.59025	5.16333
ADH1B	7.34936	7.95938	9.72434	7.27557	9.06975	9.50848	8.71146	8.33418	9.24457	8.71964	4.07384	5.52602	7.63668	7.08749	6.33293	6.64237	6.02383	5.08993	4.77142	5.44678
ADH1C	7.14489	6.2273	7.78464	4.50103	6.31422	7.44753	5.23251	6.72162	6.90314	6.33047	4.54767	4.76618	7.42688	5.3706	5.08421	6.02277	2.17718	2.42018	3.07041	4.73475
ADH5	9.7726	9.45879	9.8505	9.10902	8.57418	9.54764	8.45956	8.60177	9.32014	8.80729	8.36054	8.52812	7.75601	8.57688	8.61975	8.64364	8.16659	8.04223	8.32554	8.65058
ADH6	5.02134	5.32876	4.62138	3.31919	5.46176	4.71009	3.28738	3.80673	4.97184	4.0406	5.4444	5.35055	4.0444	3.04668	4.17398	5.47888	3.53979	5.07596	3.55446	4.76557
ADH7	5.63284	5.01037	5.97527	5.30279	5.57802	5.43576	4.55776	5.90685	4.95452	5.46374	6.37489	5.58103	5.42955	5.23218	5.47077	4.64468	3.40755	5.66877	5.35263	5.39366
ADI1	8.39292	9.13091	8.81548	8.01948	8.45409	9.56225	6.5278	7.78634	8.98398	9.32119	8.56641	8.92798	9.64267	8.6339	8.7497	8.57299	8.9317	9.17655	8.67772	8.84996
ADIPOQ	8.1319	8.8533	7.09888	7.90594	8.3643	6.09684	7.28604	6.58699	7.68627	9.4807	6.52635	7.45966	9.68804	9.00591	8.9317	9.27327	7.42648	4.71908	6.70987	7.79304
ADIPOR1	8.39978	8.7332	8.34487	8.48513	8.73214	8.28851	8.51749	8.49627	8.93044	8.90096	7.96337	8.50697	8.58528	8.08838	8.79986	8.70669	8.73709	9.03391	8.98044	8.41713
ADIPOR2	8.76454	8.96701	8.56955	8.78242	8.77294	8.34668	8.61346	8.01834	8.63701	8.9122	8.63939	8.47803	7.32079	8.70068	8.64416	8.71758	8.36079	8.37568	8.4217	8.74222
ADIRF	7.45682	7.80494	8.80904	8.74389	9.0415	7.75671	8.40379	9.63126	9.04589	9.22718	8.43557	7.68627	10.0673	9.63126	8.50622	9.11342	9.48454	8.13352	9.55008	9.38127
ADK	8.0062	6.95955	7.22966	6.943	6.79261	7.30495	7.14933	7.12009	6.54752	6.58162	7.4255	7.59199	7.83071	7.44129	7.50909	7.47896	7.27175	7.59331	7.10529	6.49831
ADM	10.6591	9.59011	10.6821	10.5846	11.6067	11.454	12.6748	12.1418	10.8267	10.7846	8.86405	7.71248	9.37901	8.85378	8.23161	7.10275	7.40377	8.109	8.03839	9.28149
ADM2	5.31129	5.51667	4.60371	5.961	5.22345	5.10205	4.94659	5.77849	5.58668	3.97216	6.38643	4.81414	5.49756	6.44457	5.15671	5.14927	5.51846	4.34818	3.87456	3.9086
ADNP	8.38949	8.21898	8.79345	8.17417	8.23553	8.1953	7.63044	7.70176	8.31189	8.09024	8.38553	8.29301	8.02711	8.75127	8.4659	8.33478	8.30219	8.17111	8.56955	8.30144
ADNP2	6.77108	7.80978	7.22088	8.21774	7.76133	7.58219	6.45429	7.95804	7.39916	7.1668	7.04634	6.73094	6.91571	7.19223	6.87369	6.12751	6.82052	6.35883	6.69505	6.39973
ADO	6.99051	7.3328	6.73186	6.92852	7.05327	7.27755	7.44571	6.22007	7.02875	7.26134	7.37154	7.4267	7.265	7.02986	7.556	7.57702	7.56006	7.25055	7.47469	7.43009
ADORA1	5.38884	5.68769	6.35987	6.11298	6.42803	6.14822	6.07068	6.46258	6.27439	5.93331	6.32464	6.03571	5.89582	6.0018	6.28174	5.38287	6.72424	6.18756	6.09003	6.71465
ADORA2A	5.67938	5.47448	4.64104	4.65295	6.08788	5.52751	5.36222	5.50095	5.55814	4.96974	4.90262	4.67718	5.36508	5.28999	5.10399	5.3794	5.48718	5.71461	5.15471	5.49596
ADORA2B	6.18842	6.0447	6.54937	6.12575	6.53546	6.90856	6.89232	6.86734	6.7519	6.55133	6.40782	6.51708	6.14361	6.62488	6.74976	6.74559	6.35901	7.03273	6.58292	6.90744
ADORA3	8.43756	8.3643	8.15226	7.56959	6.66609	7.76752	7.38102	6.86624	8.0274	7.69428	8.11059	8.78911	7.52028	7.39049	9.0021	7.67064	8.78511	9.12506	8.82227	8.39933
ADPGK	9.55671	9.14161	8.7157	8.89134	8.73633	8.88506	8.55801	8.48988	8.72115	8.45585	8.90892	8.92918	9.10902	8.78747	8.62731	8.6716	8.51657	9.06417	8.89134	8.78322
ADPRH	3.83303	3.79064	3.89237	2.94505	4.42228	4.41063	4.65137	4.70001	4.16975	3.9952	3.69167	4.10643	3.52348	4.40611	3.97513	3.35002	4.3648	4.54169	3.84689	4.07621
ADPRM	6.40716	6.35475	5.84203	3.57181	4.9525	4.69957	3.52515	2.84038	5.7996	5.68881	3.76237	5.83395	2.41499	3.97678	5.80735	5.30225	3.78959	5.08491	5.89373	5.13389
ADRA1A	3.65807	4.21822	4.14098	4.47816	4.50515	4.20205	4.33765	3.38337	4.37364	4.08641	4.83237	3.71975	4.32021	3.82799	4.12819	4.56789	4.0321	4.25964	4.273	4.39465
ADRA1B	3.91111	3.51526	3.59082	3.73149	4.15184	2.93376	3.15531	2.50645	3.65116	2.25934	3.59235	4.02627	4.13272	2.96872	2.22851	3.53785	3.23946	4.68521	3.13785	3.20942
ADRA1D	3.66659	3.84274	4.60193	4.20724	3.98774	3.74691	4.21075	3.48087	4.43849	4.17655	4.29475	3.92759	4.06447	2.58978	4.41868	2.47787	4.76618	4.23447	3.23126	3.46948
ADRA2A	6.15282	6.38302	7.11125	7.02194	7.63985	8.87523	7.80759	9.12654	7.54134	7.92655	7.23515	6.1669	6.48005	7.83858	5.71169	6.47383	5.90942	6.25789	7.19236	6.69012
ADRA2B	5.67653	5.83084	5.99355	5.46176	4.27117	3.72619	5.28357	6.47256	4.76345	5.64361	6.08102	5.34811	5.47962	5.3853	3.69523	5.86386	5.89055	5.69381	5.7758	5.72134
ADRA2C	3.18127	4.99456	5.88692	4.77862	5.28895	3.91843	4.97142	6.14341	5.2408	4.48294	4.3405	2.89195	4.48812	5.80708	3.54045	4.19551	5.05316	4.16414	4.89172	4.98728
ADRB1	1.80986	3.27406	2.41499	5.08519	2.1637	2.78571	2.65614	2.49009	2.59564	2.4864	3.72173	1.59883	3.69834	2.98907	2.34581	2.43856	1.82077	2.19936	2.21362	2.02346
ADRB2	6.7999	7.47533	7.56959	6.90105	7.1571	8.15547	7.42776	6.66737	6.85391	6.94837	7.07096	7.42195	6.80497	7.43343	7.88316	6.8645	6.51262	6.71005	6.90286	7.36514
ADRB3	3.7464	3.36314	3.72328	3.65966	2.90853	2.83305	3.14258	3.30877	2.71163	2.9873	4.70263	2.96018	2.95898	3.54365	2.6066	4.16397	2.87365	2.78289	2.7862	3.68472
ADRBK1	6.33575	6.7634	6.73745	6.84776	7.35841	7.09633	7.58619	7.28556	7.01833	7.43192	6.5406	7.23929	6.68408	6.77511	6.92155	7.26941	6.97645	6.94426	6.6274	7.22805
ADRBK2	5.79684	5.62316	6.0181	5.35925	6.02432	5.5506	5.63376	5.781	5.69186	6.11987	5.80043	5.84748	5.65342	5.39722	5.8233	5.01553	5.27125	5.92509	5.80528	5.81266
ADRM1	7.83442	8.15169	7.98151	8.40168	8.36831	7.53815	8.89798	8.42634	8.14009	8.19289	8.12109	8.25906	8.15484	8.17157	8.0993	8.22175	8.3321	8.31846	8.06776	8.13164
ADSL	8.08253	7.92629	7.82405	7.93417	7.61145	7.88247	8.29186	7.5314	7.84315	7.91409	7.82093	7.97719	7.62323	8.28286	7.7618	7.98775	8.0993	7.94267	8.26488	7.99025
ADSS	7.62738	8.20449	8.23717	7.61173	7.59355	7.88339	7.52777	7.00648	7.70392	7.73554	7.14179	7.69257	7.60469	7.67031	7.55908	7.63044	7.81166	7.79957	7.65109	7.60241
ADTRP	6.21932	6.76746	6.86358	6.4631	7.01552	6.75379	6.96393	7.089	6.3933	7.08169	6.80741	7.05089	7.03999	6.68989	6.48989	6.8909	6.78691	6.91933	6.83414	7.4576
AEBP1	8.01193	8.05027	8.15105	7.6386	9.61853	7.36037	9.58769	10.0055	9.21506	8.48062	10.7578	7.99508	8.19845	10.0645	8.73633	8.89134	9.96135	8.59387	8.92301	9.08489
AEN	5.87998	5.71225	5.3479	6.21966	4.90184	4.77103	5.58274	6.3855	4.08729	4.22756	5.89055	5.21801	5.58851	5.3853	5.47962	3.44751	5.26373	4.24234	5.03028	4.99825
AES	7.01257	7.64267	7.64908	7.41144	7.33424	6.82651	7.91891	7.23302	8.29086	6.72889	7.55819	7.2763	7.69097	7.56683	7.55655	7.7274	7.92914	7.21544	6.72955	7.66567
AF007147	5.4322	4.41633	6.54074	6.68561	7.06058	6.86548	6.4744	6.41983	6.95633	6.6274	3.71102	5.97565	4.97822	4.12749	4.86507	4.18468	4.41762	4.71908	4.21428	4.37424
AF070581	2.85287	2.91046	3.67158	3.24678	1.01428	2.01924	2.99814	4.41544	1.37357	2.52468	4.35463	2.72165	3.24678	3.82799	3.4008	3.16332	1.76891	1.87737	3.42113	2.31777
AF090939	4.52088	6.04078	5.57269	6.2067	4.57084	4.0271	4.21631	5.78629	4.19094	4.88978	5.5789	5.06594	3.67014	2.47911	3.8526	4.82678	3.67434	2.96872	3.3904	3.34545
AF198444	3.91111	3.65143	3.28116	5.61148	1.48794	3.43911	2.47774	4.63335	1.44695	1.8355	4.70263	3.11984	5.25379	2.87114	4.143	2.57149	1.37357	4.9115	3.45414	3.86518
AFAP1	3.28116	2.41659	2.94563	3.90605	4.7602	4.88062	4.8122	4.52498	4.55686	2.76452	4.85491	3.40521	3.52348	3.58385	3.4396	3.30537	4.52343	4.25964	3.82699	3.44721
AFF1	9.60716	9.92796	9.88195	9.08323	8.56052	9.29431	7.69216	8.28347	9.03769	9.23481	8.79505	7.69832	8.18457	8.25307	8.10971	8.51223	8.23259	8.20539	7.99956	7.86754
AFF2	5.29147	4.66078	3.92013	5.01607	5.06224	5.52205	5.55233	5.56644	5.15491	4.93573	4.55517	5.09408	4.51013	4.51615	4.71623	5.10312	4.78454	4.52195	4.58702	4.84675
AFF3	1.42961	2.92299	2.20665	1.7794	2.31389	2.45026	2.4444	2.1654	2.91046	1.78488	1.87475	2.38466	2.20355	2.15282	2.47911	2.13117	2.43291	2.01199	1.85149	1.81492
AFF4	5.74383	5.91348	5.84767	5.74339	5.6113	5.86684	5.70383	5.81806	4.66367	6.19252	2.71704	5.73562	5.24148	5.96628	5.21563	5.33757	4.79402	5.58576	4.60736	5.39722
AFG3L2	7.56683	7.41635	7.10729	7.04189	6.86548	6.82309	6.81221	7.13418	6.90404	7.6027	7.4056	6.88172	7.79933	6.72313	6.87142	6.83315	6.2865	6.73448	6.80806	7.19867
AFM	4.56348	5.36377	3.21066	2.83438	5.23867	5.3201	5.63005	5.07021	5.16956	5.46374	4.9439	4.23447	4.37754	4.64174	4.17398	4.66326	5.34196	5.66231	5.60361	5.71495
AFP	4.79649	4.819	4.73143	2.87394	3.75963	3.10697	4.65912	2.65565	3.99659	3.35561	4.56873	4.66481	2.91817	2.78105	2.8932	3.64997	4.53623	3.9154	4.28749	2.63375
AFTPH	8.12717	8.95377	8.88256	8.20478	9.1894	8.95243	9.40614	9.59366	8.75127	9.10755	8.58963	8.85856	8.48704	8.61774	8.51107	8.9033	8.94316	9.20031	9.23758	9.23758
AGA	6.90661	6.17683	6.31974	6.09709	5.8918	5.99277	6.09562	5.77681	6.13188	6.42436	6.43848	7.19143	7.45637	6.71173	6.8326	6.72007	6.57836	6.66688	6.74976	6.15125
AGAP1	5.62992	6.10154	6.43343	6.80741	7.08659	7.39049	5.28357	6.95298	6.80339	6.77231	6.17583	5.78305	6.15293	6.9448	5.84338	6.28442	5.98535	5.90476	6.10065	6.61215
AGAP10	7.59155	7.7951	8.05094	8.06447	7.64702	8.16309	8.00233	8.44763	7.88222	7.95648	8.10422	7.60361	8.10792	7.90638	7.35634	7.3912	7.53671	7.6292	7.48278	8.07647
AGAP11	7.7227	7.57767	7.99624	7.85877	7.70718	8.04366	7.72996	8.09113	7.79888	8.22507	7.84483	7.26989	8.14517	7.79333	7.37789	7.45926	7.82266	7.68669	7.29494	8.22138
AGAP2	4.11961	4.1215	4.20448	3.01869	4.80663	5.05182	5.26869	4.23828	4.43849	4.66507	4.03157	4.87539	3.48866	4.4472	4.95633	4.71586	5.34924	4.32286	4.86941	4.64269
AGBL2	4.08616	4.11781	4.71908	4.50103	4.0268	4.17694	4.8749	4.59012	4.7066	4.91972	5.41525	5.10226	4.72317	4.87446	5.02374	4.59012	4.68562	4.98355	4.44312	5.42287
AGBL3	0.830432	0.936147	0.607243	2.31898	0.49475	0.789209	0.719922	1.21791	1.20663	1.55216	2.43856	1.28565	3.09442	0.544376	2.8205	1.15193	0.647181	0.49475	2.25481	0.303464
AGBL5	4.65932	4.21428	3.51716	5.29804	4.26178	3.73793	3.74071	3.99758	4.60677	3.67158	4.16975	2.85406	5.40946	4.11095	5.79972	4.55332	6.1851	4.18211	5.64413	4.22125
AGER	3.71632	3.96328	5.41647	3.82699	5.1235	4.7674	4.72882	4.90829	4.65912	4.28024	3.89458	4.19658	4.18349	3.83504	4.07846	4.64174	5.19402	4.54169	4.0321	4.1313
AGFG1	8.30219	7.55056	6.72394	8.01247	7.73085	7.57942	7.84988	7.85334	7.36571	7.33073	6.33071	6.81034	7.10819	6.35883	6.97645	6.76798	6.77261	7.22399	6.82607	6.95607
AGFG2	5.22078	5.09588	5.08719	5.54707	5.24148	5.18405	5.19855	5.42831	5.43252	5.08519	5.53982	5.31384	5.40287	5.1671	5.38161	4.99597	4.98562	5.2233	4.898	5.08774
AGGF1	6.62827	6.36747	6.516	6.00457	6.13705	6.65296	6.09709	4.90704	6.41883	6.50577	6.12739	6.58607	6.56879	6.64528	6.75598	6.44365	6.2487	6.35969	6.23433	6.35901
AGK	6.48126	6.09331	6.61435	6.73203	6.46733	6.94766	6.2122	6.57073	6.4083	6.4204	6.7413	6.45467	6.75257	5.88422	6.72992	6.3715	6.50124	6.53466	6.49569	6.68687
AGL	6.63502	6.78674	6.4359	6.64368	6.10759	7.40377	6.18756	6.04121	7.08135	6.55334	6.87142	6.78656	6.78389	7.2128	6.60549	7.10875	6.58839	6.78161	6.76716	6.11646
AGMAT	5.093	5.60615	6.09818	5.2099	5.58321	5.69651	5.42576	5.54116	5.09212	6.32582	6.18563	6.50727	6.36511	5.67801	6.24593	6.22098	5.81378	6.19985	6.10138	6.69091
AGO1	7.25197	7.03824	7.51216	7.1568	7.14645	7.1035	7.46635	7.11936	6.83297	7.36398	7.63214	7.51461	7.33316	7.71961	7.76574	7.71858	7.93725	7.4941	7.76214	8.18424
AGO2	6.29687	6.96822	6.62915	6.89426	6.73551	6.42947	5.95323	7.87571	5.64438	6.28274	6.4744	6.1148	6.21946	5.39331	6.31727	6.32706	6.19985	6.24426	6.67321	6.66688
AGO3	6.00739	6.32542	7.4472	6.8195	6.68177	7.02677	6.22154	6.68054	6.4697	7.09308	6.21159	6.15553	5.78508	6.47532	6.87291	5.81138	5.53852	5.90942	6.21041	6.81054
AGO4	6.16905	4.74261	5.57961	5.30279	5.72111	5.66597	5.452	5.1639	5.20955	4.74225	4.64364	5.25558	6.43141	5.61001	5.79972	5.72778	4.84641	5.1544	5.39797	5.30392
AGPAT1	7.59569	7.89614	8.61221	8.34812	8.19289	8.02575	8.83295	8.60612	8.91276	8.91331	8.41619	8.59029	7.83198	8.34591	8.53403	8.55661	9.15795	9.10121	9.20236	9.14752
AGPAT2	7.04471	7.7402	7.34611	7.04884	7.78935	6.69283	7.91803	7.40318	7.8809	8.40703	7.33949	6.85717	7.48041	7.6381	7.24227	7.70477	7.57924	7.05235	6.92097	7.63083
AGPAT3	4.87636	5.58087	4.75971	5.37752	5.3025	3.60388	3.83087	4.20895	5.30354	5.20818	5.15193	6.27321	5.16379	3.8707	4.84714	5.49685	5.07928	5.28798	5.61065	4.89511
AGPAT4	6.45312	6.40806	6.38128	5.93429	3.97641	3.57421	3.11216	4.56511	5.82192	5.45121	6.87868	6.65676	6.82694	6.58988	6.68272	6.80559	5.43319	5.84647	6.42496	5.96608
AGPAT5	7.91215	6.90968	6.71709	8.05426	7.28326	7.64202	7.98487	6.58607	7.21812	7.68478	7.5787	7.00863	7.89279	7.75313	7.06972	6.98744	6.70714	7.4716	7.16999	7.20753
AGPS	6.58407	6.79451	6.39212	6.44546	6.61586	6.3479	6.49749	5.8877	6.41486	7.25633	6.72646	7.43911	6.68615	6.58199	7.39841	7.30564	7.18464	7.5309	7.25214	7.1379
AGR2	1.85567	1.39713	2.30063	1.43048	2.89639	2.50255	2.36385	1.92224	2.47911	1.59284	1.9907	1.94181	2.31318	3.64644	2.42997	2.08442	2.72945	2.19936	1.42736	1.45025
AGRN	5.62992	6.17374	6.52219	5.86386	6.76771	5.98001	6.46705	6.84162	7.00827	6.53957	6.35475	6.49814	5.63019	6.34562	6.44301	6.49512	7.22135	6.88025	6.59204	6.85983
AGRP	4.76859	5.92496	5.95254	5.42876	4.08588	4.69957	5.5359	3.87424	4.18196	3.61052	5.16235	6.12949	5.98908	4.09339	5.24803	5.39366	3.58664	4.32543	4.79837	3.59863
AGT	7.18988	6.1111	5.15212	7.09173	6.71863	6.94873	8.05252	8.09402	6.89528	6.79159	7.06636	6.40328	8.71358	7.42428	7.1023	7.54488	6.38167	5.47448	6.51651	7.044
AGTPBP1	6.34914	4.75383	5.56209	5.32931	5.92666	6.42635	5.5904	4.9403	5.96657	5.67501	5.55121	5.18855	6.39937	5.093	5.16956	5.82181	5.302	5.5442	5.09166	5.67004
AGTR1	8.56241	9.08889	9.92303	8.2506	8.35816	9.40884	7.49239	7.99349	9.34791	9.13027	7.26384	7.25685	8.09625	8.42376	7.84141	7.97031	7.1879	7.07653	7.55737	7.59788
AGTR2	4.18631	4.01315	3.80891	2.66064	4.30307	4.59025	4.22019	3.48284	4.48031	3.02917	4.9439	4.67262	3.47897	5.08675	2.64108	4.00858	2.97295	2.70971	4.08123	4.37985
AGXT	3.49678	3.68447	3.67745	3.76153	3.1471	4.35939	3.10502	4.89362	2.85477	3.22343	2.93207	3.56817	4.62681	4.04127	2.83955	4.66748	2.75544	3.70135	2.65758	2.79262
AHCTF1	6.37525	6.3795	6.19689	6.58967	6.73818	6.69639	6.19671	6.35113	6.59801	6.72394	5.82263	6.07862	5.9383	5.73645	5.50769	6.13288	6.07924	5.66231	5.7627	5.13007
AHCY	7.81254	7.59638	7.69097	8.62186	7.10819	7.03669	7.96037	7.26359	7.30667	7.60489	7.05133	7.74296	7.27154	7.49984	7.61507	7.45242	7.25463	7.11381	7.73305	7.53388
AHCYL1	8.0172	8.87984	8.46524	8.78149	8.90419	8.92798	8.60575	8.7712	8.96701	8.77045	8.61887	8.1101	7.62659	8.5596	8.28423	8.35256	8.61887	8.66851	8.56687	8.57795
AHCYL2	6.61435	5.83841	6.17229	5.55556	6.12967	6.9726	5.42576	5.89199	6.05394	5.70383	6.57294	6.25509	6.18275	6.1927	6.62533	6.60998	6.36809	6.77334	6.88009	6.36531
AHDC1	4.45554	6.23102	5.86494	5.54081	6.08788	4.34413	4.33765	4.02374	6.05138	6.89055	5.83479	6.53768	4.89511	5.22129	5.70342	6.08253	4.42449	6.5882	5.75567	6.06477
AHI1	6.76319	6.6738	6.64716	7.1688	6.94542	6.7934	5.97527	7.09214	6.33095	6.84217	6.92498	6.47854	6.25477	6.65436	6.48861	6.68209	6.54899	6.42154	6.59769	6.56964
AHNAK	9.25208	9.74121	10.8544	10.4633	9.81486	9.83307	9.15215	9.85261	10.2458	10.2129	10.4522	10.1026	9.34665	10.9399	9.88644	10.3472	10.2213	10.1347	10.6056	10.5434
AHNAK2	7.563	7.65291	8.40083	6.79517	7.98435	7.90594	7.87044	8.32944	8.62691	8.26581	8.94942	7.86824	7.77732	9.08406	7.43611	8.81548	7.78634	7.40229	8.24523	7.4169
AHR	8.12142	7.68175	7.21326	7.45564	7.9773	8.08072	7.15441	7.29989	7.64202	6.75834	8.57171	8.7488	9.60716	8.59153	8.25397	8.16514	8.68702	8.38688	8.82419	8.26936
AHSA1	8.6421	8.27992	8.71758	8.80904	8.01872	7.04202	8.73134	7.85766	7.94291	8.7919	7.75058	8.07896	8.75243	8.2124	8.13831	7.58835	7.93417	7.83282	7.95296	7.99803
AHSA2	4.65932	5.11863	4.32321	5.09899	4.8101	5.51485	2.80008	5.67481	5.54512	5.00179	6.24459	5.70735	5.69229	5.84437	6.29954	5.17393	6.13984	5.8398	4.65595	6.33342
AHSG	1.70247	3.55292	3.00074	3.18527	2.44705	2.62568	2.91687	3.56817	3.06408	2.47159	3.28102	2.13069	2.47406	2.68288	3.28201	2.39249	2.40375	2.1637	2.12923	1.92674
AHSP	4.49214	5.04211	4.76618	3.61825	5.21812	6.03605	6.61884	5.86684	5.19833	5.26773	5.28895	4.79682	5.33088	5.02601	5.59843	6.1927	5.71104	5.28181	5.20955	6.90146
AICDA	4.89705	2.81402	2.08726	5.26373	4.94677	4.11008	2.4015	3.40468	3.28406	5.34578	2.31575	3.72474	3.94751	2.75328	2.74014	2.51708	3.23946	3.33568	4.93522	4.46133
AIDA	8.20344	8.41177	7.91711	7.05609	7.34367	7.55558	7.65169	6.93275	8.23011	7.64564	7.38964	8.7497	7.91409	8.4402	8.16569	8.92417	8.35256	8.53442	8.46524	7.78355
AIF1	7.61063	8.09652	7.87893	7.09296	6.77947	7.63938	5.76648	5.57349	7.58778	6.79374	8.7497	9.58933	8.55697	8.61975	9.34168	9.52829	8.76484	9.87335	8.991	8.34748
AIFM1	7.7087	7.25384	6.85305	7.15944	6.51651	6.20116	7.76778	7.14442	7.13678	7.68807	7.49655	7.46084	7.45745	7.32639	7.52627	7.65169	6.97175	7.28069	7.47265	7.4086
AIM1	7.54894	7.77486	7.68407	7.73029	7.64123	8.09113	7.36717	7.74296	7.66384	8.21898	8.74135	7.91803	7.81941	8.51292	8.14343	8.55891	8.20421	8.20421	8.19693	7.94487
AIM1L	2.38508	3.68447	2.83157	5.59004	5.46898	5.58458	5.30735	5.39411	4.99807	3.09056	5.36546	4.86755	4.08978	5.03766	5.22699	5.56644	5.37828	5.24637	4.3658	5.06082
AIM2	5.92165	5.99663	6.43215	5.87072	5.35748	5.48549	5.24563	4.09995	4.57993	6.37224	6.48385	5.85083	6.1874	6.4346	6.2863	6.37263	5.08421	5.87919	5.17139	5.41525
AIMP1	6.97709	7.94177	7.5714	7.60684	7.87722	7.85835	8.09625	7.66455	7.34082	7.86465	7.1634	7.6156	6.85532	7.28512	7.62302	7.31317	7.15146	7.52627	7.64789	7.67577
AIMP2	8.24849	7.64789	7.26317	8.15358	7.5701	7.5305	8.32658	7.48567	7.39243	7.82238	7.69748	7.79594	8.15751	7.70392	7.73924	7.85463	7.83384	7.81166	7.56102	7.72222
AIP	8.38187	8.87523	8.60109	8.19635	8.32658	7.56458	8.58528	8.20022	8.39373	8.39446	8.24072	8.17494	8.77204	8.61551	8.25906	8.58574	8.4659	8.23259	8.47068	8.72625
AIPL1	5.32064	5.97484	5.00606	5.37403	5.57802	5.79373	5.92158	6.06863	5.46911	5.61669	5.9169	4.49282	5.01788	5.51116	5.42854	5.61224	5.44881	5.70562	5.83928	6.0335
AIRE	3.7464	5.52248	3.19634	3.03577	3.59151	3.58564	3.43466	3.67275	3.10843	3.0728	3.06657	2.78152	3.28988	2.98907	2.50881	4.77364	3.91738	4.43232	2.38196	2.92362
AJ011981	4.18114	4.38725	4.98104	2.92984	4.36316	5.10205	3.9406	5.33962	4.62879	5.2532	5.20769	5.07618	5.52279	4.93367	4.01387	3.57603	5.09013	5.12682	4.51885	4.93276
AJAP1	4.15367	4.04952	4.26321	4.16855	4.23447	4.19171	4.53913	5.01824	4.70966	4.73697	4.2411	4.4789	4.7139	4.1313	4.58093	3.84234	4.91972	4.71586	4.60193	4.79132
AK021537	6.00337	5.89137	5.93628	5.23156	6.77748	6.49613	6.72373	6.86998	6.39582	6.48421	6.23433	5.96785	6.2064	6.08867	5.35331	6.43987	6.52998	6.44328	6.77158	6.88902
AK021933	4.1414	5.26179	4.18094	4.72766	2.97141	5.09816	3.48388	4.97979	4.06705	4.67794	4.1288	4.3343	4.52463	5.5674	3.95064	4.56404	4.04039	3.74372	4.49527	4.75574
AK022030	7.55864	7.37625	7.40633	7.40838	7.25565	7.88148	6.41457	6.7874	7.27298	6.55802	7.447	7.18364	7.4782	7.33044	7.00503	7.23493	7.41427	7.22535	7.1262	7.08224
AK055981	5.52433	5.42501	6.06832	6.07279	6.38373	5.88821	6.23508	5.7996	5.59357	6.13387	6.4806	6.29071	6.32421	6.4707	6.36891	6.38128	6.31102	6.15724	6.31482	6.80377
AK096803	2.87419	4.56737	5.51473	3.93124	4.26178	3.50384	4.43849	4.49435	3.10843	4.88149	3.43069	3.19601	2.96711	4.86548	3.41654	2.87519	5.50591	3.78691	3.98639	5.39722
AK1	6.69723	7.21651	7.46399	8.11281	8.91891	7.40794	7.86385	8.36605	8.27417	8.34748	8.32983	8.3966	8.53482	8.66739	8.4677	8.78584	9.0623	9.10902	8.98275	9.02247
AK125860	4.72931	3.75057	5.13368	4.45838	4.42926	4.72065	3.64523	5.14539	2.02235	4.36537	2.02161	4.93153	4.18349	2.35172	4.86916	5.40886	4.15315	3.78691	3.54697	3.25077
AK2	7.68407	7.199	7.03962	7.36872	7.40004	6.97842	7.91711	7.44183	7.05043	7.2496	7.18668	7.44598	7.4874	7.1074	7.47021	7.39243	7.27175	7.265	7.22569	7.14179
AK291611	4.03608	3.45165	5.7611	3.30779	4.07384	5.29955	5.85939	4.17378	3.30583	4.93191	4.03608	5.18568	5.44865	4.62647	4.50902	5.75856	5.74501	4.27717	4.6196	3.28932
AK4	7.54823	6.81733	7.1379	8.00015	7.97424	7.3863	8.59226	8.18126	7.06044	7.94177	6.61482	6.82497	6.15626	6.91733	7.09888	7.05818	6.08486	6.98041	6.62519	6.97353
AK5	5.63809	4.88412	4.14577	4.82954	5.05699	5.62487	3.50615	5.62859	5.46141	5.77165	3.64843	5.1564	5.23785	4.66534	5.0604	5.28862	3.64997	4.91803	5.82242	4.83358
AK6	7.507	8.02515	7.61351	8.31433	7.84056	8.33478	8.16309	7.93485	7.56385	7.80712	7.7269	7.59662	7.42167	7.41986	7.53885	7.76304	7.5251	7.33018	7.09193	6.99051
AKAP1	7.17033	7.28799	7.55766	7.56006	7.86331	7.99931	7.55461	7.75454	7.61399	8.25192	6.85834	6.72456	7.05947	6.71236	6.80614	6.54021	6.6799	7.21257	7.76726	7.52911
AKAP10	7.01725	6.85446	7.1823	6.88902	7.13105	6.57424	6.1848	5.84183	6.44001	6.99015	6.95346	6.61182	6.81748	6.94279	6.84445	6.66953	6.42869	6.82213	6.32764	6.47973
AKAP11	7.09321	7.68267	7.74243	7.83254	7.36552	7.95539	7.21742	7.33186	7.50667	7.75243	7.89924	8.46179	7.10729	8.00233	8.3278	8.32014	8.22602	8.36344	8.22845	7.93126
AKAP12	8.09379	7.33888	8.11629	8.15456	7.94487	8.79986	8.76053	10.3625	8.4092	9.34168	8.44797	7.74728	8.14261	8.29374	8.50917	8.38784	8.08475	8.17816	8.63784	9.04994
AKAP13	7.78326	8.73986	8.84439	8.71758	8.35671	8.30437	7.70516	9.23344	8.25547	8.50823	8.5021	7.77364	7.30443	7.45902	7.43147	7.60307	6.83195	7.39432	7.92236	7.969
AKAP17A	6.82164	6.71083	6.58309	6.62042	7.30667	7.134	6.6768	6.47024	7.0794	6.43428	6.65936	6.32597	7.44473	6.39937	6.70224	6.10989	6.61451	6.59636	6.83023	6.539
AKAP2	8.24715	7.9492	8.68122	8.67069	8.98681	8.59793	9.93085	9.94447	8.53403	8.88645	8.68817	8.0316	7.19022	8.46524	8.35546	8.26612	7.70155	7.76431	8.21976	8.53124
AKAP3	3.68578	3.02076	3.83477	3.23356	3.8612	4.09865	3.933	3.91435	3.65116	3.66359	3.13342	3.25917	3.58997	3.53623	3.47856	3.69062	3.69774	3.9154	3.3063	3.6959
AKAP4	3.43617	4.24944	2.57288	2.36672	3.92368	2.6571	3.05568	3.0728	4.79682	2.92984	2.99256	3.40521	2.50608	4.17334	2.96171	4.38762	3.08895	2.96872	2.75657	2.57448
AKAP5	2.78389	4.24257	2.08726	1.81856	2.38782	3.83024	2.65614	2.46905	2.65443	3.87292	3.47349	2.56267	3.88463	5.02601	3.38467	2.93376	4.25585	3.63404	2.57428	4.66827
AKAP6	5.12383	4.9972	5.79837	5.1905	5.39204	5.0499	5.87004	5.57741	5.0422	5.58617	5.10288	4.6891	3.51191	4.93153	5.22361	5.38287	4.40473	5.1213	4.87399	5.68418
AKAP7	5.95546	6.26304	5.84477	6.15781	6.36262	6.69091	6.03902	6.02606	6.17343	5.68656	5.99049	5.7533	5.99738	5.91073	6.07845	5.76306	5.99035	6.03215	5.52139	5.9832
AKAP8	7.73882	7.82678	7.61898	8.07086	8.23788	7.95674	7.63555	8.13831	7.66455	7.62552	7.54503	7.27994	7.67853	7.28326	7.42241	7.38905	7.48328	7.11188	7.5341	7.28913
AKAP8L	5.77248	6.01207	5.7611	5.59004	6.29812	5.26848	5.72494	5.87794	6.2316	5.81785	6.00111	5.53949	6.04626	5.51743	5.50432	5.05802	5.32149	5.7419	5.69836	5.88439
AKAP9	6.48349	6.59915	6.70106	6.43272	6.94074	7.14858	4.85903	6.6335	6.65952	6.24022	6.18589	6.19915	6.23176	6.09731	6.13492	6.19707	6.25189	6.008	6.44082	6.09754
AKIP1	6.44001	6.44627	6.5168	6.17426	6.65059	6.69029	7.11718	6.06509	6.47421	6.27332	6.23433	6.80242	7.13368	6.4707	6.91571	6.64349	6.62725	6.85014	6.67812	6.42635
AKIRIN1	5.97527	6.60357	5.10802	6.83368	7.03761	3.68537	5.78884	7.11109	6.14431	4.95565	5.72754	6.39994	6.56148	5.38007	3.67325	4.82144	5.02109	5.97266	5.72398	5.28204
AKR1A1	8.94034	8.5753	9.05448	9.02478	8.20662	8.2102	8.40958	8.49168	8.83475	9.36783	9.59232	9.69281	9.83123	8.73941	9.92537	9.77503	9.55229	9.79648	9.54045	9.13274
AKR1B1	10.6858	11.0675	10.5164	11.0613	9.29317	9.69636	9.80031	9.54886	11.413	10.6999	9.2767	10.1268	10.0263	9.64745	10.1688	9.9868	9.9662	10.313	9.84585	9.65182
AKR1B10	7.18724	7.55986	7.74382	7.60489	5.79607	8.17494	5.09326	6.45632	6.85391	8.884	4.47927	6.32345	5.92086	5.85353	6.17465	4.94175	6.14489	5.53321	5.94885	6.25911
AKR1C1	11.0203	10.6012	11.0458	11.1684	10.2248	10.1511	9.79248	10.3818	11.2807	11.0019	10.1944	9.46951	10.69	11.0893	10.0055	11.1946	9.70731	9.45035	9.52391	9.94982
AKR1C2	11.0613	10.839	11.1946	10.9528	10.5598	10.2513	10.1319	10.7392	11.9293	11.4983	10.1511	9.7585	10.9128	11.1101	10.2826	11.3666	9.77916	9.74235	9.70731	10.2384
AKR1C3	9.54203	6.76917	8.69599	8.42211	8.0372	8.12962	7.9237	7.67228	8.48274	9.24899	8.84862	8.25277	9.90855	9.62233	8.71358	9.24564	7.91157	8.03419	8.29811	7.73946
AKR1C4	4.1414	3.94522	4.42017	4.55658	2.93762	2.5606	2.4015	2.89117	4.67361	4.08883	3.7726	3.13517	3.93885	2.52551	2.37082	4.29106	2.39249	2.6083	3.03681	3.25077
AKR1D1	4.63589	3.86891	4.26546	4.21458	4.3225	4.72065	4.53475	4.39244	4.31709	4.41794	2.75286	3.60787	3.33288	3.785	4.00357	4.0134	4.86098	4.5731	3.99838	4.62197
AKR7A2	7.94744	7.47733	7.8669	7.33729	6.85426	7.0284	7.20281	7.47851	7.64518	7.23646	8.4587	8.16946	8.84636	8.52998	8.5102	8.21876	8.06644	8.29485	8.49265	8.29004
AKR7A3	5.69884	6.36511	6.75849	6.47833	6.17567	5.58342	5.17128	6.18378	6.67094	6.42331	6.83886	6.39177	6.4953	7.02986	6.58967	6.58369	6.95597	6.85205	6.78221	6.74841
AKT1	7.31536	7.41045	7.31021	8.01345	8.53326	6.61403	8.4904	7.67031	7.72791	8.22671	7.18581	7.83384	7.8217	7.53602	7.55191	7.769	8.59793	8.52812	8.24715	7.82405
AKT2	4.73893	4.90763	2.96171	5.0171	4.18135	2.75379	3.22257	3.27533	3.56817	5.0499	3.4816	5.06274	4.6982	2.64326	5.55249	4.18973	2.32654	4.19171	4.45719	4.60794
AKT3	7.64609	8.35412	7.82929	7.00805	7.45339	7.91935	6.99529	7.47594	7.83117	7.20645	7.8607	7.73203	7.81298	7.94425	7.499	8.09797	7.86583	7.47021	7.556	7.80924
AKTIP	6.43902	6.09975	6.32497	6.32421	6.70409	7.1761	5.84486	4.33479	6.79325	6.66545	6.60025	6.645	6.21946	6.80846	6.29474	6.68615	6.6455	5.6375	5.89373	5.76372
AL109706	4.91026	4.89997	1.99109	5.20697	1.87921	1.24734	4.985	4.12518	1.37357	4.1777	4.62353	5.07095	3.35109	5.04928	4.29927	3.85789	1.1667	3.39275	4.18905	2.88136
AL590762.11	4.93932	5.26773	3.89237	5.68218	5.56772	5.47066	5.63198	5.35331	5.34116	4.7129	5.55814	4.42979	5.02331	4.70331	5.39749	4.50565	5.246	5.14665	4.17883	4.70352
AL928768.3	4.98053	4.88081	4.65427	5.19402	4.97822	4.71424	5.47066	4.74261	5.10551	4.88149	4.471	4.20552	5.60441	4.81064	6.13177	4.39517	5.52107	5.3669	5.3874	5.68585
ALAD	5.02774	5.25707	4.58867	6.04602	5.38578	5.02823	4.99416	5.08789	5.55165	5.40271	6.12418	6.10427	6.3844	5.93222	6.38965	6.77075	5.24389	5.91477	6.14617	5.33334
ALAS1	6.84585	7.0636	6.86843	7.2408	7.21901	7.33355	7.59076	7.73662	6.93028	7.18105	7.13368	7.01869	7.33501	6.75916	7.38612	6.90431	6.903	7.37591	7.1823	6.29729
ALAS2	2.96359	2.38961	3.48222	2.70763	3.15967	2.59564	3.97437	3.17513	2.71163	2.36111	2.18752	2.4186	2.62383	2.55509	3.21555	3.12335	2.26127	3.41497	2.78105	2.26496
ALB	4.33357	3.96906	2.98427	3.73621	3.79933	4.03658	3.97437	3.48866	2.84244	3.19568	3.64843	2.43291	3.88001	4.03293	3.58303	4.55912	3.37765	3.32876	3.87456	3.25077
ALCAM	6.95719	7.20575	7.27111	6.87308	6.68715	6.72394	6.49847	6.79203	6.62809	6.50336	6.91117	7.32545	7.08997	7.11458	7.46328	6.86998	7.14277	7.26334	6.96374	6.70125
ALDH18A1	8.33131	6.77261	7.19764	7.54714	6.5997	6.0795	7.53459	7.04024	6.33986	7.31846	7.50856	8.22241	7.97404	8.24911	8.07465	7.80785	8.02046	7.80518	7.11628	6.81054
ALDH1A1	8.39889	8.74062	8.24162	8.16357	7.13207	8.13215	7.24186	6.26975	9.05176	8.39978	7.76631	9.56922	6.57606	8.18126	9.57568	9.01668	8.5375	9.80031	8.99338	8.38949
ALDH1A2	6.72558	7.89002	6.88878	6.80217	6.62827	7.20076	8.34591	7.01063	6.91985	7.06291	6.19077	6.45618	6.83056	6.72475	6.52219	7.05982	6.93691	5.59672	6.76231	7.17498
ALDH1A3	9.67727	8.13519	7.80897	8.45158	8.70748	8.08698	8.76553	8.98817	7.51553	7.65731	7.8252	8.71196	8.77414	7.95432	8.34853	8.69553	8.68817	8.85171	9.04835	9.21854
ALDH1B1	6.40907	5.68163	5.38803	5.62694	5.781	5.81563	6.37038	6.56736	5.38033	5.69606	5.42287	5.87072	5.98431	5.52709	5.80583	5.81874	5.73739	5.6952	5.79938	5.37403
ALDH1L1	5.88154	5.34091	5.90435	5.91461	5.49065	4.78843	5.95565	5.76697	5.54707	5.06177	5.87919	5.08337	5.78246	5.07095	5.00774	5.50486	5.74501	4.88613	5.51312	5.78228
ALDH2	8.59112	9.42742	9.74546	9.4807	9.73946	10.0127	9.14752	9.15795	10.2384	10.7477	10.0622	10.0372	10.0794	9.61142	9.85957	10.2746	10.4673	10.9399	10.4566	10.4798
ALDH3A1	1.80986	3.82867	3.24077	4.05366	4.3116	5.0786	3.34975	5.16937	4.65376	3.39411	3.39196	4.1425	2.94996	1.73933	2.91371	5.00748	5.11699	3.60787	2.6965	4.14068
ALDH3A2	8.19081	7.81146	7.99069	7.2882	7.5309	7.7227	6.79863	7.01281	7.54519	7.74408	7.9219	8.41679	8.65603	8.42211	8.63784	8.85972	8.11903	8.27606	8.7332	8.67333
ALDH3B1	6.53194	6.99704	6.62406	6.85225	6.43644	6.21612	6.26408	6.68255	7.31867	5.85779	6.57836	6.9376	7.03358	6.40529	6.89752	6.85262	7.10492	7.26443	7.07608	6.59058
ALDH3B2	3.30843	4.50372	4.87081	4.33724	2.93762	4.30692	4.84884	4.96984	2.82742	4.25396	4.32798	3.70258	3.42815	3.43311	3.98435	4.36855	2.84986	2.36813	3.6394	3.54045
ALDH4A1	5.11014	5.56066	5.62316	4.54412	4.33148	4.29357	4.45127	4.19551	5.35123	5.47993	5.64722	5.25558	5.18598	5.58804	5.22163	5.1818	5.18134	5.67099	5.35263	5.88957
ALDH5A1	3.68578	2.51021	2.67987	3.09252	2.91528	3.28637	2.46415	4.14216	3.03629	2.78152	2.83083	4.63281	5.12846	4.4233	4.61217	4.12364	3.65589	3.23356	4.76248	4.18857
ALDH6A1	7.93849	8.4575	8.4752	7.13517	6.58327	7.88871	6.70593	7.41198	8.03267	7.38873	6.81073	7.17456	7.14795	7.17211	7.61898	6.83963	6.92462	6.99421	7.11396	7.87418
ALDH7A1	6.27195	6.15534	6.08486	5.94885	5.21367	6.30447	5.53798	5.67883	6.10079	5.70824	6.4806	6.39379	5.51896	6.60282	6.99944	6.50157	6.52085	6.28677	6.84406	6.03723
ALDH8A1	3.68578	3.53785	5.14022	2.13022	4.3225	4.15588	3.45274	1.95056	3.49113	3.68186	4.50328	2.9095	3.28988	3.71409	4.80233	3.99659	3.75175	3.1797	2.92467	3.80244
ALDH9A1	7.94345	8.45158	8.41302	8.67772	8.01056	9.20166	8.5492	8.5375	8.37617	9.06164	8.7332	9.11055	8.56193	8.26222	8.89886	8.40034	8.55202	9.07167	8.98977	9.29031
ALDOA	10.4013	10.6288	10.8738	11.3376	10.9731	9.41197	10.9647	11.0315	11.1946	10.638	10.6183	11.0978	11.4894	11.0088	11.0728	10.6183	11.2921	10.9796	10.9796	10.7846
ALDOAP2	1.80986	3.03957	4.64882	3.09252	1.87921	2.32743	1.95016	2.35766	1.81856	1.63593	3.28738	1.32725	1.65594	4.27146	3.54045	4.33796	1.7171	1.82077	3.22192	1.82766
ALDOB	4.87512	4.53623	4.82929	4.31864	4.79706	4.62029	4.50734	4.95421	4.7789	4.6096	4.87323	3.96092	4.48135	4.64174	4.30716	4.46735	4.4995	4.56433	4.49831	4.6709
ALDOC	6.7199	7.06599	7.35951	7.66702	7.92705	7.12682	8.36271	8.14934	7.44929	7.73326	7.01103	7.16999	7.30685	7.28777	7.28991	7.15146	7.69388	7.47712	7.55986	7.37575
ALG11	8.00138	7.77034	7.63309	7.44081	7.16801	7.64908	7.56222	7.18644	7.27755	7.48393	7.68724	7.63233	7.40816	7.71362	7.69197	8.08637	7.14016	7.53671	7.5657	7.54586
ALG12	5.55266	2.9827	5.89694	5.48349	4.0268	3.16005	3.78809	3.82078	5.26826	6.00305	4.74993	5.32964	5.32076	6.08867	5.59843	3.98831	4.79049	5.11213	5.3251	3.34545
ALG13	7.03453	6.5014	6.4438	6.81584	6.09521	6.74355	6.53395	5.91664	6.40352	6.42154	6.91516	6.25943	6.32723	6.39116	6.58607	6.44627	6.4083	6.64861	6.36809	6.05828
ALG3	7.35764	7.22489	6.61337	7.29918	6.51855	6.9624	7.48134	6.72646	7.05235	7.55864	7.34755	7.0542	7.31443	6.87308	7.5405	7.25685	6.58722	7.17231	7.51861	7.28069
ALG5	8.85171	8.67499	8.60575	8.85282	8.74494	8.85856	8.85441	8.32833	8.62458	8.76162	8.57688	9.01668	9.43372	8.66498	8.64278	8.90996	8.7224	8.66017	8.60341	8.5753
ALG6	6.54565	7.22828	7.91838	7.00706	7.05655	7.54543	7.59638	6.89977	7.2425	7.61525	7.32038	7.2242	6.83315	7.18194	7.3093	7.19559	7.60512	7.44426	7.45387	7.45902
ALG8	7.51904	7.57331	7.8713	8.03639	7.24727	7.63044	8.17607	7.96477	7.69044	8.08332	7.58375	7.89995	7.35403	7.74043	7.92728	7.64073	8.04447	7.78058	7.99461	7.89094
ALG9	6.24703	6.66632	6.29191	6.51764	6.60035	6.42788	6.40392	7.12324	6.36599	6.57318	6.59366	6.16199	6.0795	6.48333	6.61435	6.94074	6.69419	6.75292	6.60122	6.61755
ALK	5.59634	5.78424	5.43645	5.38253	5.16333	4.45233	5.34711	4.56511	5.45354	5.43136	3.80191	5.19186	5.37694	5.0002	5.56471	4.57623	4.36249	5.06082	3.85402	4.91081
ALKBH1	7.73109	7.43611	7.8532	6.45325	7.21742	7.84715	7.3819	7.24167	7.35259	7.23752	7.10698	7.42408	7.46468	7.00941	7.45564	7.29891	7.30399	7.46274	7.3524	7.03794
ALKBH4	5.36377	3.36314	5.17116	4.96116	5.34196	5.54799	6.13492	5.1381	5.72578	5.93556	6.29247	5.5694	5.24517	5.13353	6.13177	5.19535	6.13188	5.35004	6.39642	5.8086
ALLC	3.15033	5.80002	4.99276	4.02423	3.08895	3.22818	2.99814	3.99758	3.60188	5.38578	5.66771	3.44647	5.47289	5.04228	5.45354	4.72034	2.13117	2.79945	3.88635	3.28932
ALMS1	6.87953	7.09516	7.08148	7.08538	6.96468	7.45072	6.93398	7.11581	6.7626	6.7555	7.28489	6.81241	7.27042	6.68841	6.54304	6.31177	6.68068	6.38196	6.70145	7.75601
ALOX12	2.76269	2.89304	5.18691	4.40192	2.61808	2.72553	3.48388	2.50645	2.47911	3.33153	2.54732	4.88171	4.67027	3.60967	2.93577	2.45766	3.04701	3.09096	3.08171	4.42461
ALOX12B	1.98397	2.07393	1.7843	2.67153	3.45121	2.9131	2.68512	4.23828	2.23224	1.63593	2.75286	2.26443	2.73711	2.89195	2.05318	2.12043	2.57149	2.87446	2.32414	2.53467
ALOX12P2	5.90493	3.62742	3.06255	3.58431	3.393	4.07871	3.86891	4.37949	4.03411	3.30537	3.80191	3.69774	6.14361	5.93937	3.71939	3.89415	4.59834	3.83477	3.75754	4.01226
ALOX15	2.11749	2.01528	1.82766	1.64707	2.73913	3.05693	3.03826	2.12287	2.34105	2.38508	1.85839	2.13069	1.83243	2.89195	1.56587	2.15282	2.87365	2.66743	2.38196	3.03788
ALOX15B	3.46311	6.50005	6.40695	4.7503	5.77835	5.94054	6.5601	6.28348	6.30716	6.17839	5.44247	6.21131	4.84379	5.57796	4.70832	4.85601	4.58998	6.21946	5.10103	5.71701
ALOX5	7.54134	6.29191	6.50939	6.76017	6.06627	6.53614	6.57378	5.8235	6.55581	6.37349	6.93744	7.23752	7.84339	6.47833	7.33073	7.51553	7.0293	7.63	6.61669	6.89579
ALOX5AP	10.3098	10.2181	9.32014	9.52391	8.83475	8.45202	9.04687	7.48807	10.0758	9.43445	9.06975	10.6288	8.17986	9.22163	10.2355	10.4566	9.90568	10.2458	10.1944	9.76402
ALOXE3	4.82988	5.64127	5.8233	5.4956	6.17925	6.22247	6.20021	6.36321	5.38368	5.64361	6.51623	5.40471	5.69423	5.63198	5.68072	4.64468	5.20182	5.39594	5.42234	5.64339
ALPI	2.11749	1.37083	1.50545	1.66337	1.81995	1.75863	1.82533	1.86084	1.98031	1.55216	1.47312	1.55293	1.56677	1.652	1.5562	1.69131	1.87636	1.82077	1.42736	1.51838
ALPK1	6.33001	5.09956	6.16364	6.87533	6.47174	6.21784	6.75706	7.25777	5.77788	5.69913	6.27734	5.94545	6.42981	5.66212	6.07845	6.01787	5.23183	3.85212	6.50265	6.77984
ALPK3	3.18127	5.45834	3.29383	4.86098	6.23817	4.06624	4.27245	4.30391	4.01646	4.05424	3.9562	3.5592	4.77041	4.93901	5.6092	3.59709	4.0959	4.08028	3.67325	3.85324
ALPL	4.91026	3.91435	5.27823	4.66126	3.53785	3.83024	4.61588	5.15302	5.16956	5.63066	5.46867	5.02344	3.67014	5.80255	5.13299	5.10002	3.52028	4.8628	5.4199	5.91073
ALPP	3.80323	3.88001	3.48685	3.95641	3.58137	3.63008	4.64579	4.7739	4.73551	3.25796	2.8541	2.72763	3.19246	2.47911	4.09979	3.29256	4.29881	3.60032	2.63099	1.95536
ALPPL2	5.37076	5.91839	5.62077	5.0171	5.15244	5.24889	5.43319	5.49895	5.26826	6.05163	5.33846	5.17043	5.84223	4.30962	4.71623	5.12576	5.38129	5.31834	5.2408	6.45167
ALS2CL	6.54738	6.7924	7.67008	7.02638	7.46027	7.24853	7.63252	7.85931	7.15601	7.48916	7.24787	7.09029	7.0388	7.32931	7.15774	6.97331	7.52157	7.52895	7.61687	8.10173
ALX1	2.99533	2.9592	3.57037	2.78484	3.8612	4.22756	3.91977	3.67275	3.55544	3.41473	2.65835	2.54217	3.45132	2.40375	2.55827	3.35002	3.40755	3.81789	3.05898	3.13389
ALX3	4.85266	5.48853	4.82678	3.43617	5.67569	5.12947	3.8154	3.59414	4.24747	4.0406	5.55814	4.66481	4.97822	2.61236	3.67325	3.60675	5.62465	3.27544	4.17883	4.20585
ALX4	3.28116	4.29718	5.3479	2.92984	3.88509	4.00031	4.65912	3.94216	3.82854	3.60331	3.64843	4.72491	5.22799	3.41521	3.77145	3.32136	3.97513	3.95843	4.92526	3.71975
AMACR	4.18387	4.42118	4.98968	4.3711	4.96396	4.75141	5.1564	4.59637	4.87011	4.87224	5.23296	5.47962	4.94308	5.59843	5.52139	5.92877	5.337	5.26805	5.43704	5.27905
AMBN	3.57646	3.45165	4.29832	3.9655	4.28151	4.30692	4.83326	4.53859	3.94301	3.96215	4.62879	3.88289	3.43848	4.22038	4.10556	3.21211	4.00408	3.2998	3.42113	3.31869
AMBP	4.60222	5.10288	4.60557	3.39143	5.14304	4.96604	5.06633	4.96464	5.06365	4.46941	4.31208	4.44981	4.61841	4.36341	4.79714	4.54136	5.20488	5.02287	4.95285	5.11511
AMBRA1	6.71709	6.17965	6.7565	6.64608	6.79129	6.60025	5.65407	5.63078	6.79784	5.47034	6.35155	5.42197	7.20015	6.46468	6.38529	6.44365	6.29954	6.03215	6.06509	6.13629
AMD1	8.38586	8.00665	7.26714	7.56585	7.81623	7.61333	7.91524	7.50114	6.86225	7.2525	6.85041	7.39317	6.03571	7.05016	7.4255	7.29854	7.22252	7.33637	7.18581	6.84406
AMDHD2	4.97417	5.05094	3.3647	6.08734	5.21812	2.75379	3.09137	3.11901	6.57901	4.48727	3.48814	4.6982	3.22127	4.89964	4.15254	3.81702	5.53852	5.54597	5.07137	4.10874
AMELX	4.49214	4.19973	5.11612	4.32401	3.82454	3.65097	3.53764	4.57084	3.18413	4.40578	4.73475	3.19601	3.97561	4.38559	3.31957	1.76341	4.00408	3.06505	4.29858	4.48477
AMELY	3.87666	4.88081	5.02742	5.14304	4.8101	4.46465	2.71755	5.82616	5.13529	5.0499	1.42382	4.95633	5.25379	4.65445	5.39061	5.122	4.55223	5.39393	4.76813	5.70685
AMFR	6.95895	6.15646	6.11079	6.9117	6.65646	6.87704	6.67549	6.76097	6.6722	6.20833	6.42096	6.04602	6.51957	7.08636	7.8895	7.15846	7.94667	6.07649	7.59613	6.71974
AMH	2.41499	3.09321	2.50881	3.94648	2.98621	2.07149	2.4444	2.27897	2.74619	2.03111	2.59997	2.26443	2.18849	2.47911	2.50881	2.74014	2.17718	2.77377	2.25481	1.62007
AMHR2	3.01027	3.23235	3.96755	2.97218	3.85289	4.4341	4.48112	4.71268	3.49113	4.07343	3.16098	3.57488	2.88348	3.25851	3.03523	3.66267	3.80117	3.92804	3.91335	3.25077
AMIGO2	7.01725	7.86492	6.9309	7.52437	6.61586	8.19031	5.19959	6.34656	7.4685	6.84842	6.33192	5.23109	6.97913	6.62209	6.05828	7.07466	6.63656	6.08102	6.60312	6.52569
AMIGO3	6.89852	5.86635	6.73971	6.94803	5.09352	6.16105	6.14617	6.84776	5.06998	6.29519	6.32866	6.00262	6.44644	6.36835	6.14431	4.69957	5.63302	5.97546	5.80528	6.03857
AMMECR1	5.30145	5.74501	5.7334	5.85528	5.50095	6.53058	5.79134	4.98826	5.56163	5.82655	6.13355	5.65805	4.73163	5.25772	4.99965	5.26	5.28452	6.10957	5.58687	5.61065
AMN	4.49214	5.89137	3.64737	5.98332	6.38493	5.31479	5.58366	5.79811	5.96812	4.69929	3.45921	5.49685	5.23785	4.11095	5.64811	5.29513	6.54359	5.93857	5.66081	6.96324
AMOT	5.2231	4.00031	4.39277	5.05699	4.99628	5.0359	4.88769	5.25707	5.33334	5.32876	6.02847	4.9966	4.38361	5.67022	4.74813	5.35029	5.34522	5.79759	5.04272	5.34578
AMOTL2	7.64095	7.98407	8.5492	8.17157	8.71859	8.87184	8.19498	8.00215	8.55697	8.49265	8.08106	7.57942	8.34377	8.19998	7.91803	7.86824	7.29477	8.17961	8.45653	8.21976
AMPD1	3.33937	4.4978	4.54336	5.67911	5.13064	5.6553	6.19368	6.06588	5.54081	5.52279	5.58759	5.13709	5.52994	4.58363	5.89724	4.70331	5.83142	5.77362	5.19354	5.99869
AMPD2	7.52562	7.14933	7.31213	8.15952	7.8477	6.98894	7.29304	7.66677	7.64095	8.12466	7.98993	7.8466	8.16917	7.50435	7.40004	7.13087	7.15146	7.52748	8.18819	7.93849
AMPD3	5.68429	6.33112	6.55402	6.02399	6.80448	6.63	6.72088	6.77168	6.25233	6.44164	6.0589	6.50085	6.08612	5.97291	6.65936	6.46686	6.506	6.95878	6.57445	6.30658
AMPH	7.21161	6.32542	6.25095	5.94672	6.89267	6.56599	7.48898	7.322	6.75476	7.77311	6.79325	5.43354	5.28635	6.15724	5.15671	5.9553	4.41028	5.6572	5.9999	7.01185
AMT	7.09888	6.962	7.00022	7.2408	7.15944	7.07979	6.95779	8.11699	7.29624	7.00863	7.93976	7.18668	7.74647	7.51813	7.41533	7.30332	7.81941	7.74408	7.67466	8.2488
AMZ2	8.33864	8.05852	8.14147	7.99906	7.89959	8.31729	7.82379	7.89521	8.14901	8.19404	7.90844	7.97823	8.03931	8.17053	8.38414	8.21876	8.31987	8.5403	8.34377	8.43359
ANAPC1	7.22687	6.93984	6.34914	7.04506	6.96324	6.37507	7.23456	6.88294	6.6335	6.78798	7.01903	6.86177	6.85656	6.70042	6.56599	6.48745	7.13296	6.73715	6.98096	7.23773
ANAPC10	6.12727	6.42608	5.88692	5.65851	5.2699	5.90042	6.10759	1.50078	5.90015	5.47034	5.62992	6.28762	6.23692	5.62487	6.37489	6.30052	5.52709	5.98285	5.7868	5.0315
ANAPC13	7.95097	8.62731	8.47068	8.61742	8.56793	8.76267	8.33751	8.39333	8.64818	8.84047	8.62371	8.83996	7.83713	8.62458	8.76593	8.7488	8.49812	8.79038	8.63	8.83396
ANAPC15	7.35951	7.22627	7.10914	7.0984	7.1298	7.22328	7.36318	7.29751	7.35019	6.4806	7.33949	7.14914	7.91659	6.97175	7.26751	7.81659	7.46254	7.34156	7.00706	7.41742
ANAPC2	5.32799	6.7924	7.1016	6.85593	6.89041	5.70608	6.8616	7.53486	6.85834	7.12695	7.25659	6.63944	5.69583	7.10678	5.73209	6.53017	6.62968	6.33766	6.5046	6.78544
ANAPC5	8.65376	8.11968	8.52418	8.98564	8.33478	8.17986	8.55133	8.21657	8.34315	8.57119	8.65955	8.60924	8.94316	8.57883	8.4587	8.41746	8.70467	8.7497	8.71717	8.47844
ANG	7.80592	8.78242	8.98108	6.85593	6.60434	6.84352	6.81813	7.2477	7.62471	6.88711	3.70632	6.59423	6.03571	6.58327	6.64572	7.41114	5.97471	5.51441	6.70593	6.63549
ANGEL1	6.67515	7.08077	7.28991	6.84725	6.21432	6.22626	6.2122	6.0316	6.78426	5.13709	6.50124	7.02052	6.68353	6.76279	6.72056	6.55506	6.97499	7.04052	6.99678	5.83958
ANGEL2	7.14795	6.29153	6.32013	6.52186	6.33575	6.97418	5.55494	5.66533	6.3759	6.27989	6.21329	6.44747	6.99529	6.30977	6.69046	6.43476	6.10957	6.25958	6.65227	6.24969
ANGPT1	6.9754	7.03299	8.07086	7.08121	6.43428	7.71409	6.66038	7.47288	7.15106	7.68603	7.09633	7.99565	7.55	7.3093	8.60828	6.84301	7.28326	7.75995	7.90893	8.79345
ANGPT2	4.7777	3.05898	4.30947	4.70161	6.4884	3.28637	7.16256	5.53177	4.81589	5.23785	5.44865	4.50986	4.42873	5.7383	3.2904	4.819	4.29975	2.81601	4.27089	3.64014
ANGPT4	3.66267	3.51526	4.87446	3.62927	3.63765	2.69106	2.36385	4.45398	4.84641	2.01563	3.5687	4.29535	3.78603	3.24116	4.13343	3.27769	2.39249	4.88412	3.57747	1.89371
ANGPTL2	8.38088	8.30017	8.56434	8.68216	10.1944	9.14031	9.14161	9.62743	8.68657	8.98817	10.1062	9.98351	10.0875	10.7723	10.5127	11.0203	10.7578	9.63519	10.302	10.2688
ANGPTL3	3.84028	3.93638	5.06447	3.69543	3.99708	3.40124	2.71755	4.29475	4.19094	3.97216	4.13307	2.3993	1.60401	2.57448	2.70928	3.25494	5.13939	3.85212	3.97854	3.13389
ANGPTL4	7.07862	7.18047	5.68072	8.12254	9.24899	7.64334	10.7578	11.1821	7.71386	7.08953	7.42455	6.6433	7.29605	6.16125	6.88399	6.95528	7.98961	7.53513	6.56125	7.48493
ANGPTL7	9.0044	7.06765	9.13788	6.93275	5.60537	10.2428	6.00133	6.63218	9.04422	8.14343	1.85839	4.21428	1.98127	5.3516	1.9076	5.78246	3.73529	2.9095	3.11097	3.65807
ANK1	4.45988	4.12267	4.22306	3.49004	3.58137	3.85402	3.39714	4.53623	3.40755	4.22756	4.58382	4.63631	4.67393	4.83935	4.81157	5.38098	3.71701	4.52861	4.67718	4.61484
ANK2	8.05535	8.1569	7.67356	7.29052	7.4903	7.43985	7.15358	7.99803	7.47896	7.74894	7.74408	7.78033	7.11366	8.4724	7.79388	8.86902	7.83071	7.10856	8.08046	7.98099
ANK3	6.25436	6.36027	7.91711	6.40782	6.07303	6.71647	6.34179	7.08997	6.26995	7.52247	7.67529	8.83253	8.05224	7.57031	7.9965	7.22387	7.43785	7.84592	8.6587	8.67863
ANKEF1	2.11749	3.8473	1.82766	3.7563	3.4874	1.96655	1.60362	2.55036	1.98031	1.92607	1.85839	1.22726	2.71945	1.76943	2.37082	4.02638	2.0528	3.43652	3.00626	3.58983
ANKFY1	7.18065	7.24227	6.64317	5.98332	5.95664	5.27387	6.20176	6.06264	5.65837	6.38459	6.72797	7.46759	7.12474	7.22309	7.38824	7.14626	7.02246	6.40447	6.95154	7.36336
ANKH	7.19781	6.77849	5.15671	6.49749	6.76917	6.59329	3.22991	6.79473	6.60976	5.49927	8.67069	7.98575	8.17986	8.16976	8.76215	8.22942	9.3875	8.9055	7.86358	6.59306
ANKHD1	7.46103	7.91838	7.73924	7.72004	8.27113	7.94688	7.75854	7.79594	7.90454	7.81583	7.4782	7.6627	7.3031	7.52608	7.36619	7.40377	7.26714	7.54072	7.40426	7.52823
ANKLE2	6.34739	5.69009	5.73194	6.04961	6.07924	5.56312	5.74092	5.71146	5.91348	5.38578	5.03638	5.71682	5.94864	5.5405	5.14607	5.67708	5.75165	5.73209	5.61416	5.55597
ANKMY1	4.4995	2.72177	3.51716	4.05366	4.67718	4.68521	4.8749	5.39818	3.70721	3.13286	2.65835	3.16332	5.10178	5.24637	4.74283	3.90101	4.28096	5.06633	4.06447	2.71409
ANKMY2	7.22135	7.67825	8.01684	7.86331	7.15206	8.4895	6.69832	7.79196	7.7618	7.4267	8.35095	8.78417	8.00321	8.93503	8.56536	8.54628	8.68408	8.48418	8.88293	8.66851
ANKRA2	7.35259	7.85376	7.68861	7.00067	6.73203	7.51985	6.34365	6.55594	7.34029	7.23315	6.11562	6.74733	7.30075	6.65361	7.01032	6.59243	6.08612	6.99867	7.0912	6.40649
ANKRD1	2.70763	3.50353	1.09399	3.85552	2.86738	4.23794	4.195	4.5537	5.33733	3.26755	1.6154	1.72904	3.15967	1.16954	1.9076	3.36375	4.51885	2.51264	1.85149	2.17103
ANKRD10	8.65552	8.30082	8.1569	8.115	8.75626	8.05505	7.7151	7.68982	8.04195	8.2961	9.3261	8.34748	8.9183	8.49168	8.47068	8.77837	8.95779	8.48594	8.29186	8.18256
ANKRD10-IT1	8.41177	7.43769	8.18313	8.30721	8.30082	8.50622	8.62282	8.7837	7.94545	7.83254	8.03419	8.72532	6.95607	8.08637	8.68441	8.16005	7.37525	7.93636	8.14574	9.21409
ANKRD11	6.81362	7.08721	6.90232	7.17673	6.7531	5.51485	6.36785	6.85834	6.49749	6.82226	7.04989	6.94263	6.16772	6.18589	6.34717	5.27747	2.0528	5.52418	4.24864	5.85221
ANKRD12	6.15605	6.69529	6.12448	6.19653	6.52523	6.79066	5.19402	6.70532	6.48603	6.28081	6.51764	6.55299	6.39779	6.24459	6.27842	6.20516	5.36264	6.15883	6.11813	5.943
ANKRD17	7.61842	7.37789	7.56128	7.0037	7.55655	7.23288	7.67228	7.0293	7.20883	7.48879	7.66887	7.44379	6.28442	7.30332	7.68807	7.65411	7.57423	7.42626	7.38493	7.11414
ANKRD2	2.89871	2.60976	2.39818	3.01869	2.56702	3.05693	3.64523	3.59414	2.99533	2.98256	5.1544	3.25917	3.23091	3.47965	3.73027	5.122	2.84986	2.75286	2.75657	2.96391
ANKRD26	2.42884	4.37165	4.04725	4.39233	4.58702	5.02287	4.54136	5.25707	4.98943	5.21292	4.75278	4.5632	4.52073	4.53913	4.50902	4.08225	4.55983	4.38067	5.0172	5.58087
ANKRD27	7.72791	7.507	7.28434	6.70359	6.9822	7.51124	6.84023	7.11109	7.65426	7.36533	7.33556	7.40191	8.00215	7.33144	7.19143	7.37606	7.20591	7.41091	7.31335	7.15881
ANKRD28	7.72076	9.36922	8.97083	7.98748	7.43587	7.60794	7.64542	7.84817	8.33995	8.01379	7.89521	7.05245	7.16163	8.0316	7.70091	8.25547	7.54028	6.95388	7.34878	7.4086
ANKRD34C	4.97417	4.41633	5.65316	4.46794	4.15184	5.07505	4.85903	4.98826	4.52058	4.86548	4.49853	4.22057	4.93479	4.77297	3.9952	3.84613	5.46911	4.25038	4.42449	5.18049
ANKRD36	2.7429	4.79273	4.21822	4.34714	4.52463	5.63267	3.22991	5.47745	4.99529	5.30098	4.45425	4.22756	4.59637	4.56221	4.15254	1.98071	3.43652	3.66309	3.7736	4.97822
ANKRD36B	4.26043	5.30539	6.07231	6.40431	6.03215	6.2515	5.97619	6.67446	6.23725	6.16063	7.24587	5.63326	5.65024	5.85886	5.8185	4.61506	5.18134	5.52107	5.76604	6.31085
ANKRD36BP2	0.530611	0.936147	3.50384	0.90631	0.873835	0.894885	0.990057	0.810738	1.12361	0.846183	0.438681	0.706924	0.557634	0.544376	2.74014	1.88643	1.7171	0.996578	1.01001	1.31941
ANKRD40	7.26157	6.49613	6.02926	6.04329	5.33875	3.21032	5.64433	5.285	6.31624	6.81183	3.66432	5.95704	4.40192	6.01787	6.42204	6.56073	4.45501	5.65407	5.35263	2.63375
ANKRD46	6.44279	6.67768	7.06913	5.98332	6.72162	7.39978	6.49549	5.74617	6.82199	7.00722	6.90192	6.85937	6.33192	7.14217	7.30667	6.82414	6.88045	6.84884	7.18065	7.09429
ANKRD49	7.79762	7.57521	7.38351	7.12776	8.00263	7.80494	6.79751	6.33306	7.31021	7.45637	6.64134	7.3912	6.70714	6.73551	7.41467	7.39514	7.56985	7.54938	7.36336	6.12196
ANKRD53	2.5322	3.37735	3.67158	2.29002	1.99531	3.43911	2.82283	2.14862	2.13194	2.15179	2.77155	2.94769	3.83504	2.96872	3.25824	3.55712	4.21012	2.5496	2.64608	2.92362
ANKRD55	4.29126	3.82867	5.22927	5.28711	5.04806	5.3201	5.06447	5.10178	5.09061	5.81389	5.2109	4.98859	5.53825	4.56895	5.14392	4.96053	5.79433	6.13046	5.4629	5.78884
ANKRD6	5.48113	5.14271	5.7155	5.36849	5.83411	6.08345	4.14341	4.73109	5.48175	5.56698	5.79632	5.36849	5.89074	5.58576	5.12439	6.23692	5.05906	4.51467	5.59093	5.27653
ANKRD7	1.70247	0.647181	1.50545	3.68325	2.47037	3.68537	2.92984	1.5518	1.37357	1.95221	3.41853	1.28565	2.55541	3.16807	3.18413	3.75674	1.32099	1.44179	2.83955	0.900717
ANKS1A	7.47614	7.16113	7.07979	7.23189	7.27338	7.00146	6.15293	6.59042	7.40252	7.48592	7.58889	6.72797	8.03347	7.31254	7.37789	6.89542	7.1035	6.95779	7.24032	6.91817
ANKS1B	1.57598	2.31153	1.31024	3.43617	2.56702	3.00428	3.32743	2.39393	2.62317	2.63813	1.9907	3.09056	1.30202	1.8102	4.60748	1.50545	3.27522	2.94283	4.03801	3.73765
ANKZF1	6.01728	5.2594	5.6483	5.436	3.28116	2.9827	5.01232	3.65643	5.9383	2.84083	4.07384	4.40411	3.40248	5.58274	4.32529	2.54799	3.08895	5.40377	3.93685	4.11726
ANO1	4.28327	3.8473	5.34057	4.91942	5.74572	6.41446	6.20971	5.49083	5.83535	5.20017	7.11718	5.49315	5.33511	6.4864	5.19959	6.42995	7.0293	5.93222	5.47805	4.8548
ANO10	7.6198	6.3064	7.44008	7.19055	5.93839	6.6052	6.73094	6.81914	6.96374	6.60006	7.2648	6.81034	8.01619	7.35378	7.07269	7.34439	6.73075	6.90611	6.9642	5.65236
ANO2	5.10697	3.25121	2.16262	5.21485	5.54138	5.68145	5.05034	3.43712	4.35029	4.98269	5.13562	2.93079	5.16379	3.70411	3.2904	5.54825	4.23713	3.86866	4.72293	4.64882
ANO3	3.82078	5.00187	5.45981	4.02423	5.15567	2.9827	4.85161	2.84038	4.13618	4.20426	4.25913	5.00449	3.81702	4.15646	5.13299	4.91833	5.14735	4.76277	3.86172	4.52895
ANP32A	8.01784	7.87947	7.91803	8.17494	7.85877	7.90332	7.80712	8.02893	8.10173	7.48041	7.60144	7.98659	6.80073	7.8514	8.26703	8.16232	7.60004	7.83226	7.97384	8.06334
ANP32A-IT1	3.60813	3.72146	4.96174	3.59414	2.86738	1.6458	2.65614	2.65565	4.49922	3.52465	4.62353	3.96346	3.41497	4.75334	4.3177	4.77364	1.58097	4.1707	2.45662	3.07895
ANP32B	10.1655	10.6544	10.8637	10.671	10.4201	10.6591	10.2318	10.3576	10.3504	10.3098	10.4087	10.0344	10.0154	10.0415	10.2284	10.4633	9.68804	9.62902	9.93995	9.87109
ANP32C	2.38508	3.40538	2.84561	1.51549	1.95016	2.32743	2.95151	2.49009	1.87422	2.1847	2.61808	2.47576	1.94238	3.21116	2.31898	2.35967	2.65988	1.93153	2.21362	2.35728
ANP32D	1.08225	2.01528	2.27488	1.10586	2.38782	2.69106	2.47774	5.30279	2.43949	3.71082	1.91336	1.22726	3.28988	2.55509	3.19827	1.69131	3.2575	3.50204	1.4711	2.17103
ANP32E	7.19614	8.20612	7.59766	8.23134	8.1367	8.44832	7.73593	7.83171	7.62344	7.6386	7.45854	7.57942	7.31758	7.33404	7.61248	7.63351	7.32879	7.63528	7.4908	7.18105
ANPEP	8.96535	9.25208	9.49241	9.89171	7.96802	8.73056	7.49739	8.72578	9.84585	8.35645	8.39153	8.31365	8.43557	7.92682	8.62282	8.11452	8.30017	8.10792	8.22602	8.12757
ANTXR1	4.80023	4.08588	3.13049	2.65911	4.05546	3.88842	2.95151	5.28737	3.85913	3.70258	5.2109	5.02067	4.234	5.29644	5.88261	4.72663	4.6108	5.00116	4.53886	4.5909
ANXA1	10.1026	11.8394	11.5423	11.6161	12.0568	12.115	10.9588	11.5646	11.5086	11.6433	11.5646	11.4894	10.3402	11.5086	11.7741	11.9121	11.4692	11.4692	11.7112	11.3666
ANXA10	3.11275	2.69822	3.01811	4.29001	4.07384	3.96346	5.57995	5.60624	3.04561	3.57235	4.66507	4.25038	3.72783	2.78105	3.16828	4.65667	4.11008	6.03902	3.45414	4.06685
ANXA11	7.85189	7.91243	8.55133	8.84439	8.98398	8.89134	8.47171	9.19131	8.83295	8.48513	8.74062	8.60143	8.64985	8.76053	8.5596	8.36831	8.69137	8.74494	9.19343	8.84757
ANXA13	4.90312	3.60601	5.16675	3.1371	4.93028	4.42437	5.17263	6.30173	4.57294	4.68542	3.64843	3.57488	5.00258	3.38075	3.46779	5.02758	4.03557	4.88412	3.99838	3.2772
ANXA2	12.0231	11.3504	11.9293	11.8096	10.9231	11.0978	11.0827	11.4622	11.3564	11.5086	12.0797	12.0477	11.3564	12.2745	12.1672	12.242	11.6352	11.7213	11.8201	11.7901
ANXA2P1	4.65932	5.66193	5.05906	5.51716	5.12576	5.12947	4.70069	6.0743	4.832	4.40578	5.68406	5.38776	5.23399	5.67022	6.14431	5.36616	5.13939	4.94956	4.59779	5.19492
ANXA2P2	9.99664	9.35944	9.8053	9.59232	9.93579	9.36922	9.62571	9.83123	9.19965	9.6944	10.2858	10.1511	9.31158	10.4522	10.3285	10.2936	10.0397	9.58382	9.81609	10.4087
ANXA2P3	6.81748	5.92158	5.45981	6.54775	5.44521	5.57401	6.09136	6.50517	5.94906	5.81592	7.25017	6.89362	5.95814	7.29767	6.81813	6.44365	5.82742	6.32214	6.5862	6.6335
ANXA3	6.10594	4.78583	5.50107	4.90234	5.02287	6.06693	5.34711	4.47816	5.62992	4.82988	6.04078	4.94603	4.02265	5.52892	5.70925	5.58555	4.96631	4.5731	5.13299	4.62602
ANXA4	9.47254	9.8484	10.0823	9.06296	8.73056	9.88892	9.18261	8.71409	9.83561	9.47415	9.91643	10.0263	9.73721	10.3355	9.91643	10.6465	9.78169	10.0263	9.90568	9.99664
ANXA5	10.8441	10.3211	10.6465	11.0315	10.4673	10.5846	10.5951	10.9669	10.9128	10.9399	11.1616	10.7621	11.0088	11.1365	10.9231	11.0088	10.5711	10.8794	10.9588	10.9796
ANXA6	8.35783	8.24624	9.14443	8.88293	8.02416	7.65426	8.32833	7.73128	8.67499	8.66593	9.25044	8.78242	8.4724	8.73022	8.42675	7.90533	8.08281	8.24314	9.20517	8.8703
ANXA7	9.42998	9.34665	9.14315	9.32513	9.243	9.79648	9.10485	9.03546	9.31445	9.11604	9.25923	9.17403	9.60347	9.13274	9.45252	9.62414	9.22718	9.289	9.17655	9.09738
ANXA8	6.93931	7.3729	7.54651	7.20159	6.93827	7.25076	7.34486	7.6171	7.21901	7.9237	7.36291	7.43494	6.99284	7.5719	7.31813	7.39514	7.27175	7.00334	7.12474	7.74431
ANXA9	4.82228	4.01315	3.98268	4.24974	3.91185	4.5584	4.12267	3.65038	3.60188	3.38542	4.3225	4.03851	4.38762	2.64326	2.69776	4.22386	4.95791	4.7411	3.15531	4.33765
AOAH	5.25953	2.9827	3.78122	2.91187	2.93762	2.29259	2.82283	3.34859	3.55544	2.89046	5.50497	6.06518	2.91817	5.59987	3.01298	3.51542	3.85502	5.84647	5.27369	3.39805
AOC1	4.83466	5.21035	5.74962	5.59771	3.24341	5.23057	5.11932	4.88473	5.38033	5.57631	4.40974	7.00317	4.91546	5.1235	5.36993	5.74638	5.4773	5.02823	5.40865	6.25911
AOC2	6.68841	7.53009	7.90759	7.00706	6.0297	6.18767	6.5537	6.29418	7.42492	6.50577	6.65646	5.08577	5.76372	6.01594	5.93556	5.79229	5.67199	5.70295	5.63284	6.46077
AOC3	7.57723	8.44972	8.991	8.59523	7.86023	8.46881	7.3463	7.96395	8.46913	8.00739	8.14147	7.03173	8.91106	8.44763	6.78971	7.75692	7.31005	6.2058	7.58595	7.41897
AOC4P	4.82228	3.89951	4.42017	4.2226	4.63402	4.23794	5.02189	4.72341	4.61529	4.23666	3.60977	5.40324	5.14074	4.31416	5.46269	4.11051	4.90605	4.28944	3.50437	3.75773
AOX1	9.38127	8.884	8.12077	8.01166	6.94646	7.88292	7.69303	7.24116	8.24624	7.83481	5.90015	6.76084	5.78508	7.7269	6.96822	8.09247	6.16671	6.73263	6.61266	6.34948
AP001062.7	3.8892	3.33191	3.79491	2.41518	4.1243	3.0832	2.88615	2.80028	2.87177	2.74724	2.67565	4.18506	3.72783	3.13342	2.97605	2.98862	3.03212	3.15531	2.09663	2.18148
AP1AR	6.41532	6.13743	5.83084	6.3081	5.73508	6.12892	5.84767	5.19941	5.82192	5.98035	4.88948	5.63053	6.02563	5.68656	5.41604	5.65277	5.64861	5.41548	5.08436	5.19976
AP1B1	6.77108	6.5637	7.4779	7.30798	7.29444	6.51434	7.21742	6.53803	7.49944	6.7931	7.21494	8.39889	7.80736	7.15749	7.89521	7.49968	7.74728	8.39596	7.53241	6.89426
AP1G1	6.95989	6.36027	6.42995	6.83735	6.72056	6.26851	4.99162	7.18967	5.97836	4.64059	5.81154	6.80507	4.21899	6.17374	6.51974	6.68954	4.22803	6.54241	6.76186	5.99035
AP1G2	3.66659	5.06224	4.43688	4.01619	4.79837	3.41904	4.25327	4.50888	5.30354	4.71457	4.43749	4.39217	4.40473	4.88948	2.8738	3.85164	4.72266	5.04211	4.06447	4.92379
AP1M2	4.13272	4.68748	5.88957	5.34453	5.08337	5.88464	5.49641	5.33962	5.08421	4.34714	3.91298	4.7454	5.33511	5.40793	5.36354	5.36021	4.84095	6.07771	5.55165	4.29776
AP1S1	5.92257	4.95791	5.74175	5.11699	5.4768	5.30922	5.60606	5.57631	5.89817	5.52709	5.68881	5.97078	5.49293	5.09061	6.08171	5.26	4.86976	6.11813	6.01011	5.95876
AP1S2	8.49424	8.11629	8.17296	7.9492	7.31907	7.63083	7.93636	7.61063	7.92465	8.20539	8.09024	8.55047	8.6587	8.63939	8.7381	8.53887	8.09481	8.28644	8.58768	8.27113
AP2A2	8.32833	8.77294	8.34668	8.51606	7.95746	7.92122	7.93849	8.09322	8.636	8.33626	8.2086	8.48062	8.42592	8.49505	8.21543	8.4752	8.76267	8.86902	8.5193	8.71146
AP2B1	7.65757	7.6968	8.49168	8.37568	7.706	7.32953	8.18046	7.65021	7.80668	7.97142	7.85213	8.17915	6.23417	7.93193	8.066	7.21789	8.18488	8.3643	8.53482	8.68216
AP2M1	8.94902	9.44614	8.88256	9.70731	9.03876	7.92855	8.97227	9.27987	9.85688	9.56922	9.56225	9.82856	10.009	9.53465	9.60347	9.41892	9.8484	9.49451	9.90089	9.68575
AP2S1	9.10369	8.87072	8.41302	9.03203	8.41901	7.30443	8.62651	8.34748	8.83026	9.16411	8.9779	8.91891	9.40614	9.12952	9.33311	9.11735	9.27813	9.46951	9.16746	9.32994
AP3B1	7.08805	6.77148	7.06765	7.08694	7.29767	6.85446	7.37446	6.73298	6.86276	6.89224	7.26965	7.51104	6.28103	7.24304	7.3379	7.24363	7.39432	7.73839	7.5077	7.50114
AP3B2	5.41483	4.98402	4.9575	5.4321	4.62029	3.05693	4.43067	5.13064	4.6206	4.17311	5.09604	4.10643	4.92526	4.02735	4.04359	4.0469	4.34705	4.5731	4.53284	4.82998
AP3D1	7.17498	7.59466	7.40252	7.31005	7.1065	6.89814	6.98744	7.18581	7.33811	6.87389	7.60684	7.72132	7.68754	7.54777	7.4941	7.12324	7.33729	7.18427	7.08333	7.09429
AP3M2	7.36124	6.68867	6.72007	6.24108	6.72056	7.15818	6.76245	6.10499	5.8884	6.57671	6.82905	7.20705	6.28262	7.34936	6.66933	7.17564	7.15561	6.84567	7.13641	7.00607
AP3S1	10.5164	10.1587	10.5711	10.4918	10.6234	11.6352	10.3741	10.4155	11.0138	10.6234	10.6782	10.4087	11.0458	10.3818	10.4566	10.3894	10.4155	10.5164	10.5501	10.4013
AP3S2	7.85877	7.64308	7.53885	7.68175	7.36738	7.29693	7.10717	7.26965	6.985	7.20527	7.22647	7.38809	7.56715	7.31846	7.5744	7.46533	7.3093	7.3683	7.60144	7.4472
AP4E1	3.69523	2.44705	2.05409	3.14554	2.06028	2.81673	2.54304	2.24211	3.36391	2.76452	3.50336	4.53284	3.70484	2.20798	3.63689	4.56404	2.22436	2.35236	3.2998	2.52074
AP4M1	3.48014	5.44045	3.31869	3.43617	4.26178	3.8473	3.97437	4.3116	4.67934	3.98733	5.72754	5.99751	5.86973	5.83411	5.78573	6.30497	5.7206	4.60794	4.59025	4.057
AP4S1	4.19861	4.27265	3.08895	4.2226	3.72173	4.22215	4.11427	3.52974	4.14383	4.10121	4.08978	3.37197	3.39714	3.48814	4.68436	2.93376	4.41028	4.35199	4.00078	3.71975
AP5M1	7.72536	7.37789	6.80507	7.28307	7.1298	7.90533	6.98201	6.39716	7.4613	7.41221	7.80418	7.79099	7.12324	7.32521	7.5986	7.82432	7.37606	7.82701	7.69369	7.51436
AP5S1	7.03542	6.58024	6.92117	6.97565	6.9432	7.72378	7.00388	6.81241	7.134	6.8532	7.20281	6.97242	6.75408	6.84371	6.63656	7.14382	7.40881	7.14877	6.72351	7.07344
AP5Z1	5.02507	5.28596	4.74765	5.79229	5.44377	4.69101	3.59312	3.59414	5.55994	5.22403	5.60592	5.5904	5.91014	5.48503	5.39427	4.7124	5.56054	5.2255	5.6283	6.31599
APAF1	5.08406	4.75871	5.62677	5.78884	5.01956	5.52107	5.66039	5.285	5.18921	4.65706	5.35442	5.96889	6.01091	5.52178	4.80823	5.03835	4.74225	5.18538	5.67078	4.91923
APBA1	4.94659	3.71061	5.69389	5.75181	5.35748	4.20676	5.85566	5.07021	3.32437	2.92984	5.3711	3.30042	5.21218	6.08345	3.68133	3.59709	3.63659	3.71171	2.63099	4.59779
APBA2	2.3993	3.89272	4.33833	2.75286	4.51753	3.6959	4.70742	5.1381	4.00383	3.63911	3.04391	2.78152	2.31318	3.07837	4.5909	3.42606	5.40623	4.29858	3.42887	5.84692
APBA3	5.36508	5.86208	5.96442	5.53339	6.47364	5.92128	6.04763	5.85391	6.26043	6.2788	6.13705	5.62592	5.71495	5.82131	5.60704	5.38161	6.07597	6.04961	5.27369	6.28704
APBB1	5.02134	6.8987	6.45859	6.88573	6.32744	6.11036	6.87769	7.30332	7.0454	7.01323	6.68484	6.75083	6.08612	5.80708	5.71827	5.94222	7.14608	6.72088	6.05042	6.26172
APBB1IP	7.41427	6.63083	6.69335	7.39293	6.20599	5.97172	6.30513	5.26416	6.97449	6.46452	5.92128	7.12837	7.6086	7.13384	7.16547	7.02567	5.80321	6.92044	6.99867	7.09173
APBB2	6.37709	6.1481	6.80635	6.68723	6.04329	6.8179	6.26504	6.36809	6.516	6.25769	6.73462	6.23461	5.83282	6.32894	6.12338	6.19135	6.30957	5.93429	6.37525	6.18975
APBB3	6.61999	7.06765	7.66091	7.38253	7.29444	7.33832	7.729	8.01275	7.5714	7.85108	7.54503	7.48192	7.25808	7.05205	7.45807	7.25975	7.49968	7.42241	7.9249	8.02921
APC	5.27706	5.23473	5.33563	5.44723	5.38305	5.52554	5.25047	5.401	5.35553	5.08177	5.33017	5.55892	5.02109	5.61578	5.83617	5.4641	5.74339	5.35857	5.38884	5.47745
APC2	3.98659	3.64334	3.80323	4.17138	4.87646	4.50328	4.10155	5.31301	4.49214	4.5311	3.78457	3.36278	4.06705	3.79885	2.74014	3.47104	4.34705	3.42674	3.68578	4.04952
APCS	5.84468	5.20488	5.65316	4.88697	5.89999	5.03104	6.03707	3.72844	4.43491	5.88439	5.66579	6.1148	4.8628	5.04228	5.65236	5.8316	6.11268	5.85917	5.10551	6.42008
APEH	7.15504	7.06956	7.1657	7.32879	6.0297	4.3343	6.19368	4.32702	7.06241	6.94496	7.33832	7.37253	7.17456	7.23624	7.1023	7.68928	5.87052	7.25148	7.05818	5.81266
APEX1	9.74121	9.2767	8.92671	9.275	9.23551	8.49593	9.48838	8.6347	8.89798	9.75008	8.92301	9.08777	8.98108	8.97083	9.10755	9.43518	8.98681	8.90096	9.15795	9.22854
APEX2	5.87692	5.82212	5.7155	6.58967	6.01708	5.47066	7.01794	6.54504	6.19843	6.38032	6.31313	6.56389	5.06365	5.51608	6.48715	5.19235	6.28405	6.66359	5.96936	6.25459
APH1A	8.52887	8.4291	8.56241	8.55891	8.59793	7.90045	8.48369	8.38619	8.5417	8.91452	8.68657	8.67907	8.86086	8.61637	8.63507	8.56337	8.5999	8.77758	8.74774	9.42802
APH1B	7.61248	7.48613	7.10378	7.03112	6.71198	7.06044	6.9471	7.50814	7.74917	7.71013	7.137	7.65411	7.37465	7.40765	7.39647	7.34013	7.40191	7.53968	7.38674	7.67356
API5	7.15832	6.93849	6.24857	6.93931	6.87206	6.86317	6.96551	6.55334	6.74162	6.29071	6.41883	6.5182	7.11628	6.6582	6.85225	6.57638	6.83297	7.04595	6.45792	6.28068
APIP	7.35259	6.94279	6.05583	6.86376	6.37011	7.47091	7.09321	6.09331	7.15358	7.15085	6.70125	7.52608	7.99828	6.9922	7.4427	7.02348	6.86875	7.31234	7.28287	6.88445
APITD1	5.68991	5.32621	6.20292	5.05699	4.10976	5.61093	5.29126	5.65291	5.83535	5.85566	6.51193	5.91445	6.53489	5.9893	6.29474	6.07523	5.52709	5.65156	5.63284	6.28558
APLNR	5.0491	3.8154	5.09802	3.50504	4.2909	4.4035	4.69458	5.29403	4.00937	5.98431	7.96247	6.42354	4.24944	7.81683	6.1481	7.25148	6.45959	4.87323	7.21571	6.84957
APLP1	2.31898	2.106	2.02687	2.70763	2.83674	2.78571	2.97362	3.57858	2.56807	2.31635	2.106	2.10133	2.69989	2.72189	2.37082	2.64262	2.87365	2.38563	2.29855	2.47911
APLP2	10.849	10.671	10.4845	10.424	9.90855	9.92303	9.2563	9.72434	10.0344	10.0474	10.3355	11.3191	11.3064	10.6999	11.1306	10.7242	10.8441	10.7454	11.0827	10.849
APMAP	8.82227	8.09322	8.50276	8.69037	8.73523	8.4329	8.75876	8.33823	8.921	8.9774	8.69137	8.95471	9.01267	8.47553	8.92417	8.25307	8.92417	9.09517	8.72725	8.96701
APOA1	3.06396	2.87114	4.97749	2.89304	2.6801	4.36827	3.30657	5.39411	3.1471	3.10693	3.98377	3.68753	2.49233	4.9966	3.21555	4.13417	2.22436	2.84702	3.23126	3.86518
APOA2	3.44647	4.13618	3.85317	3.43617	2.81201	2.77155	2.30996	3.77446	4.11158	3.62172	3.66971	3.85402	3.64135	3.85552	3.5752	3.98831	2.10629	3.21772	3.32453	4.43265
APOA4	1.98397	3.91435	1.73028	1.73747	3.03539	3.10697	2.47774	2.31635	3.30583	2.21155	2.71704	2.58211	2.71945	2.07929	2.08726	3.47104	3.19644	2.2803	2.6965	4.26015
APOB	5.92843	6.60549	7.40581	6.96254	6.42265	7.75278	5.88859	6.55594	6.79451	6.21595	4.01191	5.23499	5.67432	5.69755	5.44141	5.73508	6.08898	5.75718	5.09565	6.57688
APOBEC1	5.02134	5.75684	5.71974	5.16449	6.00157	5.80002	5.6094	6.0795	5.56163	5.52279	4.87188	3.70575	5.7772	5.64519	3.23946	5.77281	5.57944	5.62533	5.07536	5.45138
APOBEC2	5.72074	5.62632	5.84767	5.69047	5.38717	5.87794	5.72651	6.99722	5.58668	6.18661	5.02463	6.056	5.95814	4.57623	5.64394	5.87375	5.54877	5.53675	5.29025	6.06693
APOBEC3A	4.55577	3.72146	4.81172	5.26373	3.88509	1.92224	4.4242	4.9687	3.10843	4.01233	5.27038	4.01831	4.95701	4.05732	4.08357	4.12364	4.46433	4.16414	3.3791	4.83358
APOBEC3B	5.13437	4.16028	2.22255	3.973	4.52463	5.26657	5.00633	4.09175	4.65	5.53982	6.22374	3.92414	6.01636	5.17286	5.5789	4.33237	5.4894	3.47104	5.51771	4.33417
APOBEC3C	6.00739	6.39095	6.46946	6.65981	6.19823	5.93753	6.05448	7.29494	7.05859	6.22626	7.14671	7.14832	8.2419	6.98119	6.49184	6.42566	6.91223	7.09446	6.49569	7.43009
APOBEC3F	5.00674	5.40729	3.43364	4.74689	4.54664	4.37949	4.41989	3.35935	4.76702	4.45554	4.37547	5.42197	5.59821	5.02857	5.13529	5.03428	5.45074	5.53872	5.42854	5.67142
APOBEC3G	4.86548	5.66445	5.09166	4.31113	5.15567	5.44247	5.41565	3.74719	5.29176	5.31896	6.02534	5.57724	6.01985	5.33413	5.20068	5.093	5.03766	5.52837	5.61935	6.31974
APOBR	5.37714	5.76979	5.50769	5.5107	4.42228	4.62602	4.64198	4.16397	5.81446	3.97216	4.56025	3.81426	4.50394	3.21116	3.08234	5.3794	5.37403	5.04211	5.10103	3.10442
APOC1	8.83396	8.90996	9.47095	8.79345	9.84322	8.74222	8.56434	8.6339	7.77005	7.69525	10.325	10.2284	9.88195	8.2363	10.0563	7.1596	10.1378	10.1268	9.12355	8.00849
APOC2	5.6399	5.79229	5.87004	4.82369	5.15244	5.0964	5.74339	5.67004	5.232	5.51048	5.70119	7.14162	5.63108	5.40553	6.56682	5.24517	6.11928	6.86128	5.23614	5.2866
APOC3	2.228	1.59548	3.59082	2.23224	2.93762	3.8473	3.65999	3.91435	3.60188	2.56267	2.63543	2.36954	3.01968	2.95296	2.95005	2.75998	3.39275	4.19171	2.65758	2.59997
APOD	7.92826	11.454	12.4682	9.25345	12.2327	12.9602	12.9602	11.6588	12.7185	12.4431	7.3729	6.85305	8.76877	8.86945	6.63143	8.73671	6.78538	6.63041	7.49157	7.3463
APOE	8.77758	8.94735	10.2826	8.75305	9.99962	8.44235	9.51511	9.89857	9.48619	9.32334	10.8892	11.7112	10.564	9.16562	11.0827	8.78747	11.2984	11.4259	10.5164	10.9399
APOF	3.88509	2.67755	2.57288	2.05382	1.70405	1.4544	1.09993	3.82078	1.87422	1.43913	2.56668	2.98807	1.00574	3.00555	3.62968	1.94296	1.46907	1.37357	3.89886	3.52547
APOH	5.4511	5.61023	5.07596	3.23356	5.743	3.89389	5.17263	4.03557	5.45794	3.45393	3.07866	3.6167	3.15967	3.21116	3.54045	2.89835	5.37828	5.36354	3.93685	3.28932
APOL1	6.87689	6.37	6.25943	6.52505	6.10759	5.42993	6.85696	6.55039	5.97836	7.06135	7.62365	7.24009	5.25379	7.4562	6.88591	7.63424	7.58669	6.93619	7.01341	6.10116
APOL2	5.99508	5.23723	5.26034	5.75567	4.441	4.50328	4.86306	5.65766	5.69423	5.17584	6.60642	5.55745	5.75129	6.51205	5.38507	6.01475	6.31707	5.14041	5.46599	5.59883
APOL3	7.43802	7.8252	7.48592	7.89718	7.85608	7.68229	8.33386	7.7164	8.01122	8.18046	8.43049	8.05943	7.43847	8.33246	7.7954	8.66079	8.28286	7.60632	8.00791	7.962
APOL5	3.51278	3.34905	3.54387	2.83438	3.37765	3.83024	3.65999	3.72844	3.87292	3.0728	3.65559	3.60787	3.31919	3.56319	4.19389	3.41878	3.89237	3.83477	3.15531	3.19246
APOL6	4.34642	5.82558	6.65414	5.37752	6.42581	7.42369	7.08099	6.89041	6.07327	6.98254	6.1874	6.44471	6.30314	6.64388	7.11605	7.06185	4.63391	6.98783	7.01509	6.91689
APOLD1	9.09028	8.75795	8.7381	9.32225	9.21204	9.46951	9.08226	9.79425	8.92417	9.2767	7.83523	7.70268	7.0144	7.91012	7.80518	7.76726	7.84291	7.729	7.83858	7.08032
APOM	6.41692	5.85625	6.06427	6.40431	6.73551	6.43343	6.79863	6.15828	6.47223	6.76186	6.39741	6.69799	6.46223	6.07161	6.44826	6.62444	6.903	6.78848	6.58504	6.94279
APOO	6.78813	6.20243	6.3429	7.02401	6.36809	6.3566	6.99075	6.61818	6.02534	7.03928	6.89267	6.71863	6.13477	6.57209	6.9115	6.80728	6.33367	6.62364	6.43059	6.64261
APOOL	6.41605	6.07216	6.0304	6.27026	5.79837	6.36128	6.5293	5.83556	6.12015	6.09865	5.50769	6.21612	5.96973	6.06607	6.57793	6.19707	6.15519	6.42279	6.2171	6.14
APP	10.0415	9.40081	10.2318	10.2688	9.425	10.3058	9.51024	9.34791	9.76637	9.09641	9.13156	9.71559	9.90343	9.31158	10.1916	8.64528	9.98351	9.77074	9.93085	10.1916
APPBP2	6.66973	6.54131	6.8251	6.29247	6.35746	6.96324	6.17053	5.76979	6.67943	6.46195	6.35883	6.38479	6.75476	6.65969	6.72778	6.18155	6.26172	6.43848	6.62066	6.19628
APPL1	7.51144	6.675	6.48182	6.84926	6.6271	7.01621	5.94545	6.45214	6.30597	6.88316	6.86045	7.52762	7.40618	6.649	6.89232	6.41957	7.30711	6.84198	6.80635	6.94002
APPL2	5.66985	6.59915	6.83963	5.96628	6.36511	6.31446	5.87216	5.94166	7.07454	6.33047	6.83752	6.65227	5.90795	6.55839	6.57671	6.34975	7.0757	7.23588	6.40031	6.42154
APRT	7.23855	7.55558	7.13087	8.2158	7.03696	6.48715	8.06334	7.05576	7.71013	7.22667	6.88484	7.56082	7.4935	7.6198	7.58683	7.47288	7.23646	7.68229	7.22667	7.07038
APTX	7.5424	7.0338	7.38253	7.07096	6.42742	7.16593	7.2207	6.9819	6.61199	7.42442	7.01903	7.30165	6.73839	7.04418	6.98024	6.92097	7.19686	7.09707	7.00146	7.40318
AQP1	9.62902	8.81131	9.37065	9.58382	10.53	9.16103	10.6103	10.3098	10.0233	9.94231	10.4044	10.3472	10.1062	11.3191	9.82328	11.1764	10.0563	9.87548	10.6954	10.6858
AQP2	6.36809	6.78179	7.05576	6.809	6.94892	6.89542	7.54672	7.12669	6.92915	6.95154	6.83056	7.10027	6.40148	6.40352	6.70449	6.77407	6.38167	7.08333	7.05303	7.36738
AQP3	5.47391	6.74676	7.36011	4.57419	6.03261	6.02484	5.98431	6.56565	5.79418	6.23433	6.64846	6.72913	6.68408	6.02464	5.72298	5.69783	6.26408	6.17622	5.98773	5.75496
AQP4	3.65079	1.93084	3.18897	3.84903	2.29566	2.52818	2.38275	2.18903	2.68188	3.1484	3.43938	3.48388	2.91095	2.87114	2.53602	2.87519	2.9278	2.86017	3.02917	2.58796
AQP5	2.78389	3.36314	1.86667	2.54091	1.99531	1.6458	2.08029	2.20532	3.22945	2.57979	2.05112	2.79885	1.78546	2.40375	3.54045	2.45766	1.76891	1.82077	2.41056	3.55092
AQP6	4.43142	5.23399	4.92351	5.25796	4.74171	3.79953	4.38559	5.02174	3.86518	5.34578	4.41414	4.56049	4.80865	5.38998	4.24064	5.53606	4.93069	4.90666	4.58783	5.48742
AQP7	3.11275	6.04295	4.39277	5.32488	4.60736	4.27245	5.07953	6.04388	6.00739	6.04263	4.15418	4.56049	6.23957	5.44464	4.28988	4.39517	4.56656	4.64139	4.49282	4.38489
AQP8	5.67653	5.21035	3.79005	5.91461	5.54953	5.66597	5.01232	5.52994	5.26529	5.46642	3.89458	3.09056	5.41647	4.07846	4.01387	3.44751	5.00579	4.36188	4.06447	5.69158
AQP9	5.61397	3.02076	4.14577	5.80983	2.83674	3.43911	5.6117	3.48866	2.94563	2.38508	2.82558	6.13492	3.37938	2.35172	5.98887	4.45171	6.7999	7.69388	3.93685	3.20942
AQR	7.44451	6.97404	7.3731	6.64608	7.10595	6.80112	7.36996	7.00848	6.90314	7.07114	6.76798	7.28207	5.82625	6.85675	6.83072	7.00648	6.75083	7.05779	7.1603	7.26179
AR	5.83282	5.40126	6.01091	5.59972	6.3522	6.50528	6.06445	6.14602	6.54191	6.61669	6.22932	5.97341	5.45304	5.14833	5.83265	5.64044	5.29052	6.02926	5.77389	6.63746
ARAF	8.066	8.27677	8.19664	8.1205	8.23321	7.29751	8.35887	8.66182	7.96421	8.3575	7.88849	7.7518	7.81405	7.84424	7.79008	7.93636	8.06776	7.42748	8.00491	8.30437
ARAP1	6.51574	6.69131	6.73186	6.61818	6.93519	6.58607	6.66737	7.08032	6.92193	6.59709	7.82379	7.12507	6.94426	7.29065	6.93298	7.00402	7.52205	7.39916	7.25747	8.01834
ARAP2	5.6094	4.62115	5.80002	3.81178	5.32947	5.93753	3.6328	5.69727	4.82388	5.29513	5.90752	5.37828	4.98714	5.7288	5.82982	6.11459	6.25095	5.91664	5.67545	6.05781
ARAP3	6.76084	5.75684	6.70971	6.36861	6.67059	7.06291	6.96393	7.35019	7.108	6.76186	7.16178	6.41276	6.93192	6.72048	6.34001	6.20852	6.61999	6.81095	7.04786	7.35909
ARC	3.60813	6.34436	5.3479	7.556	6.72299	6.0795	3.11216	9.40081	5.7341	2.47159	2.18752	2.07679	2.68034	2.79885	3.12132	3.90765	3.32743	2.51264	2.57428	3.26001
ARCN1	9.23758	8.79427	8.93368	9.39593	8.88826	7.99025	8.84543	8.4394	8.58243	9.07108	9.35342	9.16824	9.09738	8.67333	9.22562	9.01388	8.54118	8.73214	8.4913	8.76053
AREG	4.96836	4.4859	4.73532	5.93775	4.37082	5.1324	4.21075	4.91395	4.30168	4.68954	4.16028	2.57408	2.93605	3.07837	2.96171	3.58137	3.68472	1.1612	3.24038	3.62222
AREL1	6.97758	6.74772	6.61523	7.0158	6.15724	6.0525	5.95565	5.89656	6.18314	6.45562	6.82694	6.8987	6.3188	6.64059	6.39435	6.35433	6.35251	6.90868	6.77158	6.79087
ARF1	10.1204	10.0263	9.88345	10.3058	10.3177	8.3321	10.2284	10.1854	10.0794	10.2659	9.95469	10.1165	10.3894	9.89626	9.6944	10.0154	10.1688	9.9216	10.0908	10.1232
ARF1P1	4.1414	4.77164	5.05597	5.21485	3.79064	4.1215	3.67434	3.17513	3.65116	3.86146	5.05982	4.50986	3.75175	3.69416	3.23946	4.60019	3.06705	4.23447	3.69727	3.91335
ARF3	8.11968	8.27677	7.95113	8.51657	8.31433	7.73693	8.43253	8.28059	8.43253	8.37191	8.24353	8.62567	8.39596	8.35988	8.55512	8.60612	8.5193	8.69642	8.70872	8.6587
ARF4	10.0593	9.78346	9.62233	9.97519	10.1854	10.2129	10.0263	9.78169	9.52391	9.86467	10.2355	9.96135	9.38322	10.2458	10.0645	9.92303	10.1655	9.92796	9.55229	9.36783
ARF5	7.89378	7.59569	7.56791	7.65925	7.69216	7.14489	7.96953	8.23485	8.28128	8.01166	8.06928	7.68153	7.99565	8.16514	8.01647	7.51314	8.52726	7.98883	8.08924	8.60388
ARF6	8.91584	8.56337	9.06164	9.15464	8.58574	8.83773	8.67237	9.3164	8.6515	8.54788	8.69686	8.95018	9.00069	8.76877	8.99921	9.08589	8.28026	8.44679	8.4626	8.11121
ARFGAP1	6.98828	6.74958	6.71527	7.17673	7.7618	6.92542	7.24605	7.46533	7.17564	7.48299	7.53009	6.89614	7.15343	6.6268	6.80717	6.96972	7.58279	7.30443	7.17456	7.94197
ARFGAP2	7.93451	8.63573	8.62282	8.53164	8.51324	7.61145	7.82011	8.71964	8.91769	8.59029	8.16689	8.13068	7.96069	8.1627	8.35783	8.10038	8.23753	8.32833	8.32241	8.89134
ARFGAP3	8.57688	8.11699	7.9708	7.93094	7.7164	8.32495	8.30273	8.08813	8.11903	8.08721	8.12603	8.00308	8.74304	7.44627	8.12384	7.71697	7.65757	7.74102	7.30812	7.25685
ARFGEF1	7.49531	7.21047	7.24186	6.73263	7.02029	6.88641	7.02693	6.69654	6.86429	7.09267	7.14933	7.44031	6.31698	7.14877	7.36667	7.24149	7.40603	7.18267	7.03734	7.18267
ARFGEF2	6.52039	6.6551	6.36531	6.61755	6.56736	6.89283	6.10817	5.55112	6.51745	6.10471	6.34064	6.54959	5.77864	6.31562	6.53574	6.52908	6.47024	6.6091	6.13387	5.70068
ARFIP1	7.40816	6.76464	6.70849	6.47928	6.26392	6.65531	6.83151	5.39171	6.75329	6.11095	6.73531	7.45807	7.15977	6.87811	7.29714	7.07905	6.94722	6.87909	6.76936	6.5276
ARFIP2	7.00503	7.81298	7.66724	8.08281	8.63701	7.51314	8.20893	8.50243	7.97645	8.3087	8.29735	7.38612	7.56772	7.68964	7.24702	7.56753	7.47243	7.75058	7.80117	7.86171
ARFRP1	6.28736	6.86734	6.56389	6.60149	6.38984	6.02674	7.20626	6.48745	6.81241	6.52069	6.22542	6.97721	6.46583	6.93519	6.39435	6.31052	6.86793	6.55658	6.87473	7.14016
ARG1	2.228	3.89951	4.7537	4.75971	4.98968	4.77511	5.37152	5.03334	5.30646	3.41473	4.89574	4.21428	4.39465	5.034	4.79169	4.60019	4.78454	3.73765	4.04521	4.19021
ARG2	6.14734	5.94565	6.04329	5.72398	6.10471	6.09684	5.6094	6.43162	5.73937	5.54997	4.96715	5.74592	5.72232	5.943	5.87361	5.88706	5.92868	5.29591	5.23332	5.08519
ARGLU1	7.7274	8.2851	8.33354	8.4587	9.63298	8.83104	8.70905	8.84439	8.91106	8.6492	8.55047	7.69013	8.12757	8.17351	8.03369	7.5175	8.96066	8.70669	8.52957	8.33556
ARHGAP1	8.28286	8.47585	8.96535	8.60612	9.15464	8.58574	8.63545	9.57129	9.02138	8.99921	9.07375	9.289	9.43209	8.93368	8.69507	8.85504	8.91331	8.7488	9.13406	9.83123
ARHGAP10	7.55398	7.3729	7.40359	7.18267	6.58245	7.2496	6.72211	7.17435	7.87211	7.91577	6.95912	6.30352	7.00044	6.60819	6.23535	6.13085	6.84832	6.64349	6.99678	6.64702
ARHGAP11A	5.00674	3.56413	2.25052	3.74402	1.76341	2.6571	1.65313	2.18077	2.23224	4.18312	3.40276	4.02627	2.15916	3.25851	3.80098	3.77446	2.41555	1.87737	3.93685	3.85324
ARHGAP12	6.21932	6.88641	7.14442	6.97371	6.39779	6.98059	5.73739	6.18638	6.62352	6.31845	6.90192	7.32698	6.37477	7.50856	7.47069	7.33355	6.34646	6.6274	7.23349	6.4468
ARHGAP15	6.35251	5.4035	5.42125	6.28804	5.61462	6.17759	6.52383	6.61435	5.67099	5.69257	6.87142	7.33266	6.10631	7.60893	7.57811	6.8645	6.74254	7.33637	7.09193	6.25281
ARHGAP17	7.37575	8.41814	8.62371	8.91654	8.47625	8.81238	7.56006	8.75876	8.62691	8.4291	8.77953	8.49904	8.53124	8.69431	8.77837	8.59523	8.57795	7.75909	8.82843	8.28644
ARHGAP19	4.66796	4.5895	4.42391	4.74689	4.56126	3.62122	3.29661	3.43712	4.21389	3.20106	3.72844	4.00197	3.04143	4.95483	4.51806	4.07474	3.14258	4.59154	4.29001	3.69416
ARHGAP22	5.89754	6.53429	5.928	3.88189	3.74796	4.06624	5.58759	4.93712	4.81589	6.0387	6.24843	7.19439	6.31052	6.04484	6.27793	6.00337	7.04202	7.04317	6.41295	6.33743
ARHGAP24	6.61621	6.50588	6.84934	6.15781	5.8615	6.80826	5.57683	6.70398	7.00878	6.00594	5.3997	6.29071	6.15812	6.09312	6.1503	6.58881	6.38032	6.19889	6.631	6.48385
ARHGAP25	6.3624	5.39688	4.84774	5.70813	5.35523	5.42993	5.09326	5.06804	5.81229	5.60276	6.57424	6.95279	6.7661	6.43779	7.63214	6.61734	6.41719	7.14697	6.82199	5.55966
ARHGAP26	5.93024	5.37828	5.38998	5.47391	5.59691	5.61255	5.86242	5.46614	5.1578	5.7758	4.81365	4.84292	5.54825	5.10103	4.18427	5.34851	4.90374	4.87323	4.66174	4.44934
ARHGAP28	4.87011	5.0176	3.96328	5.83535	4.7134	4.59347	5.62725	5.57862	4.75172	4.63413	5.71302	6.4744	4.85128	5.80372	6.00917	5.8077	5.45682	5.03067	5.53125	5.285
ARHGAP29	8.06419	7.55986	8.30273	8.14366	9.74546	9.59232	9.61342	9.41892	8.37738	8.25519	8.63	7.87335	7.7151	8.69507	7.68945	8.02948	7.9394	7.46683	8.27713	7.994
ARHGAP32	4.80023	6.23433	5.56625	4.37914	6.01192	5.70199	5.57995	6.06863	5.37382	5.41183	5.961	5.41565	5.74436	5.28798	4.91165	5.50866	4.73939	5.33295	4.99807	5.45889
ARHGAP33	4.05245	4.25203	5.49454	4.33724	4.91862	5.6224	5.27628	5.7372	5.40927	3.65916	5.12822	3.86475	4.80584	3.48512	5.43118	4.86128	4.87952	5.0786	3.98847	3.89917
ARHGAP35	5.16918	5.93451	5.64081	5.26034	6.01562	5.4381	5.8316	5.83395	5.50966	5.64127	5.26034	6.01708	5.97159	5.46097	5.97245	5.98308	5.01381	5.79535	5.58979	5.60155
ARHGAP4	4.96076	4.76075	2.96171	5.07596	4.04575	3.41904	3.55336	5.26889	4.49214	3.14116	4.9655	4.6108	4.10874	5.12915	5.21563	3.07989	6.2416	5.49596	5.62093	5.30954
ARHGAP44	5.77607	5.60771	6.3624	6.45182	6.91342	6.23887	5.71409	6.89224	5.97512	6.53819	5.7611	5.13139	6.04763	5.26062	6.22112	6.15095	5.90942	5.86789	5.38368	6.01833
ARHGAP5	7.10008	7.75355	8.15456	8.10014	7.73793	8.07896	7.36533	7.42241	7.68153	7.44326	7.42369	8.16689	6.64117	7.46421	8.11731	6.63371	7.86754	7.38937	7.78083	8.14235
ARHGAP6	7.97404	8.00215	8.07136	7.90362	6.6447	7.98099	5.01591	6.01324	8.39596	7.61125	5.32052	5.81675	6.3795	6.4083	5.41604	5.90171	5.78614	5.59428	5.86607	5.21471
ARHGAP8	4.65445	4.48112	4.06685	5.34689	5.91033	4.72699	2.71755	5.21244	4.65376	4.38335	2.99989	4.075	5.78364	3.58385	4.43948	3.43417	2.69045	3.42674	4.33904	3.76942
ARHGDIA	7.54519	7.62659	7.81405	8.56241	9.0071	7.64151	9.36922	9.2095	9.04043	8.76514	7.52823	7.7227	7.77136	7.68669	7.83523	8.17494	8.80183	8.90892	7.90429	8.08568
ARHGDIB	10.3625	9.38462	9.61342	9.50635	8.84757	9.62233	9.11735	9.27327	9.88345	9.68208	9.99962	10.4201	9.29031	10.0127	10.4633	10.2898	10.2355	10.5061	10.5061	10.1724
ARHGDIG	5.36001	5.31709	4.8418	5.34453	5.9687	5.48549	5.69389	5.17691	5.99727	5.29025	4.68296	4.00487	5.4953	5.68656	5.68769	5.60537	5.62194	5.62533	5.20955	5.02758
ARHGEF1	6.9754	7.25747	7.39076	7.36996	7.80418	7.53432	7.95398	8.01056	7.73085	7.75601	7.11986	7.04471	6.71314	7.15343	6.93827	7.35936	8.2704	8.1109	7.35066	7.75692
ARHGEF10	7.08953	6.11355	6.63687	6.62042	6.85041	6.87704	6.40529	6.94513	6.4383	6.25281	7.09556	7.02764	7.49458	7.50922	5.77371	7.1668	6.56949	6.41661	6.90431	7.13733
ARHGEF10L	7.5922	7.89685	7.83858	7.64123	7.67673	7.94345	7.00484	7.63233	7.90987	7.4939	8.18166	7.57423	8.31846	7.78293	7.22252	8.10422	8.05252	7.03928	8.07744	7.5328
ARHGEF11	6.46468	6.59444	5.99453	6.41661	7.29945	6.3001	7.31213	7.055	6.91452	6.88497	5.79106	6.75981	6.05028	6.00079	6.1669	6.40907	7.14832	7.19614	6.93777	7.13592
ARHGEF12	6.95547	7.40503	7.36954	7.64746	7.62762	8.0993	6.80339	7.9492	7.47021	7.18427	7.31813	7.40191	6.86692	7.46103	7.12356	7.49458	7.56281	7.27557	7.37866	7.02795
ARHGEF15	6.11657	6.26679	6.81602	6.40014	7.16642	6.67187	7.39952	7.99624	6.39673	6.5048	6.72973	6.15062	6.46329	6.60819	5.99355	6.46543	6.51611	6.39862	6.72409	6.79538
ARHGEF16	6.26569	6.09975	5.01148	5.92438	6.14859	5.84669	4.82711	6.46077	6.07115	4.31979	6.1669	5.9189	5.60797	5.62761	6.19528	5.88019	6.50353	5.98285	5.91461	6.59222
ARHGEF17	5.59634	6.02047	7.38493	6.79517	7.22399	6.3366	6.53917	7.73449	6.62725	6.2788	6.56934	7.26301	5.68145	6.78619	5.93875	6.22827	6.47421	5.70295	6.83123	6.88268
ARHGEF18	7.38419	7.56385	7.40718	7.7449	7.77589	7.57256	6.92555	7.21992	7.77431	7.46353	8.25871	8.01517	8.34748	8.00197	8.22002	7.9974	7.73449	8.19289	8.25086	7.91734
ARHGEF2	7.60004	7.7285	8.22807	8.0732	8.29851	8.00849	8.93607	8.15315	8.48794	8.07229	8.04252	7.88401	7.63214	7.9136	7.71961	7.71319	8.14486	8.08779	8.31189	8.45778
ARHGEF26	4.58743	4.4859	4.6096	4.83577	4.0375	1.38961	1.78751	3.80673	3.10843	3.57235	1.42382	2.98807	1.05128	2.55509	4.8418	3.33568	4.59834	2.32099	2.48019	1.82766
ARHGEF28	5.13788	5.28192	5.27021	4.69019	5.44521	4.37754	4.02556	5.75856	4.66367	5.62612	3.94648	2.94769	4.91546	4.49144	3.2904	4.5832	3.73529	5.56312	5.79684	3.44721
ARHGEF3	8.07465	7.75355	8.31142	8.05147	8.29268	9.33457	7.7954	7.98854	8.4626	7.34451	8.69553	7.89521	8.60294	8.65413	8.40846	8.68216	8.43662	8.82155	8.63784	7.25214
ARHGEF38	6.18055	5.96111	6.49101	6.78179	6.72299	6.61073	6.99779	7.4562	6.31069	6.85027	6.57579	6.10683	6.2581	6.81408	6.24857	6.4892	6.0354	6.27256	6.34015	6.68087
ARHGEF4	3.57235	5.09249	5.02427	3.72593	4.10556	4.17398	3.7736	4.39244	4.68296	5.13007	5.47745	4.41961	4.59967	4.55308	4.89828	4.96631	4.41961	4.55107	4.30168	4.50141
ARHGEF40	6.95173	7.20484	6.99779	7.59104	6.95759	7.60743	6.04121	7.02226	7.02467	6.83646	8.14934	7.94647	8.69686	7.96953	7.7789	7.97852	8.07005	7.77537	8.12793	7.61946
ARHGEF5	4.40142	4.58023	5.87692	3.58431	4.96215	4.39217	4.83326	5.19941	5.91494	4.0406	5.39663	3.95791	4.10041	4.2646	4.20373	5.69389	5.44589	4.39933	5.49083	4.34903
ARHGEF6	7.3236	6.67966	7.51314	7.14442	6.89041	7.61963	6.44826	7.36011	7.20213	7.50357	8.53579	8.48513	8.21855	7.85236	8.41023	8.18948	7.65563	7.55677	8.19931	7.962
ARHGEF7	7.25334	7.36851	7.8057	7.70621	8.29335	7.96337	7.43009	8.06561	7.4821	7.68911	7.77574	7.27042	7.54924	7.54693	7.31085	7.52965	7.28245	7.36552	7.68377	7.65109
ARHGEF9	5.81634	5.0143	4.76248	5.12915	4.74467	5.68145	3.89951	4.02942	5.56353	4.21488	5.45653	6.2515	5.89694	5.7341	6.23856	5.81689	5.99689	6.06526	5.94752	5.46698
ARID1A	7.48084	7.76778	7.73305	7.95013	8.28481	8.16232	8.22807	8.13278	8.16569	8.25307	8.25547	7.89577	7.64403	7.91629	7.74728	7.73924	8.3094	8.2024	8.12603	7.9753
ARID3A	4.93932	5.47055	4.3629	5.55556	5.94864	6.4367	6.10389	5.09688	6.17193	5.10103	4.27171	3.10383	5.54584	5.20068	3.06763	5.25484	5.05316	5.65156	5.55814	5.50572
ARID3B	4.09653	3.37735	3.63054	3.03577	2.86738	3.13592	3.17534	3.71632	3.68218	3.31919	4.17883	3.89917	4.0843	3.85552	4.24064	2.96682	3.30895	3.9154	3.60787	3.18261
ARID4A	6.02877	7.16867	7.23173	6.76017	6.5335	6.8645	5.84085	5.72637	6.43742	6.37224	6.27211	6.39554	5.31114	6.1442	6.08345	6.40328	5.98829	5.90264	6.2129	6.17193
ARID4B	7.62529	7.25463	7.10249	6.92413	7.12118	7.51244	6.73881	6.78466	7.15665	6.74198	6.86193	6.782	7.43442	6.97096	7.13068	6.87308	6.86225	6.71709	6.73132	6.51745
ARID5A	5.50911	5.70835	5.72477	6.64927	7.68509	6.05687	7.22767	8.37319	6.62725	5.99169	4.23794	5.94545	4.98968	5.04228	6.0378	5.19535	6.83667	5.88513	6.18555	4.39256
ARID5B	9.69832	10.8544	11.0728	10.5434	10.5164	10.5951	10.4522	10.8116	10.5803	10.8225	9.12106	9.4807	8.0506	9.49911	9.50329	8.95018	9.76028	9.3401	9.27411	9.35944
ARIH1	7.07862	7.76024	7.49177	7.83481	7.8121	7.58971	7.11894	7.79981	7.20059	7.16498	6.75613	7.29854	6.50812	7.08869	7.1862	7.01455	6.74676	6.92275	7.02764	7.08776
ARIH2	6.46435	6.31102	6.39046	6.20116	6.80806	5.85697	6.23299	6.3522	6.26304	6.47431	6.33743	5.99935	6.38782	6.5619	6.01985	6.03295	5.96812	6.38782	6.38984	6.07523
ARL1	7.73528	7.07598	7.12371	7.37749	7.32172	7.52123	7.40668	7.26134	7.23349	7.56959	7.54404	7.62066	7.13277	7.63044	7.77559	7.9249	7.78083	7.79216	7.71362	7.71697
ARL14	1.08225	2.9592	3.24077	4.1349	1.81995	1.56225	1.51549	1.27711	1.37357	2.23298	2.36294	3.66061	2.84926	4.09865	2.96171	3.81178	0.746529	1.28693	2.50645	3.13389
ARL15	4.65932	4.34503	5.90187	4.7674	5.2273	5.85391	5.38224	5.81563	5.64861	5.07255	6.04078	4.23447	4.68436	3.60967	4.45198	5.20973	5.4113	5.37076	5.1463	4.80351
ARL17A	5.35698	4.4281	4.61484	4.1777	4.8967	5.65766	5.45466	5.29644	4.9687	4.82988	5.01898	4.78947	5.09408	4.94912	5.093	4.69957	5.97619	4.61841	4.94851	5.30685
ARL2	9.07167	9.14315	8.34256	9.23902	8.7488	7.5007	8.92417	8.97167	9.19343	8.8675	8.5753	8.94118	9.73946	8.97227	8.95165	9.60198	8.90769	8.61846	9.26548	9.22994
ARL2BP	8.54371	8.32279	8.38949	7.83878	8.68551	8.65603	8.4904	8.56241	8.34668	8.73896	8.39846	8.96402	8.78584	8.91968	8.74774	8.95592	8.84491	8.56955	8.83065	8.91891
ARL3	7.7269	6.8304	7.36473	7.30685	6.63261	7.00691	6.42581	6.63861	6.95024	6.73355	6.66038	6.83866	6.6459	7.31443	7.06512	7.41467	6.80717	6.74601	6.99242	6.89426
ARL4A	6.80728	8.00791	7.87301	7.90196	8.29735	8.99543	7.9974	7.69407	7.78464	7.99565	7.20281	6.59594	6.36343	6.68015	6.71709	6.42354	6.8882	5.33295	7.36062	6.88268
ARL4C	7.30812	7.58714	7.5341	8.09678	7.3354	7.27718	7.4685	7.29105	7.72996	7.69941	7.26179	6.35475	5.9189	6.35883	6.36861	6.09385	6.47303	7.24032	5.98609	5.855
ARL4D	7.71409	7.09464	7.39916	6.78538	7.20467	7.24207	6.96254	7.08207	6.98894	8.09625	6.46733	6.52881	6.72778	7.16617	6.62191	6.74958	6.54899	7.18464	7.44031	6.65587
ARL5A	8.80532	9.27109	8.95052	9.13406	9.289	9.63519	8.93719	8.78102	8.99272	9.2648	9.85688	9.66149	9.57975	9.11342	9.44005	9.17817	8.68702	9.86894	9.49683	9.36994
ARL6IP1	9.17403	8.80676	8.86317	8.4823	7.83713	8.74347	7.33164	7.21593	8.30344	8.1011	8.47585	8.62458	8.36998	8.60177	8.86592	8.76553	8.63	8.38524	8.43557	7.2607
ARL6IP4	7.27514	7.7416	7.96619	7.9002	8.14486	7.03999	8.01455	7.99461	7.94716	8.17986	7.88339	7.576	7.85236	7.76431	7.77384	7.94109	8.52174	7.84291	8.26057	8.41023
ARL6IP5	10.7889	10.0848	10.9399	10.4953	10.0448	10.8116	9.51725	9.70949	10.6234	10.3942	10.8441	11.0088	10.5896	11.1946	11.1616	11.1542	10.71	10.671	10.8954	10.7889
ARL8B	9.41516	9.70319	9.50329	9.29031	9.48992	9.34928	9.13541	8.85856	9.19476	9.44494	9.48619	9.43646	9.28276	9.27813	9.25878	9.19856	9.1894	9.33851	9.45464	9.2095
ARMC1	7.31148	6.89069	6.53308	6.29719	7.01552	7.26714	7.07454	6.88878	6.79784	7.09802	6.76716	6.74037	6.74018	7.04215	6.88748	7.07206	6.61451	6.93878	6.46291	7.1716
ARMC2-AS1	9.93995	9.53097	9.29966	9.61697	8.79765	8.42444	9.17981	8.70181	9.19856	9.50396	9.90855	10.0474	9.12506	9.9662	9.73946	10.2577	9.91299	9.84585	10.1854	9.67161
ARMC4	5.85053	5.73739	6.07231	4.51387	6.44644	4.64342	5.89838	4.88963	5.90532	6.7081	5.79632	5.854	4.80584	5.9286	4.59591	6.14695	7.12118	4.70263	6.36049	6.85391
ARMC6	5.76095	5.85724	5.14441	5.73286	4.73143	4.99185	5.78291	5.9028	5.67598	6.11987	5.80128	5.77988	5.56859	5.7745	4.96994	5.39366	5.76328	4.85406	5.74837	6.01985
ARMC7	5.0417	5.16937	6.19013	6.22932	5.27747	5.51022	5.31639	4.35405	5.15491	6.0155	6.38048	5.40324	6.44999	5.66212	5.77191	5.93058	6.78691	5.20876	5.94324	6.1144
ARMC8	7.46274	6.50588	6.3188	6.37433	6.16799	6.66293	5.73628	5.91237	6.16216	6.73298	6.52151	6.19159	6.21492	6.36162	6.48715	6.48114	6.49986	6.62227	6.33449	6.5722
ARMC9	4.25642	3.7455	4.02042	2.50456	3.96906	3.76191	4.67116	3.63564	3.61052	3.12441	4.67873	4.3648	4.05546	4.77745	4.27004	3.35002	4.70044	4.10733	3.74512	3.73765
ARMCX1	9.01388	8.79139	9.09291	8.07496	8.19975	9.62571	7.47069	7.5314	9.03037	8.0217	7.93698	8.07086	9.10369	8.15136	8.2086	8.13278	7.95539	7.75533	8.37916	7.57791
ARMCX2	7.28472	7.4562	7.86023	7.18085	6.74198	8.03446	7.05692	6.8408	7.69974	7.18901	8.17633	8.49265	8.32161	8.35816	8.53825	7.29361	8.31683	8.74389	8.27417	8.06666
ARMCX3	8.27173	7.94647	7.69013	7.77781	7.54543	8.84099	7.81274	8.1502	8.35546	7.97055	8.51292	8.3317	8.655	7.90098	7.96533	7.9249	7.34878	8.21718	7.66476	7.70135
ARMCX4	1.89083	3.1549	2.57288	2.00485	3.52099	3.66579	3.03826	2.9948	2.99533	3.22755	2.88177	2.07679	4.13272	2.9131	2.47911	2.37905	2.60239	3.27544	3.26828	4.20585
ARMCX5	7.03193	6.93984	6.62288	6.77108	6.63839	7.05752	6.34365	5.74891	6.60176	6.50754	6.60819	6.12949	6.19515	6.83786	6.83151	6.68068	6.47786	6.72838	6.36552	6.3413
ARMCX6	8.39102	7.62714	8.28681	8.02893	7.47533	8.31096	8.11903	8.24849	7.77732	8.29004	8.86086	8.43476	8.35193	8.62071	8.37365	8.44832	8.04135	8.39373	8.46142	8.5021
ARNT	6.51782	6.55402	5.67004	4.57143	5.77103	5.65916	5.42125	5.06494	6.03062	4.70407	4.72521	6.12561	5.70092	5.77634	5.69941	6.42218	5.46158	5.52418	5.49578	5.48718
ARNT2	3.21711	2.60976	3.31869	2.67153	2.93762	3.60388	5.74691	3.51558	3.70721	2.4375	4.41825	3.94648	4.29044	4.24437	2.62317	4.27903	1.95096	2.84702	2.96739	2.92362
ARNTL	6.91535	7.19707	5.928	7.1104	6.43848	6.54457	5.64937	6.52054	7.11915	6.10683	3.51479	4.72882	4.37252	6.5062	5.86789	5.29312	4.55613	5.38305	5.10367	3.83605
ARNTL2	3.32171	5.41714	6.02592	6.24108	6.58857	5.97172	6.60195	6.51611	5.61767	5.84183	5.12171	6.56209	6.32105	6.76279	6.22911	6.1414	6.22542	6.04121	6.318	6.60819
ARPC1A	7.73401	7.2477	8.10575	7.3622	7.37882	7.34469	7.84102	7.50222	7.92028	8.05875	8.375	8.65955	9.12654	8.64818	8.5417	8.755	8.56052	8.08603	8.67606	8.89573
ARPC1B	9.27109	8.9021	8.76162	9.358	9.39093	8.86207	9.83123	9.22994	9.63298	9.74121	9.96342	10.1204	10.7723	10.2129	10.2503	10.0943	10.2492	10.6507	10.6544	10.4872
ARPC2	9.9216	9.40223	9.12506	9.32844	9.69056	9.97973	9.77074	9.20646	9.79248	9.8505	9.88195	9.97155	10.4599	9.74349	9.91933	10.0316	10.3504	10.4347	10.1429	10.1655
ARPC3	9.33311	8.67237	7.95324	8.2613	8.62921	8.80345	8.89134	8.224	9.20096	8.7668	8.72988	8.94942	8.38553	8.75756	8.98044	8.95958	9.4807	9.81609	9.22994	8.80068
ARPC4	5.90761	6.38107	5.53798	6.41276	6.59699	5.03713	6.62266	6.81117	6.73839	5.76905	6.51025	6.31896	6.97158	6.49939	6.31974	6.63143	7.3819	6.74178	6.73685	6.62646
ARPC5	10.1003	9.44494	9.16224	9.00069	9.09412	9.73526	9.47095	8.67606	9.13274	9.66364	9.60519	10.4155	10.5803	9.91073	9.86162	10.4087	10.2384	10.6328	10.1026	10.2492
ARPC5L	8.36718	7.59132	7.40838	7.65197	8.09056	7.82266	8.15047	9.0762	7.7269	7.57924	8.29301	7.89184	8.16091	7.6292	7.97384	7.58391	7.31005	8.00576	7.81298	7.68509
ARPIN	5.52232	5.88154	6.06168	5.77812	6.20599	6.22626	6.55691	5.59799	5.67837	5.59743	6.08513	5.62117	6.64885	6.04484	5.65236	6.26082	6.22112	5.6349	5.31062	6.15391
ARPP19	8.28924	8.2144	7.99828	7.89044	8.1254	8.22138	8.13633	7.969	7.75533	8.24027	8.14261	8.12024	7.95804	8.14673	7.93417	8.38223	7.95398	7.95958	8.20344	7.99508
ARPP21	2.76269	2.58349	2.84561	2.54091	2.38782	3.89389	4.24178	3.59414	3.34767	3.51526	2.40476	2.56267	2.71945	3.18513	2.91371	1.8062	3.06705	2.08213	2.79848	3.58053
ARR3	5.99299	5.63839	6.34064	6.01115	6.12131	6.07413	5.74339	6.95719	5.99508	6.68126	6.51193	5.77607	6.65879	6.2422	6.12448	5.81689	6.93593	5.8628	5.93727	6.61755
ARRB1	5.29834	5.80499	6.2129	6.39261	6.92869	6.55442	5.5023	6.81836	5.95298	6.12921	6.86793	7.81146	7.6103	7.4937	7.24346	7.1074	7.54222	7.08189	7.96101	7.6436
ARRB2	7.40668	7.84592	7.44494	7.42039	6.25662	4.60794	5.97078	4.16397	8.36479	7.16318	7.31402	8.66956	7.89577	7.80256	8.37992	8.09517	8.05027	8.82902	7.83481	7.12324
ARSA	4.98826	6.29474	6.14093	5.86208	5.31042	5.90297	6.19671	6.38227	6.00739	5.95167	6.30701	6.78441	6.64729	6.74383	5.36354	5.42375	5.84468	6.82676	6.54359	5.94846
ARSB	6.04039	5.31709	5.68638	6.00095	5.68893	5.9169	5.90078	5.08139	5.98308	5.98711	6.06679	6.59423	5.96111	5.62761	5.95347	6.10631	6.80518	6.86276	6.47737	6.70681
ARSD	2.13734	4.08954	4.47611	3.98089	2.58073	2.80326	2.42299	3.0728	2.30501	2.66102	2.89493	2.38466	2.77047	3.29177	2.56765	2.88615	2.74014	2.89304	2.23232	2.59997
ARSE	6.08835	5.85153	6.14093	5.55556	5.33511	5.49708	5.64722	6.68255	5.07385	6.24022	6.21946	5.17632	6.25133	6.29757	6.36365	6.45299	5.42639	5.7641	5.69381	6.24786
ARSF	4.52088	3.98974	5.00287	5.2033	5.64213	4.86076	5.27628	6.02031	4.45554	5.15755	4.20426	5.9953	2.98787	5.41624	5.70045	4.77364	3.68472	4.09677	3.96188	3.66359
ARSJ	6.46733	4.88412	5.64339	5.30279	4.81615	5.74592	6.25682	2.24211	5.22006	4.71733	4.66507	5.28557	5.83201	5.65316	5.08719	5.30752	5.72494	5.69691	5.42234	4.52316
ART1	6.22506	6.06477	6.5375	6.48797	6.67203	6.48905	6.50386	6.87631	6.33589	6.79768	6.43518	6.73551	6.30052	6.47223	5.96785	6.07793	6.54662	6.40855	6.69723	6.93385
ART3	4.58743	4.31078	2.61808	5.21911	4.56126	5.35942	5.48788	5.25274	4.06447	5.49395	5.53448	5.1564	5.20818	4.44462	5.07928	4.70331	2.72945	4.90666	5.27785	6.04121
ART4	4.22803	3.61311	5.06447	5.59771	4.54664	4.89057	4.66671	5.22091	4.52861	5.3616	5.08337	4.96174	4.19773	4.32857	4.96685	3.78543	5.22799	3.86866	4.65175	5.37714
ARTN	4.96836	3.97391	5.52294	4.49412	4.70238	4.48333	4.82904	5.09166	4.33765	4.22215	3.79731	4.18135	4.29416	5.01148	4.31454	4.47502	4.91923	4.69345	3.94867	3.54482
ARVCF	5.90995	6.02563	6.01708	4.61717	6.28286	6.47431	6.53718	5.17691	5.87052	5.31553	7.11458	6.94964	7.499	6.62488	6.68272	6.41235	6.84333	6.22567	6.34436	6.83427
ASAH1	10.0908	9.75613	9.10121	9.51024	9.2767	9.62414	9.02138	8.63171	9.70319	9.84084	9.70731	10.1319	10.2936	9.37065	10.053	9.55671	9.79648	10.2062	9.83123	9.91933
ASAP1	6.59423	6.72373	6.14657	7.01869	7.79388	7.24504	7.62552	7.137	6.8408	7.31494	7.03504	7.54008	6.71843	7.26406	6.66655	6.89542	6.69689	7.66243	7.3093	7.34994
ASAP1-IT1	4.50874	4.72188	6.73662	6.66125	6.48561	6.10171	3.52515	7.17586	3.49113	5.90364	7.16819	5.52751	5.83943	5.85886	3.78337	4.78626	3.57421	3.63404	5.42234	6.58736
ASAP2	7.26027	8.33478	8.70017	8.06977	7.97823	9.24018	7.28472	8.19106	7.98552	8.06235	8.85736	8.4291	8.27606	9.20517	8.805	9.10485	8.87918	8.59258	8.94557	8.96177
ASAP3	7.04471	7.78326	7.45363	7.58619	7.38456	7.18345	5.63376	7.2599	7.66842	7.22552	7.62552	6.84043	7.09729	7.42945	6.81813	7.23819	7.38595	7.19614	6.63502	7.61046
ASB1	5.57546	6.07782	6.49512	6.23433	6.30996	6.02223	5.90569	6.42515	5.76467	6.32471	6.54916	6.52741	6.68893	6.38107	6.47042	6.50246	6.68561	6.39779	6.8162	7.12837
ASB12	4.95074	4.11781	4.93401	5.4451	5.53473	5.37233	6.29266	6.08835	5.18995	4.9029	4.77164	5.73286	4.75532	3.92558	4.75141	4.94175	5.246	5.16379	4.78886	5.18691
ASB13	8.05645	8.375	8.92798	8.46557	7.22627	7.62066	6.68447	4.98826	8.76454	7.77559	7.40976	7.20015	8.07533	7.82567	7.71362	7.32894	7.62129	7.02009	7.33524	7.49716
ASB4	3.82799	4.58702	3.04487	4.55255	3.56743	3.5347	4.39395	2.80915	2.27305	2.62035	3.7561	3.64997	3.61969	2.7636	3.8473	4.80936	2.02346	2.25839	3.34167	3.03334
ASB6	4.01831	5.97484	6.05871	4.9311	5.71208	4.13059	4.43849	5.06494	5.54825	3.01948	3.50615	3.69167	5.88309	5.45515	4.50372	3.36375	5.04282	3.99064	3.5687	3.12401
ASB7	5.57378	5.46124	4.72663	5.23586	4.0375	5.27823	4.15367	4.30391	4.95452	5.38212	5.05094	1.72904	4.34312	3.55202	5.27838	3.48685	5.6552	5.14665	4.31837	5.43645
ASB8	6.51309	5.90961	5.90922	5.58159	5.27747	6.55697	5.7741	6.21405	5.94369	6.0525	6.22374	5.55419	4.95701	5.79972	5.82982	5.79938	5.57329	5.48162	5.51771	5.13389
ASB9	3.82078	5.18838	4.68695	5.18521	5.2699	5.43576	5.2535	4.35405	5.00516	5.24902	6.0428	3.89917	4.257	4.60736	4.80823	5.436	4.84095	4.88412	4.83786	5.39366
ASCC1	7.51734	7.75355	7.53029	7.44129	7.01705	7.22607	7.59486	7.34325	6.7519	7.86613	7.10875	6.47345	6.71465	7.23537	7.17742	7.38595	5.80514	7.75792	7.36872	7.69923
ASCC2	5.84875	6.35102	6.39779	6.70793	5.3251	4.28139	6.19368	5.53177	6.38479	4.82017	5.88806	5.89597	6.12338	5.83411	5.42097	6.11182	6.06056	5.8628	5.43154	5.76125
ASCC3	7.00223	5.96564	6.50754	6.86793	7.16801	6.84759	7.55191	6.53614	6.75476	6.6109	6.82694	7.07862	5.49756	6.63166	6.8226	6.44365	7.63	7.42474	6.60762	5.7303
ASCL1	3.48866	3.52028	4.79169	3.75992	3.80891	3.43002	4.23447	4.01478	3.54757	3.67474	3.40276	3.42887	3.84086	2.94312	4.17995	4.22756	5.02331	5.02629	3.50882	4.83161
ASCL2	0.303464	0.76861	1.5562	1.10586	0.655355	0.438681	0.530611	0.706924	0.79567	0.303464	0.837412	0.303464	0.303464	1.4853	0.472654	0.734042	0.530611	0.662957	0.211356	0.404708
ASCL3	4.29126	3.38869	6.39212	4.9311	5.72921	4.52242	6.18921	5.7611	3.62122	6.05466	3.66432	3.89917	4.41762	4.66882	3.18413	5.93775	5.45682	6.01662	4.73017	6.02606
ASF1A	7.28991	6.14859	6.73016	6.15156	5.30539	6.48582	5.90712	5.00633	6.29228	5.44182	6.07597	6.88801	7.66409	6.63573	7.03928	6.95001	6.50977	6.71279	6.677	6.14489
ASF1B	5.76095	6.22524	6.87928	5.76095	6.75721	7.1016	7.30846	6.7874	6.47904	7.00388	6.61107	6.42077	5.90264	6.25863	6.28008	6.31828	6.99363	6.97803	6.89362	7.41635
ASGR1	4.32671	3.75057	3.32876	3.84544	2.98621	2.59564	4.25327	5.08789	4.57294	2.73358	3.20566	4.81414	2.53231	1.96655	3.10253	3.84613	2.75544	3.64909	3.03681	3.13389
ASGR2	2.613	2.89304	3.10607	3.01869	3.11126	3.3427	3.41748	4.10733	3.40197	3.13435	3.73663	3.053	3.17578	3.03732	3.45414	3.05461	2.96229	3.71171	3.09761	3.68472
ASH1L	6.46563	6.06264	6.90232	6.61604	7.19595	6.95173	7.23986	7.16893	6.94911	7.40176	7.01903	7.23173	6.59329	6.897	7.02624	6.80259	7.17279	6.91651	6.87155	7.50615
ASH2L	8.25027	8.30806	8.14967	8.18672	8.10645	8.24134	7.96225	7.83713	8.23392	8.53995	8.48099	8.78322	7.93511	8.5403	8.24491	8.72811	8.2363	8.641	8.4752	8.81238
ASIC1	3.75726	4.10874	5.40927	5.93041	5.50018	5.03104	4.29718	5.60419	4.90374	4.19419	4.73899	4.14577	3.59654	4.46404	3.66351	5.52776	4.76618	3.85212	4.6196	3.35743
ASIC2	2.41499	2.67755	3.19634	2.43856	3.59151	2.81673	3.74071	3.60813	3.74036	3.19568	3.33255	2.62925	2.69989	5.27785	3.55801	5.30752	4.89057	3.09096	3.46678	3.00428
ASIC4	3.66267	2.77612	4.63171	3.84544	3.59151	3.55688	4.46178	4.06811	5.28767	4.15833	3.06657	3.06578	3.45885	3.89653	4.54136	3.40521	3.66267	4.21108	3.78929	4.08503
ASIP	5.3995	2.55126	2.45766	3.86891	5.91305	5.73562	6.4588	5.37252	4.18196	5.35553	5.81154	5.42672	4.85849	4.85977	5.11699	5.64995	3.84234	5.10191	5.36758	5.63302
ASL	6.74772	7.18306	7.47045	6.98024	6.54241	6.02342	6.74764	7.36242	6.91516	6.76963	6.8882	6.27945	6.78601	6.89795	6.66933	7.32894	6.52301	5.92877	6.54359	6.47009
ASMT	2.89871	3.36314	2.0105	3.1157	3.23091	2.8448	3.83706	2.41573	2.45735	3.21211	2.96711	2.08726	2.98787	4.28801	1.71984	3.0094	2.28836	2.5496	2.32414	2.26496
ASMTL	8.30607	7.90071	7.76551	7.7618	7.17901	7.00607	7.30648	7.64925	7.89633	7.34223	7.52492	7.42894	8.74062	7.62302	7.60743	7.39432	7.71341	7.70555	7.55844	7.49313
ASMTL-AS1	1.64658	1.69651	1.89889	1.69131	1.99531	1.71648	1.99774	1.88958	1.87422	1.66578	1.652	1.55293	1.87838	2.0035	1.9076	2.05355	1.92105	1.93153	1.58355	1.55911
ASNA1	7.81079	8.0814	7.46046	8.06688	7.3183	6.80963	7.3555	6.99867	7.68544	7.98575	7.84056	8.05027	8.07692	7.74182	7.93869	8.20712	7.51298	7.62508	7.74269	8.18646
ASNS	6.73771	6.59699	5.76372	7.41007	6.54504	5.85391	8.42827	6.30389	6.11136	6.61451	6.19342	5.73562	5.80921	6.36049	5.847	6.17599	5.65106	5.61093	5.2699	5.87587
ASNSD1	8.25027	8.4394	8.35546	8.29004	8.4487	8.45585	7.90678	7.65462	8.07434	7.92974	7.85549	7.49921	6.7626	7.66497	7.97924	7.33664	7.54894	7.65981	7.49013	7.30292
ASPA	1.42961	4.74261	5.14022	3.43617	2.27432	5.75567	3.15531	5.93503	5.42079	5.20017	5.79106	4.95074	5.61623	6.0405	6.16984	6.10546	3.73529	5.40793	5.74215	5.19226
ASPH	7.68697	7.00706	7.7711	7.66196	7.62575	8.03205	6.85041	6.7891	7.4573	7.32449	6.65787	7.60194	8.45313	6.9726	7.91688	7.49055	6.96491	7.40816	7.34731	7.13105
ASPHD1	2.613	2.25614	2.78678	2.61408	2.54007	2.22436	2.97362	3.01221	2.65443	2.62035	2.68447	2.79885	2.94996	3.1484	2.8932	2.64262	2.5004	2.42018	2.0273	2.35728
ASPM	1.64658	1.52272	2.25052	1.27425	1.42598	2.93376	1.09993	1.32725	1.66337	1.63593	4.92245	4.32401	1.60401	4.98603	2.59997	1.91182	2.75544	2.5496	2.87446	0.947711
ASPN	8.49505	9.63298	7.97719	6.45325	8.95086	9.59783	9.05176	9.89171	8.26703	8.69469	11.4983	7.91043	7.28733	11.4324	8.98749	11.3913	10.0514	9.3875	8.50781	8.45016
ASPSCR1	4.54864	5.66445	5.36728	5.7745	5.39393	3.55688	6.32478	6.2243	6.66882	5.61112	2.92467	4.88171	4.75824	5.61397	2.70928	4.86844	6.29954	5.67801	5.81229	5.32442
ASRGL1	5.69295	6.41315	5.83824	6.4487	7.37882	7.12009	8.11629	5.56431	6.32623	6.61604	4.16028	7.32698	6.12655	6.72048	6.39435	4.30889	6.68146	4.81103	4.99472	6.36176
ASS1	9.09412	9.43853	10.1944	10.4872	10.5896	10.3516	10.3504	10.2577	10.5556	10.0055	9.42862	9.0659	9.70319	8.82419	9.08889	8.81381	9.87335	9.1857	9.62414	9.36652
ASTE1	6.2095	3.42408	6.31085	5.13299	4.17167	4.83849	3.24958	3.41904	4.78306	3.94751	6.36374	5.95234	6.74018	6.20934	6.22112	5.93058	5.36957	5.37076	6.17211	4.54364
ASTN1	4.95421	2.69822	4.35555	3.54193	4.0268	3.27544	3.61825	4.89615	3.30583	4.66946	2.63543	4.38676	3.63054	2.98907	2.25689	3.09825	2.52527	4.43232	2.89493	4.50565
ASTN2	4.94259	4.55745	4.46873	2.92984	2.56702	3.57421	4.02042	2.20532	3.99659	4.39299	4.15418	4.34669	3.789	3.65559	4.85095	3.63544	3.5962	4.6226	4.76248	4.23447
ASUN	6.962	6.23355	6.33293	6.57435	5.87391	6.54225	7.22767	6.64873	6.14225	6.33293	6.56229	6.19812	6.19801	6.70714	6.82584	6.86251	6.00133	6.46329	5.86266	5.18049
ASXL1	7.56791	7.68785	7.42748	7.43563	7.90506	7.45564	7.90479	7.6171	7.66091	7.63631	7.68447	7.26005	7.54503	7.24422	7.08912	7.1156	7.62424	7.13624	7.49697	7.56845
ASXL2	8.72362	8.19289	9.00338	8.69599	8.43557	8.50622	7.74471	7.65058	7.96069	8.29268	8.72887	8.64636	8.35476	9.45879	9.32994	9.33681	8.85085	8.6339	8.83861	8.48553
ASXL3	2.29475	2.38961	4.62138	2.39152	2.27432	2.52818	1.65313	3.09761	3.72173	2.36111	5.19887	4.22756	2.62383	5.12915	2.37082	2.89835	2.22436	2.03564	3.27901	1.78095
ATAD2	3.51278	5.53339	4.33357	4.59466	3.15967	4.04467	2.4444	2.08839	4.75172	3.29431	5.13562	5.23499	2.45788	5.27351	5.09565	3.25494	3.12622	2.5496	5.10103	4.43578
ATAD2B	5.32799	5.89137	6.45583	6.19356	5.98285	6.10733	5.72172	5.99277	6.42803	6.40031	6.4066	6.28124	5.68145	5.60341	6.54088	6.22827	6.18868	6.17177	6.27481	5.94638
ATAD3A	5.98379	5.9687	6.06427	6.90105	5.54552	3.27544	6.23919	5.61462	5.78057	6.85773	4.99487	5.41865	6.08612	5.9252	5.21141	5.30752	4.81025	4.7124	6.34336	6.12751
ATAD5	4.88769	4.72188	3.3063	4.4474	4.75055	5.28181	5.08606	4.62664	4.99162	5.38578	4.16975	5.80659	5.55892	4.52432	4.83697	5.51835	3.37765	4.63589	5.29934	5.39722
ATAT1	6.74162	6.75849	6.86109	6.59187	6.95925	6.88573	7.16455	7.28472	6.66096	7.33729	7.11986	6.85637	6.72851	7.04845	6.80859	5.32964	7.03715	6.82483	6.85911	7.47896
ATF1	8.17895	7.74894	7.22667	7.33768	7.21137	8.13029	6.85532	5.61055	7.7109	7.05964	6.74465	6.91247	8.14366	7.08869	7.55111	7.3463	6.95481	6.94337	7.08975	6.83215
ATF2	7.73326	7.05245	6.67653	6.43848	6.49814	6.98269	6.70532	6.27195	6.60881	6.15589	6.34914	6.72865	6.39116	6.96173	7.07998	6.66589	6.90696	6.60094	6.73987	6.01091
ATF3	9.13406	9.71744	9.93768	9.87746	11.6161	11.1684	10.4673	10.6012	9.27109	10.0397	8.07434	7.18364	6.59006	9.12654	6.1414	6.97863	6.51764	6.62504	6.45254	6.43795
ATF4	11.0138	11.3301	10.7242	11.0088	11.0019	10.7953	10.6507	11.4458	10.6183	11.3564	10.9469	10.0673	10.3818	10.3707	9.86661	10.5127	10.0701	9.92303	10.4013	10.6753
ATF5	4.94956	5.13912	5.9778	7.27958	6.31326	5.76076	6.16726	6.35014	5.58342	6.50862	5.49641	5.70383	5.232	5.6551	5.76139	5.53573	6.26227	5.86186	5.49578	5.79373
ATF6	7.18212	7.3198	6.9642	7.45564	7.12669	6.63944	7.15187	7.15894	6.97758	6.94074	7.22569	5.63053	6.74178	6.27544	7.08356	6.82733	4.43011	6.99549	6.65587	5.84692
ATF6B	6.51879	6.07027	7.12071	6.5335	5.6113	5.83385	5.85266	6.23562	6.48005	5.48522	5.72754	5.97078	6.26764	5.2109	6.11956	5.2938	5.60797	5.73209	5.99493	6.17405
ATF7	5.17216	4.61626	5.75684	5.12915	5.50095	5.52349	5.79433	4.00813	5.43058	6.11987	5.53798	6.0774	4.96134	4.90884	5.51835	5.64394	5.63302	5.70954	5.42234	5.8086
ATF7IP	6.22287	6.24184	6.39212	6.20365	5.7139	6.10171	5.62405	5.45274	6.1761	6.0181	6.44546	6.51937	6.95191	6.77245	6.48201	5.74818	5.48503	6.32214	6.28973	6.43742
ATF7IP2	6.60721	6.19135	5.42854	5.12549	4.3116	5.6682	5.10917	5.06494	3.97414	5.78462	6.71383	4.01831	4.34312	6.21432	7.15625	5.84057	5.30539	5.98285	3.8188	6.08612
ATG10	5.72876	5.786	4.06287	5.51716	6.36809	6.23299	5.81971	6.20891	5.22389	5.21471	5.95664	5.41367	5.35553	4.68695	5.70342	6.31828	5.61255	5.4235	5.76604	6.0447
ATG101	6.97075	7.63083	6.83215	6.80741	7.29065	6.38965	7.24605	8.10173	7.01224	7.22749	7.23397	7.44975	7.29854	7.14305	6.65531	6.63371	7.14016	7.45583	7.09972	6.68087
ATG12	7.76778	7.30198	6.85305	7.01869	7.32593	7.87722	6.76584	6.72162	7.1035	6.65002	7.02301	6.78441	6.7182	6.78441	7.09556	6.77658	6.10546	6.539	6.18166	6.05515
ATG13	7.43009	7.56102	7.93537	7.37446	8.0626	7.6914	8.07798	8.1319	7.39719	7.86412	7.54134	7.78464	7.80006	7.27298	7.33073	7.72356	7.87451	7.556	7.84189	8.09797
ATG14	6.66078	7.24903	7.17727	7.16706	7.57744	8.09625	6.5278	7.17077	7.51244	7.01679	7.29077	7.01759	6.65488	7.21015	7.1688	7.25034	7.08356	7.20505	7.1634	6.93712
ATG16L1	3.46311	4.07906	4.01478	5.84696	5.34196	3.16005	4.55776	5.10178	2.52527	3.5828	4.90262	3.32605	1.94238	4.33796	4.57673	2.43856	3.23946	1.59883	2.57428	3.67661
ATG2A	7.19559	8.18865	7.94769	7.75909	7.73593	7.15389	6.87269	7.52401	8.0814	7.35218	7.3821	6.60149	7.27994	7.35378	7.17742	7.38472	7.70788	6.90314	7.37809	6.79656
ATG2B	6.21932	5.83695	6.53511	5.25796	5.70835	5.94054	5.65837	5.06494	5.31062	5.72986	6.19863	5.80429	6.19801	5.69406	5.86242	6.0691	5.80002	5.46054	5.56137	5.54221
ATG3	8.33995	7.6381	7.09781	7.53947	7.36242	7.77222	7.75243	6.92209	7.45518	7.27514	7.12474	7.64151	8.52605	7.28245	7.8809	7.75626	7.32172	7.626	7.00706	6.92077
ATG4A	7.21517	6.99263	6.80073	6.9402	6.92117	7.13144	7.0776	6.64873	6.88695	7.52987	6.93646	7.3912	6.55143	7.01566	6.89404	6.68425	7.48001	6.7565	7.48493	7.71434
ATG4B	6.60149	7.48784	6.75257	6.9822	6.95415	6.17683	6.88641	7.45102	7.37769	6.77108	7.08805	7.25552	7.33832	6.80319	7.03519	6.85084	6.80614	6.79374	6.99135	6.56229
ATG5	7.13733	6.97663	6.80259	6.50124	6.65458	7.01133	7.04727	5.96735	6.52805	6.89898	6.52219	6.91985	7.04358	6.8236	6.92287	6.99621	6.72818	6.87553	6.54174	6.63861
ATG7	7.11109	6.5727	6.61151	6.6971	6.85834	6.5506	6.22154	6.62084	7.16922	7.0153	7.22374	7.38612	7.8252	7.00193	7.36717	6.9887	7.07292	7.87094	7.06765	6.73745
ATG9A	7.07158	7.2523	6.99779	7.0362	7.20137	6.70584	7.3555	6.92655	7.43244	7.29565	7.21708	6.86597	6.54341	7.00109	6.73434	6.55143	7.4573	7.28841	7.32665	7.45053
ATHL1	5.48576	5.8077	6.21612	6.44214	5.67837	5.63267	5.35925	6.96803	6.32013	5.78858	3.20566	2.93079	5.28635	3.79885	5.82982	6.17321	6.40415	5.98001	5.72724	5.70685
ATIC	8.24134	7.66912	8.00552	8.65058	8.03391	7.79388	8.76725	7.76592	8.20793	8.59425	8.00689	8.00892	7.36738	7.96304	8.27113	7.91274	8.30082	8.21175	8.34853	7.98883
ATM	6.52434	6.29589	7.14198	6.42995	6.18203	6.16448	5.68376	5.81661	6.22112	6.48293	6.87142	7.62344	7.0757	7.01679	7.03299	6.89662	6.53648	7.20608	7.05184	6.94279
ATMIN	7.37237	7.5	7.44544	7.3428	7.20678	7.41509	6.2243	6.84445	7.13971	6.83646	7.44598	7.31592	7.09601	7.53796	7.60448	7.36398	7.28489	7.33729	7.05395	7.06114
ATN1	6.73639	6.54285	6.70449	7.1234	6.87112	6.30292	6.68106	7.5051	6.64814	6.5406	5.71664	6.00262	6.65981	6.41815	6.31482	6.45869	6.31446	5.786	6.11374	6.22676
ATOH1	3.15033	2.25614	2.83157	2.87394	3.85289	4.52962	3.65999	5.48742	2.85477	3.10235	4.30889	2.93079	2.55541	4.30962	3.19827	2.51708	3.64997	4.08028	2.83955	2.85315
ATOX1	7.69303	7.42105	7.07344	7.75407	6.72495	6.95388	6.90377	7.56153	7.75967	7.67031	7.99828	7.97924	8.05829	7.81623	7.73085	7.71362	7.85189	8.38586	8.03267	7.89718
ATP10A	5.4743	5.34334	5.20295	4.61149	5.54138	5.63919	5.00449	5.51312	5.0153	6.23002	5.72111	4.22057	4.98161	5.05641	5.3669	5.00179	3.80117	5.05553	5.24314	5.34416
ATP10B	5.55576	6.12165	5.91715	5.95836	6.13387	6.3624	6.17897	6.65952	5.99063	6.56879	6.42457	6.27038	5.81921	5.90117	6.32277	6.3715	6.14859	6.02742	6.23582	6.87247
ATP10D	7.22052	7.17938	7.48997	6.72299	7.07552	7.6751	6.27303	6.69762	7.22552	6.96784	6.96938	7.30667	7.21092	7.39514	7.64052	6.85562	7.3694	7.4317	7.31021	7.32383
ATP11A	5.16209	4.34158	4.14577	4.85747	4.99208	4.1215	3.76361	4.82076	4.22125	4.39687	4.0955	4.50022	5.40946	4.9439	5.02629	5.11669	3.42003	5.07596	4.67718	4.38489
ATP11B	7.84483	7.18482	6.34584	7.04884	6.81674	7.06044	6.49549	6.61435	6.71843	6.05766	7.21956	6.476	7.44356	6.61386	6.76062	6.61288	7.50922	7.34451	6.68353	6.68687
ATP12A	5.30646	5.84669	6.37799	4.40857	5.92196	6.13678	5.85566	6.36475	5.72834	5.74092	4.58921	4.90334	5.31114	4.74305	5.02374	5.54433	5.31201	5.6819	5.42672	5.58804
ATP13A1	6.962	7.43518	7.37107	7.52437	7.3912	6.53381	7.18516	7.54282	7.69558	7.24787	7.44402	7.53835	7.54305	7.58157	7.43769	7.69044	7.75692	7.7274	7.5077	6.98599
ATP13A2	1.89083	2.65325	2.13689	2.77547	3.18413	2.5606	2.54304	3.17513	2.85477	2.94996	3.69972	3.72474	3.09442	3.58385	3.41654	2.78201	4.96631	3.60787	4.89172	3.02872
ATP13A3	6.92967	6.65227	5.11352	6.44972	6.92542	6.70489	7.30181	7.25607	5.48349	5.57378	5.63537	6.28461	5.63971	5.8473	6.2095	5.83617	6.18868	6.26376	5.80321	5.8233
ATP1A1	10.6328	10.4718	9.97741	10.6209	9.57357	8.55697	9.52829	9.39731	10.0106	10.3439	9.04638	9.03769	9.74546	9.14315	9.14752	8.92798	9.42998	8.92798	9.05945	9.48992
ATP1A2	5.71847	6.40678	7.13994	6.26886	5.3325	6.24069	5.30454	6.15079	6.28041	6.54131	4.2995	3.9836	6.38657	5.01091	5.20425	5.21517	5.29513	5.79476	5.285	5.59281
ATP1A3	4.02627	5.32621	4.45476	5.02601	4.46658	4.54223	4.59388	3.1887	3.10843	5.02463	4.41825	4.29187	4.62224	4.67491	2.47911	5.02216	2.96229	3.45496	4.55776	4.55405
ATP1B1	6.51309	7.07998	7.64844	8.26488	7.35742	8.75305	6.26671	7.43494	8.19867	7.40252	8.91769	8.42827	8.66017	8.16773	8.65058	6.70061	7.24207	8.57469	7.59355	7.66409
ATP1B2	5.13437	4.75614	5.62677	5.42061	4.60736	5.83663	5.58274	6.0018	5.52479	5.40039	5.68025	5.99338	4.99472	5.78527	6.0637	5.25484	5.6552	5.55763	5.90995	6.12751
ATP1B3	10.7684	10.3402	10.2284	11.0509	10.2513	9.96869	10.4386	10.2936	9.87746	10.7529	10.7776	10.3439	10.6429	10.3861	10.4798	10.5598	9.89032	9.80824	10.5468	9.7726
ATP1B4	2.85287	4.29718	2.25052	3.41052	3.00984	3.96346	4.34562	4.5537	4.49922	4.13749	3.5482	2.65552	3.43848	3.58385	3.52465	3.24116	4.68562	4.20182	3.19506	4.16514
ATP2A1	4.93153	4.819	5.093	5.0633	5.38433	5.79733	5.03692	5.89463	5.14507	5.18369	4.59834	5.20907	5.3479	5.19263	5.02374	5.10002	3.01968	5.19226	4.98355	5.62573
ATP2A2	8.39373	8.17351	8.03307	8.74494	8.63853	8.54428	8.68915	8.6587	8.16719	8.31576	7.93363	8.1432	8.06285	8.15358	7.97823	8.01915	8.25365	8.44908	8.16431	7.88316
ATP2A3	3.1236	3.22452	2.97362	2.98312	3.02193	2.90489	3.26048	3.46718	4.45198	2.41218	2.72646	3.21711	4.43298	4.41594	3.06396	3.39985	4.20552	3.05529	4.16888	4.24889
ATP2B1	6.97803	7.65656	8.20344	8.2704	7.28973	7.26134	7.24486	7.29151	7.77364	6.78411	6.96491	7.10717	6.74145	7.06747	7.41427	6.79863	6.61999	7.33888	6.95607	6.92798
ATP2B2	3.17491	4.22215	4.45069	4.51615	3.35029	4.34413	2.98759	3.44721	3.69062	3.42743	3.24543	3.684	4.00768	4.0893	4.19914	4.42378	4.39569	4.09394	4.1528	3.55092
ATP2B3	3.52281	2.47627	4.14183	2.98898	3.53008	3.80614	2.95151	3.08108	2.9847	3.7561	3.57646	3.54757	3.68218	2.76789	3.89555	3.30537	2.82742	3.3565	3.07041	2.98312
ATP2B4	7.43471	7.62249	8.5222	8.25786	8.18773	7.9731	8.18588	8.35127	7.90893	8.37916	8.44797	8.19435	7.88446	8.76966	8.34377	8.52129	8.70263	8.43253	8.87984	8.92918
ATP2C1	6.70145	6.24472	6.67238	6.22506	5.78157	7.00484	6.10264	5.67481	6.25074	5.99765	6.73881	6.46583	6.53648	6.49749	6.83215	6.42189	6.19029	6.5278	6.78813	6.17299
ATP2C2	4.70044	4.51013	4.93401	4.33237	4.43363	4.63703	5.08972	4.60748	4.38489	4.53647	3.95983	3.96858	4.74893	4.23133	4.06447	3.51542	4.92543	3.95843	4.12607	4.18135
ATP4A	3.04867	4.00031	3.59709	5.59004	5.99567	5.43576	3.67434	2.41573	4.74225	5.72986	4.62879	3.50319	3.56564	3.25851	2.5786	2.91758	4.87952	5.25079	5.04869	5.73241
ATP4B	3.78622	3.40538	4.54336	2.81737	5.22345	5.09408	5.01788	5.18668	5.13985	4.67464	5.77553	4.17357	4.75824	4.17334	4.09429	5.60537	4.93564	2.03564	4.09202	4.42461
ATP5A1	10.8225	10.3972	10.4347	10.6103	10.3439	10.1789	10.325	10.0372	10.5896	10.5556	10.8544	10.8954	11.0827	10.9014	10.9731	10.3322	10.7776	10.8225	10.8304	10.6656
ATP5B	9.83307	9.68575	10.0673	10.511	10.0848	9.61342	10.1511	9.87746	10.2615	10.4798	9.71343	9.82328	9.72826	10.0823	10.1125	9.83561	10.4872	10.0673	10.5248	10.2029
ATP5C1	9.04835	9.47335	9.5636	9.58176	9.04422	9.46114	9.34928	9.06975	9.18083	9.71744	9.81843	9.88195	9.37273	9.78169	9.67161	9.91299	9.46864	9.55671	9.3875	9.61342
ATP5D	5.81634	7.23288	6.74297	6.96005	7.84245	6.30528	7.82297	7.3012	7.62778	7.86197	7.04111	6.87095	6.32214	6.97739	6.77704	6.79038	7.81892	7.44784	7.61333	7.88401
ATP5E	10.6183	9.90343	10.1854	10.0344	9.8505	10.1724	10.2458	10.0758	10.3177	10.5668	11.0613	10.4718	10.8684	10.69	10.325	10.4386	10.9279	10.8354	10.5354	10.6056
ATP5F1	10.5127	10.3177	10.0415	10.1789	10.0344	10.4306	10.3211	9.97519	10.1688	10.4756	10.0316	10.7198	9.93579	10.1916	10.5434	10.3818	10.1759	10.7156	10.147	10.1854
ATP5G1	8.42054	7.76107	7.73061	8.3005	7.36927	7.57157	8.25027	8.26488	7.68845	7.83878	7.80544	7.7565	7.52748	8.00308	8.05224	8.0172	7.97106	7.98235	7.8152	8.14235
ATP5G2	9.43646	9.07857	9.4485	9.243	8.16857	7.74243	7.60087	7.98722	8.37954	8.12024	8.83396	9.01519	7.19479	9.47095	9.30523	8.88884	8.62071	8.33626	8.55133	9.02701
ATP5G2P1	5.25558	5.31301	4.87952	4.7674	4.58998	5.11965	4.91505	4.81186	5.02088	5.08337	4.76248	4.45425	3.27017	4.79101	5.73784	5.59491	5.19574	4.66882	4.63743	4.88081
ATP5G3	9.81843	8.91518	8.85504	9.29431	8.81028	9.0021	9.05557	8.57299	9.28213	9.72434	9.38322	9.49241	10.378	9.275	9.61342	9.13788	9.47766	9.62414	9.5209	9.19965
ATP5H	9.953	10.147	10.3527	10.3972	9.9216	9.58581	10.1093	9.73433	10.2003	10.2369	9.97973	10.1821	9.10755	10.4845	10.4756	10.6147	10.2284	10.2898	10.254	10.1789
ATP5I	9.23165	8.77758	8.62731	8.84636	8.68746	8.64775	8.78322	8.68746	8.55624	9.03037	9.36783	8.76593	9.75008	8.75305	8.71676	8.89993	8.97083	8.73056	8.8504	8.97933
ATP5J	9.14315	9.11735	9.5387	9.09028	8.80068	9.54384	9.21204	8.96402	9.21989	9.10485	9.07463	9.45464	9.22407	9.25878	9.4485	9.30046	9.26326	9.34791	9.15948	8.70068
ATP5J2-PTCD1	6.57401	6.32798	6.58034	6.75566	6.36511	6.62364	6.61482	6.71173	6.49403	6.34336	6.70553	6.57151	6.66096	6.74162	6.67635	6.82919	6.95738	6.01207	6.58429	6.72913
ATP5L	10.1789	9.61142	9.35421	9.35634	9.29149	8.69431	9.45464	9.07968	9.29233	9.69636	9.49911	9.96869	9.61142	9.6492	9.66149	9.76402	9.80031	9.66524	9.8505	9.6944
ATP5O	9.28737	9.19476	9.18509	8.98977	8.78698	8.89464	8.92918	8.86405	9.01388	9.24145	9.24564	9.34168	8.65697	9.23481	9.13743	9.27987	9.09517	9.02035	9.21989	9.03876
ATP5S	6.50124	5.94147	6.07231	5.50769	5.45889	6.22193	5.88336	5.70503	5.73777	6.15156	5.51995	6.17759	6.76731	5.38007	5.95347	6.00686	5.80708	6.06693	5.73017	5.68049
ATP5SL	7.77864	7.3532	7.2923	7.25463	7.03401	7.1253	6.85696	6.65488	7.82266	7.10529	6.95434	7.05245	7.43009	7.31758	6.97054	6.96566	6.90696	6.90611	7.16593	6.73818
ATP6AP1	9.38602	9.10192	9.07463	9.24145	8.991	7.962	8.59387	8.62282	9.86467	9.40733	8.69218	9.29589	9.35342	8.88293	9.20368	8.79505	9.82536	9.82047	9.50462	9.64053
ATP6AP2	9.09179	8.95592	8.73056	8.74222	8.85972	9.12654	8.95709	8.18457	9.04936	8.56337	8.99921	9.44005	9.47575	9.06296	9.44494	9.13924	9.62233	9.78534	9.20368	8.88103
ATP6V0A1	6.95989	7.44296	7.65757	7.22966	7.64052	7.392	7.36398	8.28644	7.7151	7.15457	7.40976	7.39767	7.78538	7.68964	7.71164	7.66842	8.05252	8.14027	8.14901	7.74548
ATP6V0A2	5.73868	5.5207	4.58613	5.48349	5.95664	5.09408	6.08038	5.15302	5.0153	5.45374	5.00258	5.42831	5.67121	5.17286	5.73209	5.00516	5.74068	5.5075	5.31834	5.06389
ATP6V0A4	4.88769	4.819	5.05597	4.04575	4.60736	4.79132	4.40771	5.36222	5.1139	4.99472	4.58921	5.36318	4.96974	3.96215	4.3831	4.41671	5.24889	3.09096	4.65595	5.52264
ATP6V0B	8.95849	9.09992	8.79936	8.62651	8.73759	7.81146	8.991	8.59962	9.36994	9.45648	8.86902	9.40386	9.57568	9.02247	9.11957	9.4231	9.61853	9.93768	9.71343	9.32225
ATP6V0C	8.9055	9.79031	9.07226	9.58933	9.79248	8.90769	9.76402	9.52582	9.90343	9.94447	9.43518	9.48838	9.23622	9.16901	9.34381	9.49375	9.9216	9.97155	9.60198	9.55671
ATP6V0D1	9.08323	8.81028	9.07857	9.77696	8.94602	8.10843	8.70905	8.76966	9.3891	9.54045	9.5387	9.65182	9.97973	9.38602	9.57975	9.37578	9.70505	10.1062	9.83561	9.73057
ATP6V0E1	10.1347	9.59232	9.50848	9.35124	8.86902	9.26949	9.14904	8.97426	9.48992	9.42742	9.49683	9.54384	9.49911	9.39731	9.62571	9.63881	9.46608	9.8505	9.4485	9.36471
ATP6V0E2	6.33172	6.26679	6.4383	6.21966	5.68682	5.9051	4.10777	6.54679	6.34931	6.42929	7.4518	7.46609	7.11827	6.68315	7.4546	7.43875	7.09601	7.61063	7.26544	7.01794
ATP6V1A	9.29589	7.97719	7.96101	8.26964	8.06099	8.54827	8.02515	7.58075	8.26753	8.29054	8.67683	8.65603	9.49605	8.68746	8.86405	8.36054	8.73214	8.87184	8.49851	8.34557
ATP6V1B1	4.40724	4.20619	5.40399	4.4474	2.91528	3.05693	5.0448	3.22818	4.01646	1.95221	3.84274	3.94003	4.34903	4.78432	2.1637	1.44946	3.97513	3.01696	2.35267	2.59997
ATP6V1B2	9.49526	9.26616	9.64745	9.10624	9.16901	9.11342	8.98977	9.12355	9.289	9.29966	8.73709	9.69636	8.76053	9.146	9.34524	8.88453	9.59161	9.79425	9.62902	8.9636
ATP6V1C1	7.6968	7.36318	6.21197	6.07413	6.09954	6.40649	6.61107	6.02938	6.23355	7.01417	6.82199	7.31127	6.62952	6.73896	7.08032	6.58782	6.68918	7.01103	6.96254	6.74489
ATP6V1D	8.1101	7.84965	7.4821	7.28693	6.95001	7.58279	7.65335	7.47021	7.40359	7.7661	7.87094	7.92236	6.86875	7.69097	7.77781	7.78847	7.67698	7.994	7.85977	7.63501
ATP6V1E1	9.29805	9.1894	8.70222	8.89464	8.57591	8.32736	8.69507	8.30309	9.2383	8.73214	8.53482	9.1184	7.38011	9.09867	8.7038	8.90419	9.0021	8.89243	8.96318	8.46524
ATP6V1F	9.68804	9.51875	9.18372	9.20368	8.73986	8.20893	9.50635	9.35263	9.17403	9.72008	9.28276	9.8053	10.5029	9.35124	9.44614	9.76126	9.71215	9.62571	9.95878	9.56225
ATP6V1G1	9.46608	9.62902	9.24457	9.80824	9.84084	9.89382	9.18083	8.55353	9.84322	9.65182	9.76028	9.39517	9.54203	9.3891	9.36652	9.24018	9.09867	9.58176	9.32014	9.33572
ATP6V1G2	6.05344	6.07782	5.85625	4.65295	5.67837	5.7741	5.70383	5.80429	5.83113	5.87391	6.05311	5.41165	5.1759	5.09604	5.31114	5.99604	5.86	5.47888	5.94324	6.39462
ATP6V1G2-DDX39B	9.21312	8.92671	9.4807	9.55471	9.64572	8.75181	9.41718	9.86661	9.41032	9.27411	8.93607	8.86592	7.30198	8.92301	8.88103	8.86317	8.90419	9.12106	9.03148	8.80904
ATP6V1H	8.32589	7.61145	7.73425	7.49434	6.86209	7.3328	5.8918	6.25365	7.63938	6.93028	7.81479	7.63961	8.07692	7.91442	7.54195	7.48021	7.99278	7.60827	7.79629	7.21417
ATP7A	5.89137	5.9687	6.75509	6.71185	6.24824	6.35203	5.42061	6.76097	6.09331	6.12561	6.19077	6.09844	6.19801	6.34691	6.39741	6.01594	5.87052	5.99975	5.95464	6.68302
ATP7B	5.72074	5.998	6.22911	6.70022	5.8201	6.64441	5.75835	6.29719	5.8918	6.56761	5.68881	5.63326	5.23785	5.63839	5.39427	6.64572	5.29265	5.60592	5.7868	6.39937
ATP8A1	5.36663	4.49257	5.17841	4.87297	5.01632	5.99321	5.27281	5.55525	4.27938	5.24276	5.62047	4.37279	5.1724	5.34826	4.35199	3.90101	4.71976	5.45138	5.06594	5.56285
ATP8A2	3.90473	4.96116	5.40927	4.21458	4.96685	5.2171	4.98355	4.50888	4.88697	3.81426	4.86158	5.22078	3.95641	4.87952	4.61762	5.33457	4.4145	4.80865	4.58211	4.44771
ATP8B1	7.07498	7.99313	7.33018	8.35256	8.23259	7.59047	7.85738	7.91913	7.4576	7.78326	8.71964	7.34386	8.26248	6.85492	7.29386	6.3566	7.00109	7.28841	6.78389	8.73134
ATP8B2	6.36374	6.49119	6.91321	5.98653	6.80275	6.17053	7.04828	7.03824	6.92601	6.90448	6.27211	6.95865	6.20456	6.91733	6.91342	6.897	7.12491	6.70398	7.13248	7.16046
ATP8B3	1.94413	2.07393	4.12784	2.23224	2.89639	2.95898	3.88234	3.28129	2.85477	3.00668	2.68447	2.34494	2.68034	2.35172	1.9076	2.91758	3.34905	2.72646	3.18642	2.38117
ATP8B4	5.33435	4.91215	5.06955	5.09899	6.02674	5.90042	6.11987	5.80429	4.85188	5.37233	5.94166	5.8319	5.38317	6.01787	5.84002	6.36413	5.55147	6.23299	5.7533	5.82593
ATP9A	5.40675	6.42189	6.46452	6.07597	5.41692	5.9201	4.49853	5.71868	6.10235	4.39048	6.67592	6.66882	6.19356	7.0409	6.75437	6.62984	5.76638	5.3617	6.00983	6.06477
ATP9B	6.1111	5.67317	5.46629	5.55112	5.79505	5.70199	5.43552	5.2408	5.52892	5.49578	5.94413	4.34669	6.68126	5.71495	5.78462	5.0786	5.4894	6.01874	6.35461	5.57758
ATPAF2	5.92557	5.50297	4.63171	5.18846	4.66456	4.58172	4.41378	4.85747	4.65912	4.35	5.76372	5.48576	5.3479	5.32799	5.79581	5.59883	5.18995	5.33757	5.55333	5.23156
ATPIF1	8.56763	7.87498	7.42566	7.86789	6.82797	7.21956	6.35916	7.09308	7.25538	7.39164	8.55133	7.8477	9.50848	8.54628	8.20022	8.76009	8.10422	7.77658	7.75692	8.13106
ATR	6.82891	6.02223	6.4312	6.8653	6.46258	6.54001	6.80944	6.00006	6.16386	5.59972	6.36475	5.50402	6.29613	6.04763	6.47989	5.87315	6.30927	6.37799	5.33846	5.05094
ATRAID	9.59868	9.83123	9.67274	9.29149	9.27813	9.33851	9.39368	9.23622	9.78169	9.57763	9.80304	10.0563	10.3741	9.81843	10.2688	10.0263	10.0645	10.0943	10.0372	10.1204
ATRIP	6.89999	6.85675	6.82629	7.0588	7.73305	6.73531	7.14717	6.57464	7.39243	6.04363	7.59254	7.34486	7.89652	7.79388	7.60289	7.44571	6.5637	6.84445	7.818	7.37154
ATRN	7.30685	6.28196	6.59656	6.71121	6.41578	7.0939	6.48216	6.41751	6.33392	6.81095	6.69189	7.25607	7.31907	7.1133	7.48257	7.00898	7.37672	7.53835	7.01509	7.38905
ATRNL1	4.68296	3.26337	4.50103	4.77555	2.98621	3.00428	4.48638	4.11427	3.15967	4.86253	3.87142	4.62704	4.20949	4.94677	4.5909	4.69073	3.73529	2.72646	3.81426	4.54709
ATRX	6.70827	7.29624	7.20731	7.13124	7.47574	7.66497	6.87889	6.98906	7.25565	7.35135	7.80614	7.59254	6.97565	7.321	7.18464	7.62714	7.21257	7.33974	7.37085	7.21069
ATXN1	6.30261	7.09267	7.6386	6.0935	6.04833	7.52883	4.97142	6.83646	6.61497	5.12088	7.97142	7.68153	6.99508	8.32279	7.969	7.99565	8.02711	7.43301	8.08046	7.69558
ATXN10	8.7038	8.89682	9.02925	9.10369	8.74774	9.13541	9.1894	8.92981	8.67683	9.40386	8.94261	8.9769	8.71461	9.26326	9.09992	8.82785	9.19052	9.09291	9.16901	9.36329
ATXN2	6.55122	6.68989	7.36681	6.79119	7.66961	7.30945	7.18516	7.0719	7.06674	6.18166	6.86705	5.1817	6.84658	6.49041	6.62119	7.24787	4.81025	6.51992	6.38603	5.89978
ATXN2L	2.73285	4.35577	4.63171	5.81827	5.56586	4.98701	5.44464	5.71868	5.38776	4.21488	3.22818	4.45909	4.27741	3.62222	4.82109	3.89415	5.18538	5.11213	3.64411	4.057
ATXN3	5.60664	4.98673	4.95452	4.64759	4.84157	4.91628	4.57239	4.51615	4.54946	4.66946	5.08789	4.88171	4.67518	4.76847	5.04261	5.09147	4.71506	4.60794	4.71268	5.01504
ATXN3L	5.14123	4.76075	5.3516	5.17985	4.20585	5.21116	5.46629	3.5592	4.2579	5.27879	4.16975	4.23447	4.64579	5.17286	4.34079	5.21517	5.36264	4.08028	5.03766	5.40886
ATXN7	6.52383	6.62952	6.43215	6.96662	7.27256	7.48257	6.63534	7.46533	6.62227	6.74383	6.56421	5.9189	5.40126	6.35433	6.77984	5.62909	5.87863	6.30261	6.60762	6.69669
ATXN7L1	5.1005	3.08108	3.11275	3.36314	2.47037	3.01709	3.19246	2.24211	2.62317	2.5338	3.04943	3.39805	2.53231	2.95296	3.84274	3.96012	3.30344	2.87446	2.45662	2.77985
ATXN7L3B	8.04522	8.22671	8.35444	8.24314	7.94061	7.6292	7.57907	7.87165	8.00689	7.83013	8.05224	8.34163	7.65426	8.05027	8.24624	7.83461	7.82654	7.69388	8.14746	7.97457
ATXN8OS	4.66796	3.34905	6.27504	6.49569	3.93885	4.30692	5.59474	7.13517	4.1528	5.81389	3.69972	6.27038	3.37938	6.60163	5.72153	6.6634	4.06496	4.00383	6.07216	6.13166
AUH	7.8252	7.82266	7.0781	7.29788	7.45603	8.14366	7.1016	6.6268	7.91333	7.4267	6.79325	6.89614	7.62587	6.47345	7.00503	7.0636	6.91817	7.03928	6.78879	7.25148
AUNIP	5.68163	5.59863	5.24864	5.16956	6.15534	5.54799	6.20587	5.8795	5.10973	6.25541	5.65551	3.41904	3.40248	5.82131	5.43832	5.74361	4.91215	6.02926	5.68621	6.37819
AUP1	8.05829	8.35193	7.49531	7.94516	7.91409	6.94464	7.93293	7.41986	7.81583	7.63044	7.36738	7.13546	7.00223	7.43893	6.99691	7.82895	7.83502	7.45155	7.40069	7.29105
AURKA	4.29535	4.03658	3.68496	3.46431	4.66456	5.04272	4.38559	3.79307	3.66021	4.78539	3.59749	4.46918	4.73628	3.90049	5.0604	4.69957	3.74266	4.33781	4.9015	3.81574
AURKAIP1	8.51223	8.44908	8.26519	8.65058	8.03391	7.48567	8.49773	8.28286	8.36694	8.57591	8.54066	8.37273	8.79139	8.42675	8.18488	8.57418	8.79886	8.18166	8.36528	8.40296
AURKAPS1	7.78984	7.9155	7.68087	7.47069	7.71581	8.00377	8.12384	7.81706	7.9988	7.54305	7.95324	7.62249	7.4982	7.58745	7.53988	7.86465	8.09797	8.05505	7.93636	7.63214
AURKB	4.30847	4.19072	4.62138	4.50711	4.06513	4.63335	5.07436	3.57858	4.78306	2.47159	5.02857	4.47643	3.8642	4.29579	4.17398	5.03028	5.32851	4.29858	4.2307	2.55201
AURKC	6.53429	6.00439	5.53508	6.07845	6.19135	6.35102	7.03599	6.96324	6.38479	6.67345	6.77148	6.48681	6.40328	6.20934	6.48421	6.86719	6.74465	6.73075	6.22977	6.37053
AUTS2	9.16562	8.65787	9.46608	9.72826	9.62902	9.04835	9.25208	9.35124	9.12752	9.01388	10.1294	9.8484	8.7712	9.9868	9.82856	9.11957	10.3527	9.51511	9.69832	9.47254
AV8S2	2.03344	3.72146	3.40314	3.49004	2.1241	4.13976	3.40324	5.54774	4.69345	4.51287	1.9907	2.47576	3.1275	4.02735	1.67679	2.58796	4.23713	4.79787	3.78431	4.51845
AV8S2A1N1T	3.7464	4.73081	4.02539	4.23956	4.77019	2.14862	2.99814	1.95056	2.77612	3.91254	2.79674	4.24257	4.89828	5.07928	3.87236	4.15501	2.36111	2.19936	4.31309	3.1145
AVEN	6.57726	7.07318	6.19013	7.45564	6.72758	6.90761	7.44954	6.90232	6.68767	6.81339	5.72002	5.76638	5.04001	6.83195	6.24459	6.68425	5.82537	5.8492	5.90379	5.0315
AVIL	4.80023	4.5895	3.25773	4.27672	3.1717	4.58613	4.88769	4.72606	4.2579	4.22756	4.44802	4.70187	4.46873	4.87446	4.30638	4.45171	4.80045	5.27838	4.70966	4.52895
AVL9	6.03404	5.90264	6.09626	5.53339	6.07924	6.1391	5.1828	4.90987	5.63919	5.36508	5.86635	6.05909	5.94485	6.05993	5.97099	5.44811	5.99085	5.72872	5.9294	5.82844
AVP	2.7429	2.33598	2.35622	4.52683	3.41367	2.62568	3.97437	4.15254	2.52527	2.89046	4.97063	1.97877	2.6028	2.52551	3.12132	2.31389	1.7171	2.82631	2.2778	2.68703
AVPI1	7.75381	8.88506	8.94206	8.74774	8.65239	8.80817	8.98275	8.87742	8.94861	8.7344	8.06038	8.52326	8.33131	7.81322	7.92951	7.9394	8.38553	8.67728	8.6421	8.56993
AVPR1A	4.18114	4.54169	4.4151	4.08729	4.27117	4.11602	4.33339	3.66267	3.95486	4.87468	4.46827	3.8609	3.89307	4.48493	3.52465	4.84095	4.49412	3.19568	3.91335	4.3125
AVPR1B	4.74689	4.4859	6.53308	5.7745	4.99628	5.12947	5.18049	5.81266	5.48626	5.1235	5.15193	6.22154	5.73444	5.034	5.64104	5.89724	5.13139	6.5375	4.55776	4.44527
AVPR2	3.02917	2.73545	3.957	3.60388	2.73913	2.52818	3.6328	3.33115	3.57553	3.03539	3.54193	3.48388	4.13749	2.52551	3.27706	2.99765	2.79154	3.70411	3.34441	3.26803
AXIN1	4.38361	6.66078	3.54387	5.67199	7.08333	7.0588	7.15441	7.00243	6.5601	6.75663	6.90661	5.99085	3.90376	5.32031	5.91477	6.59079	6.87799	5.16583	5.86494	4.54849
AXL	8.04114	9.24018	9.39731	9.16224	8.49559	8.7497	8.35095	8.99543	8.9531	8.383	8.13382	8.20793	7.66842	8.79345	8.15337	8.94316	8.35988	8.15547	8.81028	8.78785
AZGP1	5.31596	4.85331	4.63171	4.87468	5.52602	5.34689	5.5536	5.57493	4.98223	5.68111	4.12186	5.12682	4.60342	4.61529	4.4145	5.54825	5.05316	5.07334	5.18888	5.07928
AZGP1P1	2.85287	5.28192	5.42125	5.37016	5.7341	4.41633	5.87216	5.11734	5.56163	4.64404	3.59235	4.89362	4.9095	3.77023	5.31114	6.15293	6.04626	4.76702	4.9015	4.63
AZI2	7.38809	7.43946	6.34914	6.89852	7.32321	7.21651	6.42929	6.68587	7.34671	7.07038	6.26878	5.87883	6.65264	6.23417	5.62465	5.99398	6.28405	7.0776	5.89048	6.46291
AZIN1	8.38867	8.90419	8.02385	8.51141	7.98722	8.08838	8.30113	7.68447	7.98487	8.05094	8.14599	8.74062	8.17846	8.47664	8.63939	8.59837	8.04252	8.30017	8.27113	8.13871
AZU1	4.46996	4.31078	2.19083	4.73369	3.20331	3.1852	3.32743	3.1887	3.32437	5.21471	4.79273	4.23895	4.13272	2.55509	5.01057	5.06633	2.80677	3.11316	3.64411	2.81501
B2M	12.6408	12.4579	12.2745	12.4579	12.5668	12.7185	12.4134	12.4006	12.7369	12.7552	12.6748	12.5391	12.5391	12.5391	12.5844	12.6748	12.7185	12.7002	12.5391	12.7185
B3GALNT1	5.11712	4.19072	3.957	3.56208	4.52463	4.94642	4.73494	4.7066	4.28402	4.14488	5.32674	6.13678	5.39616	5.33228	5.83514	5.65182	5.64861	5.91327	5.58497	5.11103
B3GALT1	3.25121	2.20443	2.3739	1.51549	2.20665	3.22818	1.86605	3.90532	2.82742	2.45082	1.95536	2.26443	2.84926	1.32725	1.818	2.01924	2.39249	2.2803	1.58355	2.3993
B3GALT2	2.70237	1.96619	2.69106	2.23224	0.947711	2.69106	1.58355	0.911902	0.911902	0.472654	2.29133	2.74672	2.43797	2.34184	0.67056	3.53549	1.27711	0.882101	0.931383	1.38444
B3GALT4	5.45593	5.77888	5.36354	5.60398	4.92322	4.88062	4.75202	3.95302	5.2408	5.06274	6.07216	4.64198	6.07854	5.96889	5.56116	5.57657	4.985	4.81826	4.55223	3.31286
B3GALT5	5.10697	4.43232	5.34057	3.64803	5.0992	5.33394	4.97142	5.23614	4.6206	5.27691	5.97637	3.67325	5.31114	4.91726	5.09565	5.08843	5.17651	4.44615	4.84819	5.47156
B3GAT1	2.87419	2.50179	3.04487	2.43856	3.1371	2.9827	3.28738	3.1887	4.05502	2.56267	2.43856	2.3993	2.6028	3.3124	2.28592	3.26568	3.73529	2.94283	4.1728	2.68703
B3GAT3	5.21981	5.25707	4.24437	4.96604	4.50931	3.12254	4.51779	4.35405	5.45563	3.5828	5.15755	4.37892	5.02331	4.13211	4.52195	4.96053	4.63885	4.29187	4.73017	4.2882
B3GNT1	7.0542	7.769	8.23161	7.71545	8.06447	7.73924	7.31515	7.24272	8.10766	8.00405	7.4382	7.30667	7.135	7.64542	7.43035	8.17324	7.76832	8.0064	8.17015	8.72988
B3GNT2	6.80358	7.08888	6.40404	6.34458	6.65863	6.71647	6.89614	7.07357	6.51152	6.85773	6.60025	7.14489	6.65879	6.49653	7.13384	6.77192	7.03542	7.12412	7.16256	6.90266
B3GNT3	4.99416	5.07618	5.7334	2.77547	7.04301	5.89612	6.67549	5.75459	5.60499	4.80695	5.66231	5.00045	4.43298	4.76514	5.63736	3.52765	6.3323	6.23795	5.10931	4.46133
B3GNT4	5.42854	5.03638	5.99063	6.26183	5.74572	6.28821	6.34179	6.29123	5.72134	6.59204	6.0589	5.73562	5.76372	5.28204	5.54978	5.83617	5.59576	6.33766	5.73508	6.02112
B3GNTL1	4.93573	3.71061	4.26959	5.34023	5.08789	4.898	5.47556	5.71291	4.7907	5.26773	4.79911	4.54709	5.53825	4.91265	4.97142	3.94594	5.66014	5.583	5.08747	5.43978
B4GALNT1	4.63589	5.16937	3.06255	5.08519	5.96216	6.45299	6.31052	5.19186	5.21665	5.63066	5.65551	4.9242	4.95701	3.66741	5.24803	5.74361	6.43518	5.5107	5.34334	6.45869
B4GALT1	5.23808	5.65786	5.90103	5.54275	5.61699	5.27823	6.07862	6.09954	5.59743	5.94906	5.04828	5.4713	5.44182	5.42501	5.60664	5.53202	5.85625	6.05871	5.52751	6.2999
B4GALT2	6.61435	6.28196	6.84799	7.30421	7.30495	6.94873	7.57486	7.37107	6.84945	7.56699	7.64308	7.20076	7.11054	7.26317	6.87142	7.18482	7.42726	6.47532	7.17346	7.58157
B4GALT3	7.02943	7.57521	6.88801	7.23315	7.03582	6.67531	6.985	7.36667	7.12644	7.13844	6.59555	6.95865	6.86981	6.84901	6.79437	7.14162	6.70575	6.87155	6.81438	6.88081
B4GALT4	5.93139	5.95286	5.19618	5.94505	5.56443	6.009	5.11699	5.45889	5.28935	5.34578	5.96576	5.75995	5.89265	5.44603	5.83395	5.64213	6.08486	5.64793	5.45374	5.38212
B4GALT5	7.71229	7.16757	7.38718	8.32042	9.09689	8.60177	9.33515	9.2648	7.5326	7.38456	7.93216	7.19707	6.85446	7.53602	7.64446	7.36149	7.73449	7.66651	7.57423	7.53348
B4GALT6	4.69753	3.29135	4.35555	3.30779	3.18413	4.05276	3.59312	2.9948	2.56807	4.18094	3.73663	3.44647	3.71082	4.06513	3.35002	2.64262	4.73551	3.3565	4.31043	4.58023
B4GALT7	6.32781	6.27989	6.47665	6.11298	5.68072	5.81827	6.14752	6.56565	5.80659	5.7346	6.8236	6.60357	6.19541	5.3618	6.50386	6.34109	6.87533	6.21821	6.03643	6.0447
B9D1	4.80663	4.66857	4.67873	5.38484	4.5311	4.24366	5.21445	4.51342	5.0422	4.76514	4.51641	5.13139	5.7303	5.81175	5.17651	4.90234	5.25079	5.13007	5.32964	4.82228
B9D2	2.82742	2.47627	2.65538	2.61408	3.88509	3.32136	2.99814	2.65565	3.45533	2.85539	2.63543	2.87337	4.51013	2.58978	2.42997	2.98862	3.50319	2.99368	1.94238	3.09252
BAALC	5.15729	3.94522	4.68695	3.88189	5.52178	5.7492	5.6349	5.05127	4.76702	5.1544	6.10456	5.16822	4.33559	5.19263	4.42619	5.49685	5.29644	4.91803	4.63308	4.41989
BAAT	2.72264	3.38869	2.50881	2.26358	2.96196	3.05693	3.58258	3.09761	2.4015	2.68436	2.08148	2.75631	3.15967	2.96872	2.6825	3.21211	3.19644	2.75286	2.35267	3.39805
BABAM1	8.58334	7.34064	7.21901	7.70227	7.09857	6.11283	7.65588	7.39827	7.5666	7.69071	7.35066	7.54404	8.36528	7.44402	7.31085	7.8827	7.87003	7.75243	7.72536	7.73593
BACE1	7.31288	7.56619	7.79957	7.25685	7.14877	7.40905	6.62695	6.56389	7.05692	6.78971	7.76157	6.72332	7.14933	8.00689	7.46683	8.03974	7.83502	7.22374	7.39888	6.91097
BACE2	7.26256	6.64777	7.26714	7.56699	7.98775	7.50792	8.57261	8.21718	7.49313	7.88423	7.81234	7.81892	7.23874	7.89279	7.40148	7.30564	7.49218	7.37177	6.93691	7.50435
BACH1	6.55143	7.45949	6.75038	7.0192	6.66655	7.93293	6.65059	7.36376	6.75706	5.55233	5.97367	6.84492	6.99595	6.6994	6.99339	6.64019	7.03041	6.34542	6.37433	6.02793
BACH2	5.05597	6.36027	6.03229	6.08734	5.3025	6.15444	3.8154	5.9382	6.07862	5.35904	5.73811	5.27628	4.14039	6.05687	5.32947	5.53892	5.77016	5.52418	5.51461	5.30392
BAD	6.63016	6.93534	6.81512	6.15304	6.93298	6.48968	6.4864	6.87369	6.98269	6.63884	7.18171	6.92359	7.00982	7.07598	6.47488	7.02348	7.42062	6.81769	7.0544	7.14489
BAG1	8.33751	8.27345	8.1101	8.0064	8.01455	7.59047	8.40034	7.69492	8.3051	8.28924	7.40503	7.61865	7.95539	7.89959	7.65483	8.15282	7.8217	7.69792	7.63766	7.7711
BAG2	7.24653	7.25552	6.91967	6.89561	7.2607	7.61418	6.79631	6.59042	6.81073	7.25114	6.25973	7.00521	7.55	7.37484	6.81423	7.03003	7.09601	6.98599	7.22033	6.94937
BAG3	8.82902	10.0028	9.99427	9.85261	11.0088	10.7392	10.3058	10.9796	9.57975	9.43646	8.35546	8.26828	7.86951	8.21657	7.92028	7.8466	8.2158	8.37147	8.63939	8.36528
BAG4	5.36377	5.75684	2.75487	4.29001	5.58458	6.01562	4.07846	3.37859	5.55395	5.08972	4.61217	4.79682	5.72921	5.31542	5.59491	4.69368	4.55223	4.73899	5.06224	5.03519
BAG5	7.92933	7.6292	7.61004	7.92028	7.87211	7.80736	7.15665	7.61525	7.68754	7.34013	7.49218	7.47311	8.11197	7.80785	7.58835	7.63214	7.41716	7.05711	7.45222	7.42909
BAG6	7.7661	9.01267	8.92155	9.20517	8.93368	7.96663	8.71409	8.87523	8.94557	8.88884	9.0071	8.87852	8.0802	8.7344	8.36916	8.84203	9.19856	8.72404	8.75181	9.04422
BAGE	3.29909	2.9827	3.75649	4.29001	1.55369	3.97513	1.75469	2.24211	3.32437	3.80775	3.64843	3.40521	2.93605	1.55216	2.83955	2.80128	1.68627	2.03564	2.50645	3.07895
BAHCC1	6.35865	4.80995	6.16364	6.55697	6.07092	5.04272	5.55763	5.47204	5.80791	5.08972	5.95791	5.60379	6.24089	6.22827	5.66212	6.46543	5.18538	4.14098	6.08345	5.24771
BAHD1	5.76095	6.4866	5.94672	6.80217	6.20934	6.00283	6.16144	6.80242	5.92826	6.18994	6.51465	6.13984	6.36343	6.42008	6.16984	6.53381	5.84715	6.46009	5.96936	5.38998
BAI1	3.66267	2.50179	3.84274	4.71268	4.81615	4.2545	4.49853	4.81711	4.30947	3.94751	3.96681	1.91024	3.47179	4.02735	3.80098	1.94296	5.77812	4.38361	3.57747	3.26001
BAI2	3.46311	4.55745	3.16332	2.51533	5.43855	4.93858	5.35492	4.74861	5.25536	5.37584	6.03519	3.80673	5.51132	5.12915	4.76075	3.05461	6.15843	6.17389	5.35263	3.69167
BAI3	5.0112	5.36957	5.42335	5.96812	4.86669	5.6671	4.3177	4.23828	5.3563	4.44161	5.14041	5.87635	5.68376	5.093	6.90918	5.30225	5.78614	5.95565	5.91461	5.74947
BAIAP2	6.13404	6.70793	6.24568	6.61713	6.31649	5.80255	5.49083	6.71741	6.7304	6.20077	5.34578	5.59093	5.95704	5.71302	5.81195	5.87159	6.46093	6.13371	6.09996	5.98285
BAIAP2L2	1.98397	4.27265	3.21066	2.39152	4.36316	4.23794	3.13286	4.22803	4.52058	3.90376	2.54732	2.01563	3.61969	2.70446	3.31957	5.28557	4.93069	4.86807	3.45414	4.44527
BAIAP3	4.11427	3.41712	3.89653	4.50103	3.00984	2.95898	3.96783	3.63659	3.29785	2.23298	3.40831	3.0798	4.58933	3.60388	3.43417	3.10843	2.74014	2.94283	2.17305	3.09252
BAK1	6.09655	5.73286	6.09818	6.22932	4.86398	5.44647	6.30513	5.83807	5.0966	5.39411	6.84063	6.15828	6.10043	5.69094	6.20734	5.71797	4.93069	6.31085	6.58292	4.24366
BAMBI	6.12967	5.93451	6.03229	6.31052	6.43972	6.67834	6.76584	6.83903	5.61446	6.10154	6.12418	6.1949	5.90042	5.7288	6.31727	5.96308	6.19208	5.66469	5.72724	5.95347
BANF1	8.62731	8.78322	8.37829	9.06722	7.61507	7.68478	8.68327	8.49627	8.16232	8.42522	9.13541	9.17655	7.53777	8.99338	8.84543	8.98044	9.03489	8.81028	8.64468	8.5907
BANK1	5.65851	5.48326	5.35538	5.0405	2.38782	5.37647	4.43067	4.97979	5.28576	4.74689	5.04676	5.90078	6.68272	5.90117	6.45026	6.62548	5.74339	5.46054	5.66663	5.60155
BANP	7.01103	6.92852	7.60322	7.46301	6.99117	7.06636	6.61107	7.28654	6.92263	7.10129	7.48831	7.40484	6.74756	7.30461	7.46046	7.3096	7.88446	6.59168	7.44975	7.66243
BAP1	7.45072	8.01834	7.52048	8.06852	8.16091	7.04675	7.54924	7.75713	8.00949	7.58835	7.65426	7.73109	7.5251	7.63424	7.15373	7.34951	8.01517	7.6751	7.58249	7.60743
BARD1	5.27351	3.58783	4.81665	3.7563	5.72637	5.48982	2.04375	4.71268	4.5842	2.12587	5.34578	3.87225	2.55541	4.24437	5.43354	3.13785	4.60457	4.27717	4.26446	2.35728
BARX1	3.55146	5.3908	3.75649	5.13736	3.4318	3.16005	3.22991	5.0604	4.87374	3.04635	5.10764	3.40521	4.52463	4.68101	5.42854	5.80496	2.0528	4.48638	4.35868	4.23133
BARX2	2.35205	2.87446	2.92571	5.0143	3.91185	3.40124	3.50615	3.45414	3.01027	6.0387	3.25018	2.36954	2.80227	2.89195	5.54483	3.32136	4.16123	3.58997	3.08171	3.58983
BASP1	9.59366	9.3772	8.67417	9.76224	10.1204	9.76028	10.4434	10.4616	9.953	10.0498	10.9279	10.147	9.10121	10.8354	10.0203	10.2248	10.3439	10.564	10.0968	10.4756
BATF	7.13228	6.55211	3.5565	4.06241	6.07092	4.7602	5.16379	5.62141	5.2716	5.14944	4.31378	5.07095	3.75699	3.27667	4.31078	4.84095	4.64404	4.80695	4.17883	3.15748
BATF3	5.72477	6.78179	4.76618	6.02505	7.58249	6.15293	8.15428	8.04733	5.42375	6.06082	6.02064	6.62488	3.85366	5.15456	5.94204	6.64777	5.91221	4.63589	5.66354	6.7506
BAX	5.63413	5.31922	5.81606	5.6349	4.48333	3.55688	5.38672	4.95886	5.23296	4.1288	4.91097	5.27329	6.12015	5.19811	5.11339	3.93433	5.57758	5.84437	5.26201	5.39366
BAZ1A	7.02029	6.91571	6.5752	6.66521	6.97852	7.22135	7.342	6.98721	6.9104	6.71779	6.5226	6.32764	6.04876	6.31085	6.50498	6.41402	5.61623	6.72603	5.8597	5.2866
BAZ1B	6.25541	6.60549	6.26612	5.77634	5.78334	5.93503	6.10499	4.9323	6.10565	5.71974	6.33367	6.19342	4.59967	6.37296	6.52365	6.50958	6.38289	5.68429	5.67078	5.976
BAZ2A	6.12287	6.51042	6.90165	6.86376	6.69243	6.61523	6.63143	6.94105	6.67568	6.56073	6.25751	5.60644	6.49986	6.18203	6.44181	6.36511	6.49248	6.07649	6.16105	6.54866
BAZ2B	6.6262	7.18306	7.50047	6.74535	7.29065	8.01413	6.60749	7.39182	7.56845	7.3572	7.47684	7.73632	6.59895	7.30332	7.62302	7.4716	7.56791	7.97763	7.42002	7.69492
BBC3	6.14534	6.14408	6.60251	6.30658	6.75721	6.68666	7.41144	6.97371	6.30261	6.91483	6.48819	6.90709	5.31639	6.53886	5.99465	6.60998	6.48861	5.82616	6.45792	7.60448
BBIP1	8.00197	7.5231	7.46274	7.42648	6.80137	7.68911	7.23575	7.199	7.08912	6.98744	6.4707	7.07371	6.86749	7.18325	7.37207	7.53174	7.08169	6.56716	6.99529	6.70489
BBOX1	2.18849	3.98974	4.55808	3.65966	2.20665	2.36882	4.20648	2.44098	3.2615	2.47159	2.48019	2.01563	3.68883	1.76943	2.37082	5.0417	2.36111	2.1637	1.31941	2.03803
BBS1	7.96447	8.43662	8.51631	7.98461	7.87165	8.54066	8.1011	7.77924	8.04943	8.40168	8.00215	8.13466	8.29186	7.84841	8.15547	8.34135	8.10277	7.81053	8.2255	8.41619
BBS10	7.40176	6.77407	6.45448	5.82156	5.4192	6.72299	4.65912	4.45398	6.24541	6.64237	5.52681	5.69186	6.73745	5.45515	6.27256	6.04007	5.96912	5.93574	5.83928	5.36419
BBS4	5.79203	5.82039	5.98189	5.40074	5.61792	5.87216	5.63702	4.74261	5.81229	4.66946	6.12739	6.0828	5.05873	5.80145	6.01985	5.92104	5.51048	5.82263	6.02915	5.13658
BBS7	4.62681	4.41633	1.59398	4.94284	5.01632	5.61847	2.4015	3.28129	4.37949	4.72138	2.78226	4.40411	3.7633	3.72439	4.36445	4.7454	2.13117	2.1637	4.51885	4.28162
BBS9	6.12921	5.25274	5.42471	4.33724	4.1349	4.73053	4.72096	4.79911	4.86306	4.67262	5.02174	4.78539	4.36883	4.67027	4.41544	5.42097	5.3043	4.78678	5.51555	4.77448
BBX	8.03512	7.65169	8.77531	8.7712	8.18207	8.30219	7.24702	8.2549	7.9324	8.06132	7.97273	8.04094	7.78464	8.42827	8.88884	7.26443	7.0542	7.25864	7.70058	7.82266
BC069004	6.48126	6.3081	6.04329	6.31845	6.21178	6.60025	6.75613	6.20891	5.85243	6.37489	5.69229	4.98192	6.14103	5.98589	5.72754	5.42831	6.943	5.86551	6.07216	6.43657
BC069739	3.29909	4.51993	3.24077	3.88189	3.73149	3.05693	1.99774	4.44824	3.90101	4.39891	3.73191	3.84548	3.58997	4.00433	3.69523	3.72783	4.62664	3.71171	3.42113	4.68661
BC069756	5.42079	5.33846	4.04323	5.20697	2.96196	2.72553	6.10389	4.17378	4.20448	4.56348	4.36155	4.80252	5.5075	4.81064	4.88205	4.65667	3.30895	2.84702	4.80468	3.24038
BC069776	5.94446	5.61023	5.401	5.84696	5.3251	5.18791	5.65551	6.12267	5.64861	5.93174	5.99169	5.77122	5.59393	5.65316	5.25174	5.42097	5.59165	5.42639	5.57835	6.29048
BC069782	2.613	4.09464	2.05409	3.68325	2.38782	2.07149	3.86891	3.28129	4.27938	4.28024	3.84274	2.15881	3.10797	3.55202	1.56587	4.4003	3.98659	4.52498	3.63564	4.0444
BC069804	5.01575	5.32621	4.03157	4.96116	5.21812	5.36879	2.54304	5.39411	5.32593	5.53339	5.4522	4.36316	3.49164	5.13762	4.07072	3.64997	4.59388	3.56954	5.06224	5.87587
BC113958	3.02917	4.12819	1.73028	3.67014	2.73913	2.62568	3.74071	3.47294	2.80008	4.48294	3.79005	4.33103	3.51191	2.58978	2.34581	1.94296	1.46907	2.69776	3.3063	2.53467
BC127192	1.34948	4.34503	1.36601	2.0273	2.70824	2.52818	3.34975	3.59414	3.68218	2.68436	2.23313	2.228	2.45788	2.18175	1.9076	3.79793	3.08895	2.79945	1.94238	3.03788
BCAM	5.95876	6.01011	6.49011	6.12819	7.14456	7.02151	7.357	8.00739	7.09337	6.43779	6.6049	5.7419	5.99738	6.5293	4.70407	5.81465	6.35901	5.97546	6.11182	6.40415
BCAN	5.55266	6.1414	6.42218	5.81827	5.98984	5.75877	6.4013	6.42354	5.64339	6.10797	6.32139	5.93875	5.99299	5.5251	6.27544	6.18155	5.57269	5.68049	5.62694	6.3288
BCAP29	6.86636	6.11646	6.38128	6.0637	5.93415	5.74215	6.55143	5.11734	5.85243	5.99604	6.78782	6.65329	6.04363	6.35155	6.57671	6.87308	6.59058	6.39138	6.13387	5.89093
BCAP31	8.79641	8.40132	9.10369	9.02247	7.98552	7.48174	8.3188	8.56052	8.72811	8.87298	8.49168	8.76877	9.38602	9.09992	9.1921	8.73941	8.9779	8.73134	8.73896	8.53482
BCAR3	4.72931	4.60313	4.90435	3.86891	4.82388	5.62761	4.83935	4.70001	5.33733	5.20818	4.46676	5.39366	5.76372	5.53391	5.27838	4.87596	4.65279	5.23614	4.98355	4.33417
BCAS1	5.15456	4.54767	5.78614	4.90234	2.96196	2.9131	4.195	2.70205	1.76891	4.36083	4.619	5.02344	4.22673	4.42593	3.9952	4.86844	3.15935	2.9095	4.49831	4.97036
BCAS2	7.76574	8.73056	8.57299	8.19561	8.37425	9.17817	7.62836	8.33131	7.92591	8.03369	7.56102	8.03953	7.5059	7.68427	7.90392	7.72076	7.62471	7.77658	7.28556	7.22223
BCAS3	6.56949	6.83414	6.9367	6.47161	6.48333	6.6052	6.85356	6.6352	6.70714	6.82182	6.77407	6.77216	6.70042	6.70781	6.71105	6.63371	6.50124	6.83485	6.56064	6.93712
BCAS4	3.37816	2.58349	3.58258	4.22831	4.1189	3.3015	4.4472	4.65035	4.09629	3.63404	3.25018	3.28683	2.75307	2.43655	3.03523	3.58888	4.17561	4.02844	3.59709	3.85689
BCAT1	8.69778	9.40733	8.68216	7.03747	7.5719	7.7518	6.50085	6.7524	7.9773	6.98482	5.75901	8.74639	7.96366	6.90778	7.91838	7.89069	6.33801	8.09425	7.51638	7.42105
BCAT2	7.08271	6.98519	7.39564	6.71236	6.11202	5.73777	5.99169	5.88957	6.64961	5.59653	6.09505	6.49011	6.72913	6.46171	6.675	6.58633	6.47205	6.32866	6.46049	5.31553
BCCIP	6.90127	6.05175	5.15671	6.27854	4.93261	5.03878	5.85939	4.83326	4.73081	5.44182	2.31575	4.94205	5.51518	5.48853	5.95635	5.42375	3.85502	4.10733	4.04521	2.63375
BCHE	1.1667	3.86891	3.59082	3.81178	4.3225	3.66579	5.18049	4.45398	4.40473	4.45554	4.74171	3.89917	4.10874	2.07929	5.28576	1.76341	4.56126	4.37547	3.75123	3.50319
BCKDHA	7.50483	7.8152	7.4937	7.72482	7.49313	7.28536	7.31354	7.27134	7.34671	7.2679	6.97242	7.21382	7.45745	7.27938	7.51638	7.66155	7.09685	7.37484	7.13641	7.3463
BCKDHB	5.90995	6.06342	4.73143	5.49083	4.7602	5.6096	4.67393	4.45801	5.27677	5.04353	4.80395	5.10945	5.50889	5.20374	5.04676	4.91833	5.08675	5.80002	4.9577	4.47997
BCKDK	5.57802	6.64939	6.7519	6.91483	6.78491	6.25878	7.12582	7.18499	7.11491	6.59801	6.94803	6.83072	6.79052	6.77422	7.14456	6.61403	7.24853	7.23366	6.72056	7.29714
BCL10	9.35263	8.00432	7.67008	7.77086	7.94769	8.7919	8.383	7.0546	7.92591	7.26533	7.44326	7.83713	8.60143	7.68669	8.00491	7.62066	7.66842	8.24162	8.56006	6.87811
BCL11A	4.65932	4.67445	5.73562	5.54552	4.84606	5.22699	5.70756	5.27469	4.54864	5.27351	5.56087	5.23785	5.1702	4.99208	5.75129	5.25484	5.88154	5.56454	5.31062	5.63919
BCL11B	3.76526	4.4978	4.50372	5.35173	4.65876	4.91097	5.11932	5.83395	4.05502	5.29025	5.44247	4.03851	4.83512	5.45515	5.45794	5.13139	5.27653	5.43686	5.4113	5.40886
BCL2	5.19283	4.45377	5.33709	4.94642	5.5295	5.42639	5.23525	5.16631	5.10288	5.42747	5.31223	5.19473	4.99472	5.84942	5.29976	5.40255	5.04598	5.15874	5.25144	5.05094
BCL2A1	4.45554	4.54767	3.41683	5.56834	4.80293	4.96099	6.46258	5.59799	4.7907	4.63095	4.82076	5.5513	2.62383	5.11179	5.43354	4.41671	5.67004	5.25967	4.1313	3.96755
BCL2L1	6.15196	7.54628	6.89814	7.02348	7.25565	7.47311	6.64441	7.137	7.89444	7.6833	5.86029	6.86338	6.10235	5.87004	6.51974	6.08912	6.95481	6.95973	6.85041	5.68708
BCL2L10	1.50545	2.72177	4.01478	4.47997	3.65079	5.21946	3.03826	2.75544	3.15967	2.98256	3.06657	2.15881	1.39208	3.92167	2.42997	3.06705	3.83087	4.84112	2.78105	2.43856
BCL2L11	4.73513	4.83273	4.11008	2.69045	4.51449	4.22756	4.54767	4.81975	3.94931	3.7954	1.94917	3.42606	3.61117	3.38869	2.47911	4.27903	4.26786	3.64157	2.9042	2.6523
BCL2L13	7.65169	8.76514	8.44908	8.3236	8.40296	8.4394	7.70749	7.58889	8.34135	8.39203	8.04343	7.75514	7.69235	7.64816	8.15821	7.98575	7.4576	7.45387	7.97206	7.65731
BCL2L14	6.58407	3.83669	6.60881	5.9189	5.96216	6.42265	6.61669	6.16709	6.40613	6.89224	5.99869	6.14923	6.12655	5.89277	6.01985	5.05521	5.89055	5.82999	4.77925	6.70489
BCL2L2	8.3966	8.82902	8.89134	9.06079	9.32919	9.02782	9.20836	9.29431	9.25765	9.39731	9.05822	8.91518	8.46476	8.66413	8.56145	8.65603	8.84315	8.85378	9.05176	9.20836
BCL2L2-PABPN1	7.26922	7.29444	7.71187	8.05829	7.62098	7.64632	7.55627	8.21175	7.63609	8.1367	7.46635	7.16593	7.64585	7.03112	7.04485	7.48278	7.93193	7.50246	7.62659	7.96337
BCL3	6.90377	6.90802	6.37296	7.95938	9.1921	7.22966	9.70949	8.94404	7.11458	6.72028	7.18772	6.9117	6.89466	6.62952	6.62952	6.98519	7.89521	8.0092	7.05235	6.21378
BCL6	9.84084	10.5711	10.6234	10.6147	10.8544	10.8225	10.3576	10.4306	10.6782	10.4599	8.43253	8.4461	8.67606	8.42978	8.76824	8.41441	8.79427	8.78584	8.86501	8.30437
BCL7A	4.81025	5.55333	5.67121	5.06539	5.87652	6.3624	5.78884	6.17567	5.7627	5.39138	4.88948	4.93153	4.29299	5.00541	4.69412	4.22386	4.23256	5.02823	4.70069	6.03181
BCL7B	6.55607	7.33888	6.34584	7.03112	7.88653	7.07979	6.97284	7.97006	7.54734	7.22374	6.26408	7.06153	7.13368	6.58677	6.3593	6.04007	7.21451	7.02956	7.36398	6.33212
BCL7C	6.05623	6.29292	4.78365	5.32931	5.17603	4.28988	6.38065	6.92117	6.23982	6.41625	5.69541	6.47345	6.88316	7.20775	6.77334	6.82651	7.0454	6.6274	7.3276	6.85262
BCL9	6.49225	5.15046	6.05311	6.02	6.42581	6.67321	6.45128	5.31979	5.62194	6.21108	6.46171	5.32499	6.15293	6.18589	6.11841	5.75001	4.22038	6.51501	5.79938	6.35461
BCLAF1	7.28913	8.613	8.51074	8.71023	8.94316	9.08777	8.17296	8.07136	7.96832	8.34668	7.89633	8.30607	6.71541	8.04094	8.34668	7.8532	8.10173	7.83897	8.15821	8.19404
BCMO1	3.98974	4.97063	3.08895	5.49756	4.4145	5.21116	4.83326	5.49083	4.77702	4.46658	5.38237	4.37892	2.80227	4.90455	3.80098	4.48135	4.3714	4.84698	4.17883	5.9253
BCOR	5.51461	5.428	5.22389	6.22416	5.75877	5.88692	6.72211	6.18255	5.68906	3.9952	4.42378	5.32499	4.93479	4.76987	4.66534	4.13749	4.94205	4.87323	4.5842	4.37792
BCORL1	6.40907	6.96822	6.45312	6.91058	7.1346	6.9376	6.77422	6.63016	6.80686	6.72889	6.89955	6.94722	6.55334	6.41001	6.41983	6.52469	7.10981	7.23837	6.85562	7.5691
BCR	6.73169	7.08805	7.20505	7.08462	8.08744	6.42265	8.18646	8.23788	7.21869	7.02956	6.09505	6.96429	7.16893	6.74601	7.1023	6.92097	7.19499	6.59042	7.65812	7.58489
BCS1L	7.61063	7.57767	7.72378	8.05783	7.36927	7.11396	7.74701	7.857	7.5077	8.02678	7.83282	7.85645	7.80871	7.86438	7.53221	7.86144	7.57423	7.63631	7.82678	8.11762
BDH1	6.11501	5.77741	3.67158	5.26373	4.78539	4.50103	3.0687	3.96443	5.16084	3.5828	4.57817	4.28402	5.16379	5.40793	3.69523	5.70092	3.50319	4.16414	3.31688	4.19861
BDH2	9.07375	8.99338	9.36329	8.42324	8.89243	9.05752	8.5353	8.34377	8.76593	8.53825	9.32279	8.67499	8.40703	9.22562	9.09412	9.15948	9.40386	9.405	9.15674	9.11735
BDKRB1	5.42854	5.43283	5.59393	6.23433	6.08198	6.52151	7.61507	7.73249	5.934	5.54568	5.05982	5.69561	6.37096	3.38075	4.08357	5.23644	6.03953	5.95273	5.97905	6.84063
BDKRB2	6.49633	8.70263	8.05224	8.46723	9.19343	9.32707	9.77916	9.64053	8.14746	7.00566	7.45262	7.09464	7.21092	7.75211	7.67325	7.52188	6.92542	7.28556	8.02921	8.0172
BDNF	4.31689	5.05094	3.21066	4.63589	4.69547	5.53125	5.46884	5.43389	5.06998	4.54619	5.78726	4.09677	4.55255	4.53623	5.06447	4.53834	4.67425	4.84112	4.25913	5.69158
BEAN1	5.95546	5.43283	5.52801	5.55915	5.63765	5.48982	6.51465	6.27544	5.37561	5.73241	5.948	5.12493	5.21823	6.22827	5.37997	6.10043	5.20182	5.41794	5.18888	5.17552
BECN1	8.66413	8.60018	7.81767	8.066	8.18588	8.19435	7.97424	7.38081	8.14548	8.36998	8.15751	8.15358	8.27913	8.14418	7.94688	8.33626	8.09113	7.71041	7.7285	7.82567
BEGAIN	5.58598	6.83525	6.38782	7.88653	6.71863	6.65208	6.88902	7.03427	7.37866	6.66753	6.99795	6.84043	6.56148	6.90696	5.91221	6.53017	6.98179	6.65264	6.16199	6.47786
BEND5	5.83428	5.47055	5.24864	5.0359	5.55469	6.11283	6.09709	6.16011	5.76905	5.32442	5.74947	5.79892	6.26392	6.08867	6.17465	5.48807	4.89636	5.88706	5.64969	6.0335
BEST1	5.79448	5.36041	5.50769	6.1761	4.92791	5.51022	5.30454	5.70756	5.45138	4.94912	3.81662	5.37092	4.33559	5.9635	4.74283	4.96803	5.00116	4.94956	5.00116	4.90111
BEST2	2.7429	4.79754	4.32321	4.46794	5.47077	5.82616	6.27528	5.24818	5.43058	5.58389	4.45838	3.78016	3.27858	5.08406	3.86228	6.0585	4.63391	5.31353	5.10103	5.27305
BET1	7.87451	6.61795	7.12941	6.7254	6.65264	7.78749	7.24056	6.02606	7.17077	7.30479	7.4382	7.7164	7.6219	7.84121	7.51791	7.5981	7.48977	7.95674	7.66651	7.35656
BET1L	4.64342	4.84157	4.7069	1.81856	4.44599	3.95185	5.2535	4.92509	5.43668	3.62172	4.82076	3.69774	4.6084	4.82988	4.92002	3.04178	2.99989	4.9242	3.55973	3.938
BEX1	6.09655	5.44409	6.01533	6.50993	6.3933	6.15125	6.57955	6.71173	5.3618	6.59571	6.24843	6.056	5.64722	5.82742	5.59491	6.23666	5.84203	5.10191	5.15084	6.5722
BEX4	7.48977	7.77983	7.00863	7.35447	7.24903	8.06334	6.57209	7.06782	8.2704	6.97697	6.73462	8.01647	8.44679	6.80846	8.08412	6.98179	7.61375	8.02801	7.39388	6.9238
BFAR	7.78777	7.60255	7.96619	7.45309	7.39888	7.14277	7.77781	7.32038	7.50457	7.29494	7.38964	7.52536	7.69235	7.36011	7.4255	7.11141	7.00223	7.33811	7.42223	7.31148
BFSP1	2.11749	2.81402	4.22691	2.51533	3.22257	2.89312	4.85903	2.08839	4.16975	2.4864	2.78226	4.88171	1.60401	4.90884	2.62317	4.42378	4.10342	2.03564	3.99328	2.35728
BFSP2	4.71481	5.28192	4.00408	3.38337	2.20665	2.87235	1.90916	3.50319	2.94563	4.7777	4.61588	3.54757	2.2551	2.45662	3.33288	4.88613	3.37765	3.13342	2.83955	4.62602
BGLAP	4.70263	5.47448	5.82039	4.73369	4.90184	3.40124	4.14341	5.62141	5.56719	5.25667	4.91097	4.30932	5.46158	6.12433	5.16449	6.10043	5.4544	4.9242	5.69381	4.93479
BGN	9.93356	8.23259	7.5424	8.45547	8.01056	8.10766	8.7057	9.20443	8.84636	7.86	11.0978	9.59952	9.46432	10.849	10.1759	10.2029	10.69	10.1294	10.2492	9.56722
BHLHB9	5.7346	5.67481	5.70954	4.34714	5.88422	5.55784	6.04375	4.59637	5.62694	4.45144	2.96053	5.63702	5.73194	6.29025	5.54978	6.14384	4.71623	5.55395	5.67545	4.97036
BHLHE40	9.04687	9.81047	9.15081	10.0233	11.2027	10.4123	11.3564	11.3376	9.94231	9.46776	9.33173	9.46262	9.8505	9.57568	9.11055	9.34791	8.95471	9.28668	9.61142	7.61046
BHLHE41	7.18557	7.05576	6.4359	7.86876	9.11342	9.13406	9.08889	8.76636	7.62264	7.76752	8.99804	9.24899	9.08589	7.96641	8.22464	8.21087	8.72988	8.51856	9.31819	7.8477
BHMT	3.41942	3.86891	5.28171	2.56765	5.1213	4.71424	6.74535	4.67794	4.60677	2.47159	5.23723	4.60342	4.75824	3.35109	5.45794	3.82921	5.95892	5.14041	4.03801	4.2909
BHMT2	7.0409	6.69529	6.59264	6.67592	7.02301	7.19997	7.40359	7.48357	6.87657	7.44156	6.49444	7.31335	7.45583	7.47614	7.3328	6.77867	6.31102	6.56445	6.50663	6.4402
BICC1	6.23124	6.60251	7.12682	6.37371	6.95241	6.95298	7.12371	6.67059	6.59844	6.64117	7.36354	6.84776	6.41126	7.09321	6.75125	7.33556	6.91342	6.92275	7.00402	7.31085
BICD1	5.14123	4.87446	5.4641	5.31639	5.53872	5.64149	6.10207	6.01047	5.35354	5.63438	6.57294	4.73697	5.84942	5.60155	5.85843	5.10434	5.10367	5.81961	5.73508	5.96785
BICD2	7.18065	6.64939	6.89542	6.80137	6.71412	6.91967	5.94752	6.17925	6.55528	6.40695	6.57579	7.00963	7.48997	6.99404	7.03734	6.84918	6.63927	7.11381	7.19666	6.39074
BID	7.2285	6.63297	5.81364	6.82199	7.0939	6.74489	7.09972	6.6946	6.13462	6.24108	6.53221	7.17077	7.7872	6.54565	6.846	7.17727	7.0794	6.88976	6.79052	6.88554
BIK	4.10845	2.9827	3.79005	3.07367	4.3116	3.36375	3.95016	4.71586	4.20448	3.97958	3.84274	2.83562	3.61117	4.32857	4.07072	3.18127	4.28096	4.76277	3.40276	3.64909
BIN1	7.84291	8.17455	7.94487	8.93911	8.36271	7.46609	8.00491	9.03258	8.58151	8.26023	7.54693	8.23603	7.98575	8.03639	7.7164	7.60794	8.18046	8.21774	8.21855	7.9394
BIN2	4.11961	4.42449	4.21822	4.20227	3.34291	4.16805	3.89415	3.24501	4.30168	3.71082	3.80191	5.93451	6.39212	5.39722	6.36747	4.87596	3.3635	3.67777	5.49777	3.66783
BIN3	7.90479	8.32692	7.99278	7.8713	8.82652	7.67907	8.32279	9.33681	8.22304	8.19729	7.87238	7.88849	7.91073	8.02921	7.79164	8.04801	7.87301	8.02448	7.97707	7.68267
BIN3-IT1	5.73224	5.8541	5.89055	6.70575	6.61199	6.72175	6.1278	7.01833	5.60745	5.80827	4.88948	4.85747	4.6982	5.94125	5.70608	5.14392	4.99508	3.94843	5.20488	4.69691
BIRC2	8.96701	9.03203	9.35717	8.99921	7.9759	9.55471	8.06666	9.1184	8.62071	7.85267	8.71023	9.04589	9.02925	9.1878	8.99543	8.63939	8.2613	8.51047	8.73214	8.316
BIRC3	5.0417	4.73663	5.162	5.74044	5.8548	5.15193	7.24186	6.02896	4.56158	4.65343	5.05982	4.5657	3.45132	5.53391	5.19558	4.15501	5.17263	5.33295	5.16356	4.95667
BIRC5	4.51091	5.55016	5.31384	5.09013	5.14238	4.81733	5.66248	5.22582	4.96631	5.7155	5.38433	5.17632	5.35904	5.43319	4.63973	5.0538	4.81589	5.44617	5.45022	5.84852
BIRC7	5.28935	5.71885	5.99063	6.29109	5.86404	5.80461	6.42929	6.44627	5.75662	6.19368	5.99869	6.44059	5.07137	5.79972	5.87966	4.33237	7.30215	6.09731	6.04007	6.40894
BLCAP	8.3051	8.29374	7.92997	8.31683	8.44477	8.19216	8.19765	8.33478	8.43662	8.32119	8.24353	8.54428	8.39978	8.44308	8.32554	8.29946	8.85504	8.77531	8.79936	8.73709
BLK	4.83237	5.35748	4.15742	4.4474	4.95006	4.37754	5.19163	5.26416	4.48089	5.13338	4.04638	5.54187	4.24399	5.06594	3.67745	4.74861	4.72882	4.58933	5.07928	5.20722
BLM	6.98405	6.43864	7.19666	7.17456	6.40589	6.83714	7.27277	6.82629	6.70714	7.06972	6.78389	6.77911	6.23817	6.58469	6.58857	6.59366	6.78848	6.51262	6.44492	7.02324
BLMH	6.87769	6.95759	4.70187	7.05609	6.6447	6.53194	7.10856	4.37225	6.69111	6.80377	7.19727	6.7199	3.85366	6.72913	6.76146	6.92462	6.92941	6.758	6.91933	7.22687
BLNK	6.90856	6.13539	6.14276	5.71827	5.92196	6.67136	5.67121	5.56431	6.35883	5.55745	7.0067	7.41635	8.03347	7.03951	7.55795	6.94677	7.19686	8.06622	7.42945	7.25447
BLOC1S1	7.44975	8.20827	8.31483	8.27992	7.69704	7.88477	8.40205	8.38736	8.18553	8.69137	8.5156	8.25519	7.95746	8.74707	8.2609	9.06121	8.82299	8.70181	8.60109	8.83295
BLOC1S1-RDH5	5.40907	4.31078	3.72328	4.1349	4.0268	3.55688	4.07846	4.65035	4.52058	4.11648	4.19587	4.09677	6.59006	5.5674	5.19095	5.73508	4.26417	3.1797	5.48303	3.56743
BLOC1S5-TXNDC5	9.56822	8.99743	9.13541	10.1093	9.91643	9.39093	9.96342	9.78777	9.58933	9.46262	9.58382	9.5636	9.55008	9.93085	9.98351	9.77916	9.93356	9.81843	9.89171	10.5668
BLVRA	8.26753	7.64382	7.27514	7.25747	7.30667	7.8221	7.51124	7.50856	7.6914	7.66545	7.7695	7.84528	8.20793	7.73449	7.66545	8.48062	7.68669	7.84165	7.68267	7.6788
BLVRB	8.10818	8.48649	7.84817	7.24787	7.44739	8.13466	7.78008	7.31085	8.2549	8.34135	7.42086	8.07199	8.89354	7.82845	7.72561	8.51292	7.43875	8.49627	7.58097	7.8217
BLZF1	3.60493	3.81993	3.99868	3.367	3.35029	4.24366	3.61183	3.06136	3.58938	3.43884	3.51716	3.72095	3.70258	3.68802	4.09865	3.77446	4.49752	4.33781	3.3904	3.37451
BMI1	8.76771	8.61436	8.29029	8.12603	7.91803	8.75073	7.90616	7.11307	8.50484	7.71141	8.12289	8.02801	8.55624	7.66091	8.30246	7.74548	8.40379	7.6374	8.05875	7.97347
BMP1	6.61713	6.07131	6.32597	6.84983	6.93984	6.00283	7.12776	6.59953	6.93111	6.69176	7.15577	7.08869	6.63371	7.27221	6.7931	7.01705	7.4794	7.23731	6.79188	6.69012
BMP10	6.26947	5.75526	5.83084	5.40074	5.8201	4.89057	5.53904	6.80124	5.70359	6.52952	6.17704	5.52373	6.46077	5.40152	5.99751	5.72153	5.72724	6.00122	5.61825	5.75243
BMP15	5.89754	6.10354	6.58988	6.04329	6.23102	6.01264	6.89614	6.82012	5.72298	6.80377	6.37799	6.12399	5.91014	6.17549	5.96296	6.32236	6.45681	6.26376	6.1481	6.55506
BMP2	5.48576	6.75598	6.1994	6.10427	6.58469	6.86875	7.19143	8.24953	6.10565	5.68656	5.1381	5.04211	5.14074	6.05828	5.39306	5.93058	5.8498	5.53675	6.01688	5.29934
BMP2K	5.43704	4.77599	3.888	4.74171	5.12799	5.56096	4.77041	3.9298	5.11179	4.60489	5.35914	5.35173	6.78782	4.72117	5.95983	5.9352	5.61065	6.37132	5.28227	4.76557
BMP3	4.60723	5.44409	5.90187	5.37752	2.86738	4.60794	5.27281	5.49083	3.45533	5.204	5.44603	4.98192	5.7373	5.38007	5.39061	5.45925	4.75011	5.51757	4.53886	5.45889
BMP4	7.14324	5.4511	3.40314	4.5406	4.82388	3.3015	3.5647	3.52974	3.47363	3.95348	4.71119	6.23142	4.34312	4.49144	4.38939	3.76393	3.43652	3.78691	4.36935	2.97649
BMP5	6.38086	6.59616	5.69145	5.19402	5.29591	6.41677	5.06447	6.00006	6.07115	6.11355	4.75777	5.0491	5.19473	5.85353	5.13035	6.97331	5.59451	4.85406	5.4	5.92982
BMP6	5.61093	6.05499	5.72398	5.44993	6.2783	6.21492	6.24121	6.50023	6.36976	5.82821	4.77833	6.1148	5.63561	5.90264	6.44126	6.62191	6.64796	6.47056	6.36049	6.36176
BMP7	4.86941	4.73308	4.44462	5.31412	4.29904	4.88541	4.8372	5.38578	4.37608	5.69257	5.54774	5.33272	4.83974	5.16631	5.09352	4.86128	4.81689	4.89415	4.84135	5.41525
BMP8A	3.24038	3.68447	2.94563	3.67014	5.0992	3.938	5.15193	3.50806	3.51902	3.53267	4.17603	3.97437	4.47704	4.21516	3.65698	3.59709	4.16586	3.48977	4.22691	3.98928
BMP8B	5.56772	5.58321	4.25082	3.52974	4.45526	4.86306	5.36041	5.44811	4.26546	5.50373	4.92437	4.52928	5.34258	4.96053	4.84503	5.432	4.55223	4.46178	5.0499	5.40126
BMPR1A	7.1862	6.96955	7.01323	7.1298	7.51836	7.8003	5.64081	6.61691	7.20883	6.77984	6.89579	6.66096	7.0409	7.06913	7.09972	7.16893	6.79863	7.12738	7.03003	6.72424
BMPR1B	1.80986	4.1425	3.3063	3.09252	3.24341	3.50384	4.05477	4.00813	2.92235	3.49625	4.2909	2.62925	2.77047	3.40222	2.74014	5.17903	2.02346	3.48388	3.41336	3.58053
BMPR2	6.12967	6.12248	6.30716	5.73178	5.9687	5.88276	6.72211	6.32153	5.8438	5.33435	5.31667	6.33319	5.72578	6.6131	6.2167	5.72298	5.32149	5.51441	5.75025	5.78375
BMS1	8.58243	7.83651	7.50717	7.70091	7.56715	6.72865	7.68724	7.49716	7.00263	7.59018	7.76157	7.41091	6.82694	6.70714	7.19614	7.44679	7.44183	6.62119	6.7413	7.12177
BMX	3.98974	3.09321	3.41683	3.73149	5.44789	4.47123	4.59883	6.02317	4.24747	3.47363	2.73545	5.14539	4.35577	4.84906	3.4396	3.43417	3.67434	4.05307	3.41336	3.67661
BNC1	5.32799	5.29955	4.89908	6.11744	3.03539	3.05693	2.08029	5.44603	3.34767	4.59527	5.20374	5.19678	3.42815	4.51013	4.46596	4.40578	4.16855	2.38563	5.0525	4.86206
BNC2	7.07158	6.59079	7.39076	6.55839	7.3524	7.5328	7.43321	7.65925	6.87543	7.59306	8.38688	7.04845	7.265	7.25197	6.74383	6.40328	7.33404	7.19747	7.38992	8.01915
BNIP1	5.48905	4.88848	5.21981	5.10917	6.21853	5.60558	6.16448	6.0589	5.44045	5.09604	6.03261	4.9789	5.82471	5.5359	5.52178	5.93197	5.96269	6.11058	5.72901	5.87315
BNIP2	7.57992	7.95047	7.11827	7.82822	7.64334	8.14235	7.52777	7.37644	7.41221	6.96173	6.86548	7.36354	7.63668	7.67228	7.32128	7.76248	7.32779	7.04553	6.61586	5.8438
BNIP3	7.33044	8.70519	7.66216	7.4056	7.74869	8.21372	8.73633	8.61975	8.50064	7.55238	6.04388	6.63944	7.38718	6.74297	6.49423	6.5752	6.95298	6.82891	6.95154	6.80706
BNIP3L	8.91331	9.60347	9.39593	9.39963	10.0178	9.76637	9.62414	9.71343	9.62571	9.16103	9.08777	9.13743	9.7585	9.07226	9.36783	9.00976	9.01807	9.23758	8.79936	8.93607
BOLA1	5.85886	5.86635	6.71709	5.61148	5.3711	5.45494	5.95065	5.92826	6.09696	5.95546	6.0384	5.34206	6.43568	6.04812	6.16339	6.22827	6.03229	6.12359	6.03181	6.08334
BOLA2	7.15106	7.07742	7.10562	7.64008	7.11054	6.99621	7.20775	7.36996	7.04954	7.22052	6.91362	6.61266	7.7227	6.76097	6.70871	7.65784	6.98721	6.30369	6.52854	5.81266
BOP1	6.08356	6.33192	5.74175	6.52952	6.46733	5.52974	6.94227	5.37828	6.05645	6.58946	5.66855	5.45698	4.94422	5.69313	5.61767	6.12054	5.57198	5.75586	5.6834	5.92086
BORA	5.21367	5.2313	5.10501	6.07161	5.55469	5.59972	5.75001	5.20244	5.28576	5.79078	5.54512	5.5107	4.84851	4.97477	6.08835	6.20852	6.24666	5.54098	5.03766	5.63302
BPESC1	0.734042	1.15526	0.830432	0.647181	1.22889	0.894885	0.639007	1.5518	0.911902	0.79567	0.837412	1.64977	1.39208	0.833922	1.22726	0.607243	1.27711	0.996578	1.15526	0.900717
BPGM	6.18842	6.39435	5.81491	5.91237	5.99935	6.51172	5.76284	5.4381	5.80496	6.41295	6.46906	6.22882	6.57042	6.07446	6.16514	6.48561	5.56312	5.9575	6.13387	5.91943
BPHL	4.59916	3.13843	3.83477	2.36672	4.87424	5.26034	6.09426	5.72351	5.52479	4.82017	4.97547	5.28999	5.87832	4.01315	4.56789	4.83082	5.77362	6.12596	5.86266	5.18049
BPI	4.41594	3.8154	4.79445	3.45697	3.00984	3.81465	3.72264	3.1887	3.94301	4.08073	3.37859	3.75163	4.90415	3.53623	3.5901	3.27769	5.22799	4.18211	3.3791	3.79307
BPIFA1	6.34015	6.38576	6.60251	6.31239	6.96094	6.89446	7.33974	7.37988	6.45843	7.0362	6.27967	6.58469	5.95546	5.64953	6.56421	6.25436	6.30335	6.73169	6.43059	7.0671
BPNT1	4.26043	3.25121	2.73774	4.26446	4.62625	4.4035	4.37125	2.35766	4.51387	4.70742	1.71531	4.43749	4.05104	1.4853	3.16828	3.55712	5.01174	2.77377	4.30367	4.70093
BPTF	7.09685	7.81623	8.30437	7.61063	7.65359	8.06194	7.04595	7.10145	7.84245	8.01619	8.24911	7.89811	7.3524	7.73061	7.56405	7.62888	7.44356	7.7087	7.94985	8.37273
BPY2	2.07679	1.59548	1.86667	2.67153	2.81201	2.36882	2.15487	2.63355	2.02235	1.92607	2.52165	1.77814	1.74703	2.15282	2.65071	1.6458	1.76891	2.32099	2.0273	2.22049
BRAF	5.87692	6.08674	6.05175	6.24384	6.0447	5.8694	6.00305	6.46077	5.95892	6.6513	5.50769	5.52751	5.9778	6.1442	5.82471	5.48807	6.36809	5.58011	5.94638	6.63218
BRAP	5.569	5.50084	5.64444	5.51501	5.47267	5.60298	5.13831	4.84235	5.42876	5.33905	4.8653	5.4522	5.44487	5.08406	5.44487	5.47267	5.1828	5.02067	5.08436	4.84292
BRCA1	4.72266	4.83273	4.97508	4.26959	2.88057	2.87235	4.1777	3.42933	3.37451	3.55247	4.81506	4.78134	3.73714	4.08616	5.21141	4.01999	4.28096	3.933	4.73017	4.83358
BRCA2	4.36883	3.68153	3.51716	3.63464	4.34903	4.45875	3.88234	3.85164	3.90101	4.5311	3.38761	4.01233	2.87365	3.69933	3.36077	3.5062	4.56656	4.56541	4.26446	4.1707
BRCC3	6.92753	5.67099	5.95138	6.20365	5.82103	6.25338	6.00041	5.85053	5.87451	5.89277	6.2428	6.15282	6.31422	5.62761	6.40589	5.99063	6.30121	6.18933	5.61192	5.91865
BRD1	7.79333	7.48154	7.82238	7.39243	7.28489	7.27134	6.40273	6.99198	7.32593	6.95938	7.02443	6.98201	8.08444	7.11671	7.15625	6.96726	7.19371	6.85405	7.20235	6.56405
BRD2	8.375	9.09867	9.78777	9.34928	9.88892	9.19856	9.26326	9.46262	9.20836	9.28149	9.11604	8.68327	8.01056	8.25906	8.37273	8.40563	7.79132	8.44477	8.6631	9.16103
BRD3	7.86977	8.316	7.96508	7.674	8.47987	7.99374	7.65863	7.64446	8.42211	8.50441	8.89464	7.63766	7.73839	7.83117	7.86551	7.91734	7.99803	8.02999	8.06977	8.72115
BRD4	7.3875	8.26169	7.78174	8.3643	9.54583	8.32279	9.00976	9.8053	8.93911	9.08589	8.34451	7.65058	7.3645	7.23691	7.21517	7.27256	6.55422	8.35193	7.87474	8.20793
BRD7	6.34244	7.20954	7.09267	7.13949	6.95567	6.99981	7.22966	6.74994	7.34828	7.51067	7.31654	6.84842	5.34023	7.07653	7.23515	7.2901	7.63915	7.29151	7.35066	7.23669
BRD7P3	2.613	2.20443	2.39818	2.59279	2.64816	2.95898	3.02014	4.49435	2.43949	3.20732	3.81094	2.18752	2.22514	3.36454	2.99093	2.51708	2.44235	3.43652	2.45662	2.96391
BRD8	7.45682	7.28013	7.48997	6.69873	6.8195	7.35824	6.61568	6.3764	7.11366	7.31592	7.40206	6.8987	6.91904	7.03247	6.74559	7.03427	6.86875	6.73818	6.89362	7.03041
BRD9	7.43563	7.70113	7.70577	7.89302	7.3731	6.23725	6.16892	8.12289	6.94496	7.52674	8.19867	7.00722	7.19173	7.90788	7.31813	7.74325	6.97939	7.16455	7.39098	6.60819
BRDT	2.7429	1.64977	1.03995	2.05382	1.55369	4.31378	2.47774	2.84038	3.72173	1.59284	3.87424	1.868	3.42815	1.37703	0.996578	2.91758	1.27711	1.59883	1.98285	3.03788
BRE	7.90165	7.31354	7.7518	8.34524	7.15545	7.27065	6.97758	7.54566	7.27221	7.29411	7.26647	7.52762	7.93592	7.44954	7.55737	7.63961	7.34501	7.56683	7.51436	7.78777
BRF1	3.88234	3.661	3.53177	2.95788	4.46178	4.13583	4.30168	4.35991	4.64759	2.92984	3.44112	3.4702	3.9306	3.68297	4.48313	3.36375	4.65279	4.68521	3.35109	4.31921
BRF2	6.75457	6.54866	7.03504	6.58269	6.49939	6.52908	7.30097	6.54937	6.53687	6.68821	6.49915	7.1346	7.20467	7.00388	7.12052	6.97709	6.89111	6.82392	7.12695	6.66882
BRINP1	5.55937	5.60245	6.54937	5.85724	6.08378	6.22098	6.03404	6.32568	5.67598	5.94456	5.92583	6.54775	6.42981	5.09061	7.72132	6.08013	6.84725	6.90314	6.25042	6.81602
BRINP2	2.85287	2.85553	2.53298	2.36672	3.71304	3.45797	3.7563	3.69727	3.40197	3.00668	2.91141	2.83562	2.57448	2.96872	2.70928	2.78201	3.72264	3.51757	3.19506	3.1145
BRINP3	3.55146	2.23232	3.957	2.05382	1.0845	1.6458	1.70247	1.78095	2.23224	1.43913	0.936147	0.953557	1.54405	1.4853	2.25689	2.01924	1.58097	2.1637	3.2949	1.45025
BRIP1	3.51278	4.02374	1.89889	4.04575	1.70405	1.24734	1.60362	2.35766	1.6154	3.1145	3.32241	4.30932	3.73714	0.911902	4.52195	3.15531	1.46907	2.51264	2.81737	3.88737
BRIX1	6.50042	5.95476	5.5694	6.47239	6.34336	6.21784	5.89597	5.89878	4.40473	4.12518	6.03261	5.28557	4.88081	5.54953	4.25529	2.91758	6.06477	5.10802	4.9015	5.01091
BRMS1	7.65812	7.66822	7.54356	7.9249	7.85213	6.6455	7.17586	7.41662	7.56178	7.60769	7.50413	7.3285	7.42408	7.54693	7.37672	7.34692	7.54028	7.00163	7.20608	7.21417
BRPF1	6.85084	6.73911	6.48883	6.90464	7.30376	6.92136	6.2047	6.80473	6.71495	6.82651	6.7362	6.21762	6.17177	6.33022	6.28174	6.60282	6.99487	6.51727	6.52487	6.28821
BRS3	5.10697	4.7129	5.44617	5.80983	5.16546	5.84669	5.50553	5.95298	4.7066	5.80827	5.75433	5.67162	5.51132	5.74175	5.948	5.58555	5.88586	4.83082	4.85491	6.13387
BRSK2	4.3629	1.45827	4.32321	1.81856	2.34722	1.71648	1.70247	1.65633	2.08089	1.43913	2.40476	4.30932	1.78546	2.68288	1.37703	1.55293	1.58097	1.76994	1.2426	1.48794
BRWD1	3.68153	3.77115	3.3124	3.36314	4.58998	4.06027	4.26786	2.03196	4.29299	3.7899	4.14517	4.42979	2.15916	4.96604	5.00541	3.88994	5.2535	4.7907	4.2307	4.18506
BSCL2	4.30847	5.72325	6.11079	6.41091	4.25265	4.09865	4.20648	4.09995	5.19473	3.29431	6.47205	6.72992	6.65879	7.68132	7.89851	4.7124	7.45564	7.38839	6.71683	5.90493
BSDC1	7.1879	7.61046	7.54734	7.50047	7.65271	7.6727	7.31354	7.85463	7.58097	7.15276	7.15577	7.24752	7.36398	7.39827	7.23112	7.10819	7.35861	7.55737	6.98687	6.8195
BSG	7.94574	8.30721	8.22082	7.83796	8.4895	7.1346	8.88768	8.00215	8.53203	8.14574	8.43328	8.76355	8.2872	8.64985	8.46179	8.65413	8.50149	8.78322	8.19081	8.21406
BSN	3.19946	3.38869	3.24077	3.09252	4.07384	4.28139	4.48112	4.48727	3.91738	3.81936	3.05607	2.13069	3.10797	3.62222	2.8738	3.54595	4.13307	4.27717	3.51716	3.66359
BSPRY	5.24876	4.68252	5.25749	5.65264	3.75963	2.69106	4.58908	3.47294	3.665	4.14488	5.87338	4.89705	5.03554	5.75198	3.5901	5.51248	2.70506	2.5496	5.52373	3.37451
BST1	6.17549	2.83562	5.92405	4.80045	3.77403	2.62568	3.34975	3.11901	5.38368	2.96547	3.8606	5.94752	6.18416	6.20292	5.72754	5.86958	5.15471	6.12359	5.26201	2.98958
BST2	8.67863	8.37666	8.9769	8.67606	6.98721	6.47557	7.46732	7.69492	7.72875	8.5021	7.79256	8.42592	9.92303	8.72532	9.20646	8.52998	8.70872	8.5867	8.63784	9.19856
BTAF1	7.31536	6.8889	7.30332	7.34611	7.63107	7.51699	6.90968	7.47352	7.31021	6.50085	7.25888	6.56529	7.44356	7.15018	6.61435	6.56668	7.49143	6.93619	6.93805	6.64514
BTBD1	8.14027	8.0316	7.95622	8.47761	8.4506	8.73633	8.46955	8.64065	7.84454	7.86	7.99461	8.38414	8.13215	7.92236	8.11996	8.0548	8.53995	8.35988	7.95958	7.65613
BTBD18	3.29909	5.06617	2.53298	1.73747	3.08895	2.47159	2.97362	3.37859	2.8785	3.17879	3.89458	2.4966	3.19246	2.52551	2.47911	1.30202	2.57149	2.45459	4.45398	2.57448
BTBD2	2.67153	5.51312	6.30146	5.72921	5.27401	3.60388	4.29126	3.92558	6.95024	6.38459	6.36374	5.87295	4.38361	6.33319	6.08102	5.32964	7.44183	6.51262	6.79517	5.58389
BTBD3	6.79038	6.13743	6.18203	6.17139	6.6804	7.06566	5.65551	6.21405	6.75005	5.83479	6.90825	6.22326	6.36343	6.92338	6.55039	5.88309	6.30335	6.2287	6.68353	5.92813
BTBD7	4.24553	3.85331	3.91335	4.36537	3.9306	5.00148	3.15531	4.10904	2.91046	3.76982	4.15418	2.32566	3.31919	4.52073	3.74036	4.76557	3.77333	4.23828	3.3904	3.65807
BTC	5.46635	4.84686	4.07222	4.74367	4.33937	2.69106	1.82533	1.86084	2.62317	4.13749	3.57646	6.25509	5.38129	5.46982	7.07136	5.96308	6.20734	6.0428	5.92788	4.37792
BTD	6.67744	6.7199	6.48182	6.17814	5.27747	5.96296	5.81785	5.79255	6.42022	6.18416	5.80372	6.6274	5.53606	6.56849	6.5032	6.54323	6.18055	6.5182	6.32153	6.03229
BTF3	10.9071	10.8116	11.0019	11.1101	10.8599	11.2921	10.8738	10.7477	10.9071	10.9897	10.5164	10.7477	10.1916	10.8684	10.7198	10.8064	10.7621	10.3894	10.5127	10.8684
BTF3P11	2.58073	2.91046	1.1612	3.93124	1.14969	0.990057	1.42382	1.15193	1.66337	0.589068	1.2763	0.882101	0.882101	3.56319	3.4008	1.02862	1.46907	1.10586	1.50716	0.882101
BTF3P12	5.55937	4.19072	5.46828	3.34312	5.22345	2.93376	5.69389	4.89615	3.90101	4.03252	4.97547	5.07095	4.67839	1.37703	4.43948	4.43011	5.31596	4.84112	2.48019	5.64636
BTF3P13	5.68695	4.27972	5.2118	4.59466	3.8416	4.60145	5.3794	3.30105	4.52861	4.62581	4.75971	4.20552	4.31324	3.97678	4.4718	2.01924	4.79694	3.76802	4.53284	4.87596
BTG1	10.7331	11.1365	11.4692	11.5646	11.6352	11.5646	11.3064	11.6067	11.238	11.1878	9.93085	9.75444	10.3576	10.3625	10.1404	9.59366	10.0203	10.1821	10.1724	10.2181
BTG2	8.81381	9.48259	9.74121	9.64267	9.56722	9.76785	9.5387	9.44614	9.41516	9.73946	7.16296	7.89184	7.58249	8.67818	8.36105	7.74325	7.71858	7.95622	7.67723	8.07692
BTG3	7.91734	8.4506	7.96712	8.51324	8.79692	8.77758	8.62371	8.7497	7.97106	7.67145	7.01705	7.21943	7.34486	7.20883	7.08462	7.23711	7.31288	7.33524	6.98687	6.93493
BTG4	1.50545	1.45827	1.59398	1.64707	2.64816	2.50255	2.33148	2.01842	1.98031	2.57979	3.96284	2.65552	1.65594	2.45662	3.03523	2.05355	3.37765	2.77377	2.67987	2.73495
BTK	6.67744	6.37	5.99751	5.71336	5.4629	6.20116	5.9165	5.7741	5.91878	5.69606	6.68068	6.29071	6.10043	6.25211	7.20235	6.77722	7.15146	7.27958	6.57245	6.55282
BTN1A1	5.69671	5.62632	4.30537	5.63019	5.73784	5.76343	5.69755	6.11635	5.36908	5.60771	4.96076	5.94369	6.12655	5.51116	5.37287	5.70824	5.8233	5.29346	5.30665	5.79811
BTN2A1	7.69558	7.44031	7.44857	7.24678	7.41923	7.81028	7.41832	7.2683	7.27994	7.46508	7.46421	7.73061	7.50357	7.55533	7.46103	7.5251	7.67183	7.52205	7.67622	7.70026
BTN2A2	5.83576	5.68376	5.63053	6.05687	6.15176	5.90778	5.74339	3.68186	5.99727	6.01364	5.86922	6.1457	6.29397	6.18143	6.40047	6.43343	6.15444	6.00641	6.22542	5.99727
BTN2A3P	5.62316	5.56819	6.07924	5.52801	4.7134	3.7563	5.3995	3.98696	4.69345	6.26332	6.20734	5.07095	5.61397	4.84135	5.41604	5.76621	4.69482	5.3669	5.25667	6.06056
BTN3A1	6.31382	6.14103	6.10264	6.41235	5.13562	6.02223	6.13422	6.55334	5.51104	6.35807	7.79567	6.81339	7.16256	7.1296	6.99795	7.05154	6.61199	7.16782	7.29605	7.3694
BTN3A2	7.51813	7.15373	7.42002	7.03973	5.90103	7.29967	6.11884	6.41677	6.95528	8.1591	8.68915	7.81274	8.42444	8.55047	8.28681	7.96663	7.90165	7.84102	8.17015	8.15074
BTN3A3	5.78951	5.37734	5.5068	5.83318	4.48768	6.0795	5.02427	5.08789	5.35354	5.84575	6.36374	6.74236	6.35785	7.18499	6.76245	6.43556	6.57016	6.21085	6.52487	6.00553
BTNL2	3.11275	2.92299	3.89237	3.43617	3.70096	3.5347	3.96241	3.8349	2.80008	3.24936	2.96053	2.75631	3.31919	3.52515	3.48953	5.4	2.63012	3.39275	3.15531	3.03788
BTNL3	6.7213	7.52492	6.67446	6.83735	5.20113	6.3479	6.78307	7.14858	6.44886	7.29325	7.1571	6.95865	6.78601	7.10421	6.56906	7.14548	7.00918	6.42515	6.99795	7.59178
BTNL8	2.35205	2.36044	3.01811	2.46048	2.76533	2.69106	3.28738	3.45414	2.71163	2.7185	3.92658	2.13069	1.87838	2.78105	2.6613	3.36375	2.26127	3.37266	2.35267	2.47911
BTRC	6.09844	5.63326	5.44377	4.65295	5.61825	5.25144	5.33548	5.35538	5.5128	5.63066	4.89199	5.61721	5.06871	5.0002	5.28192	5.57796	5.56312	5.50911	5.45374	5.14944
BUB1	3.57995	2.62317	3.39805	3.1471	2.64816	3.07112	2.61453	2.6043	2.78328	2.81135	3.43417	3.11156	3.66184	3.75391	3.13089	3.28793	3.22818	3.25077	3.0642	3.44721
BUB1B	4.56348	3.67547	3.58258	5.49315	5.52479	5.85391	5.25861	5.93139	5.58127	4.3422	4.63648	5.77607	5.60797	5.74977	4.82978	4.84606	5.43552	5.92877	5.72901	5.64636
BUB3	8.79765	8.28059	8.3058	8.34451	7.55429	8.29118	7.86644	7.07038	8.17935	8.11903	8.28481	8.34163	8.65338	8.31483	8.39292	8.50149	7.95237	7.84033	8.11664	7.7164
BUD31	7.68627	7.46328	6.90856	7.09921	7.01118	6.67943	6.75408	6.70084	6.61497	6.50904	7.2763	7.09729	7.83827	7.37866	6.93398	7.46908	6.78426	6.64514	6.90314	7.01323
BV03S1J2.2	3.92729	3.85998	1.31024	3.35339	3.11126	2.59564	3.0687	3.0728	2.94563	2.38508	3.1157	1.50888	2.57448	2.28819	2.8738	2.54799	3.12622	2.84702	2.67987	2.3993
BYSL	6.75893	6.26975	6.42995	6.43848	6.74976	5.40588	7.67825	7.32953	5.16503	6.93462	5.68406	6.75329	5.10802	5.67801	5.89217	6.36729	6.42242	6.04812	6.71683	6.39074
BZRAP1	4.29927	5.47962	6.11391	5.53339	5.69651	5.36454	5.79134	5.8795	5.81446	6.11987	6.07854	5.25558	4.9095	5.6572	5.42854	2.69989	5.65291	4.89636	4.09914	4.92094
BZW1	10.4599	11.5423	10.8178	10.839	9.88195	11.0827	10.2428	9.86894	10.8954	10.0178	9.02925	9.25969	8.56879	9.11223	10.0372	9.425	9.72826	9.89857	9.60347	9.13406
BZW2	9.19052	8.59793	8.79936	9.53308	8.42054	8.49773	9.43372	8.85085	8.16127	8.4506	8.5967	8.23942	8.73986	8.12757	8.544	8.11059	8.17262	7.44356	8.22241	8.42522
C10orf10	10.9691	9.89626	11.0613	9.08889	10.9588	10.1854	11.2984	10.7723	11.0893	11.2864	8.38524	8.14819	8.57984	8.90769	7.75355	8.55133	8.62567	8.60828	8.4291	8.59793
C10orf12	3.51278	3.36314	3.54387	3.3124	2.56702	2.6439	2.82283	2.57746	2.52527	2.69356	3.56235	2.07679	3.6071	3.20314	2.39939	4.5311	2.65988	2.12972	3.12493	3.48977
C10orf2	6.30074	5.65291	5.08053	6.57859	5.20113	5.6553	5.68241	6.52805	5.29458	5.57378	5.48905	5.4494	5.76372	5.16084	6.0947	5.01321	5.76638	4.29858	4.79837	5.32851
C10orf76	5.2164	6.52625	6.79203	6.36455	5.9201	5.18017	5.42576	5.39411	5.6933	5.35148	5.3908	5.63702	5.01215	6.48333	6.29729	5.33935	5.51846	5.70119	6.41192	5.01199
C10orf88	6.17549	5.68769	5.51473	5.74617	4.62029	5.90042	5.17595	5.14927	5.30354	5.86707	5.98454	5.94992	6.08356	5.76928	6.21063	5.63066	3.57421	5.52107	6.06693	6.07176
C10orf95	1.80986	1.84466	2.50881	1.81856	3.46811	2.95898	3.60441	3.62742	3.47363	2.40173	2.13194	2.10133	1.74703	2.72189	2.19517	2.05355	3.8188	3.80323	2.78105	2.31777
C11orf1	2.85287	3.31957	3.22649	1.7794	2.83674	1.6458	1.15859	2.05214	1.37357	3.16591	3.41853	3.18026	3.27017	3.84548	3.41654	3.21211	1.03634	1.28693	2.81737	3.74372
C11orf16	4.23794	3.71061	4.57325	4.25474	3.99708	4.08835	4.60998	4.12518	3.32437	4.07343	3.66432	3.53611	3.49164	3.32876	4.39299	4.14629	3.39275	3.63404	3.75754	4.13454
C11orf21	5.91369	5.99148	6.18433	5.96242	5.91305	6.05687	6.41708	6.23725	5.77389	6.73203	6.0736	5.68553	6.03571	6.01207	5.84338	6.3566	6.49713	6.19252	6.06693	6.39074
C11orf24	7.07998	6.95415	6.39366	7.14489	7.45014	6.58839	7.39293	7.38514	6.90464	7.00067	7.99313	7.63961	7.56458	7.25932	7.42455	7.37866	7.81659	7.89184	7.32186	7.15018
C11orf30	3.78622	4.97063	4.97116	3.99283	4.60736	5.3201	1.86605	4.77833	4.64295	3.88038	4.23794	4.09063	4.8131	3.67434	3.4396	4.51231	4.27146	4.47963	4.72293	4.15943
C11orf48	7.69369	7.23986	7.02283	6.69529	5.93839	6.42436	6.78307	6.42566	6.65361	6.01728	6.25973	6.90266	7.93029	7.13827	6.63426	7.06185	6.59306	6.72088	6.6551	6.16144
C11orf49	7.99906	7.06765	7.63167	7.76502	6.69153	7.07699	7.28472	7.59835	6.98269	7.20705	7.10529	7.12203	8.17015	7.80712	7.33854	7.54651	6.83297	6.78715	6.97158	7.20281
C11orf57	7.07344	7.58157	7.28861	7.38142	7.45262	7.44753	6.68054	6.665	6.90611	7.25954	7.56753	7.00128	7.06135	6.983	7.04634	7.31867	7.23796	6.85121	7.12837	7.05562
C11orf58	10.3402	9.83307	9.48992	9.30046	9.30254	9.99427	9.65182	8.79886	9.66524	9.52391	9.16486	9.35634	9.9868	9.41892	9.70949	9.79248	9.65957	9.71451	9.53097	9.14096
C11orf63	5.95226	5.55121	6.31346	5.53872	5.06224	5.89878	4.33765	5.50497	5.855	5.77165	6.35584	5.83395	5.35263	6.13889	6.44301	5.72778	5.75311	6.02641	6.29083	5.72695
C11orf68	6.87015	7.87947	8.15845	7.55368	8.02711	7.94545	7.94667	7.96742	8.42675	7.90098	7.90705	7.62793	7.50922	7.70135	7.74269	7.62977	7.89123	7.98659	8.18672	8.35816
C11orf71	6.28081	6.3064	6.47188	6.63279	6.24384	7.0588	6.52608	6.15735	6.53846	6.87055	5.21766	6.38227	7.21708	6.2422	6.39236	6.27321	6.57606	6.31974	6.42125	6.86177
C11orf73	7.59945	6.42386	5.15212	5.79505	5.61699	6.19689	6.61107	5.7741	5.90187	5.61112	5.8628	5.78614	7.75484	6.07161	6.1414	6.22524	5.98189	6.19889	5.88611	5.88513
C11orf80	1.75535	1.52272	1.68705	2.78484	1.99531	1.88123	1.82533	1.98358	2.74619	1.63593	2.38196	2.01563	2.47983	1.60053	1.51838	1.6458	2.60239	4.70263	1.54772	2.43856
C11orf95	7.40004	7.62365	7.34386	7.82583	8.31189	8.01166	7.20883	7.91409	7.73226	7.78008	8.02678	7.77311	7.27277	7.8221	7.21382	8.02948	7.54356	7.0796	8.22845	7.81641
C12orf10	6.67515	7.3547	7.21326	7.17141	7.71341	6.28027	7.37882	7.21471	7.93511	7.58347	7.34451	6.95154	7.37085	7.37382	7.18427	7.45442	8.04865	7.6742	7.87211	7.90311
C12orf29	7.17564	7.47533	6.98269	6.51879	6.34986	7.16194	6.53917	5.583	6.57092	6.3563	5.36932	6.44747	6.61604	6.63927	6.6782	6.81512	6.29812	5.99689	6.18889	5.82593
C12orf4	6.7213	6.02938	6.7931	6.44001	6.73355	6.86705	7.04111	6.72913	6.08788	6.45299	6.89267	7.0338	5.84647	6.76758	6.84823	6.97645	7.361	6.93805	6.55944	6.6722
C12orf43	6.14859	6.271	6.36365	6.76758	7.00128	6.44365	6.05448	6.17567	6.27854	6.67834	6.31069	6.52505	5.90795	6.59306	6.22911	6.71974	6.01636	6.51262	6.69723	6.02297
C12orf49	6.92498	7.05303	7.2229	7.07357	7.38718	7.24629	7.29304	7.09947	6.42929	7.62977	7.24587	7.557	7.23366	7.37446	7.16147	7.09013	7.16003	7.11872	7.3463	7.87418
C12orf5	7.29284	5.94827	6.05175	6.09542	5.5295	5.94446	6.6455	5.7741	5.7627	6.0387	5.74947	6.87495	6.97803	6.12165	6.96393	6.54074	6.71477	7.20906	5.97905	5.8233
C14orf1	6.45746	5.74617	5.89817	5.68522	5.54953	5.2622	5.1535	5.42876	5.37127	5.02463	5.74466	6.12655	6.73434	6.18055	6.19379	5.12777	5.60155	5.81195	6.57058	5.94846
C14orf105	0.530611	0.647181	1.1612	1.27425	1.01428	0.789209	1.22229	1.08925	1.6154	1.15193	3.30914	0.472654	1.17239	1.85269	0.76861	0.976228	0.964162	0.662957	0.49475	0.530611
C14orf132	7.86465	8.82419	9.05619	7.81464	8.17053	8.92155	6.48905	7.45014	8.16815	7.27134	8.89627	9.58482	8.99681	9.17282	9.37353	9.83123	8.58334	8.90769	9.88768	9.39593
C14orf159	7.05731	6.56761	6.5997	6.24384	6.76017	6.86705	6.76111	6.87631	7.02074	6.73839	5.9553	6.95415	7.8336	7.21851	7.25509	6.69654	7.32292	7.626	7.03003	6.99888
C14orf166	9.30873	9.90089	9.69056	9.88345	10.2458	10.1125	10.2003	9.91788	9.93356	10.3402	10.1688	10.0645	9.78777	10.0498	9.99664	9.81047	10.2318	10.0823	10.2384	10.1626
C14orf169	7.17766	7.12177	7.33355	7.42326	7.20269	7.38472	7.16867	6.96533	7.07371	7.22667	7.29872	7.38351	7.46468	7.28386	7.32972	7.28897	7.57423	7.64564	7.3713	7.26965
C14orf2	9.33173	9.1878	9.11223	9.07463	8.52812	8.69218	8.83065	8.56879	9.05681	8.89354	9.23622	9.47254	9.03876	9.60347	9.24018	9.6367	8.92671	8.99272	9.40386	8.54066
C14orf79	3.40197	3.42408	3.84689	3.47727	3.63765	3.45797	4.27245	3.64257	4.30947	2.70435	3.47349	3.4601	5.1759	3.30196	5.55576	3.64997	4.05546	4.05307	4.10811	4.69691
C14orf93	5.62047	5.16937	6.05583	3.78543	5.52479	5.61847	4.75202	4.86885	5.31745	5.43621	4.64364	5.42993	5.46579	6.02926	4.95633	6.3022	5.30307	5.03372	5.02552	5.21887
C15orf39	6.41731	6.48317	6.79863	6.99015	7.22872	6.95209	6.83693	7.57832	7.00544	6.71155	6.85041	6.59423	6.50883	6.3022	6.32937	6.7471	6.57424	6.59306	6.63188	6.90339
C15orf49	3.29909	5.11352	6.33558	3.4227	4.38284	3.95185	4.1827	5.08789	3.91738	4.04638	3.52204	6.23633	4.67839	4.16381	3.8526	5.31223	4.06496	4.20182	5.63284	4.27047
C16orf3	4.50465	6.01562	3.27533	5.20697	3.8416	3.10697	4.55776	4.04581	3.43812	3.77692	5.73258	4.15646	3.89307	1.88801	4.04359	4.86128	4.86724	3.63404	4.5657	3.13389
C16orf45	7.61063	7.89044	7.87722	7.7416	8.26488	7.71748	7.48257	9.20096	8.16815	7.43965	8.3643	8.4626	8.25248	8.51992	8.37102	8.31683	8.15751	7.6945	8.0689	8.52489
C16orf58	5.89309	6.06863	6.46146	6.94089	5.99049	6.14093	6.41708	6.65313	6.89466	6.82324	5.86635	7.04727	6.59769	6.21085	6.72285	6.25436	7.26134	6.76111	6.96634	6.09083
C16orf59	2.7429	2.65325	2.84561	2.89304	4.3116	3.58564	3.5647	3.84579	3.68218	3.43566	3.58385	3.684	2.68034	3.3124	2.74014	2.28836	3.78959	3.90413	3.47503	2.45735
C16orf62	7.81003	7.40252	6.61151	7.507	4.39768	6.12548	6.2047	6.29719	6.87127	6.49512	7.42241	7.63668	7.28576	7.24568	6.97208	7.47396	6.91933	6.70084	7.60194	6.82392
C16orf70	3.79731	2.60976	2.25052	2.20262	2.24211	1.96655	2.80008	2.39393	2.34105	2.65493	3.14592	2.47576	2.53231	2.03492	2.85709	2.6613	1.68627	2.03564	1.50716	1.81492
C16orf71	2.18849	3.25121	2.33107	4.39233	3.11126	3.68537	2.8738	3.0728	3.95486	3.26755	1.9907	4.41063	1.87838	2.32512	1.78588	2.21837	4.16123	3.71171	3.03681	2.106
C16orf80	8.75626	8.21505	8.70872	8.45653	8.53124	8.5509	7.78146	7.80308	7.53174	7.79388	7.81185	7.72511	7.93193	8.02385	7.99047	8.03581	8.12466	7.59466	7.83282	7.79718
C16orf95	3.69523	5.99453	5.39427	4.67445	4.10272	4.86606	4.37669	4.29015	5.58668	3.62742	3.27522	5.43776	4.64223	4.84135	4.70407	4.33796	5.79772	4.31078	5.17347	4.62602
C17orf53	3.29909	3.40538	2.57288	4.21458	5.42937	3.87381	4.77641	4.96631	4.02638	3.44414	3.23554	4.33103	3.19246	4.33796	4.85406	5.01321	4.29106	3.39275	3.48814	3.82867
C17orf59	3.58385	5.36571	3.90213	2.75286	3.91185	3.73793	4.25327	3.65643	5.33334	3.21599	3.52204	4.37279	4.78843	3.63523	4.76859	2.54799	4.22803	3.15531	4.91658	3.81964
C17orf62	7.39888	6.72558	7.29809	6.88228	7.48977	6.07708	7.00484	6.80846	7.09429	6.90744	7.17653	7.31213	7.60241	7.12261	7.38964	7.089	7.33637	7.50856	7.0544	7.19542
C17orf70	7.48977	6.67136	6.67919	6.51879	6.93984	6.52151	7.28287	7.1879	6.64368	6.77422	6.58857	6.71398	6.90327	6.93744	6.78674	6.36072	6.85041	7.41897	6.85284	7.23412
C17orf75	3.51278	2.67755	3.7643	3.99283	1.64977	2.01924	1.15859	1.65633	3.49113	1.39713	3.65559	3.3791	3.69834	4.27146	4.29927	3.43417	1.58097	1.37357	2.41056	1.01001
C17orf80	4.39256	2.79559	2.27488	4.24689	3.18413	3.24914	3.58258	3.43712	3.04561	3.27769	2.83955	5.31062	3.99868	2.96872	2.31898	2.94996	2.65988	3.56954	3.17667	3.28932
C17orf85	6.88929	7.28472	7.12284	7.23646	7.06338	7.35616	6.95895	7.01001	6.90146	7.25409	7.39076	7.0067	6.85788	6.80507	6.98345	6.75106	6.88337	7.08333	7.09337	7.37935
C18orf25	5.65291	5.32621	5.06955	5.25796	4.69129	5.11571	4.73143	5.08421	5.03554	4.81535	4.01956	4.85215	4.0843	3.9947	4.2506	5.21517	4.6108	4.98714	4.80468	4.8548
C18orf32	12.2209	12.2209	12.1672	11.9376	11.8917	11.9693	11.7741	11.7275	11.454	11.5883	12.2327	12.0231	11.3747	12.0885	11.7796	12.1241	11.8672	11.6067	11.8784	11.7458
C18orf8	7.27917	7.20235	7.05067	6.78179	7.63691	7.44954	7.17586	7.33768	7.37504	7.45983	6.7626	7.36242	7.32186	6.9448	6.85185	6.69553	7.46706	6.87992	7.20068	7.23255
C19orf10	8.85856	8.0757	7.73146	8.67237	8.42768	7.47422	8.7157	8.57223	8.30082	8.30309	8.68408	9.12654	9.35634	9.17655	8.991	8.90892	8.60294	9.10485	8.74135	8.69304
C19orf24	6.17321	6.44803	5.84767	6.22416	5.61956	5.49708	6.2316	7.06782	6.15763	5.39722	6.92155	5.55419	6.49011	6.10414	6.17759	6.63671	6.76245	6.21337	6.22977	5.59004
C19orf26	3.67434	1.15526	1.59398	1.46907	1.64977	1.71648	1.51549	1.95056	1.93227	1.19988	1.82077	1.13855	1.10586	1.4853	1.78588	1.71984	2.91758	1.71589	1.31941	1.28065
C19orf40	5.79448	4.62727	4.70187	5.88993	5.72111	6.18767	5.86109	6.12267	6.08591	6.16892	5.97847	5.05521	5.70756	5.58954	4.61762	4.67934	5.80514	5.49961	5.72901	6.32688
C19orf53	8.52129	8.77204	8.26753	8.1502	8.95904	7.88976	9.45879	8.36694	8.71246	8.95052	8.4792	8.73759	8.78698	8.68976	8.69821	8.27677	8.77953	9.09028	8.83211	9.146
C19orf54	6.96972	6.66078	7.02009	7.36336	7.00454	7.20798	6.79863	6.80124	6.90611	6.92097	6.96938	6.45828	6.85656	6.78715	6.86597	6.51205	6.73075	7.17415	6.75953	6.7891
C19orf57	5.62316	3.63765	6.34584	3.69543	4.15184	4.4341	4.48638	5.97159	3.55544	5.04747	3.88883	3.81426	3.43848	3.785	5.74737	4.53239	4.13307	4.22091	4.16444	3.90305
C19orf60	6.58407	6.97029	6.631	6.83983	6.65488	6.18868	6.53529	7.55579	6.80922	7.36533	7.48257	7.22271	7.41509	7.5801	6.98882	6.85788	7.90332	7.6219	7.71409	7.88247
C19orf66	6.9686	7.38718	6.83297	7.12941	7.60336	7.66801	7.47753	7.21834	7.75407	7.91499	8.01275	7.83254	7.47422	7.10981	7.40651	7.56892	8.00739	7.70294	8.08698	8.39203
C19orf73	3.11275	2.72177	2.53298	5.76306	3.77403	3.45797	2.97362	3.65643	4.85188	2.62035	3.99601	1.91024	2.18849	2.15282	2.22851	3.90765	6.25392	4.15548	3.67325	4.22125
C19orf80	2.7429	2.52527	2.43797	6.47033	3.63765	2.14862	2.62568	2.6769	2.74619	7.60769	2.77155	2.34494	2.33179	2.98907	4.55686	3.85789	2.44235	1.65313	2.0273	2.30012
C1D	7.3236	7.65838	6.67446	6.83735	6.90314	8.02278	6.92155	7.11538	7.28181	7.08953	6.86548	6.60549	7.30829	6.57209	6.84934	7.00503	7.08169	7.22872	6.90047	6.82933
C1GALT1	7.49761	5.76979	7.03599	7.57791	7.19686	7.83171	7.72536	7.46103	6.92915	5.92843	7.12669	7.90311	8.41058	7.13827	8.4487	6.6049	8.19561	7.97888	7.75995	7.35112
C1GALT1C1	8.49092	7.68427	7.29945	7.63083	6.82933	7.80144	7.18306	6.62915	7.2197	7.85236	7.73693	8.20053	8.15484	8.27748	8.92301	7.90638	7.79099	8.62731	7.86613	7.59588
C1QA	10.3972	10.9399	10.0794	9.77503	9.74806	9.12877	9.87109	9.21204	10.4386	10.1724	10.4845	11.271	11.9693	10.6056	11.2175	11.454	11.1764	11.6809	10.71	10.5354
C1QB	10.5711	11.3191	10.1655	10.6209	9.58176	9.74349	9.93768	8.92558	11.4198	10.9186	10.3741	11.5423	11.454	10.2097	11.2027	11.2104	11.5883	11.8784	11.0203	10.8892
C1QBP	8.44407	7.43101	6.782	8.23392	7.23083	7.1346	8.31774	6.89908	7.32908	7.39243	7.04506	7.34611	8.33418	7.56241	7.51922	7.24545	7.74138	7.39514	7.21326	6.97842
C1QL1	4.74689	5.51501	5.62465	5.21218	5.72921	5.77553	6.26082	6.02606	5.25536	5.99425	5.23235	5.44124	4.31324	5.64811	5.76604	5.31801	5.3325	5.66686	5.58687	5.85697
C1QTNF1	8.34487	9.38462	8.81131	10.2284	8.41746	7.7635	9.3891	9.275	8.79345	9.3164	8.23942	8.1367	7.85334	8.31365	8.12289	7.94109	8.53326	8.21505	8.11866	8.4394
C1QTNF3	6.76319	5.38287	6.41126	5.1993	6.38984	5.47633	5.73739	6.23957	5.74933	7.32321	9.10316	8.07086	7.20837	8.73633	8.06285	8.67683	8.39446	7.40107	7.27938	7.80518
C1QTNF9B-AS1	4.76859	5.28192	4.23371	3.81178	5.43611	4.55405	6.70224	4.6432	4.85885	4.24809	5.75753	3.8609	6.68767	6.52854	5.92961	6.70258	5.95385	4.61484	5.24637	4.33417
C1R	11.5423	11.2984	11.7901	11.6588	11.4324	11.1542	11.6067	11.7458	11.903	11.7647	11.6433	11.4198	11.1684	11.6942	11.2571	10.9469	11.5511	11.2507	11.7647	11.7539
C1RL	8.99305	8.29544	8.72115	8.74639	9.12355	8.72725	9.02035	8.43193	8.99921	8.4329	7.68311	7.64052	7.96712	7.57114	7.89652	7.04301	8.32906	8.19998	7.85608	7.82405
C1S	12.039	11.7901	12.029	11.8201	11.2473	11.903	11.7379	11.6768	11.9773	11.8394	11.9848	11.8672	11.3824	12.029	12.0231	12.1006	11.9207	11.7539	11.9693	11.9945
C1orf105	5.8877	5.8492	6.32139	5.67911	6.41815	6.6052	6.85469	7.17692	5.82192	7.05279	6.61866	5.58389	5.68499	5.87617	5.30478	5.5032	5.61623	5.80921	6.09211	6.97054
C1orf106	3.23235	5.12439	4.5381	5.89199	6.40961	5.5904	6.29845	5.54464	5.59281	5.86302	5.57609	5.03493	5.15818	4.34451	5.11699	5.45925	4.94659	5.93857	5.7627	5.68285
C1orf109	6.32542	5.37915	5.42854	3.24678	5.92826	6.20852	5.4049	5.02174	5.52479	5.44182	4.85921	5.64171	5.54584	4.35463	5.26394	5.81689	5.52433	6.31727	5.08077	5.52264
C1orf112	5.87375	6.35475	5.44617	5.48349	2.50608	3.32136	2.22531	3.30105	4.44771	5.31896	4.38335	4.42979	4.41762	3.07837	3.73027	4.11051	2.82742	2.51264	4.55776	2.70452
C1orf115	6.89614	6.99051	6.20292	6.65296	7.54195	7.55279	7.33974	7.04675	7.45309	6.98254	6.89466	6.39994	7.04485	7.4908	6.06121	7.47469	6.35124	6.0155	7.52144	7.37408
C1orf116	2.4444	2.36044	2.12739	2.40221	2.76533	2.6571	2.99814	3.35935	2.54998	2.3044	2.19993	2.53064	2.30063	2.27385	2.21305	2.24771	2.97429	2.72646	2.47256	2.43856
C1orf123	8.09481	7.7402	8.07402	8.14065	7.50935	7.67698	7.91243	7.43734	7.78464	7.77907	7.9753	8.48319	7.76214	8.76593	8.53995	8.52726	8.24072	7.7543	8.21473	8.2158
C1orf159	5.30145	5.40729	5.35538	5.88309	6.63122	5.89159	6.83735	7.31611	6.34931	6.05016	5.51048	5.646	5.46884	5.87998	5.52264	3.45921	6.4066	5.7435	5.94324	6.16539
C1orf174	7.74408	6.77849	7.18406	6.65296	7.42521	7.32114	6.68232	6.40678	7.19022	7.16147	7.2531	7.17301	8.23657	7.28512	6.97466	7.07608	6.99161	7.06391	7.41851	7.48174
C1orf186	4.93573	4.19622	5.66248	2.76476	4.0498	3.86172	3.21348	3.66359	3.94931	4.80865	5.37233	4.58887	5.28635	5.1433	5.08933	5.80021	4.13307	3.60032	4.92526	5.58637
C1orf21	5.62992	7.31213	5.93415	6.85788	6.07551	5.6553	3.50615	3.70829	6.40404	4.16514	3.98619	2.81637	3.00428	6.17742	2.42997	6.32706	5.21689	2.66743	3.21116	2.87321
C1orf216	6.83667	7.22489	7.06221	7.1078	6.99339	6.93931	7.58249	7.16477	7.30737	7.54755	7.94985	7.31335	6.8909	7.60893	7.01566	7.83336	7.19005	7.69582	7.51504	7.35218
C1orf27	7.29527	7.50335	7.03247	7.48192	7.24568	7.24009	7.21233	7.55986	6.87308	7.10312	7.18772	6.58607	6.22694	6.72797	7.39243	6.50005	5.961	6.77735	6.35807	6.82213
C1orf35	6.05623	6.17161	6.54341	6.02253	5.71513	5.72398	5.73209	6.25878	5.71024	6.32471	6.24459	6.09844	6.29397	5.91253	6.14431	6.41058	6.17549	5.89481	5.97409	5.93275
C1orf50	6.96938	7.01774	6.83151	6.21642	5.44789	6.40759	5.5128	5.85053	6.09225	6.02223	6.64317	6.44258	6.83786	6.91733	6.23535	6.47033	5.3898	5.90476	6.40529	6.27071
C1orf54	7.65863	8.59474	7.61224	7.18901	7.30812	8.136	7.2285	6.87112	7.34302	7.57306	9.39731	9.37273	8.636	9.14443	9.15215	9.29886	8.94206	9.15215	8.97645	8.72046
C1orf56	4.45554	5.1818	5.55994	4.74367	5.59281	5.37647	5.57187	5.87391	5.67837	4.84774	4.27171	4.18506	3.37938	4.67491	5.34221	5.42097	5.18538	4.94259	4.63308	4.14603
C1orf61	5.30354	6.14637	6.40589	6.36531	6.23692	6.17622	6.32959	6.31562	5.94369	5.98505	6.53221	6.49271	6.00713	5.63653	6.02097	6.21642	5.81062	5.82866	6.01339	6.72064
C1orf68	3.73236	4.90763	4.23589	5.48349	3.98774	4.29357	4.14629	4.73109	3.76468	3.89985	3.78457	4.6108	3.75175	3.45634	3.58385	3.59709	3.81426	3.89364	3.88189	4.14068
C1orf95	7.3031	7.1296	6.91775	6.16744	6.41419	7.33445	6.91587	6.87269	7.35259	6.75834	7.63377	6.64716	7.55087	6.649	6.57955	6.70768	6.43235	6.83485	7.31213	7.63022
C2	8.02482	8.1158	7.94399	8.04297	7.05655	7.12898	7.9219	6.31707	8.43107	8.066	9.09738	9.19856	8.99454	8.85796	8.74494	8.87691	9.22854	9.62233	8.94118	8.74389
C20orf195	2.03344	2.41659	3.12198	1.59164	4.15184	3.45797	3.60441	3.67275	3.43812	1.48137	1.59164	4.10643	4.33559	5.05415	4.90627	1.98071	2.13117	4.95886	4.22038	2.0631
C20orf24	9.11735	9.36783	8.76454	8.991	9.11139	9.0065	9.39963	8.73056	9.06838	9.91643	9.358	9.51313	9.56225	9.09179	9.15081	9.21086	9.33311	9.72434	9.27813	9.19595
C20orf27	5.17933	5.2751	4.57993	5.49315	5.25079	4.71009	5.80791	5.81446	5.91878	5.84183	4.81365	5.6682	5.10802	5.15456	5.25558	5.38644	5.98189	5.32773	4.91933	4.56737
C21orf2	4.73772	5.39638	4.8946	5.7341	5.87239	5.77701	5.92039	5.74159	5.76026	5.36957	5.34334	5.79658	5.66081	5.46097	5.45154	4.83391	6.27793	5.84468	5.28752	5.67801
C21orf33	7.85977	7.90165	8.06485	7.94647	7.08169	7.22749	7.56222	7.84688	7.54331	8.11197	7.99508	8.27677	8.24134	8.16719	7.95465	8.18313	7.73554	7.87722	8.59029	8.28059
C21orf59	7.35019	7.32186	7.39432	7.46301	7.58971	7.80494	7.57767	7.37253	7.59438	7.27577	6.84352	6.79188	7.60029	6.96173	7.04906	6.98269	6.59801	7.14626	7.32058	7.20467
C21orf62	4.40724	5.06617	5.23699	2.00485	4.35521	3.1852	4.34562	5.9382	4.35029	4.82988	5.1005	5.00449	2.6028	4.56221	5.30177	5.51835	4.25585	3.27544	5.58687	5.43389
C21orf91	5.1005	6.12617	5.40927	5.4388	6.52741	6.27241	6.62136	6.14859	5.86551	6.21321	5.14858	5.67501	5.15395	5.79062	5.84338	6.04705	5.12603	5.13529	5.43531	6.04944
C22orf24	6.54191	6.82226	6.76401	6.72913	7.21015	8.11452	7.49329	7.40024	7.24363	6.76688	6.80741	6.43428	6.92635	6.35729	6.45467	6.49083	7.56517	7.2527	6.96039	7.34156
C22orf29	2.94563	4.98402	3.00074	3.94648	3.45121	2.29259	3.36998	2.70205	4.84641	3.45393	5.42287	4.17357	3.15967	4.60057	4.66534	5.14927	2.91758	2.63445	3.32453	4.36043
C22orf31	4.3629	4.29718	3.31869	3.57181	4.43618	5.05182	3.84564	5.15302	3.93092	5.03655	3.05607	4.34342	4.98968	2.73774	5.40437	3.02917	5.4894	3.39275	4.80468	5.59281
C22orf46	3.78622	5.73286	5.23699	3.74402	4.37082	4.09865	4.70533	4.60282	4.88697	3.75963	5.29775	3.35339	4.96974	3.88289	5.68621	4.32401	4.5035	4.36188	3.69727	3.77333
C2CD2	7.13608	7.05067	6.78143	6.25459	7.63691	6.96662	6.67321	7.74701	7.0776	7.14247	7.3844	7.13608	7.73128	7.60563	6.72285	6.78367	6.30824	6.32937	7.18065	7.17392
C2CD2L	4.78212	4.98673	3.55158	4.92845	5.77567	3.81993	4.87081	4.68627	5.66231	6.14299	3.71564	5.05742	5.57758	5.1433	5.06733	3.56413	5.43552	5.59987	5.6094	3.59566
C2CD3	7.33294	6.86648	6.89404	6.95136	6.506	6.62266	6.55299	6.24541	6.58145	6.3537	7.07096	6.87631	7.2128	6.30428	6.51333	6.6109	6.43037	6.57435	6.71349	6.62191
C2CD5	7.32058	8.02974	8.17895	6.96254	5.96216	7.38011	6.70409	5.39411	7.20213	6.95679	7.36184	8.33823	7.31271	7.9974	7.72427	7.73839	7.342	7.34451	7.59707	7.01794
C2orf27A	3.78622	5.87539	5.09802	5.44993	5.2652	5.44993	5.5035	6.0174	5.85243	4.96631	4.45838	5.32964	6.21357	3.46779	4.55686	4.86844	4.35422	4.07384	5.36758	5.6551
C2orf42	7.15504	6.86472	7.04471	6.64777	6.31212	6.74893	6.78143	5.04579	6.21762	6.3563	7.43663	7.11491	7.5059	7.03471	7.19614	7.07024	6.68867	6.43657	7.199	7.11849
C2orf43	6.61523	6.21736	6.62791	6.34871	6.125	6.46291	6.66688	5.91237	6.52301	6.5722	6.42331	6.65152	5.82471	6.42154	6.70634	6.43428	6.33001	6.66078	6.5226	6.9104
C2orf44	5.56487	4.34503	5.80492	4.45838	4.30537	5.38018	3.72264	3.28129	5.71371	4.51287	5.63971	5.45698	5.62807	5.34221	5.61499	5.80171	4.25585	5.38615	4.60736	5.59883
C2orf47	7.34804	7.08356	6.87112	6.97852	6.68906	7.08148	6.47042	6.82919	7.15358	7.47874	6.76017	7.16163	7.55327	7.28632	8.02331	7.49496	7.06044	6.63041	7.14324	7.1879
C2orf49	6.15863	5.83465	6.08734	4.25474	5.76328	5.93128	5.82947	5.20544	6.19233	5.09604	5.19318	5.82607	6.07161	4.70331	6.01239	6.18685	5.3898	4.67767	3.62794	5.04646
C2orf54	5.47775	4.91215	3.84274	4.97227	5.82896	5.76343	5.91253	5.65581	4.832	5.61956	5.32171	4.0805	4.84851	5.54187	4.86054	4.53239	5.14735	5.13139	5.00606	5.36728
C2orf68	5.13437	5.58497	6.05411	5.38253	5.45138	5.56496	3.0687	4.23256	5.91053	3.04635	5.55121	5.98941	6.01364	5.98589	6.28322	5.67856	5.44589	5.40521	5.73224	5.48248
C2orf72	4.48638	4.22503	3.58258	4.10413	3.26203	3.45797	4.04287	4.45801	3.90101	4.38335	4.74504	3.1852	2.59039	3.8609	3.47856	3.82921	4.08698	3.25195	3.37567	4.72814
C2orf83	1.98397	3.70135	4.01478	4.65295	3.20331	5.36879	3.09137	2.94799	4.5909	2.60221	4.19587	4.30932	1.54405	4.45268	4.87374	3.27769	3.5962	3.51757	2.55355	3.61882
C3	10.2355	8.99921	10.8441	10.3285	10.2577	10.2003	10.4265	10.5755	9.71652	10.8794	9.75444	9.18509	8.82419	9.6563	9.27109	9.41516	9.7585	9.47906	9.81843	10.0563
C3AR1	10.7776	10.6507	8.89464	8.27417	8.17296	8.94735	7.76082	7.32545	8.8764	9.20443	8.24253	10.0055	10.1026	9.19343	10.302	10.1125	9.6492	10.1026	9.21506	8.93719
C3orf14	7.28991	7.557	7.48688	7.80444	6.7895	7.45983	7.7761	6.75379	6.8889	7.21992	7.55279	7.35277	7.76832	7.77924	7.40816	7.96247	6.83866	7.26922	7.17727	6.88445
C3orf18	4.98053	5.68376	4.77185	5.53872	4.60736	5.30665	5.49641	3.52974	5.21665	4.22756	5.93503	4.77317	4.15184	5.73645	5.76829	6.06427	5.89373	5.69941	5.72724	4.19296
C3orf27	2.64183	2.60976	2.48054	2.31898	2.20665	2.47159	2.22531	2.84038	2.34105	2.36111	2.16129	2.18752	2.41499	2.43655	2.97605	2.37905	2.5004	2.2803	2.32414	2.30012
C3orf36	1.80986	2.67755	3.83477	2.6341	1.76341	2.11265	3.45274	1.98358	1.87422	2.89046	3.55488	4.67718	2.47983	5.16896	4.74813	3.90765	2.17718	3.83477	3.32453	3.61117
C3orf52	3.07866	1.88892	3.90213	4.71268	4.18135	3.05693	3.15531	5.83395	1.66337	3.64257	2.38196	4.90912	1.87838	2.55509	2.50881	1.21894	2.22436	2.23414	3.51716	3.72593
C3orf62	7.82912	7.56102	7.9759	8.06928	7.27994	7.7951	7.65021	7.67622	7.85549	8.13029	8.11452	7.83523	7.59237	7.90961	7.64789	8.04919	7.48831	7.90731	7.78201	8.27606
C4A	9.12106	8.56241	9.87109	9.52582	8.41341	8.33131	9.26771	10.1378	8.68044	8.35852	10.2794	9.45252	10.2384	10.0943	10.0593	8.34812	10.4599	9.80304	10.6858	10.6234
C4BPA	3.30843	5.52248	5.95054	6.21577	5.53277	5.97756	6.68918	6.34244	5.13985	6.22468	6.47024	5.68893	4.40906	6.28501	5.87966	5.70472	5.62004	5.18668	6.2264	6.02297
C4BPB	3.6167	3.09321	3.19634	2.61408	2.43109	2.36882	3.0687	3.2615	1.93227	3.48597	2.106	3.3791	3.41497	1.652	3.38467	2.15282	2.36111	1.82077	3.13785	3.36362
C4orf19	4.45029	5.23723	4.91726	5.08033	5.62194	5.78387	5.67818	5.9469	5.39864	4.85814	5.50769	4.88675	4.58093	4.17334	5.36354	5.66833	5.85266	5.59863	5.1213	5.58637
C4orf27	8.19031	7.34064	7.3369	8.16542	7.46814	8.00791	7.55136	7.51529	7.81003	7.57207	8.4178	7.87044	8.43328	8.23259	8.03581	8.49424	7.83171	7.68669	7.98775	7.40581
C4orf29	3.59312	5.72325	4.42873	4.72007	5.83824	5.43932	5.82947	4.33479	5.41309	6.18994	5.52325	4.85747	5.3479	5.26275	5.35331	5.25484	5.43025	5.17933	5.09565	6.19541
C4orf46	11.2653	11.2864	11.1684	10.9345	10.4918	11.2571	10.4756	10.564	10.5127	11.1365	11.5883	11.1684	11.599	11.4622	10.7621	11.2807	11.0203	10.8178	11.3504	11.2807
C4orf6	5.43978	5.63108	4.52316	4.91942	5.1213	4.36316	4.38559	4.99416	4.38861	5.20818	4.87811	3.67325	4.76465	4.6982	4.27517	4.88613	5.10367	5.2026	4.79208	5.28978
C5	4.81711	5.82212	6.57793	5.49315	3.70096	5.96296	5.21445	6.18055	5.79078	5.37584	6.02297	5.96321	5.01788	4.52432	5.79341	5.23218	6.0525	5.57208	5.92482	6.44803
C5AR1	8.65697	8.66679	8.28128	9.72434	7.61507	8.14486	7.6086	7.63691	8.921	7.52157	7.70113	7.8295	7.15881	7.03696	7.41897	8.13543	8.47332	8.80264	7.26544	8.18424
C5AR2	4.40724	5.26773	2.81335	5.55556	3.30583	3.3427	3.41748	3.5592	3.49113	3.06007	2.97649	2.85406	4.77041	3.63523	2.83955	4.60677	3.46871	3.15531	1.42736	2.83009
C5orf15	9.46432	8.72849	8.5867	9.04687	8.83996	9.21675	8.58243	8.8822	8.97286	8.92798	9.40733	9.20741	9.3944	9.34168	9.15948	9.15674	9.23758	9.25969	9.42862	9.3944
C5orf22	7.70642	7.17673	6.57793	7.04317	7.06241	7.56405	6.88081	6.79473	7.21103	6.67238	7.08169	7.16593	7.24545	6.88711	7.00503	6.99829	7.3183	7.14626	7.03003	6.3022
C5orf28	5.78768	5.11352	5.25749	6.11013	5.97146	6.4484	6.05278	5.61055	6.14431	5.42152	5.19887	5.48113	5.84802	5.05802	5.86789	5.72778	5.89597	5.44848	5.36398	4.64443
C5orf30	6.29048	5.60245	5.73562	5.63284	5.36222	5.57401	2.84702	5.75311	5.18742	5.68307	5.54512	5.48905	5.6572	6.17742	6.26063	6.07216	5.45181	5.59672	6.38353	6.6396
C5orf42	3.19946	5.18838	2.33107	2.54091	3.26203	3.68537	3.05568	2.44098	4.73551	2.8272	4.78643	2.51911	5.59672	1.69651	2.59997	5.05521	3.45165	3.13342	4.03801	3.70096
C5orf45	6.54001	5.81491	6.44059	5.87484	3.75963	3.51575	3.90497	4.22803	4.36249	4.00383	5.91269	6.42742	6.72495	6.08567	6.27926	5.34578	6.01636	3.99064	5.57378	5.85917
C5orf66	6.5335	6.68561	6.47188	6.40184	6.67059	6.99981	7.17033	7.47091	6.12399	6.89224	7.32682	6.83714	6.90146	6.38207	6.74178	7.03778	6.61999	6.29568	6.53448	7.21775
C6	8.04001	7.556	8.58482	8.4043	8.07465	8.46723	7.2686	7.1292	7.17077	8.34286	6.23102	6.98381	7.41602	7.56683	7.88148	7.90429	7.27825	6.97404	6.78143	7.59925
C6orf10	1.94413	2.2803	3.82399	2.95788	2.47037	2.4375	2.54304	4.37225	2.30501	4.48294	2.25614	2.94769	1.91131	4.24437	3.5901	2.1847	2.39249	3.21772	2.15707	3.3015
C6orf106	6.92044	6.73911	6.29719	5.99478	6.20292	5.11756	5.39443	5.89055	6.07476	6.03453	5.79811	6.41041	7.13733	5.77835	6.18555	6.91005	5.94672	5.70092	5.8804	6.21946
C6orf120	6.78813	6.66632	6.95415	7.0603	6.94163	7.20281	6.62385	5.87747	6.87992	6.313	6.74893	7.30275	7.08379	7.13124	7.33424	7.00848	7.23796	7.12669	6.99569	6.76111
C6orf123	4.45554	3.2011	4.79445	5.57862	4.23828	3.27544	4.26388	5.95088	4.16975	5.5359	4.87811	3.06578	4.70794	3.03732	5.49721	3.43417	6.02383	4.99042	5.41483	5.6952
C6orf15	3.91111	3.92558	4.02539	3.73149	4.44599	4.42437	4.96076	4.79911	4.20448	4.01922	3.02644	3.93366	2.62383	2.81637	3.68537	4.12364	3.19644	3.61925	4.11427	4.3125
C6orf211	7.56153	6.67966	6.17161	5.97146	5.4873	6.90639	5.75974	4.76131	6.51937	5.55745	6.42995	7.07724	7.09429	6.60334	7.42826	6.65436	6.86225	7.39702	6.94354	5.84142
C6orf25	5.05597	4.80252	1.73028	4.2226	4.57471	4.13976	4.37125	3.2615	4.53951	4.72796	3.05607	4.95633	4.96134	4.78432	4.01387	4.52058	5.15702	4.9687	4.70966	5.03878
C6orf47	6.01574	6.13743	6.99051	7.0796	6.31422	7.28434	7.05361	7.35824	6.68232	6.59006	6.05186	7.05169	6.44644	6.41509	6.97208	6.57294	7.04301	6.54431	6.33789	7.45053
C6orf48	10.9186	10.2062	10.0908	9.45464	9.43372	8.71676	9.60198	9.08683	9.1921	9.29149	10.2384	9.84322	10.8267	10.1125	9.69832	10.671	9.70949	9.39731	9.66149	9.80031
C6orf62	7.88743	7.77781	7.40294	7.69326	7.49218	8.09453	6.87689	6.83137	7.54519	6.78029	7.90165	7.65812	7.9219	7.53654	7.83756	7.54072	7.59638	7.58075	7.39293	7.71208
C7	9.56822	8.27482	9.70319	10.1125	8.19729	10.2154	8.81748	9.58933	9.2383	8.41441	7.05245	9.49526	9.31445	8.19635	10.3439	7.27514	9.62571	9.56489	9.80304	8.95243
C7orf25	4.65445	4.87153	5.9857	4.59025	3.7561	4.75011	4.15367	3.30105	4.85188	4.54619	5.11669	5.6819	5.40126	5.25402	5.46269	4.70161	5.0648	5.33473	5.57032	4.95925
C7orf26	6.53079	6.67896	6.21145	6.4935	7.11054	5.99553	6.2999	6.39177	6.7895	6.25702	6.21085	6.476	6.52635	6.45467	6.55422	6.15968	7.06317	6.6946	6.53819	5.61397
C7orf43	2.92171	4.46229	3.12198	5.67545	5.45138	5.64775	4.88769	5.9553	5.92826	3.59151	4.3711	4.34903	3.39123	4.05732	4.56789	4.26015	6.49248	5.6224	4.86253	5.40324
C7orf49	8.46675	7.71319	7.61104	7.88653	7.48328	7.44156	7.77514	7.2599	7.78033	7.81863	7.64746	7.38046	8.2731	7.6292	7.74453	7.40503	7.78008	7.96772	7.61819	7.71545
C7orf55-LUC7L2	8.25111	8.3051	8.00294	8.04569	8.51182	8.40379	7.78146	8.1367	8.09425	8.05027	7.70788	7.60469	8.15358	7.31592	7.55056	7.52927	7.86951	7.82145	7.83336	7.82654
C7orf63	4.71481	5.30539	5.54248	5.67545	7.25034	4.70631	7.76527	6.60266	4.61124	2.87337	3.8606	4.80901	3.77306	5.44767	6.3068	3.91738	5.82742	4.36188	5.00116	3.94843
C7orf69	2.613	2.20443	2.30063	3.15456	3.03539	3.24914	2.90033	3.97678	3.18413	1.81645	2.52165	2.3993	2.45788	1.96655	2.05318	2.08442	2.80677	3.51757	1.89371	3.06578
C8A	3.01027	3.31957	2.19083	3.51902	3.28116	3.55688	2.36385	3.72844	3.18413	3.40468	3.43686	3.06578	2.73711	4.21516	2.70928	3.44751	3.19644	3.06505	3.03681	2.98958
C8B	5.23808	6.11646	6.40695	6.2067	4.47502	4.93858	4.92322	4.82904	5.66533	5.68429	6.01688	4.62171	5.44487	5.10103	5.48651	5.48113	4.7066	5.54597	5.95088	5.80065
C8G	2.4444	2.2803	1.41684	2.31898	1.70405	1.56225	1.75469	2.05214	1.6154	2.25934	1.37703	1.50888	1.54405	1.652	1.44946	1.94296	2.0528	1.93153	1.15526	1.40971
C8orf17	4.44248	5.2751	5.53508	4.93932	4.85266	2.78571	4.84235	3.34859	4.53951	4.72796	4.07384	4.77317	4.819	4.82988	4.143	5.00179	5.09013	4.42542	4.63308	4.33417
C8orf33	7.54305	7.2128	7.38253	7.14952	7.6627	6.69736	6.80651	6.86144	6.57606	7.19395	7.16975	6.9754	7.06991	7.41114	7.41026	7.99853	7.1716	6.87718	7.09729	7.76574
C8orf4	6.07597	5.09956	5.42471	5.96812	6.80706	7.20798	7.6751	6.49225	5.44811	4.73126	5.61809	4.75383	4.87323	4.32361	4.4718	2.33951	4.11758	4.36188	5.3767	4.17378
C8orf44	4.68296	5.13736	4.77185	3.938	2.81201	2.9827	1.95016	4.18954	4.2579	4.42926	4.983	5.20113	4.24178	4.34451	4.78608	4.22756	4.25585	4.29858	5.22417	5.14833
C8orf44-SGK3	6.77442	6.65863	5.77788	5.90795	5.60537	5.27387	5.62405	4.62029	6.58044	5.41714	5.76658	7.01118	6.70042	6.07884	6.70042	6.16105	6.62325	7.30945	6.23582	5.40039
C8orf60	6.83963	6.75476	7.06304	7.59788	7.0416	7.07357	7.38809	7.55071	7.44929	7.66004	7.48084	7.10622	6.92635	6.90404	6.53221	6.78538	7.24727	7.1076	7.03542	7.40191
C9	3.43617	1.15526	1.41684	1.43048	1.48794	2.29259	2.28592	2.24211	2.92235	3.92323	3.00984	3.43311	1.17239	1.42873	3.5901	2.6215	2.78152	2.2803	3.27901	3.12401
C9orf114	6.03404	6.1891	5.22389	5.36709	5.19186	5.25294	5.98131	5.70503	5.75662	5.75567	6.42457	6.06289	6.16144	5.76638	5.32947	5.23644	5.53014	4.24234	5.1288	5.61601
C9orf116	4.10189	4.27265	4.48638	4.27225	4.53623	4.42926	4.91081	5.06196	4.8264	3.99107	5.25861	3.52974	4.17603	4.35776	4.58444	5.0966	4.73939	4.97617	4.20619	4.44771
C9orf156	5.77701	5.86635	5.44336	5.64775	5.48284	5.94245	5.13762	5.26628	5.66336	5.45515	5.61431	5.75408	6.17405	5.30059	5.10634	5.72153	5.59843	5.61809	5.68049	5.45374
C9orf16	6.74254	7.09097	6.78619	7.15373	7.38351	6.91402	7.66651	7.76726	7.48635	7.63309	7.57256	7.22731	7.75692	7.20575	7.23271	7.1964	8.23188	8.00294	7.85306	7.59132
C9orf3	7.64908	7.18681	7.68807	6.76634	7.29212	8.05094	6.49549	7.83461	7.49313	6.90448	7.77732	7.3478	7.8295	8.24624	7.42002	7.70749	7.83282	7.35989	7.46832	7.76653
C9orf38	4.96836	4.74813	4.07222	3.98089	5.1708	5.08774	3.24958	5.45889	4.5842	4.79615	5.66231	5.31801	3.75175	4.20676	4.28988	4.985	4.75894	3.01696	4.41762	4.99825
C9orf40	5.14976	4.67445	4.77802	4.53239	4.4145	5.06871	5.34711	2.96196	4.85885	4.38676	3.90413	4.96836	4.50394	4.66534	4.96685	4.77364	4.87952	5.05159	4.47927	4.17378
C9orf53	3.67434	3.12814	3.10607	2.20262	2.27432	3.24914	2.4444	2.75544	2.13194	2.33951	1.9907	2.54217	2.6028	3.47965	4.97919	1.88643	2.87365	2.75286	1.98285	3.66359
C9orf78	7.25607	7.2599	6.64514	7.36081	7.61627	7.57556	7.41832	6.50883	7.02795	6.93849	6.93111	6.8987	6.99284	6.33631	7.19614	7.0416	6.66899	7.51482	6.65227	6.77554
C9orf9	5.56312	5.67938	6.50498	6.17988	6.0637	6.55265	6.64927	6.90065	6.56599	6.02563	6.29729	5.3588	6.34472	6.1891	6.35567	5.82974	5.82156	5.96628	5.90117	6.32214
C9orf91	6.38705	5.89536	5.61869	6.0935	5.74068	6.17531	6.11318	5.9028	5.71741	6.05466	5.95286	5.8877	6.07461	5.33413	5.87712	5.28862	5.74501	5.98984	5.95286	6.02954
CA1	5.3428	5.57401	5.25205	5.71591	6.22911	5.97172	6.23002	6.15553	6.14431	6.59709	5.80043	5.90922	5.67265	5.52892	5.90584	5.77281	5.7641	5.9575	5.90814	6.41542
CA10	2.58073	3.65143	2.33107	1.64707	2.27432	2.36882	2.25404	1.5518	1.81856	3.54482	2.82558	3.93366	1.54405	2.12163	0.76861	1.6458	2.08839	1.87737	1.98285	1.85269
CA11	5.94004	6.8304	6.25436	5.11863	6.23355	5.97756	6.03707	6.49512	6.71495	6.5406	6.20116	6.12035	6.16144	6.48526	6.16984	6.52645	6.31102	6.18756	6.65804	6.50353
CA12	7.08429	6.93646	6.69799	7.55303	7.81112	6.70188	9.09738	8.32119	7.27958	7.66651	6.52805	6.75735	6.66866	7.27557	6.63143	7.08121	7.00521	7.23255	6.70258	6.89795
CA14	5.99508	6.42189	6.81423	6.7244	6.84823	6.09197	7.20883	7.22489	5.84669	6.9184	5.93857	6.29519	6.63656	6.53366	5.97822	6.71514	6.31102	6.68707	6.77686	7.08492
CA2	5.26805	2.9592	5.1817	4.46794	2.56702	3.4816	4.95285	2.14862	2.56807	3.47363	4.84503	5.66533	2.86487	5.29834	4.04359	5.19887	5.31596	6.10389	4.16444	1.95536
CA3	3.09331	1.22726	3.62091	3.63882	1.01428	0.789209	3.64523	3.01221	1.76891	2.01563	0.516845	2.65552	2.53231	4.09865	1.22726	3.83706	4.06496	3.03957	1.2426	2.95248
CA4	4.91395	5.21367	5.46629	5.62302	5.58321	5.21946	5.40907	5.29906	5.5506	5.77812	5.14238	4.86158	4.80351	4.63391	4.8418	4.70331	5.39376	5.2026	5.14911	5.22361
CA5A	5.28389	5.44409	3.49113	3.68325	5.28895	3.71975	5.57995	3.91435	5.1139	3.83368	5.28472	5.76638	4.71586	5.20068	2.76704	4.16397	4.94659	5.401	4.81172	5.51501
CA5B	4.97417	5.1818	5.10802	4.01315	3.74123	4.53239	3.74748	4.29015	3.53611	4.51668	4.89325	5.21218	5.25728	6.24459	4.48477	6.02877	3.68472	3.75391	4.50986	5.15614
CA5BP1	3.11275	4.91215	2.53298	6.07597	3.20331	3.27544	3.43466	4.65035	3.38597	4.0406	4.15057	3.24822	3.14456	3.63523	5.89217	6.15212	3.43652	3.69377	3.33255	3.48977
CA6	3.30843	4.4859	3.64737	4.7503	4.39768	4.51467	3.86891	4.548	4.35029	3.73067	3.81662	4.59503	5.42955	4.91726	3.47856	3.78543	4.20205	4.55288	3.86172	6.43444
CA7	6.55282	6.53934	6.84934	5.70954	5.50866	6.76496	7.32428	7.13885	6.57606	7.00388	6.37615	7.44494	6.60223	6.21736	6.73434	6.61884	6.62325	6.69852	6.79768	7.32908
CA8	2.67153	3.09321	4.5381	3.23356	4.80293	2.59564	5.71566	5.36957	3.10843	5.51667	4.471	2.70663	3.81702	3.68297	4.48857	4.43475	3.40755	2.58026	4.16444	4.96576
CA9	5.0491	5.61023	4.74765	4.44024	5.97512	5.76343	6.09709	5.80088	5.33017	5.68656	4.88321	5.10945	5.21485	3.85552	5.54978	5.432	4.87424	5.2841	5.09565	6.08612
CAAP1	7.21015	6.78531	6.25436	6.58967	7.22489	6.94337	6.70224	6.05278	6.98405	6.49403	6.31069	6.93111	7.47422	6.57881	6.63	6.97645	6.94175	7.26179	6.93028	6.33541
CAB39	9.35872	9.32707	9.6492	9.20836	8.58243	8.66546	7.76778	7.50615	8.53579	8.51257	8.74774	9.14443	9.13027	9.16103	9.50635	9.34665	9.09179	8.92918	8.83396	8.27913
CAB39L	5.8258	5.61767	5.83447	3.20297	2.76533	3.24914	2.95151	2.55036	3.52708	1.87013	2.16129	4.74959	5.33511	4.97091	4.86054	6.03624	3.86475	2.66743	2.38196	2.14976
CABIN1	5.71336	7.03087	7.05636	7.13949	7.37504	6.92601	7.52608	7.78058	7.58636	7.52927	7.55191	7.13885	6.85062	7.20397	6.63426	7.0416	7.80978	7.57486	7.55368	7.15725
CABP1	2.77612	2.52527	3.28637	2.86738	2.36599	2.16923	2.75937	3.61611	2.9847	2.30501	2.48019	2.3993	3.06734	2.52551	3.03523	2.63273	2.78903	2.82631	2.51795	1.99149
CABP2	2.03344	3.59709	1.59398	2.09663	2.64816	1.96655	3.27083	2.35766	2.47911	1.95221	1.88643	2.30799	4.05104	2.50179	1.32476	2.68105	2.57149	2.12972	1.58355	1.89371
CABP5	3.38856	3.48897	3.957	3.07367	4.45909	3.57421	4.68101	3.75569	3.28406	4.16514	3.36077	2.83562	3.52348	3.82035	3.54045	3.58888	3.62061	3.53549	3.78929	4.14603
CABYR	6.07387	5.63839	6.35987	5.90795	5.87004	6.11987	5.6349	6.62915	5.31745	6.0525	6.37	5.72298	5.61112	5.63198	5.33349	6.39911	5.59972	5.77888	5.48079	6.14114
CACFD1	6.75125	6.31177	6.83646	7.26027	7.0029	6.83824	6.18589	7.01637	6.53395	6.66215	7.40794	7.08869	6.92174	6.84144	7.09888	5.68376	7.3683	7.00243	7.05043	6.95832
CACNA1A	5.49927	4.66456	5.39722	4.58211	5.23332	4.91437	5.21445	5.50255	5.46374	4.79714	4.97949	4.67718	4.73163	4.6928	5.02159	5.41417	5.29126	4.93401	4.69957	4.49158
CACNA1B	2.29475	2.41659	2.33107	2.05382	1.99531	1.78356	2.11896	2.05214	2.02235	2.05148	1.95536	2.07679	2.28074	2.18175	2.05318	1.88643	2.36111	1.87737	2.0273	2.106
CACNA1C	5.00319	3.00984	2.40375	3.15456	4.5311	4.29858	4.22888	3.77446	4.19094	3.46072	4.39233	3.19601	2.81135	3.92167	4.17398	3.63977	3.40755	4.70582	4.15588	3.71272
CACNA1D	4.46133	5.29235	4.29832	4.48313	4.3883	4.16329	5.03692	4.99151	4.74394	4.29927	5.55614	4.56895	5.48079	5.3025	5.63736	5.42603	3.98659	4.93401	4.67425	4.96099
CACNA1E	3.99926	4.91215	2.48054	3.0565	2.86738	3.13592	3.36998	3.0728	3.54317	2.36111	3.32241	3.14516	2.43797	4.6928	2.28592	3.13785	2.82742	2.9095	2.95005	2.55201
CACNA1F	3.46311	3.55292	3.53177	3.37067	4.15184	3.92849	5.48512	3.91435	4.01646	3.7954	3.5687	3.54757	3.89307	3.81178	5.32947	2.98862	3.93469	3.85212	3.26828	3.46252
CACNA1G	2.95582	2.87446	3.61611	3.94088	4.39995	4.24747	3.83796	3.99107	4.28988	3.08405	3.32816	3.75963	2.91046	3.7736	3.89555	2.79602	4.19389	4.25474	3.86841	3.59641
CACNA1H	3.38856	3.11792	3.38923	3.27314	4.05546	3.4816	4.46178	4.37949	4.1528	3.38542	3.19184	3.15581	3.04943	3.19702	3.35002	3.13785	3.96493	4.08028	3.51716	3.36362
CACNA1I	5.59451	5.38073	4.45069	5.35173	5.59093	5.63537	5.79134	5.14356	5.12846	5.26599	5.17347	5.1564	5.48284	5.41201	5.22361	5.50107	5.10367	5.42234	5.61669	4.76847
CACNA1S	5.61721	4.72188	5.77634	5.63584	6.38828	5.38789	5.54187	5.1381	5.8918	5.59357	5.38507	2.65552	5.01215	5.40152	3.52465	5.74638	6.15572	5.74818	5.00606	4.98728
CACNA2D1	5.50432	3.40538	3.4702	5.35925	5.113	4.90509	5.78884	5.86476	4.67934	4.90627	5.69541	5.80295	5.24148	6.17071	6.5601	5.61623	4.67873	5.26493	5.83447	5.89978
CACNA2D2	1.70247	3.92558	5.98431	1.81856	5.56443	5.23499	5.18489	5.7741	4.85885	5.22582	5.90379	5.62117	5.03086	1.88801	5.48303	5.35029	4.90605	5.33935	5.44589	5.70685
CACNA2D3	4.48184	2.106	2.35622	4.00458	2.73913	3.3015	2.80008	1.92224	2.1847	2.94996	3.23554	3.30042	5.14944	2.93497	3.79229	2.96682	3.71102	3.13342	4.38939	3.34545
CACNB1	5.35553	5.22006	6.53395	6.06664	5.71062	5.76343	5.86242	6.24337	5.83726	5.67099	5.83247	5.97471	5.84647	5.49995	5.85372	5.70631	5.70986	5.94071	5.89781	5.75801
CACNB2	5.29775	4.89288	5.19811	4.38361	4.26178	4.81186	4.22503	4.63743	4.19712	4.91437	4.80252	4.77317	5.0002	4.28257	5.31321	3.34408	4.47963	4.97617	4.2658	4.61539
CACNB3	5.11998	6.17465	6.07027	6.27321	5.7714	4.93858	5.91943	5.36758	6.15572	6.28461	6.12248	5.22171	5.37694	6.41661	5.57704	6.49613	4.98998	4.77103	6.1425	6.02399
CACNB4	5.24389	2.9827	4.71908	3.24678	2.98621	3.77023	4.39849	3.57858	3.60188	3.52465	3.37859	3.97437	2.57448	5.24202	4.88738	4.40578	2.87365	3.1797	2.79848	4.47611
CACNG1	2.55781	3.47965	1.7843	3.67014	2.83674	2.40375	4.09498	2.84038	3.01027	3.73822	1.85839	2.62925	3.40248	2.68288	2.6613	2.94996	3.30895	2.87446	2.6965	3.52547
CACNG2	3.52852	2.04687	3.63689	2.31898	4.58998	3.8832	4.10777	4.03557	4.69345	3.63404	3.71102	4.89997	5.10802	4.14844	4.86054	3.82921	3.8188	4.10733	4.50986	4.02627
CACNG3	2.85287	2.58349	2.55164	2.95788	2.98621	3.83024	3.09137	3.80673	3.30583	2.36111	3.56235	2.4966	2.96711	3.16807	3.4396	2.83979	3.2575	2.84702	2.64608	2.26496
CACNG4	6.66452	5.9359	7.57281	5.96988	7.48879	7.12229	7.77684	7.94487	7.07024	7.4794	5.84417	7.45966	7.28245	6.9822	7.41026	7.21113	7.42223	7.49297	7.28556	6.3479
CACNG5	3.48014	2.87446	2.92571	5.76306	3.08895	3.05693	2.57408	3.15531	3.20612	3.15527	4.55288	3.77115	2.91817	5.77216	4.24064	3.12335	2.57149	2.84702	2.81737	2.85315
CACTIN	6.08988	6.90245	6.41419	7.05361	7.15665	6.42265	7.20281	6.86917	6.88097	6.82891	6.77658	6.20992	6.67744	6.2515	6.27544	6.47989	6.62164	6.67446	6.55658	6.42218
CACYBP	7.74296	7.20137	7.13263	7.20467	6.78221	7.56153	7.21834	7.00109	7.10856	7.43714	7.42923	7.40928	8.00892	7.49297	7.39514	7.54863	7.24116	7.69832	7.38992	7.32473
CAD	5.4322	6.28704	6.72838	6.62425	6.53143	5.70608	7.14509	6.75106	6.36599	6.50754	6.77524	6.39554	6.45405	6.71173	6.54545	6.63188	6.94657	6.45325	6.25641	6.15605
CADM1	6.26183	6.31772	6.56083	6.16408	6.96682	6.46077	7.35089	7.52777	6.48774	7.32821	8.53203	7.47874	6.03295	8.08356	7.72174	7.77559	7.4982	7.02875	7.00786	6.60819
CADM3	5.41483	5.66942	5.91284	5.70199	5.90476	5.81785	6.27596	5.61869	5.81606	5.74947	5.47014	4.49808	4.89081	6.20006	4.91923	6.24907	6.2095	5.48697	6.13519	6.35053
CADM3-AS1	2.47517	2.31153	2.90603	2.81737	2.89639	3.32136	3.36998	3.20942	3.06408	2.74724	2.71704	2.75631	3.27858	3.66741	2.85709	2.72109	3.19644	3.60787	2.32414	2.47911
CADM4	3.75726	2.22255	3.53764	3.20297	2.85259	3.58564	2.78649	3.82854	3.63054	2.99179	2.84926	2.2874	2.58916	1.69651	2.8932	3.05461	2.67639	2.52967	2.48019	2.75741
CADPS	4.26043	5.30539	3.35222	4.64404	5.24239	5.79733	5.23251	4.71268	4.2579	5.01806	4.36155	4.26546	4.02265	1.37703	4.81535	4.31562	5.07536	5.22958	5.30665	5.18888
CADPS2	7.81547	7.5405	7.67356	7.25463	7.5305	7.86977	7.64925	7.51244	7.82845	7.55986	8.16689	7.55163	7.70477	7.57924	7.53637	7.36473	7.60004	7.59965	7.53835	7.63714
CALB1	4.006	4.61036	3.91037	3.51902	4.37082	3.50384	4.51779	3.41904	3.96811	4.18094	4.67027	4.10945	4.80865	4.4472	3.7045	3.93433	2.93719	4.50874	3.81214	3.92804
CALB2	4.43142	4.25426	4.57325	5.69423	6.4204	6.52523	5.96711	7.17435	5.98057	6.68255	6.03519	5.54497	6.42534	6.4624	5.70608	7.11069	6.91669	5.83535	6.20021	6.26569
CALCA	3.9445	3.73409	3.85164	4.86398	4.65319	4.71169	4.07177	5.82471	3.75726	4.58053	4.99755	3.36439	3.59533	4.16692	3.99021	3.98377	4.86098	4.18543	3.61311	4.33765
CALCB	3.07866	4.18045	2.27488	2.26358	3.11126	4.78539	2.71755	4.39849	2.08089	4.56895	4.91097	4.6108	5.03554	4.78432	4.94834	5.01788	2.36111	3.51757	4.60736	4.46735
CALCOCO1	8.10366	9.25969	9.14752	8.31483	9.06417	8.39373	8.44357	8.82155	9.243	8.67606	8.37273	8.46881	7.96176	8.12865	8.71246	8.45158	9.05681	8.90657	8.48099	9.01668
CALCOCO2	8.48369	9.73624	9.73057	9.25765	9.61342	9.98351	9.26616	8.87852	9.69056	9.5909	8.9021	8.5492	7.8217	8.75876	8.24314	9.11055	9.17093	9.32225	9.31445	9.10121
CALCR	4.0805	5.20182	4.7434	3.98089	4.58244	5.56312	5.24811	4.86885	4.77185	4.75777	5.58652	4.44981	5.07137	4.47927	4.59591	5.00748	5.08204	4.89081	5.08747	5.27838
CALCRL	7.57924	9.18509	8.50558	7.62529	7.52562	8.22082	7.62344	5.60419	7.96663	8.36694	7.3912	7.58406	5.4128	7.89444	7.16661	7.99461	7.55347	6.16589	7.94487	7.62815
CALD1	8.13567	8.59258	8.86592	8.59348	8.12828	8.57223	8.11059	8.25836	8.375	8.12405	8.83475	8.4506	8.7959	8.66079	8.59112	8.49904	8.30473	7.94487	8.3643	8.75425
CALHM2	8.48136	8.43049	8.83697	8.08187	8.58963	8.34557	8.28128	8.69037	8.64278	8.5193	8.655	8.67237	9.12877	8.85796	8.68915	9.14443	8.7344	8.80729	8.93719	8.69686
CALM1	9.31819	9.23165	9.81364	9.43853	9.1714	9.89171	9.29886	9.51024	9.46608	9.72208	9.86661	9.94982	9.75444	10.1429	9.94447	10.0848	9.71559	9.66149	9.97973	9.97741
CALML3	5.00116	4.40473	5.75477	4.85128	4.67718	4.16805	3.68472	4.08616	4.46667	4.89636	5.3072	4.3343	4.69313	3.93842	4.83299	5.5032	4.3714	3.9655	4.77599	4.01523
CALML4	4.72491	3.66971	4.30066	4.19694	4.38284	5.52139	3.98029	3.45414	5.18742	3.6071	5.5842	6.36475	7.4666	6.26995	6.457	6.79517	5.4773	6.69399	6.17897	5.50313
CALML5	3.01027	2.55126	3.15147	4.54664	4.40552	4.25006	4.45476	3.7643	2.82742	3.67158	2.59997	2.56267	2.68034	3.38075	2.47911	2.6613	4.19658	3.39275	2.45662	2.81501
CALR	8.383	8.29268	8.00739	8.66131	9.05884	7.90927	9.55229	9.54203	9.05557	8.7057	9.07226	8.92671	8.49663	8.56145	8.72532	9.20236	9.6944	9.67387	8.72625	9.11957
CALU	7.83713	7.97235	8.06132	8.48319	8.35476	8.00491	8.53825	8.06334	8.31913	8.37784	8.66182	8.80468	7.07518	8.69865	8.5222	8.82652	8.85972	8.61221	8.47171	8.10931
CALY	4.05546	3.09321	3.92588	3.01869	2.86738	2.32743	3.22991	3.20942	1.81856	1.98212	2.08148	4.30932	4.15782	2.81637	2.62317	2.83979	1.87636	1.98285	2.06028	2.08577
CAMK1	5.84142	6.35785	6.04705	6.34458	6.89795	6.26851	6.94379	6.89041	6.80186	7.01833	6.53221	6.53429	6.1761	6.06427	6.34914	6.36072	7.22387	6.77889	6.33449	6.90825
CAMK1D	3.99926	5.92813	6.14965	5.64519	5.32064	4.55405	5.2535	5.83943	4.05502	3.57235	6.06679	5.97565	5.71495	4.57623	4.4718	4.37225	2.41555	5.83535	5.33846	5.85011
CAMK1G	5.27351	5.14789	5.37016	5.03273	5.59004	4.97856	4.95074	5.51743	4.98053	5.60771	4.87446	5.17632	5.19235	4.99208	4.88579	4.84606	5.3251	5.25588	5.43531	5.41741
CAMK2A	3.87666	2.75064	4.47611	3.83238	5.14833	4.73663	4.3648	5.48626	3.34767	4.24017	4.08173	3.82153	4.19132	3.87965	4.53329	4.91081	4.75894	5.1544	4.7739	3.92804
CAMK2B	5.1781	5.35857	5.35904	4.898	5.69026	5.19678	5.65125	5.68695	5.3853	5.72134	5.16996	5.60879	5.15702	5.50966	5.20697	5.6745	5.47055	5.54347	5.47805	5.78508
CAMK2G	6.63426	6.26679	6.31177	6.33449	6.54582	6.51096	6.26975	6.53466	6.39169	6.8408	6.97803	6.97096	6.77463	6.75583	6.42635	6.72211	6.63687	6.7075	6.69482	6.78798
CAMK2N1	6.80358	8.13029	8.06009	8.04061	8.54428	8.38826	8.0993	8.24953	8.4737	7.5438	8.23011	6.27321	5.90042	8.38826	6.9115	8.36271	6.68302	6.43926	7.16178	7.24473
CAMK4	3.09331	4.32529	4.72663	5.42501	4.50931	4.6547	2.92984	4.65706	4.60677	5.35553	5.53014	2.36954	4.99472	4.82988	3.01298	5.03028	5.37403	4.61484	4.60736	5.65236
CAMKK2	6.89232	7.24486	7.35574	7.68724	7.28326	6.96955	7.09516	7.63528	7.70516	7.89351	8.53124	7.84291	7.48393	7.43061	7.85877	7.53654	6.81298	6.87324	7.59613	8.17157
CAMKMT	5.86958	5.44409	6.47881	5.85083	3.65079	5.48549	5.09688	5.58668	5.60113	6.07649	5.23452	5.41865	5.76095	4.51806	5.15671	5.56353	4.73215	5.89799	5.86266	5.31834
CAMKV	6.33001	5.49798	6.3429	6.53574	5.215	6.10171	6.07262	7.22894	6.36162	6.55334	6.54241	5.91445	5.19235	6.70042	6.27256	6.4013	6.43761	6.47239	5.98953	7.57031
CAMLG	8.96973	8.91518	9.3401	8.62458	8.97988	9.69832	8.2329	9.01388	9.12654	8.77473	9.30388	8.37102	9.15464	8.79466	8.48794	8.63853	8.20926	8.13135	8.41984	8.63743
CAMP	3.79731	3.69416	3.06255	3.58431	3.26203	3.1852	3.68472	3.69727	4.54573	3.97958	2.34184	3.47897	3.82721	2.68288	2.93577	4.14629	3.8188	3.55202	3.63564	3.66783
CAMSAP1	6.01011	5.82775	5.84363	5.64891	5.80921	6.12418	5.3833	5.23183	5.84241	5.43905	6.24683	5.94617	6.32167	6.26043	6.01447	6.36861	5.95054	6.15196	5.92196	6.11079
CAMSAP2	6.98269	8.06688	7.47469	7.60978	6.97225	7.08429	6.97158	7.3645	6.94588	6.94449	7.43471	7.08404	6.66293	7.62302	7.09029	7.91012	7.19143	6.65414	7.22535	6.80559
CAMTA1	3.97678	2.38961	2.78678	1.64707	2.83674	2.75379	2.90033	1.81856	2.52527	3.78641	1.82077	2.26443	1.83243	2.15282	2.6825	2.33951	2.28836	3.41497	1.98285	1.89371
CAMTA2	6.52697	6.55697	6.79066	7.34082	7.76805	7.40465	7.89216	8.12466	7.3941	7.05964	6.96022	6.35765	7.19802	7.17806	6.63426	7.38536	7.32779	7.2674	7.32058	6.81769
CAND1	7.06304	7.03566	6.88418	6.645	6.82226	7.12392	6.69482	6.53333	6.57464	6.48293	6.98345	7.07905	6.96288	6.85593	7.26533	6.83866	6.85469	6.72285	6.89714	6.38048
CAND2	6.54191	6.10807	6.88172	6.45079	6.7065	6.14465	5.57995	6.7199	6.16063	6.16552	7.03747	5.31801	6.71314	6.26183	5.87468	6.47174	5.17651	5.62784	5.64969	5.80321
CANT1	6.89513	7.38102	6.95001	7.64542	7.01963	7.01774	6.95317	7.01393	7.00982	6.94983	6.91452	7.28861	6.91733	7.16147	6.79108	6.64019	6.97499	7.19223	7.43754	6.84776
CANX	10.6622	9.96135	10.2355	10.0701	9.45144	9.62902	10.0848	9.55671	9.7986	9.99664	10.4566	10.6656	10.0701	10.5468	10.4472	10.6056	10.5127	10.0344	10.5434	10.3402
CAP1	8.9769	9.86894	9.70118	9.79425	9.62233	10.325	9.87335	9.442	10.2355	10.3707	10.2318	10.2129	9.99962	9.69056	9.79648	10.3516	10.4013	10.3861	10.5205	10.3472
CAP2	4.85437	5.9165	6.08898	5.60398	6.02126	6.26123	5.95065	6.56803	6.05645	6.64608	6.1002	5.38596	5.65943	6.61045	5.38695	5.80496	5.44206	5.77431	5.88699	5.78057
CAPG	8.16357	8.52099	8.09056	7.9324	6.3776	6.3769	7.46103	7.01281	8.58996	7.40484	9.09641	9.72826	9.17981	8.84862	9.04043	9.60519	9.8053	9.90855	8.33626	8.15249
CAPN1	6.86109	6.41315	6.78674	6.88573	7.21742	6.56949	6.99944	7.58745	7.29624	6.86338	6.85656	6.94634	7.05562	7.05562	6.68425	6.95719	7.38081	6.53381	7.09337	7.08694
CAPN10	4.42703	5.13192	5.65766	5.18197	4.27117	3.7563	4.3648	4.79911	5.41071	3.08108	5.1664	4.45909	4.43918	4.52073	3.77145	5.39705	3.54482	4.21653	3.21834	3.62632
CAPN11	4.91803	4.31729	5.49454	3.12198	3.90017	3.83024	2.54304	4.13272	4.99162	3.69377	3.14592	4.52928	3.43848	3.39196	3.60331	2.53016	4.14603	4.21108	4.34451	3.71975
CAPN15	5.41483	5.9893	6.24857	6.45079	7.43101	5.55784	7.03599	6.51855	6.57092	6.30792	4.63239	5.77988	6.46468	3.75391	5.20425	5.64394	6.67804	6.59042	5.85119	6.16539
CAPN2	8.93044	9.79648	10.0233	9.83784	9.83561	10.1626	9.62233	10.1093	10.0701	10.1093	10.3707	10.1125	10.0233	10.4347	10.2029	10.6234	10.0823	9.93579	10.2858	10.1883
CAPN3	5.28935	5.03921	4.93712	5.02601	4.7739	4.7777	4.99807	5.27974	4.97508	4.59818	5.52178	5.01998	5.99581	5.14607	4.98918	4.82477	5.55865	5.16137	4.35439	4.66367
CAPN5	5.08232	5.45563	6.04944	4.72007	5.91878	6.25468	6.38207	5.7611	5.50834	5.71664	5.46579	5.83395	5.84647	5.88975	5.54978	5.96851	6.44471	6.02926	6.26995	6.45167
CAPN6	3.87666	2.47627	3.41108	4.22673	2.81201	2.78571	2.41937	2.6043	2.55164	2.62035	3.44112	2.87977	2.17305	3.3565	2.6825	3.34408	2.52527	3.18758	3.11097	2.7606
CAPN7	6.84901	7.28226	7.43802	6.19965	6.70987	7.04071	6.44146	5.31745	6.79538	6.6086	6.63817	7.12898	6.81485	7.07836	7.17857	6.93728	7.05609	6.59204	7.01637	6.36654
CAPN9	3.90473	3.92013	4.15227	3.66404	4.9744	4.95667	5.05699	4.30806	4.86646	5.63561	5.16896	4.19094	5.42955	5.0023	4.88205	5.01553	5.17651	4.94642	4.83466	4.82539
CAPNS1	10.0372	10.1821	10.378	10.69	10.6622	9.46608	10.4918	10.8794	10.8116	10.7331	10.5354	10.9897	11.0019	10.7846	10.7285	10.9528	10.8544	11.2228	10.8684	10.8178
CAPRIN1	9.0415	8.75305	8.71859	8.82652	8.47844	8.20712	9.11957	8.01413	7.99676	8.09678	8.25961	9.51024	9.0659	9.36329	9.35634	9.09738	9.12654	8.93607	8.89993	8.544
CAPRIN2	7.38419	7.19542	7.64494	7.21047	7.08169	7.566	6.7895	7.21691	7.43802	6.85773	7.9237	7.30443	7.01185	7.5981	7.43965	7.4576	7.33294	7.58406	7.60448	7.05043
CAPZA1	8.75181	8.98337	8.89243	9.3401	9.06079	9.78346	9.33851	9.36922	9.03876	9.20646	9.69832	9.30254	8.96469	9.25044	9.43749	9.01125	9.54583	9.90343	9.48619	9.289
CAPZA2	8.53364	8.95018	8.26409	8.5039	8.3575	8.77005	8.31189	8.20983	8.75965	8.95592	8.87742	9.06296	8.59258	8.70669	8.88293	9.16562	9.04638	9.12355	8.90769	8.65955
CAPZB	8.71964	8.74222	8.40883	9.03876	9.22407	8.5366	9.16901	9.11223	9.13698	9.25969	9.84322	9.55671	9.71215	9.2563	9.29431	9.1878	9.72434	9.86661	9.84084	10.0055
CARD10	5.25294	4.91586	5.19618	5.12171	6.13868	5.45698	5.14003	5.62859	5.20488	5.48905	6.12015	4.40771	5.40422	5.49083	4.43948	4.92164	5.20955	4.41594	5.34481	5.16191
CARD14	4.5515	5.15671	4.22917	4.12749	5.4494	5.401	4.94659	4.45801	5.02427	4.38676	3.48814	5.45953	5.66138	3.06547	4.4978	2.94996	5.36957	5.58851	4.81711	4.98269
CARD8	6.96429	5.67099	6.80717	6.30369	6.11355	5.80957	5.88859	6.44365	6.86875	6.97075	7.23397	6.645	6.5046	6.66114	7.18681	6.1414	5.57566	6.69736	6.54937	6.19541
CARD9	3.73579	4.80252	5.73811	2.91187	4.44599	4.67425	5.3995	5.53606	4.22691	4.45554	5.79418	5.93775	5.13562	5.23218	5.93151	5.77741	5.73476	5.76153	4.91215	4.42461
CARF	4.88171	4.74813	4.54336	3.46843	4.47502	4.82459	4.97718	4.78432	4.91783	4.49171	4.40974	5.23499	3.93885	4.46658	5.78137	4.44666	4.91215	5.3598	4.78498	4.12518
CARHSP1	6.09936	6.79656	6.76584	5.88993	6.01389	6.68302	7.37446	6.63978	7.09755	5.05348	5.19318	6.79801	6.59538	7.0284	6.8667	6.68425	6.16928	6.28041	6.48421	6.71173
CARKD	7.90594	7.96037	8.55512	8.39102	8.04919	7.76248	8.18313	7.72004	8.15315	8.4217	7.97852	8.10677	7.97055	7.68861	8.05709	7.89216	8.45838	8.24314	8.50243	8.39333
CARM1	6.43657	6.54526	6.58736	7.17141	6.72889	6.85773	7.28897	7.4821	7.31191	6.89542	6.99888	6.68867	6.09562	6.62488	6.6262	6.6078	6.59801	7.02491	6.57814	6.12015
CARS	9.17981	8.83295	8.2255	9.11604	9.23165	9.18261	9.57129	9.24511	8.9779	9.37901	8.76215	8.58334	9.04589	8.49265	8.32554	8.5366	8.6795	8.57119	8.66079	8.5753
CARS2	7.17106	7.34407	7.07011	7.03489	6.22193	6.4367	6.84636	7.31168	7.21403	6.07048	7.19576	6.66452	6.95865	7.39182	7.17586	7.68669	7.13124	6.84636	6.62266	6.77704
CARTPT	5.66533	5.00674	5.86208	5.52032	1.99531	1.6458	2.15487	3.95302	2.56807	4.79615	3.04391	5.04616	5.38695	5.50798	6.0262	4.87596	2.87365	4.5311	4.70331	5.44521
CASC1	4.04638	4.02374	0.996578	1.51549	3.91185	3.24914	1.75469	1.5518	2.02235	3.53617	2.99256	2.93079	2.73711	2.98907	3.7586	3.27769	1.27711	1.76994	2.71542	4.10874
CASC3	7.82145	8.57883	8.97599	9.02035	8.56536	8.09991	7.12033	8.41441	8.37617	8.25111	8.20712	7.84102	7.6171	8.09898	7.84402	8.26519	7.51004	7.26623	8.04027	7.68052
CASC5	3.35273	2.17381	3.62091	2.98312	1.48794	1.38961	1.95016	3.1887	1.03067	1.63593	2.08148	1.22726	3.51191	2.63238	1.94906	3.69062	1.1667	0.911902	3.05898	2.45735
CASD1	5.96191	6.87811	6.42436	6.58034	6.59875	6.65936	5.68585	6.29972	6.18563	6.69439	6.39658	6.70634	6.88878	6.54565	6.65842	6.04398	5.73476	6.63785	6.57245	6.58967
CASK	7.26533	6.85041	7.58889	7.0284	6.73434	6.92397	6.23417	6.60408	6.4697	6.92852	6.72646	6.44747	6.43779	7.09234	7.33424	6.95719	6.53239	6.89224	6.64927	6.70681
CASKIN2	4.34642	4.43986	5.78508	6.03295	6.72575	6.31195	6.25414	7.39827	6.28925	5.50122	5.83792	3.60275	4.48477	5.76026	5.6745	4.71586	4.63703	5.33935	5.77047	3.85096
CASP1	7.7462	6.7519	7.16178	6.46468	6.44106	6.42708	7.12695	6.68447	6.61151	6.64528	7.52927	7.96772	6.60616	7.76133	8.22336	8.02195	7.57423	7.54259	7.83651	7.64977
CASP10	5.76095	5.64672	5.215	4.83577	4.9439	5.09212	5.49641	5.00287	4.75172	5.35004	5.41309	5.113	5.4505	5.87361	5.71947	5.95908	4.37766	5.27628	5.78375	6.1626
CASP2	5.23964	4.79615	4.85406	4.92245	5.34481	4.96396	4.8799	4.96005	4.81254	5.39722	5.07436	4.70093	4.67464	4.47927	4.13825	4.86844	4.6155	4.57673	5.02552	5.42501
CASP3	7.46786	6.25829	6.10863	7.10262	6.88608	6.75566	6.3624	7.35493	6.18994	6.02126	6.59555	6.99621	8.07259	7.29065	7.17742	7.17727	7.09308	6.54662	6.60933	6.58736
CASP4	7.35195	6.51611	6.58178	6.62425	7.13907	7.3622	7.15665	6.69832	6.29812	6.28081	6.59025	6.26671	5.88118	6.78179	6.86393	6.61151	6.81655	6.65108	6.10565	5.97341
CASP5	4.09653	4.67445	2.92571	1.86084	5.215	5.17671	5.20467	6.37489	4.79682	4.49808	3.19184	5.35492	2.41499	4.24437	4.19389	4.63239	3.87236	4.80395	4.6196	3.40996
CASP6	6.60721	5.98308	5.63678	5.65264	5.17603	6.0387	3.18172	4.20895	5.87295	4.80066	6.29247	6.34436	7.16063	6.7494	6.01853	5.855	5.67199	5.68964	5.59771	5.70342
CASP7	8.2549	7.54734	7.47334	7.93915	7.79065	8.69732	7.68069	7.76082	7.70176	7.05674	7.63309	7.42566	7.94863	7.61315	7.96366	7.36775	7.77514	7.36756	7.67249	6.98482
CASP8	6.4776	5.7164	6.50754	5.95684	5.70022	6.57987	5.88699	5.42319	6.09057	6.04138	5.93857	6.94722	8.03691	6.32781	6.81991	6.13085	6.49119	6.18072	6.5759	6.34948
CASP8AP2	6.71665	6.53667	6.4744	5.96242	6.17925	7.27175	5.59231	4.29475	6.6091	6.24857	6.30957	6.64174	6.17945	6.67804	6.48201	6.74369	6.0525	6.8195	6.84468	6.52434
CASP9	7.05779	7.39432	7.43911	7.2285	7.38456	7.04261	7.44753	7.68153	7.38674	7.32449	7.35824	7.67121	7.65335	7.24605	7.4935	7.27134	7.23332	7.15504	7.39934	7.88172
CASQ1	4.77511	5.09249	4.66534	4.27998	5.87652	5.87794	5.68241	5.47204	5.42375	5.19745	5.46221	5.64171	5.42501	5.24202	5.29346	5.47556	5.4081	5.06082	5.19919	5.47156
CASQ2	4.5406	6.17161	6.69723	5.64775	4.91862	6.97663	4.78432	7.45102	6.93777	6.40288	6.14465	3.59474	3.51191	6.05828	3.709	3.21211	4.49412	4.75224	6.28821	4.31921
CASR	4.50289	4.4281	4.13749	3.52415	3.83194	4.7674	5.54347	5.3706	3.52708	5.18107	5.05713	4.9115	4.819	4.75334	4.20373	5.15302	4.90029	5.02287	5.06891	4.66827
CASS4	1.64658	3.36314	2.43797	2.43856	3.03539	2.95898	1.99774	2.46905	2.94563	2.70435	2.92467	4.22756	2.71945	3.24868	4.09429	2.83979	2.13117	2.35236	2.45662	2.5056
CAST	8.68044	8.70181	9.08323	8.83475	9.05053	9.61853	8.74389	8.92301	8.86704	8.82064	8.78911	8.55801	8.46335	8.90892	8.80622	9.09291	8.62282	8.40809	8.52574	8.88768
CASZ1	6.89513	6.66452	7.0493	6.85593	5.76979	6.48151	6.6971	5.64171	6.26172	6.02686	6.99795	6.42964	6.77148	6.32542	6.8667	6.84144	6.05871	6.57343	6.82754	6.69223
CAT	8.66498	8.40809	8.87072	7.58918	7.66497	9.23165	7.81659	8.03865	8.88103	8.41263	7.6945	9.13027	9.22718	8.59962	9.11342	8.83697	8.68473	8.60177	9.10978	8.89015
CATR1	1.89083	1.02231	1.36601	2.16869	1.99531	2.07149	1.51549	1.65633	1.87422	1.6993	1.17239	1.32725	1.78546	1.23409	1.51838	0.734042	1.76891	1.98285	1.80953	1.62007
CATSPER2	4.98826	5.1818	5.94222	5.113	5.53656	6.09684	5.27879	4.6432	4.78306	3.52465	5.9294	6.38065	4.66126	5.62761	3.62968	4.16397	3.67434	5.1708	3.2949	5.43645
CATSPERB	4.85723	5.36957	5.1817	4.70727	4.97547	4.81186	4.92322	4.82904	4.64295	5.44767	3.96284	4.55405	4.50394	4.55658	3.33288	4.63239	5.54445	5.11932	4.50986	4.91081
CATSPERG	3.46311	3.94522	3.27533	3.12198	3.18413	4.82459	2.84702	4.76913	4.59883	3.46601	4.42756	3.63847	3.40248	2.61236	5.17317	4.60677	2.63012	3.61925	2.59279	4.7124
CAV1	9.65957	10.4434	10.5755	9.94736	10.5127	11.3504	9.6492	10.6288	10.8064	10.4872	10.638	10.4798	11.2438	10.7953	10.7331	10.5248	10.3707	10.6954	10.6012	10.8064
CAV2	7.37356	7.90594	7.75735	7.87548	8.30838	8.94034	8.07086	8.06928	7.84817	7.93564	7.77086	7.27557	8.2961	7.969	7.66216	7.89002	7.72454	7.14933	7.55429	7.4716
CAV3	5.59634	6.02342	4.12784	4.46794	6.05766	6.85773	6.81813	7.07724	5.44811	5.84437	6.14769	6.39448	6.36654	6.38493	5.65236	5.49065	5.92295	6.25414	5.97905	6.27907
CBFA2T2	4.65563	5.67938	6.15504	5.94413	5.77468	5.97756	4.90987	5.23026	5.77281	4.85215	5.77191	6.17358	6.32013	5.23218	5.79341	5.31922	5.83726	5.60771	6.35645	5.47156
CBFA2T3	5.35461	5.33097	6.34914	5.85528	5.76648	5.97172	5.64937	6.35502	5.86551	5.69606	5.39331	5.70735	6.27195	5.61742	5.88422	6.36599	6.42869	5.61809	5.54483	6.29209
CBFB	8.64364	8.75965	8.27482	8.2488	8.04135	8.36605	7.93976	7.82266	7.83384	7.56845	8.4043	8.84636	8.48852	8.46848	8.75626	8.7668	8.40809	8.26908	8.52887	8.38088
CBL	4.98053	4.06027	4.08641	4.46794	4.98463	4.49598	5.56915	3.89616	4.7907	4.88503	4.41825	4.38676	4.16586	4.39849	4.59591	4.57445	4.33796	5.00748	4.66671	4.86807
CBLB	7.61898	8.94557	9.96869	7.84189	8.0064	8.41746	8.56917	9.01519	8.7668	8.07744	7.7042	6.95719	6.42386	6.93398	7.7849	6.75939	6.37799	6.64199	6.70987	6.846
CBLC	1.94413	2.41659	2.61808	2.09663	2.27432	2.59564	3.03826	2.31635	2.1847	2.33951	3.09003	3.02193	2.43797	3.21116	1.818	2.93376	3.27522	2.2803	2.60976	2.61733
CBLL1	5.62047	5.83695	5.08053	5.07021	6.02031	6.01264	5.05034	5.04579	5.86098	4.59057	4.78271	4.59849	3.98508	3.38075	4.77684	4.7124	4.62155	4.58933	4.50328	4.62197
CBLN1	5.3995	4.27972	4.38457	3.99283	3.73149	3.45797	4.01315	3.91435	3.08816	4.19419	4.19587	4.31811	4.17603	4.61529	3.87236	5.33757	4.55223	3.97475	4.30806	5.24771
CBR1	5.96628	5.45834	4.74765	5.77812	4.94677	5.03104	2.50787	2.27897	5.87052	5.67965	6.26642	6.97888	7.09905	6.96533	6.75757	7.07905	7.11538	6.59042	6.77393	4.15943
CBR3	7.33424	7.49477	8.07402	7.01988	7.0278	7.61145	7.05929	7.5217	7.53174	6.06526	7.69044	8.15617	9.13541	8.55133	8.07229	8.80068	7.93869	7.91603	8.77005	8.58062
CBR4	7.00982	6.08307	7.10027	7.35378	6.08378	6.87847	6.04375	6.08612	6.65646	6.97483	6.90105	6.92287	7.2562	6.71332	7.08248	6.94074	6.59801	6.86276	7.41533	7.31443
CBS	6.29902	6.90448	7.04471	7.0362	6.43272	6.93192	6.76917	6.83516	7.01621	6.95453	6.76879	6.16928	6.19109	5.85547	5.80957	5.76153	6.44164	6.61734	6.36321	6.66125
CBWD1	7.02657	6.00024	5.55576	5.91461	6.23102	6.50958	5.52602	6.04121	6.10565	5.9151	6.08513	5.56209	6.00494	6.10863	6.27026	6.33306	6.61795	6.02563	5.71974	5.51222
CBX1	7.61687	8.00491	7.83254	7.71229	7.40401	7.99828	7.32239	7.4546	7.89044	8.03236	8.87523	8.51324	7.6734	8.6492	8.4178	8.46723	7.91524	8.26222	8.67863	8.59387
CBX2	4.91026	3.93638	2.76939	4.08503	3.1371	3.36375	3.9406	3.96443	2.68188	2.52468	2.56668	4.52928	4.32429	3.74343	2.93577	4.18468	2.08839	3.09096	3.2011	2.95248
CBX3	9.34665	8.75127	8.33653	9.0021	8.86086	9.34381	8.93044	9.07721	8.90892	8.46335	8.69553	8.55269	9.37578	8.39553	8.57795	8.71758	8.78056	8.81131	8.35816	8.26828
CBX4	6.25189	5.24314	5.61462	6.42077	4.8101	5.66597	5.61809	5.42125	6.677	5.63561	3.85402	5.21801	6.13477	6.01207	6.0378	5.51835	6.40415	6.14587	5.78157	6.26172
CBX5	6.38002	5.89536	5.59614	6.3759	6.6078	5.90778	5.24895	5.7564	5.12317	5.39411	6.69482	6.11841	6.37557	6.91382	6.37371	6.73462	6.54359	6.11768	6.72955	5.73139
CBX6	6.68255	7.27411	7.15276	8.13439	7.64609	6.71974	6.79119	7.41579	7.48784	6.90526	8.37568	8.72046	8.29449	8.24778	8.02416	8.26273	7.98487	8.00138	8.69686	8.50823
CBX7	8.41746	9.02478	9.3772	7.99624	8.16005	7.95804	7.18753	8.04801	9.09992	8.13352	7.55884	8.5193	9.18083	8.58151	8.67863	8.56536	8.48136	7.9627	9.02247	8.6347
CBX8	3.51278	5.32243	3.60749	2.6523	3.75963	4.34413	3.8154	4.37225	3.02644	3.21599	3.25018	3.17068	2.65835	3.15725	2.91371	2.69989	3.63659	4.25038	3.00626	3.34545
CBY1	8.23259	7.72378	8.03865	7.50537	6.88801	7.00544	7.02943	6.74465	7.2584	7.91274	8.22212	7.95163	6.67592	8.04252	7.28456	8.1391	7.74382	7.27806	7.67378	7.62587
CC2D1A	5.18489	5.16476	5.22078	5.40773	5.37252	4.35488	5.47556	5.70835	5.45794	5.27055	5.49304	4.2614	4.90111	5.49046	4.49063	5.23089	5.02507	5.16583	4.52401	4.50565
CCAR2	1.85567	1.45827	2.50881	2.0273	1.60053	1.4544	1.65313	1.88958	1.87422	1.48137	1.32668	1.46288	1.98127	2.45662	2.74014	2.21837	1.92105	1.65313	1.80953	1.89371
CCBL1	6.47867	6.61795	7.45784	6.87909	6.69399	6.9624	7.16046	6.71741	6.8815	6.9115	7.06636	6.5875	6.72646	7.02548	7.01774	7.21869	7.26427	6.96005	6.95547	7.13592
CCBL2	7.65021	7.8837	7.88034	7.82329	7.07432	8.24072	7.35403	6.94379	7.32821	7.36996	7.45966	7.66216	8.06419	7.76631	7.96533	8.08309	7.89044	7.45286	7.72315	7.83756
CCDC101	7.59155	7.52048	6.86719	6.93132	6.33502	5.87794	5.95908	6.59709	6.45681	6.55944	6.90377	6.79953	7.57791	6.85121	6.87657	6.89466	6.27211	5.99107	6.58369	6.69762
CCDC102B	1.08225	2.106	3.70258	1.1599	1.81995	1.71648	1.82533	2.01842	2.27305	3.06007	5.93857	4.38676	1.25207	5.66212	4.54136	3.39072	4.63391	3.99064	4.97586	4.72491
CCDC106	3.21711	2.69822	2.16262	3.03577	2.59527	2.07149	2.22531	2.72945	2.96607	1.63593	2.65835	2.70663	3.20961	1.60053	2.6613	3.41878	3.89237	3.24382	2.96739	2.35728
CCDC109B	8.34748	7.98328	7.58279	7.38253	8.23188	7.969	8.27245	8.17262	7.9182	8.11121	8.12109	8.30309	8.43049	8.09247	7.63691	8.26908	8.41441	8.10525	8.06644	8.09481
CCDC121	3.51278	4.35577	5.32064	3.9655	2.24211	4.11008	3.05568	1.08925	4.30947	3.84648	2.40476	3.89917	4.59637	5.07928	3.64207	4.49412	3.78959	4.10733	3.5687	4.47997
CCDC130	6.79631	7.22828	7.14145	7.04038	7.29678	6.65804	6.78782	6.99033	6.81769	6.14637	5.99508	6.14822	7.20137	6.29153	6.78531	5.66486	7.07174	6.69243	6.41532	6.85391
CCDC132	4.81711	3.72146	3.62091	3.47727	3.67434	3.73793	4.35199	3.45414	3.36391	3.89389	3.62829	2.228	3.87381	3.38075	3.2904	3.25494	3.50319	3.39275	3.79885	5.8233
CCDC134	1.94413	3.40538	2.41499	2.23224	2.08181	1.96655	2.22531	3.72844	2.02235	2.73358	2.02161	3.44647	2.98787	3.81178	2.34581	2.24771	2.08839	2.1637	1.71468	2.95248
CCDC144A	4.76131	1.69651	0.778204	3.37067	2.04077	2.50255	2.4444	1.95056	1.98031	2.87337	1.91336	3.48953	3.52348	1.96655	3.1549	1.69131	3.50319	2.12972	2.95005	2.3993
CCDC15	4.48184	4.85128	5.39722	5.1535	5.33875	5.78387	5.78614	5.76845	5.13985	5.57378	5.38918	5.66533	5.36065	4.11095	5.25558	5.90364	4.79694	5.69941	5.2594	5.39722
CCDC169-SOHLH2	5.47775	5.02707	3.17889	2.20262	4.7134	4.0271	1.90916	2.44098	3.08816	4.67934	4.71586	3.77115	3.99868	2.63238	4.55058	5.79938	4.78454	3.69377	5.113	5.44521
CCDC170	2.55781	5.3993	2.94563	3.51902	3.93885	4.82988	4.64198	4.31837	2.89896	3.65116	5.05982	4.80252	4.40192	3.83504	5.34221	4.86128	5.31201	3.73765	5.70954	2.95248
CCDC176	7.01257	6.98201	7.06599	6.80048	6.76917	7.06185	6.79052	6.71514	6.19843	7.729	7.88119	6.58162	6.83646	6.36976	6.73186	6.70061	6.97418	7.1076	6.72797	8.01247
CCDC177	6.16078	6.39283	6.58034	5.4321	6.62595	6.80395	6.96766	6.59187	6.11136	7.03761	6.50353	6.43428	6.43492	6.44886	6.10207	6.63371	4.46996	6.63279	6.29519	6.83558
CCDC181	3.91111	3.98377	4.24064	3.93124	3.393	4.32529	1.65313	3.8349	3.58258	4.7777	3.82992	2.79885	0.682243	4.13701	4.93767	5.14927	3.01968	3.56954	3.78929	3.40324
CCDC186	5.97224	5.52248	5.57724	4.95285	5.73784	5.9169	4.64198	5.61055	4.76702	5.31321	5.51473	5.32499	3.7633	5.44464	5.14022	5.68307	3.76778	5.22078	5.33435	6.36413
CCDC19	3.60813	3.55292	2.76939	2.43856	4.60736	3.60388	4.30168	4.63335	4.04323	2.94996	3.18381	2.75631	3.06136	2.85197	2.95005	2.80128	3.27522	3.89364	3.52579	3.40996
CCDC22	5.42079	5.98308	5.8084	5.93247	4.98968	4.44632	4.75202	5.28215	5.57166	5.07255	5.30986	5.7383	5.98552	5.83807	5.45354	5.72436	5.30922	5.83882	5.50866	5.26157
CCDC25	7.73693	7.44995	6.84934	7.29918	7.58489	8.19765	7.48437	7.46786	7.34133	7.61687	7.38577	7.18873	7.47091	7.55087	7.626	7.65784	7.54628	7.53299	7.67249	7.16642
CCDC28A	7.95207	8.21718	8.64683	7.73969	8.18948	8.56006	7.73969	7.60632	8.18313	8.2506	7.9136	8.38949	8.11604	7.92591	8.11604	8.71023	8.09678	8.16887	8.7381	8.16917
CCDC28B	3.35935	5.16937	3.69285	2.6523	3.89364	3.00428	4.4779	3.4116	4.19551	2.66102	4.8367	4.47643	4.56286	5.00541	2.22851	4.80252	4.64882	4.06111	4.04521	4.69239
CCDC30	5.4322	4.47764	5.27823	4.66748	5.57802	4.45233	4.43849	4.28619	3.04561	4.28024	4.18349	4.28402	4.78843	4.63631	3.56844	4.67934	3.40755	4.27717	4.46735	4.72188
CCDC33	4.86548	5.15471	5.89055	4.4474	5.91305	4.83466	6.25958	5.95088	5.68072	5.53982	2.89493	4.71945	5.89396	5.00815	5.08719	5.10002	6.06477	5.67801	5.45861	5.42287
CCDC40	5.18489	4.74002	5.06649	5.40773	4.76654	4.70631	5.30922	4.74261	5.0007	4.91972	5.33655	4.9242	5.18017	5.00541	5.05742	5.39366	5.37828	5.08077	5.19919	5.16476
CCDC47	8.10366	7.34407	8.14147	8.74062	9.04936	8.68368	8.6286	8.09024	8.58768	8.64468	6.47904	8.06067	7.65731	7.37658	7.57811	6.88608	7.71775	8.71964	8.26753	7.84217
CCDC51	6.83803	6.59079	6.82324	6.63203	6.44328	7.01417	6.87431	6.45843	6.83195	7.23855	7.10875	7.13827	7.265	7.14548	6.76146	7.04634	6.67635	6.83341	6.90546	7.21885
CCDC53	7.27685	6.87533	7.38595	7.11757	5.1708	8.13164	6.5637	6.26831	7.66724	7.13087	6.73987	7.69013	5.88118	7.94744	7.95765	8.40809	7.08356	7.3645	7.77222	7.321
CCDC57	4.76859	3.50353	3.4702	3.4977	4.23828	2.9131	4.03411	3.41904	3.91738	2.38508	2.75286	2.97141	2.69989	3.29177	2.1637	2.37905	3.64997	3.97475	2.63099	2.87321
CCDC59	7.95465	8.19561	7.73693	7.73326	8.23985	8.66079	7.79236	8.17262	7.65563	6.97483	6.42096	6.41509	7.14489	6.41295	6.79437	6.81385	6.60297	6.68015	6.30905	6.03857
CCDC6	7.41091	7.06765	7.05779	6.985	6.82797	7.10838	7.01621	6.70188	6.32623	6.7471	6.91058	7.30538	7.48328	7.06599	7.3093	7.31867	6.81873	7.04202	6.93691	6.98179
CCDC64	5.06177	5.94004	4.49831	5.77103	4.01831	4.35128	5.06447	5.0604	4.832	4.793	5.06414	5.57724	4.88081	5.52892	4.21349	6.61545	4.84641	5.19226	5.31062	5.23156
CCDC68	3.95843	4.38725	4.89908	4.19389	5.113	4.7414	3.55336	5.00492	5.44182	5.38851	4.85128	4.2995	4.62224	4.27146	4.32529	5.16164	4.44185	3.2998	4.66347	5.56116
CCDC69	7.14016	7.51412	7.07096	7.20159	6.66096	7.64052	6.13802	6.22896	8.21406	5.96031	4.08978	5.02344	6.31239	6.13015	4.90627	5.86958	5.47338	5.27838	5.20955	4.94284
CCDC7	4.86548	6.15095	5.44993	5.80722	5.62194	5.59551	6.3566	4.5311	5.37561	6.26679	5.80372	5.74933	6.26569	5.32563	5.88261	6.00024	6.17161	6.39379	5.36089	6.33212
CCDC70	4.48184	4.56737	3.15147	3.20297	4.36316	4.01315	4.1189	4.9403	3.78809	4.01233	4.21851	4.49282	3.90376	4.77745	3.57927	3.16332	2.99989	4.50874	4.90482	6.02606
CCDC71	3.60813	6.18275	2.84561	5.48742	4.33937	4.79649	4.72341	6.14077	4.20448	4.99056	4.23256	4.73109	4.88081	4.76514	5.39061	3.87142	5.98535	5.44848	3.97854	4.14603
CCDC81	4.09653	3.31957	3.22649	4.9095	4.67718	5.19535	2.68512	1.36675	2.43949	3.1145	4.56873	2.3993	2.41499	2.55509	3.98435	4.55912	2.70506	5.34453	2.48019	3.63464
CCDC82	4.91803	2.83562	4.77185	5.09275	3.63765	2.9131	3.8154	4.96134	3.28406	4.76514	3.37859	1.59883	4.40906	4.54278	5.03921	5.20973	5.14735	3.01696	4.15588	5.44993
CCDC85B	5.44789	5.3669	5.30562	6.06944	6.43568	4.94513	7.02246	6.51918	5.80791	5.92438	5.98773	5.82607	5.85153	5.91253	4.82678	6.00565	6.66293	5.8918	6.53511	6.1761
CCDC85C	6.03404	5.86635	4.68695	5.37016	5.54138	6.46993	4.13583	5.21517	4.5909	4.15833	5.77191	5.77988	6.0297	5.46982	5.9826	4.76386	4.04587	4.42542	3.34441	3.938
CCDC86	7.89002	7.63167	7.33478	8.11059	8.08864	7.55844	8.4528	8.04966	7.51904	8.34069	7.20197	7.0144	7.49968	6.93984	7.32307	7.38122	7.55844	7.28411	7.41533	7.51836
CCDC87	4.63589	3.88001	3.8154	5.86208	4.20585	4.06624	4.22888	4.22803	3.91738	4.71733	5.58954	4.13536	3.66184	3.75391	4.23341	5.65551	4.14603	4.05307	3.05898	3.51278
CCDC88A	5.58598	5.22761	5.04353	5.12285	4.71976	5.01632	4.49853	3.31869	4.9115	4.37547	5.04211	6.30121	5.90795	5.26755	5.83395	6.23124	4.8078	5.81767	5.45154	4.72007
CCDC88C	3.93766	3.30236	4.0545	1.1599	1.91942	1.4544	1.95016	2.18077	2.43949	3.76982	2.38196	3.41904	2.18849	2.85197	2.53602	2.1847	1.52859	3.01696	4.04521	3.61117
CCDC9	7.19559	7.30038	7.33164	7.51271	7.66176	7.48393	7.57486	8.01592	7.26027	7.71187	7.06135	7.15818	6.84945	7.23911	7.35824	7.40503	7.42826	7.34451	7.33355	7.57791
CCDC90B	8.52031	8.19435	8.39478	7.85794	7.6751	8.60063	7.57357	7.81435	8.09113	8.29485	7.724	8.37992	8.98681	8.51856	8.46106	8.47954	8.06688	8.46476	8.59387	8.33751
CCDC91	6.45982	7.24227	6.28558	6.75735	5.36908	7.3369	6.2316	6.51096	6.96595	6.60408	6.00041	6.67834	7.068	6.5997	6.539	6.83516	6.80395	6.93111	6.96533	6.53381
CCDC92	7.39293	7.75881	8.21118	8.26612	8.24425	7.63167	7.99624	8.41263	8.38151	8.83577	8.42054	7.82654	8.38688	8.43662	7.92338	8.4398	8.19498	8.06038	8.03953	8.08864
CCDC93	5.91284	5.83178	6.15373	5.37403	6.12819	6.10427	5.44182	5.82684	5.70715	5.65695	6.09684	5.99085	5.87502	6.17742	6.04078	6.14384	6.41001	6.44912	6.07924	5.93875
CCDC94	5.44521	5.47448	3.38923	5.32052	4.73628	2.87235	3.13286	6.07262	5.92181	5.24054	4.44527	4.48294	6.19109	5.24967	5.36354	4.80633	5.43025	5.6224	3.75123	2.0631
CCHCR1	4.68866	4.7038	5.34196	5.583	5.19473	4.61841	5.06252	5.82103	5.25079	4.74367	5.52325	5.25772	5.12317	5.41955	5.08177	4.67669	5.40644	5.10399	4.92283	4.1692
CCIN	3.70632	3.91435	3.25773	3.31919	3.4318	3.4816	3.88234	4.18196	3.32437	3.56273	3.21974	3.10383	3.60275	3.85552	3.5901	4.90509	3.04701	3.73765	3.25682	3.63464
CCK	5.45593	4.56348	5.3033	2.85477	2.47037	3.21032	4.52088	2.9948	2.82742	3.15527	3.52204	4.25038	3.55467	3.11822	4.10556	5.12777	1.63593	2.96872	2.96739	3.58983
CCKAR	4.26473	2.79559	5.19511	3.51902	3.83194	4.42437	5.21445	4.70001	3.73191	4.21488	4.69577	4.53747	4.77041	3.65559	3.71939	2.98862	4.64139	3.25195	2.72485	3.54045
CCKBR	5.48788	5.52248	5.96442	5.7745	5.36222	5.47391	6.28558	5.36957	4.96116	6.25281	6.17925	5.19186	5.49756	5.92104	6.04876	5.59491	5.59165	5.609	5.46518	6.31599
CCL1	2.70763	1.88892	1.92674	2.6523	2.43109	2.4375	2.71755	3.03182	2.62317	2.54705	1.91336	1.72904	2.2551	2.26193	2.08726	2.01924	2.80677	2.63445	2.45662	2.106
CCL11	3.93766	5.22761	2.02687	3.01869	5.84942	5.29712	6.59222	6.04944	5.71024	5.81154	6.32321	4.33103	5.01215	3.42815	4.40293	5.5032	4.57993	4.29858	5.52373	5.73901
CCL13	6.39716	5.9118	4.61782	6.1092	5.56586	6.41551	7.16046	6.56696	6.00739	7.06765	4.93681	5.28557	5.15084	6.47174	4.3831	6.0812	5.59451	5.56079	4.62833	5.27305
CCL14	8.755	9.27411	9.25698	9.41197	10.2355	10.1759	10.839	10.254	10.1404	10.5846	9.68804	8.78649	7.52748	9.70118	8.00892	8.74494	9.49683	8.68657	8.63271	10.5094
CCL15	2.38508	2.83562	2.7185	5.1993	2.31389	2.18752	2.54304	2.70205	2.4015	2.16869	4.88948	4.13536	3.51191	4.37785	4.3831	3.52765	1.46907	2.2803	2.32414	4.45476
CCL16	5.51461	5.29626	5.57961	5.78211	5.89048	5.54018	6.36413	5.27974	5.59576	5.78462	3.68133	4.87539	4.58093	5.91812	5.50769	3.51542	6.50921	4.66882	4.92094	5.85011
CCL17	5.3237	2.36044	3.58258	2.39152	3.1371	1.92224	2.50787	3.82078	2.82742	2.36111	2.34184	2.10133	3.25954	1.85269	2.28592	3.04178	2.65988	3.01696	2.43702	2.33462
CCL18	9.69056	7.14038	2.56032	7.35951	6.80922	8.15484	6.77307	5.99935	11.3376	5.82655	8.56485	7.86644	7.44473	7.56683	6.30335	7.20626	9.63126	10.3504	6.95001	8.58482
CCL19	5.13788	4.46941	3.5565	5.38817	5.3711	5.31321	8.68702	7.77338	5.75662	7.95185	4.60523	6.49141	7.03669	6.83516	6.38769	6.15735	8.15484	7.37672	7.80951	8.96066
CCL2	9.1541	6.72913	6.9642	8.73633	9.62743	7.76304	11.6942	10.8839	6.71741	8.60388	8.86317	8.17324	6.31239	9.76637	7.71922	8.92558	8.60876	8.91584	7.50435	5.12603
CCL20	2.7429	7.34407	2.25052	8.59754	3.41367	3.79953	10.4985	8.51749	3.63847	2.16869	2.68447	2.15881	2.12739	2.15282	2.53602	2.1847	3.08895	2.45459	2.18315	2.26496
CCL21	3.35273	3.98377	5.00606	2.89304	6.72889	4.15588	6.10389	6.04944	3.54317	6.10065	5.08789	3.684	5.06365	3.49864	3.45414	3.55712	5.99169	3.56954	5.3874	6.07771
CCL22	3.41108	4.38725	3.4702	3.44952	4.08588	3.98733	4.51449	4.26446	3.74036	3.33153	2.73545	5.79476	4.39465	3.0565	4.01387	3.47104	4.60457	4.08782	3.78431	4.37165
CCL23	5.569	4.94308	3.32876	4.91942	3.49421	5.11965	5.44723	4.5537	6.56323	5.24771	2.96711	4.66481	3.86891	3.97678	2.22851	2.59527	3.96493	5.04928	2.70506	4.24017
CCL24	2.92171	2.38961	5.16675	2.59279	3.00984	2.81673	3.40324	4.14216	2.52527	4.30606	3.5482	2.81637	3.41497	2.0035	2.74014	2.85709	2.89719	4.90666	3.2011	3.2772
CCL25	4.81711	5.15471	4.87446	4.95791	3.52099	4.23794	5.01232	4.03557	4.56158	5.53982	1.78629	4.10643	3.03577	4.58363	3.66351	5.15567	2.72945	3.9154	3.41336	2.78418
CCL27	3.71632	4.78583	4.68695	3.69543	5.5295	4.74689	2.68512	3.1887	4.5842	2.60221	3.20566	5.45953	4.273	2.50179	2.55827	2.98862	4.45501	3.1797	4.24864	4.99825
CCL3	8.9436	9.73198	9.28276	8.57883	9.99427	10.2826	8.7038	9.358	6.99198	7.89152	8.22336	8.28286	8.88884	7.47851	8.17157	6.70449	6.19985	6.74489	5.80321	6.00262
CCL4	7.69941	9.29886	8.56733	8.32658	8.92045	9.06296	7.729	8.5304	7.21517	8.41713	7.24227	7.34486	7.6627	6.91321	7.5405	6.96491	6.82324	7.8532	6.60312	6.86177
CCL5	4.57202	4.10189	5.54	5.18521	4.98053	5.34187	5.93676	5.77849	5.10764	6.73496	7.28226	5.89446	6.3188	5.6572	6.12596	5.59067	6.67076	6.17965	5.97099	5.79306
CCL7	5.25558	4.60313	4.01478	4.27998	5.2699	3.4816	5.0023	4.74861	4.24747	3.88737	2.65835	4.63631	3.98508	3.9947	3.21555	2.53016	3.08895	3.58997	3.96188	4.47997
CCL8	7.93451	7.63351	7.08538	8.10737	7.49218	8.85378	7.32321	8.5492	6.60334	7.90454	6.76017	6.7081	7.08538	6.70987	5.12682	6.32236	5.13939	6.43059	5.90639	5.66597
CCNA1	4.08616	5.22361	4.10223	5.4388	3.4874	4.20676	3.60441	5.25274	3.30583	5.86707	4.74504	5.14884	4.76465	4.72117	2.80028	5.20973	4.11758	5.65966	5.08436	5.16956
CCNA2	5.41893	5.03638	4.00813	4.63589	4.441	5.38596	5.06633	4.61762	4.80334	4.73369	5.13113	5.46911	5.33295	5.22612	4.84014	4.0469	4.89362	4.76277	5.22006	5.52974
CCNB1	5.37714	4.85573	5.1817	5.73582	5.51422	6.14822	5.72876	5.97484	5.33733	5.21471	5.51818	5.12071	5.27838	5.57187	5.92165	4.06854	5.8498	6.01874	5.91269	5.62961
CCNB1IP1	8.54066	9.25765	8.62799	8.05027	8.34191	8.01853	7.70477	7.5744	8.08072	8.00405	7.65863	7.58119	6.2169	7.57486	7.75211	8.04997	7.54259	6.94047	8.00138	7.41787
CCNB2	5.36001	5.62632	5.23996	4.50103	4.66456	5.60664	5.2938	5.743	4.62879	5.2532	5.63284	6.16489	6.33521	5.81548	4.39299	5.7128	5.02823	4.15548	5.32076	5.50018
CCNC	9.17046	8.44679	8.10708	7.90987	8.17846	8.51515	8.17384	8.05535	8.3181	8.10766	8.61221	8.69218	9.28737	8.50149	8.71911	8.68122	8.03056	8.55749	8.02921	7.50024
CCND1	6.7494	7.10981	6.1002	6.31845	6.33706	5.74592	6.45429	6.44854	6.01728	7.10933	7.56585	7.32972	7.82779	6.86128	7.14456	7.79888	7.61881	7.12695	7.16178	6.9899
CCND2	9.15948	8.46848	8.79505	8.04522	7.68052	7.46468	7.68945	7.55579	7.25148	8.16333	8.92671	8.93266	8.25192	8.55353	8.87984	8.94512	8.86592	8.27143	8.67199	8.52326
CCND3	8.27345	8.7157	8.61742	8.27606	8.10818	7.87809	8.13382	8.06067	9.24018	8.07496	7.7032	7.34899	7.548	6.9104	7.82845	8.17228	8.67863	8.17538	7.73249	8.09481
CCNE1	4.88769	4.96116	4.04323	5.27329	4.27117	3.10697	3.46948	2.72945	4.37949	3.5828	5.28143	4.62963	5.06617	5.40793	2.85709	4.24257	2.93719	4.54169	3.16446	2.59997
CCNE2	3.94131	4.85949	4.51845	4.7674	4.45425	5.06414	3.96241	3.76115	4.02638	4.77063	4.40974	4.75653	4.37252	4.10413	4.3711	5.13139	4.88816	3.99064	4.69482	4.79359
CCNF	3.08828	2.84632	4.10777	3.55247	4.0375	3.4816	4.01315	3.78603	3.94301	3.36998	4.57267	3.99421	4.20619	3.77446	4.16277	4.32401	3.60102	3.53549	3.32453	2.14976
CCNG1	8.41619	8.82652	9.09412	8.10277	9.33173	9.55671	8.79692	8.55269	8.82512	9.15081	9.13698	9.04936	8.9122	9.08889	9.37065	9.17596	9.06838	9.0415	8.93973	9.09867
CCNG2	8.25547	8.61221	8.66851	7.41742	7.87985	8.41093	7.84379	7.47657	8.05397	7.29624	7.55028	7.6727	7.95163	7.65058	7.7402	7.50835	7.20281	7.20798	7.53563	7.44402
CCNH	8.7157	9.02138	8.59625	8.76355	8.36054	9.13156	8.65603	8.92798	8.14673	8.68782	7.75381	8.08412	8.0062	8.09322	8.39031	8.23485	7.96037	8.11239	7.84793	7.58619
CCNI	9.50635	10.6999	10.849	10.6782	11.1946	11.0613	10.6782	10.6954	10.7846	10.9469	10.8794	10.4123	9.54045	10.6328	10.5951	10.6288	10.6999	10.5094	10.9345	10.9231
CCNJ	5.19618	5.1463	4.1882	4.43187	5.07977	5.4192	4.99807	5.33129	4.28749	4.49808	5.67099	5.47556	4.32857	5.56312	5.03921	5.18668	5.65106	5.04709	5.20488	4.2909
CCNJL	5.81767	5.46124	3.00074	5.45563	6.13539	5.69961	6.50005	5.19186	6.11459	5.45374	5.74665	5.29442	5.1828	5.1433	4.55058	5.56353	5.52709	5.30392	5.47034	5.52974
CCNK	2.92171	2.106	2.83157	2.75286	3.93885	3.63719	3.41748	3.86518	3.55544	3.59151	3.19184	3.27606	3.31919	3.3124	3.54045	2.93376	3.14258	3.76802	3.22192	3.47856
CCNL1	9.85957	9.73946	10.2936	10.2492	10.7529	10.7578	10.1944	10.2181	9.62902	9.92796	9.2648	7.84454	7.3694	9.56922	8.21657	7.6007	7.85572	7.40024	7.92028	8.2704
CCNL2	7.08169	7.02491	6.50265	6.92852	7.91188	4.0271	7.09659	7.37644	7.33524	6.34656	7.57331	6.21966	7.15224	7.09013	6.75437	5.50866	7.88247	7.1603	7.18947	7.41045
CCNO	5.05597	5.6559	6.40014	3.92167	4.07384	5.75953	5.68585	4.9744	5.7341	5.62612	6.1669	5.83861	4.43298	6.30573	6.1481	4.5832	5.85752	5.8541	5.66663	5.15919
CCNT1	5.67938	6.08674	7.04828	7.10331	5.73508	5.50769	5.84961	6.76279	5.75662	6.34948	3.56235	5.84183	5.00258	5.94456	6.34224	5.94846	5.15702	4.73899	6.08345	6.63016
CCNT2	6.29048	5.91546	6.10733	5.92557	5.47805	6.01688	5.14475	5.37092	5.59022	5.77812	6.11268	5.98711	6.3022	5.63736	6.00006	5.85795	5.80983	5.97057	5.83928	5.47618
CCP110	7.16975	6.71832	6.00852	6.16744	6.39779	7.19299	6.05042	6.10189	6.34109	4.63648	5.61809	5.93574	7.08148	6.87751	6.28174	6.4013	6.13724	6.69594	5.96936	6.46669
CCPG1	7.28155	7.88292	7.28207	7.21233	6.98381	7.73593	6.66569	6.71022	7.15545	7.18753	7.81079	7.79196	7.39916	7.93614	7.83713	7.81322	7.7565	8.03581	7.37988	7.32239
CCR1	8.30273	7.54952	6.59744	7.50413	7.34828	7.37446	7.72198	6.0297	7.7823	8.4659	8.20085	8.40958	8.25691	7.34936	7.92826	8.89015	8.56241	9.13156	8.20983	8.39596
CCR10	4.99416	5.69186	4.27903	2.39152	6.48561	5.39722	5.90078	6.16878	5.77122	5.10658	4.33357	5.12493	4.94045	5.22129	5.42097	4.72663	5.32149	5.33295	5.29025	5.37714
CCR2	5.23808	5.65943	5.51147	5.57741	5.36908	5.51757	5.68126	5.53606	4.49214	6.05016	6.10522	6.03857	5.44993	5.84575	6.41661	6.28219	6.32831	5.78387	6.22374	6.44972
CCR3	5.0491	5.1818	2.33107	5.24864	5.17603	4.97253	4.88171	4.99416	4.57294	5.34578	2.18752	1.94181	4.83011	4.54977	5.02374	5.63394	5.19574	4.14629	4.57325	4.65263
CCR4	2.99533	5.02707	3.3063	4.74367	5.78334	5.55784	6.28558	5.79811	5.34955	5.90795	5.61431	5.75198	5.28215	5.41047	5.75801	2.28836	5.16191	4.89636	5.62694	6.539
CCR5	5.99508	3.73409	3.85843	4.00458	4.91862	4.73163	5.14944	5.56431	4.7134	6.60251	6.75167	6.67026	5.85674	7.12716	6.97054	7.33294	5.12026	5.2841	6.9819	6.61337
CCR6	4.19861	3.31957	4.53209	3.47727	3.30583	4.13059	1.42382	1.50078	2.62317	3.93842	3.02644	3.97437	4.38361	3.51345	3.21555	1.94296	3.27522	3.2998	3.43417	3.89389
CCR7	4.68296	5.57099	4.81665	5.60644	4.86941	5.49355	5.8849	6.13868	3.85913	5.87761	5.35914	5.75546	6.45603	5.79341	6.40166	5.11371	4.94205	5.38918	5.87176	6.46482
CCR8	4.86548	4.29718	4.21822	5.41201	4.67718	5.54483	5.76284	5.55307	5.71371	4.6206	4.983	4.91688	4.10874	4.41339	4.01387	2.80128	4.96631	4.5311	4.90884	5.91477
CCR9	5.62632	5.09956	5.53508	5.49756	4.91136	4.83466	4.77641	3.30105	4.74225	5.65407	5.29775	4.87081	5.19678	4.78432	4.53329	5.67182	3.75175	3.83477	5.0525	5.34578
CCRL2	6.73639	6.53934	5.41525	4.86692	3.79064	5.14665	3.83087	5.17139	5.86922	5.58135	4.33357	6.32915	5.99955	5.94456	6.19606	5.14927	3.48541	5.52418	5.04579	3.46252
CCRN4L	6.4864	6.52069	6.37053	6.38828	6.43082	6.57606	6.75509	6.59709	6.2264	7.18557	6.85356	6.57424	6.23562	5.97857	6.19029	6.46036	6.35901	5.74617	6.44972	7.15146
CCS	6.27038	6.93214	6.80358	5.96242	5.70835	5.78951	6.00983	6.95812	7.53688	6.84725	5.80813	6.57622	6.66794	6.47636	6.55783	5.4444	6.903	6.68232	7.20068	7.2197
CCSER2	7.17766	6.8925	6.97582	6.81117	6.40961	7.14795	6.04944	6.66973	6.81539	6.25541	6.84217	6.99812	6.27793	6.98556	7.34367	6.84252	7.0641	6.68707	6.62101	6.77704
CCT2	9.53097	7.9394	7.92552	8.5417	8.65338	8.27677	9.32994	8.51438	7.97235	8.5366	8.14366	8.28607	6.97842	8.1158	8.32692	8.00949	8.12962	8.25961	8.03182	7.91499
CCT3	9.63967	8.81655	9.06079	9.29589	8.68083	7.81384	9.29431	8.7332	8.75127	9.12031	8.81131	8.3575	9.04994	8.73134	8.78911	8.79886	9.06722	8.84377	8.83697	8.19404
CCT4	9.66364	10.1789	9.93995	9.82328	9.94231	9.01668	10.1976	9.09179	9.55229	9.44324	10.1093	10.1655	10.0622	10.1821	10.0701	10.2458	9.67555	9.99252	10.0074	10.1062
CCT5	9.55471	8.69137	8.72988	9.1714	8.82299	8.0639	9.29724	8.83211	8.59881	9.49375	9.02392	8.60143	8.27546	8.54261	8.33478	8.81655	8.95779	9.01267	8.96469	9.0065
CCT6A	8.97599	7.51922	7.53348	8.51856	7.89378	7.38839	7.93592	7.34828	7.3198	7.21494	7.72875	7.25479	7.96366	7.80785	7.322	7.71922	7.30443	6.74018	6.77158	7.0409
CCT6B	6.39407	5.93775	6.30146	6.48989	6.4744	6.52151	6.18921	6.24703	5.84875	6.33047	5.81675	6.35765	6.74922	5.76386	6.45299	6.13288	5.94955	5.78858	5.90639	5.92165
CCT7	9.40733	8.95849	8.36189	8.94162	8.06194	7.38011	8.67818	7.80223	8.28347	8.55396	7.80144	8.24072	9.27411	8.69177	8.37702	8.83773	7.91659	8.08072	7.94373	7.04675
CCT8	8.25277	8.39889	8.88768	8.46179	8.22807	8.30634	8.57366	8.03665	8.10302	8.4823	8.0528	8.16542	7.46274	8.04865	8.25248	8.13029	8.40503	8.09379	8.21718	7.98235
CCT8L2	2.89871	3.27406	5.16675	2.05382	3.71304	3.43911	3.24958	4.23828	2.96607	4.46032	2.68447	4.12267	5.79837	2.0035	2.39939	2.74014	3.40755	3.63404	3.13785	4.61336
CCZ1	8.46997	8.18457	8.19765	8.12384	8.01915	8.32983	8.30219	7.8493	7.98748	8.19031	8.53887	8.15547	8.67069	7.99508	8.17895	8.41177	8.35887	8.09678	8.16514	8.31553
CCZ1B	5.53084	5.48853	4.8418	6.12575	6.34109	6.85911	5.26869	5.8795	6.03751	6.11228	5.40377	5.04211	3.42815	5.67265	4.9242	5.14392	5.10839	5.7641	4.89574	3.84564
CD101	3.40197	2.65325	4.72663	5.52032	4.9525	3.41904	4.65912	5.53606	3.78809	5.21731	4.59515	3.41904	5.25379	4.93901	5.21141	6.05005	3.97513	4.00383	4.60398	5.77389
CD14	10.0735	9.6367	8.78823	9.5636	10.8738	8.38223	9.99252	8.88293	9.77503	10.53	9.74349	10.743	10.3668	10.2615	10.6821	11.0613	10.849	12.039	10.705	11.0315
CD151	7.23366	7.59076	7.74065	8.16431	7.39364	5.88692	7.69832	8.18518	8.10708	7.79116	8.0316	8.02195	8.33354	8.23848	8.09284	8.23603	8.44235	8.32833	8.05147	7.06566
CD160	3.84929	4.79754	5.3479	4.4474	4.64364	5.0786	5.18791	5.48175	4.41189	5.70986	5.04676	3.95791	4.86807	4.18349	3.3677	5.46599	3.66267	5.2699	4.71586	5.08933
CD163	12.0152	11.4894	11.2327	11.2864	10.1976	11.1101	10.1546	8.59523	11.5789	11.2507	9.74121	10.7392	10.6999	9.8505	10.7846	10.6622	10.6429	11.0203	10.0794	10.3504
CD164	10.4918	9.91073	9.40884	9.47254	9.09291	9.67387	9.28737	8.57795	9.62069	9.36922	9.57568	9.78777	10.4953	9.76224	10.2659	10.2513	10.3285	10.4918	9.67727	9.54764
CD177	5.89309	6.39435	6.92675	6.51239	6.03571	5.97756	6.19671	5.84696	5.03554	5.31896	5.25861	5.72494	3.64135	5.87004	4.4978	5.66833	5.82537	3.83477	5.60133	5.58804
CD180	6.79038	6.09122	5.08436	3.92167	5.45734	5.80002	5.76284	6.07632	5.89536	6.83646	7.08032	8.00689	7.818	6.03801	7.88607	6.55143	6.81054	7.90844	6.90431	6.88748
CD19	5.39366	4.12819	5.04676	3.38337	2.50608	6.01562	4.75971	5.97159	5.50486	4.91972	4.74171	5.60771	5.25919	4.84641	5.54978	5.37467	5.4821	6.15504	5.11686	5.64339
CD1A	6.20493	6.45198	6.33558	6.06012	6.58469	6.95089	6.89232	7.32652	6.13355	6.96005	6.26408	6.51239	6.38086	6.66882	6.34914	6.23299	6.5619	6.46733	6.37904	7.51836
CD1B	5.7373	2.75064	2.94563	5.23586	2.61808	3.13592	4.1728	4.20895	3.55544	4.0406	4.47927	4.6108	3.53606	4.07846	4.43948	5.01788	3.84234	3.76802	3.51716	5.14453
CD1C	2.11749	2.72177	5.63053	2.92984	3.03539	2.36882	2.47774	2.86536	2.65443	2.54705	3.26099	3.87225	2.2551	5.11756	3.3677	6.5228	2.70506	2.9095	3.53606	4.01226
CD1D	5.23251	4.42449	2.61808	4.75383	5.48023	3.97513	5.57387	3.99758	5.37561	3.85502	3.88189	4.33796	4.40906	3.73499	4.56126	3.89415	4.48768	4.85406	4.25327	4.90111
CD1E	3.25121	3.58783	5.26201	4.03658	3.48087	4.50328	3.24958	3.30877	3.47363	3.17272	4.05104	4.65876	5.00258	4.40611	4.64808	3.71473	2.47458	3.56139	4.04853	4.32401
CD2	5.86346	5.01998	5.34416	4.88149	5.55814	5.62761	6.03087	5.113	5.48175	7.17323	7.3428	6.9448	7.6742	6.38493	7.0029	6.89267	6.66899	6.7199	7.31335	7.05562
CD200	5.97527	4.86206	5.69691	5.57519	6.28704	6.41731	7.58391	6.92655	4.92024	5.5359	6.2865	5.40175	5.75901	6.41731	5.16449	6.20417	6.16078	5.93574	6.42312	6.51992
CD207	5.65291	4.94659	2.86163	2.34537	3.8416	5.7492	5.68906	6.73075	5.2622	5.94591	4.81642	3.78622	5.43252	5.3025	5.35331	4.2512	4.91215	5.32031	5.55814	5.7373
CD209	7.29872	6.73151	5.4641	6.62042	6.7804	6.54378	6.00133	6.65108	6.12312	7.28973	5.84784	6.37224	6.63188	6.51205	5.80128	6.89898	5.82927	6.57606	6.19328	6.65993
CD22	4.3629	4.5895	5.17393	4.48135	5.69884	5.58598	5.7308	5.82181	5.21863	4.9972	5.06414	5.07618	5.05553	4.28801	5.30478	4.99825	5.28061	5.56487	4.99807	5.15175
CD226	3.84028	4.84157	3.08895	4.09063	3.26203	4.67907	4.55776	4.28619	3.665	4.91437	3.48814	4.25865	3.77956	3.70411	3.19827	4.37225	3.89237	4.36188	4.20619	4.66039
CD24	4.19587	5.06414	4.75081	5.55112	5.56505	5.94347	4.45875	5.96954	4.94483	5.38317	5.49395	4.89553	5.86551	5.13495	5.80735	5.81517	5.21981	5.4322	5.3392	5.81606
CD244	3.63659	2.99951	2.98427	2.91187	5.08606	4.23794	4.52779	3.97678	3.91738	5.04353	2.79674	5.1817	5.08697	3.98377	3.05529	4.2512	4.7066	3.66309	5.58687	5.45138
CD247	5.21367	5.21843	3.83477	3.88189	4.8101	5.25514	5.14392	4.82904	5.31384	4.69046	4.983	4.65876	5.74628	3.3124	4.34766	3.73793	5.86459	6.09562	5.4388	5.06224
CD248	7.94177	7.98775	8.91331	10.7529	9.33572	9.8484	8.6587	9.88195	9.73057	10.4155	9.18372	8.94316	9.1184	9.58851	8.42376	9.15215	9.47095	9.69636	9.28599	9.74546
CD27	5.2231	5.55333	5.20295	5.93041	5.72398	5.74215	6.55691	5.61055	5.61139	6.06526	5.43154	5.77122	6.82459	5.07928	5.48651	6.05394	5.70545	5.96954	6.58292	7.33209
CD28	4.45988	5.14271	4.37165	4.55009	4.92379	4.96464	5.11653	4.49063	4.52861	5.12054	5.54116	6.11718	6.13849	4.81365	5.95488	4.89146	5.88309	6.69977	5.09249	5.87159
CD2AP	5.86958	6.86597	6.36365	5.75567	6.67653	6.87308	6.3624	5.83084	6.56209	5.84437	6.35401	6.32105	5.55525	6.16928	6.74499	6.74818	6.42566	6.70871	6.44972	6.09083
CD2BP2	6.76496	6.81561	6.91022	6.96822	6.14155	5.61646	5.70383	5.84057	6.75476	5.69026	5.63351	6.59895	6.81008	6.79953	6.70188	6.79972	6.23957	6.34965	6.45603	6.16339
CD300A	5.35377	4.55745	4.46627	5.05094	4.63933	5.35698	5.56285	5.29557	4.65	4.73248	5.04084	6.37987	6.16552	4.65099	6.15356	5.59491	5.80983	5.94391	6.01874	5.32964
CD300C	6.06704	5.72778	5.88276	6.42742	5.80043	5.58668	6.1002	5.69727	6.24108	6.21918	6.08513	6.73797	6.49939	6.58469	6.77704	7.27256	7.28489	6.83341	6.86573	6.94513
CD302	10.0968	10.0415	9.54583	9.20236	9.09179	10.2248	9.03391	8.83526	10.3211	9.0021	9.02782	9.75198	8.85085	9.48838	9.83123	9.81843	9.41892	9.87984	9.34524	9.46608
CD320	5.89754	6.32798	5.99751	6.76917	5.16111	4.77511	6.45128	5.7741	6.8889	4.74689	6.21159	6.33192	5.9638	3.40222	7.0029	5.53014	6.85225	6.28286	6.83279	6.31266
CD33	5.65851	6.07615	3.7643	3.92167	3.68883	4.47963	4.1827	3.75569	5.34116	3.77692	4.44527	6.1425	6.15812	4.09339	5.20425	4.42378	4.87424	6.06102	3.51716	4.38861
CD34	6.66609	7.38992	7.43281	7.84988	9.34381	8.33282	8.33131	8.66679	7.97953	8.94557	8.41441	7.69347	6.45182	8.50276	6.80137	7.90638	8.2872	7.76592	8.50338	8.36998
CD36	8.15869	6.45746	6.49939	6.76529	6.13868	7.02567	5.9252	6.94588	6.72797	7.33164	6.4025	7.1074	6.93712	7.9219	7.02857	7.49157	6.33172	6.29739	6.65296	7.06428
CD37	6.59006	6.9634	6.3795	5.66963	3.4318	5.38789	5.80496	3.09761	8.04662	6.5406	7.41509	8.31518	7.12716	7.10008	7.3276	7.63149	7.68627	8.40404	7.87266	7.09729
CD38	6.91904	5.62093	5.88181	5.69423	5.05699	5.7868	6.3327	3.24501	4.96116	7.41986	4.00458	4.97477	5.75129	4.471	5.91477	5.9169	4.11758	5.82181	5.49777	5.91253
CD3D	5.87998	4.76075	5.80002	5.48742	5.31042	5.85391	6.05728	5.94435	5.26826	6.92498	7.00435	6.30352	6.93519	6.4707	6.96898	6.19915	6.41509	6.44698	6.69873	6.83215
CD3E	6.53574	6.24969	6.28558	6.14103	6.17405	5.24803	6.99075	6.59497	5.35831	6.99508	6.62119	5.95951	6.27195	6.05687	6.05828	6.49271	5.99376	5.97546	6.70388	6.75953
CD3EAP	7.07862	6.14	6.62444	3.99283	6.07303	7.15106	6.72889	5.56066	6.06214	6.69723	4.81365	6.60035	6.73203	5.67801	6.43712	6.83866	5.96397	5.88513	5.63019	7.22351
CD3G	2.58073	2.83562	3.83477	2.36672	3.81505	3.62122	3.85734	3.60813	2.99533	3.33153	3.40276	3.21066	3.06136	3.45006	3.35002	3.04178	4.10342	3.69377	3.21116	3.32497
CD4	6.22506	7.04655	6.86109	6.48478	5.9687	6.83603	6.22154	5.87019	6.49549	6.2865	7.18499	8.23485	7.2562	7.15977	7.31564	7.69558	7.81464	8.20662	7.55655	7.28069
CD40	6.86429	6.90802	6.91516	6.79219	7.5051	6.85773	7.84988	7.20753	6.93339	7.00648	6.62915	6.94128	7.06636	6.84776	7.07371	6.84708	7.46421	7.25148	7.29284	7.04333
CD40LG	3.02917	3.03957	3.957	2.83438	4.00937	3.83024	4.37125	4.18954	3.43812	3.13435	3.10147	3.87225	1.83243	2.73774	3.06763	2.75998	3.89237	4.55288	3.2949	3.58983
CD44	8.87072	9.92303	9.0415	9.42862	9.99664	9.1184	9.88644	9.95637	8.83396	8.91968	8.84996	9.37578	8.48988	9.5909	9.289	9.75198	9.37273	9.05557	9.243	9.45035
CD46	7.92728	8.06419	7.47533	7.56319	7.56366	7.73528	7.64446	7.05154	7.68669	7.22607	7.35135	8.34069	8.18698	8.05829	8.51749	8.44972	8.35193	8.2124	8.13215	7.83682
CD47	8.35412	7.95727	8.06285	8.28759	8.17494	8.45684	8.46106	8.18646	7.69607	8.35476	8.52326	8.61393	8.84315	8.81131	8.62651	8.5102	8.75073	8.78417	8.49773	8.40883
CD48	6.72475	6.58162	6.95738	6.67592	6.67203	6.86875	7.40191	6.52998	6.16291	7.48041	7.25659	7.9155	6.89382	7.10421	7.75601	7.17369	7.80785	7.30783	7.59018	7.89184
CD5	3.52852	4.26105	5.93076	5.5107	5.21812	5.82192	5.27628	4.76913	4.91783	5.97099	5.78726	4.17357	6.58327	4.30962	4.67223	6.41402	4.42449	5.02287	6.7386	4.8548
CD52	5.20244	4.06027	2.67418	2.9042	3.00984	3.26203	3.51902	3.8349	3.18413	5.59972	6.15626	7.60361	4.71312	6.39568	6.97141	6.09521	7.13546	7.36996	6.46669	4.53672
CD53	10.671	9.95878	9.68094	9.89626	8.64468	9.10263	9.36471	8.21774	9.7585	10.2284	9.94736	10.5434	9.21312	9.97857	10.6544	10.4013	10.1319	10.9528	10.3972	10.5205
CD55	8.20161	8.9122	8.25547	8.57223	8.70872	8.56733	8.20539	8.58062	8.85378	7.88119	8.3562	9.09412	8.55269	9.48454	9.50848	9.38602	9.68323	9.29149	9.54583	8.99272
CD58	7.67031	7.39514	6.76936	6.60176	6.27129	7.08538	6.08334	5.32931	6.89426	6.88878	6.73298	7.81767	7.71748	7.3478	7.53947	8.05875	7.61771	7.97384	7.12553	6.8236
CD59	9.8505	9.45035	9.27109	9.32014	9.89171	9.18083	10.3355	9.99252	9.69281	10.0701	9.90343	10.4386	7.89482	10.147	10.0498	10.053	9.84084	10.2688	9.77696	9.88195
CD5L	4.20619	4.6982	4.20182	4.15418	4.84157	5.67522	5.37607	4.63743	4.38861	4.70309	2.34184	5.49685	4.58093	3.36454	3.79229	4.12364	2.91758	3.01696	4.55223	5.51835
CD6	4.75358	5.11653	5.40927	4.85885	5.22091	5.41417	5.47993	5.49083	4.85468	6.008	4.90856	5.56054	5.28389	5.37694	5.60441	5.11895	5.86252	5.91073	5.41624	5.69381
CD63	12.1497	11.5731	11.4839	11.903	12.039	11.4198	11.7901	11.9121	11.9945	12.0797	12.4431	12.4341	12.4134	12.2025	12.6262	12.1323	12.1323	12.6073	12.3182	12.1578
CD68	6.95434	6.28442	5.7611	6.37167	6.24022	6.64097	5.9826	6.93896	7.17823	6.70125	6.35401	7.14914	7.94085	6.44627	6.99569	6.79972	7.59178	7.82822	7.1823	7.15881
CD69	7.36851	6.18275	7.19439	6.44698	5.97905	7.72378	6.80872	5.74891	6.85834	7.64446	6.32866	6.12727	5.52665	6.07446	5.17317	4.05502	5.14216	5.83535	5.74604	5.16333
CD7	2.58073	3.62061	2.91423	2.40221	3.30583	3.3124	2.73495	3.34859	3.34767	2.4375	2.65835	2.73761	2.74472	2.42018	3.7643	4.00007	3.13592	2.5496	2.63754	2.28836
CD70	3.67434	6.04295	5.215	4.99027	4.36316	5.40996	6.54582	5.7741	5.2622	6.08912	5.59691	5.39777	5.38695	6.36413	3.05529	6.08912	4.75402	5.2255	4.85491	4.78801
CD72	4.52639	2.85553	1.92674	2.97218	5.31281	4.50837	3.24958	4.68341	5.39688	2.21155	4.47927	3.54757	1.78546	4.64808	4.77684	4.27903	5.45682	5.45422	2.29855	1.78095
CD74	11.0893	10.7477	10.8599	10.9588	11.3301	11.0728	11.8672	10.8178	11.4983	12.5514	12.0885	12.9602	12.1418	12.0152	12.7002	12.7369	12.6592	13.1994	12.4241	11.9207
CD79A	5.49395	5.17584	6.6352	5.86208	5.06733	5.74027	6.31482	6.57282	5.25828	6.31959	6.11268	5.38776	6.22305	5.21341	6.64572	5.74638	7.25334	6.71514	6.47867	7.33404
CD79B	4.24257	3.91435	4.25396	5.4321	5.95425	6.0006	6.03087	5.98297	5.70159	5.50373	4.77833	4.83358	4.58933	5.69094	5.45794	5.05012	5.65106	5.34453	5.74436	5.204
CD80	5.9816	6.18275	6.93864	6.3906	6.50085	6.4367	6.82713	6.52239	6.08138	6.7471	6.57653	6.70634	6.17839	6.22827	6.71541	6.71709	6.39673	6.14587	6.46452	7.27088
CD81	10.8064	11.2921	10.8892	11.3418	11.5836	11.2984	11.2571	11.238	12.0568	11.8473	11.5325	11.5646	11.7034	11.4068	11.4393	11.1684	12.0797	12.115	11.8394	12.029
CD82	6.70714	6.95346	6.73462	7.32219	6.70793	5.9879	7.10008	7.55844	7.32779	7.76653	8.63701	8.10792	8.34163	7.64308	7.63501	7.34013	8.4752	7.14162	9.42998	8.8459
CD83	6.94208	8.46557	7.73554	8.82466	8.90996	8.07168	6.74535	7.70026	6.83414	7.14896	7.4903	7.42566	6.55704	7.09579	5.89217	6.32464	7.06818	7.0796	6.45792	7.47594
CD84	6.94337	6.58677	6.18933	6.31993	6.14941	6.5485	6.11036	5.50591	6.29879	6.46093	6.99015	8.31096	6.42635	6.58881	7.35966	7.13207	6.62809	7.73632	7.24605	7.53796
CD86	5.78387	6.80944	6.52015	6.35883	6.17299	6.53511	4.8749	4.97036	6.63927	5.85171	6.58607	7.50457	6.02877	6.72661	7.29325	7.27256	6.86128	7.65039	6.8297	6.72758
CD8A	5.9382	5.28192	4.52316	6.51417	5.83663	6.20611	6.3624	5.50497	5.625	7.4821	6.50124	4.98859	6.08958	6.02277	6.13967	6.21932	6.85041	6.8667	7.03401	6.30753
CD8B	4.63	5.03195	3.93504	2.98312	4.2579	3.32935	4.91862	4.86015	4.27225	5.34334	4.75777	4.02627	4.88081	5.06804	3.80673	4.61506	4.62664	4.49144	4.98192	2.97649
CD9	10.2213	10.0233	10.6858	9.87109	10.6999	11.2228	9.96869	10.7846	11.1542	10.9071	9.79648	10.4306	11.0728	11.2807	10.6429	11.271	11.2438	10.4013	11.0378	10.6782
CD93	7.68509	7.4941	8.3321	8.224	9.36471	8.68551	9.71343	9.72208	8.68216	8.44357	8.75795	7.71248	7.51638	8.68122	7.33164	8.08444	8.22671	7.87165	8.18819	8.52769
CD96	3.37816	4.43986	5.20845	3.39985	4.22888	4.31378	4.70069	3.0728	4.16975	5.14944	5.43932	3.892	5.68991	2.93497	5.17317	2.15282	4.52343	5.14665	4.13914	4.21488
CD97	6.57955	7.76551	7.55986	7.85236	7.56261	6.40759	6.97852	7.81892	6.68767	7.45784	7.43343	7.37866	7.46868	7.68964	7.20397	8.0064	7.68911	7.85418	7.26334	8.01486
CD99	10.1268	10.7684	10.325	10.7392	10.8116	10.5468	10.7529	11.0827	11.2228	11.2438	11.4894	10.8738	10.8954	10.9588	10.8178	11.1821	11.4198	11.6942	11.2807	11.3747
CDA	4.38361	6.46818	6.0006	5.37403	3.63765	3.4816	4.50734	4.35405	5.98308	3.92323	4.36155	2.81637	3.41497	3.48814	3.98435	5.35553	2.65988	3.3565	2.98862	2.35728
CDADC1	6.23758	4.45377	5.162	5.14304	5.69372	5.3833	5.34711	5.41417	5.71024	5.37915	4.85491	5.16298	5.26569	5.51608	4.39299	4.02638	4.55223	5.41548	5.0525	4.68954
CDC123	8.94118	8.5492	8.4895	8.51324	8.34668	8.08603	8.71246	7.98235	8.17296	8.70872	8.64588	8.5967	9.45879	8.72768	8.5324	7.9394	8.34315	8.50276	8.75073	8.95592
CDC14A	4.68296	4.60736	3.77644	4.46794	4.75738	4.95158	4.73109	4.57419	4.56789	4.18993	4.16414	4.0805	4.87567	3.9154	4.11942	4.40771	3.9045	4.07384	4.60313	4.18782
CDC14B	6.07975	6.5312	6.91904	6.41815	6.84023	7.16893	6.0428	6.97309	6.83603	5.99035	6.84918	6.54662	6.6274	6.81748	6.23758	6.19541	5.94708	6.21525	6.4707	6.68534
CDC16	7.55056	7.36996	8.16357	7.73203	7.18306	7.86046	7.20397	7.31713	7.47554	7.35353	8.16569	8.11239	8.06132	8.01345	8.16163	7.15343	7.8273	7.91603	8.297	8.07771
CDC20	2.228	2.58349	1.86667	2.13022	3.68883	2.40375	5.02707	4.17378	3.30583	3.06007	3.30914	3.80673	3.20961	4.74305	3.62968	3.18127	2.91758	3.83477	3.24501	3.14456
CDC23	6.90464	6.45657	6.52151	6.64019	6.46061	7.31654	6.23617	6.10499	6.86705	6.58005	6.9161	6.7804	6.52054	6.78715	6.96582	7.14858	6.7999	7.00691	6.77849	5.89432
CDC25A	2.82742	2.56733	3.37266	2.89304	3.29335	3.50384	4.06111	4.58783	3.2615	2.91397	4.14517	4.29718	4.22673	3.29839	2.47911	2.43856	3.84234	3.39275	3.64909	3.84564
CDC25B	7.71484	7.58516	7.89152	8.07992	7.83171	7.89771	7.63555	8.18256	8.1101	7.79196	8.13519	7.72765	7.85549	7.75381	7.37899	7.7151	8.01619	8.02304	8.22336	8.33354
CDC25C	4.25642	4.60659	4.33357	4.55948	4.49307	4.48687	4.82109	5.51091	4.90856	4.76779	4.65445	3.6167	2.87446	3.91596	3.5901	4.43948	4.81025	4.51753	4.58867	4.73475
CDC27	6.80594	7.03951	6.82324	6.90219	7.62687	7.50413	6.97389	7.09781	6.90219	6.8596	6.96491	6.98179	7.22767	6.7829	7.15696	6.91918	6.84918	7.14489	7.0636	7.16951
CDC34	5.88464	6.32296	6.50157	5.88699	7.25747	5.91284	7.16593	6.97499	7.20883	6.54545	6.22542	6.29793	6.44419	6.01207	5.05449	6.11182	6.7999	7.15224	6.85084	6.83072
CDC37	7.71115	7.70113	7.23173	8.24624	8.44763	5.73178	8.21175	7.91073	7.94011	8.11412	7.37917	6.82226	7.38536	7.83858	7.30495	7.76431	7.87862	7.24149	8.33787	8.03547
CDC37L1	7.35353	7.72715	6.6268	7.51904	7.674	7.53584	7.21113	6.38002	7.1613	7.62552	6.71725	7.04675	7.09802	6.3767	6.88399	6.94527	7.04675	6.69068	6.89466	6.77984
CDC37P1	1.75535	2.72177	3.13718	2.0273	2.89639	2.81673	2.74779	2.91095	2.34105	2.15179	2.34184	1.97877	2.22514	3.41521	2.42997	2.60239	2.57149	2.1637	2.50645	2.87321
CDC40	8.01554	7.6447	7.29735	6.90286	7.32114	7.64844	6.81073	6.67171	7.19928	7.25463	7.36124	7.68478	7.19342	7.32239	7.75792	7.44954	7.38081	7.38374	7.24504	6.75676
CDC42	7.70768	6.82933	7.60322	7.55655	7.20323	7.32497	7.75334	8.41901	6.85615	8.54526	7.13862	7.9838	6.37709	7.30198	7.30605	6.962	6.96146	6.736	7.56959	6.65227
CDC42BPA	6.27528	6.47223	6.60334	6.22176	6.53934	6.79374	6.23617	6.98405	6.5014	6.69799	7.30812	6.35	6.57987	6.98482	6.38128	6.39046	6.18724	6.68587	6.6396	6.76746
CDC42BPB	6.28821	6.57042	6.65936	7.1784	7.70788	7.08592	7.20397	7.65385	7.89123	7.78584	6.49915	7.33621	6.96595	7.14305	6.80377	6.96131	8.17581	7.28411	6.95046	7.20661
CDC42EP1	5.41483	5.30153	4.40814	6.5032	7.10312	5.76585	7.77431	7.63985	6.79119	6.42534	6.0736	5.49995	4.471	6.68989	6.05828	5.05521	5.74068	6.15724	6.53768	5.68585
CDC42EP2	5.9857	6.16968	5.25047	5.95207	6.38002	5.93753	5.83807	7.4472	6.64961	5.40271	5.52681	3.7899	5.91797	5.69651	4.37515	5.71797	5.7996	5.38305	6.11582	4.68661
CDC42EP3	6.6946	6.51309	6.45959	6.39004	7.25148	6.71465	8.16232	7.26728	7.06135	7.07653	6.20021	5.71741	5.55395	6.14553	5.646	5.02216	5.6552	5.52695	5.9118	5.56834
CDC42EP4	6.74319	8.16333	7.95539	8.73986	8.99804	8.4626	8.17053	8.69865	8.38784	8.17053	6.9899	7.1133	7.09074	6.84614	6.46146	7.31758	7.37899	7.03453	7.63714	7.5886
CDC42SE1	8.08668	8.73214	8.87241	8.61551	8.47171	8.73986	8.48911	8.89354	8.51257	8.76454	8.65697	8.47408	8.50739	8.13567	8.32417	8.32495	8.31096	7.89094	8.51802	8.86317
CDC45	2.92171	1.64977	2.57288	4.18606	2.24211	2.4375	2.28592	2.39393	2.71163	2.65493	1.78629	2.07679	2.07731	1.88801	4.28162	3.25494	2.39249	2.42018	1.76137	1.87013
CDC5L	7.34386	7.73554	7.23773	6.65765	6.70106	7.40045	6.83315	6.49083	6.85014	6.68587	6.19013	6.96972	6.46993	6.83368	7.06886	6.84934	6.7081	6.23795	6.47951	6.22882
CDC6	5.79972	4.81484	4.67445	4.90605	4.85723	4.92543	4.76305	5.70199	4.21389	4.76514	5.06633	4.58887	5.0994	4.8372	5.31281	5.08139	4.64404	4.78678	3.92588	4.70533
CDC7	5.94979	6.05499	6.00375	6.64368	6.86818	6.37799	6.5828	7.15126	6.19356	6.53257	5.68406	5.82408	5.33511	5.88692	5.62465	5.47556	6.22787	5.69381	6.01339	5.92813
CDC73	7.85495	7.55445	6.9642	6.12819	6.63388	7.03951	6.11756	6.09331	6.11718	6.62164	5.97146	6.91483	7.7565	6.75691	6.86089	7.02151	5.54674	6.8304	6.53594	5.20722
CDCA3	3.40197	4.87446	3.79005	4.81414	4.69547	3.58564	2.77638	4.17378	5.16084	3.91254	4.56025	4.58887	3.31919	4.32361	3.55801	3.62968	4.37766	3.58997	4.14547	3.26001
CDCA4	6.94527	6.68302	7.0546	6.95209	6.95317	6.54899	6.86029	7.18901	6.93192	6.94191	7.08404	7.1234	7.17346	6.75916	6.70449	7.09296	6.83297	7.08333	7.15894	7.19192
CDCA8	3.63659	3.59709	3.25773	3.50504	3.96392	3.73793	4.00007	3.43712	3.70721	3.13435	3.23554	3.27606	3.24678	3.8707	3.33288	3.9246	3.32743	3.85212	3.25682	3.13389
CDCP1	3.91912	3.10843	4.07222	4.40192	5.03067	4.77103	4.195	4.09175	4.18196	5.92158	4.46676	4.79132	3.82721	3.49864	4.24747	5.30225	3.91111	4.75224	6.05042	4.74678
CDH1	3.08828	2.56733	2.96171	3.41748	3.367	3.05693	3.4637	2.46905	3.70721	2.65493	1.89227	2.61723	2.97887	2.58978	3.81702	3.7455	2.30471	2.25934	3.01811	2.80078
CDH10	6.10079	4.99456	5.80002	5.83841	6.03334	5.18189	5.9165	5.56431	5.41714	5.75165	4.9655	5.13709	4.97822	5.55525	5.22361	5.05727	5.46911	5.3669	5.50866	5.19711
CDH11	8.23717	6.09626	7.25552	6.84926	8.61887	7.76752	8.59523	7.62344	8.0993	7.25463	9.94447	8.82512	8.75795	9.32994	9.36922	7.69097	9.2767	9.19595	9.16562	8.87523
CDH12	4.68296	2.01528	4.45476	3.35339	1.99531	2.14862	1.82533	1.08925	1.93227	4.72796	2.38196	3.0798	2.78328	4.19171	1.10586	4.82144	2.39249	2.03564	2.21362	4.19021
CDH13	6.4864	4.45377	4.81665	4.98562	4.35521	5.80461	3.97437	4.77833	4.96631	3.01948	5.6587	3.85402	5.5075	6.7451	6.78813	5.42375	5.6682	4.74504	4.9643	4.52895
CDH15	4.59154	4.96652	5.67708	5.99955	5.09037	4.44632	5.2099	4.27572	5.0153	4.00629	4.03352	4.3831	5.14356	5.08747	3.89063	4.05245	3.77333	3.61311	4.75696	3.26001
CDH16	3.53807	1.88892	2.02687	2.16869	4.08588	2.72553	3.03826	4.20895	3.83706	1.51488	2.08148	3.41904	3.99173	2.35172	1.7071	1.55293	3.71102	2.9095	2.57428	1.45025
CDH17	5.0417	2.20443	3.59709	4.16329	3.1371	2.75379	3.19246	2.78152	2.89896	2.74724	1.91336	3.85402	4.02781	3.97678	2.22851	4.22057	5.30307	2.99368	3.34441	3.00428
CDH18	4.55577	5.4511	6.21806	6.05377	6.51501	6.50284	6.81461	6.25365	5.91635	5.42152	5.50107	5.49315	3.52348	5.51961	5.78137	5.49685	6.3563	6.07048	5.65837	5.67801
CDH19	5.30145	4.73663	5.48676	4.88149	4.97547	6.2305	6.10759	4.62664	4.62879	5.02463	1.2763	1.868	1.10586	4.41339	0.544376	3.98831	3.15935	3.9154	4.006	3.64909
CDH2	3.94131	4.36537	5.81364	3.98089	4.69129	4.57143	5.33097	5.36454	3.94301	4.05424	3.82699	5.90264	5.16896	3.98377	6.03245	4.21734	5.69447	6.19342	5.93247	5.50981
CDH20	1.94413	2.23232	2.81335	1.93847	2.1637	3.0832	2.62568	2.44098	3.06408	2.21155	2.43856	2.3993	2.22514	2.47911	1.51838	1.69131	2.84986	2.51264	2.15707	2.53467
CDH22	5.07555	4.86548	2.88301	3.99283	4.00937	4.2545	3.53764	3.96443	2.59564	3.21599	3.74372	4.56049	5.37694	5.73645	2.8738	4.37225	3.77956	3.19568	3.17667	3.20942
CDH3	3.58385	2.91046	2.41499	2.75286	3.34291	3.1852	3.40324	3.22818	2.96607	2.7185	2.87159	2.87337	1.65594	2.18175	1.94906	2.47787	2.17718	3.1797	3.13785	2.91095
CDH4	5.1047	4.8773	4.34562	5.35748	5.31042	5.16333	5.81827	5.07021	4.471	5.20017	5.79476	5.7533	5.18017	5.51116	5.44336	5.10973	4.94453	5.45653	5.51461	5.44092
CDH5	6.27321	5.72325	6.79066	6.9117	7.91524	7.47614	7.72198	7.29304	7.57031	7.10186	7.52646	6.78441	6.24493	7.45424	6.36575	7.01759	7.36514	6.44546	7.17123	7.00243
CDH6	4.37792	4.85885	5.40255	4.28205	4.7549	5.16503	4.80995	5.47604	4.90029	4.58133	5.59474	4.57952	4.76075	5.63702	4.3981	4.24809	4.60193	5.02573	5.16028	5.85528
CDH7	1.98397	2.38961	2.53298	3.01869	2.38782	2.32743	2.8738	2.70205	2.47911	2.03111	3.28738	2.85406	2.6028	2.23224	2.12972	2.1847	2.84986	2.35236	1.76137	1.65313
CDH8	4.80023	3.79064	4.07641	3.34312	4.96029	5.45953	5.22154	4.9029	4.83512	4.7129	5.25402	4.35555	4.04039	3.57181	5.24563	4.11695	5.09751	4.94956	4.15205	5.00258
CDH9	3.92729	3.42408	4.25989	3.72095	3.06278	5.3389	4.96396	5.27469	4.92379	5.69783	4.35463	2.75631	3.37938	3.27667	2.8932	3.48685	2.08839	4.88816	4.69129	4.83743
CDHR1	1.57598	3.31957	4.8689	2.16869	2.04077	1.6458	1.78751	2.31635	1.93227	1.95221	2.25614	1.868	2.2551	2.18175	1.9076	1.83038	2.93719	2.12972	1.50716	1.48794
CDHR2	5.38253	5.95167	6.29972	5.436	5.56989	5.96073	6.09426	6.17229	5.68358	6.40288	6.59168	5.80659	5.88309	5.09604	5.95635	5.69094	6.28103	6.03691	6.18756	6.33743
CDHR5	2.24687	1.71773	2.23239	1.9799	2.48811	2.01924	2.63754	2.53736	2.55164	2.22593	2.09394	1.88801	1.71468	2.24687	2.21419	2.23089	2.77377	2.72646	2.16977	2.04687
CDIP1	6.16905	6.07461	6.23508	6.16552	4.63402	4.09865	4.96396	5.19589	5.73662	4.76514	5.65551	6.11182	6.42204	6.13442	6.37371	5.3706	6.02383	4.6982	5.7533	5.02427
CDIPT	10.2384	9.58581	9.34928	9.22344	8.87523	9.77503	8.82902	9.19965	9.59783	10.8267	9.29431	8.71758	10.6622	9.39093	9.25345	9.1362	9.03876	8.991	10.3527	11.0893
CDK1	5.30884	4.80633	3.47655	4.84714	4.20585	5.25728	4.54136	4.47816	4.16381	4.66643	5.30646	5.37561	5.01215	5.7492	5.47745	5.01074	5.05597	4.64664	5.11686	4.55808
CDK10	5.33017	6.13644	5.04245	5.83535	4.37985	3.21032	5.30646	5.34481	5.19589	5.204	4.52058	5.27747	5.48807	5.57401	5.21981	4.1703	5.93247	5.69606	5.3767	5.38237
CDK11A	7.38595	7.39293	7.23986	7.35044	7.19997	5.71146	6.56125	7.08148	7.16498	6.63549	6.7582	6.73551	7.68447	7.03152	6.72175	6.75893	6.67896	6.27907	6.27211	6.48005
CDK12	6.00337	6.21492	6.22084	6.72603	6.43848	6.7582	6.5327	6.22542	6.5822	6.87324	6.02847	5.77431	6.22112	5.76026	6.38769	5.97341	6.27381	6.55802	6.55402	6.95973
CDK13	6.08706	5.67653	5.92196	6.17071	6.35829	6.40589	5.66336	5.73044	6.0758	5.71146	5.47055	5.66193	5.35925	5.71371	5.65443	5.5918	5.63053	6.00305	5.56285	5.84486
CDK14	6.71198	6.75038	7.3844	7.25055	7.35882	7.87335	7.21113	7.6313	7.33099	7.75454	7.66027	7.67759	7.65109	7.73109	7.82845	7.76082	7.64202	7.8895	8.14027	8.33282
CDK16	6.90219	6.99846	7.19542	7.20591	7.39812	6.71366	7.55327	7.71141	7.29809	7.3819	7.48916	7.02638	6.94496	7.137	6.87718	7.09464	7.22569	6.84567	7.25565	7.43911
CDK17	7.51597	7.90258	7.34156	7.25055	7.7462	8.1502	8.48513	8.36957	7.70135	7.36643	6.99242	7.33854	7.5424	7.3727	6.84445	7.48723	7.35299	7.12324	7.07478	7.00607
CDK18	4.89705	4.80995	5.87692	5.36318	5.18598	4.54223	3.6975	6.36061	5.49265	4.7777	5.3414	4.44563	5.34023	4.91726	3.25824	4.08954	6.02047	5.56079	5.32964	3.36362
CDK19	6.5017	6.77947	6.8392	6.59571	6.28704	6.21966	5.3025	5.85547	6.25662	6.00594	7.09321	7.14016	6.66422	6.81339	6.54696	6.48139	6.2772	6.59352	6.94208	7
CDK2	7.15977	6.51309	6.2305	6.78367	7.41391	6.76917	6.57318	7.06886	6.44471	5.35553	6.63297	6.34965	6.43972	6.48715	5.52648	6.12921	5.95076	5.6152	5.71591	5.37828
CDK20	5.86346	5.42213	5.63438	6.3541	5.99567	5.75753	6.31689	6.12967	5.80496	6.05466	5.43576	5.5694	6.11248	5.55814	5.91221	5.14927	6.20734	6.2741	6.07615	5.09436
CDK2AP1	8.77045	9.19911	8.5039	9.84585	9.94982	10.1944	9.3164	9.68575	10.3668	10.5402	10.5951	9.92303	9.60923	10.1511	9.93768	10.2688	10.6183	9.953	9.97741	9.9216
CDK2AP2	6.52347	6.90448	6.01625	6.25281	6.4549	5.6224	7.02943	6.73933	7.05623	6.46705	5.74665	5.69389	6.34472	6.2872	6.54545	6.25436	7.2523	6.64019	6.42552	6.25459
CDK3	5.16631	6.08674	5.45515	6.10759	4.34562	4.28988	4.76673	5.85171	5.1139	4.55745	5.60245	5.79892	5.23785	5.45515	5.75129	4.70757	6.3068	6.07262	4.87188	5.84692
CDK4	8.68746	8.2961	8.54749	8.65376	8.37738	7.90788	9.12506	7.79388	8.52957	9.20236	8.52998	8.35193	8.70669	8.64683	8.41093	8.75795	8.4025	8.61436	8.72115	8.75965
CDK5	2.41499	2.23232	3.84689	2.67153	2.70824	2.95898	3.22991	3.88553	4.59883	3.20732	2.92467	4.61626	4.99472	5.41955	3.69523	2.78201	4.50801	4.83082	5.54928	2.83009
CDK5R1	2.228	3.51526	4.1425	2.84376	3.77403	4.46229	3.85212	4.3116	3.97414	4.39048	2.67565	2.99586	2.2399	3.17712	2.24211	2.6613	2.72945	4.18211	3.05207	3.56743
CDK5R2	1.64658	3.23235	2.08726	1.32099	2.20665	4.2545	3.13286	2.55036	1.93227	2.29475	1.76994	1.94181	2.65835	1.69651	1.51838	1.94296	2.75544	3.01696	1.94238	2.08577
CDK5RAP1	6.92263	6.76231	6.62288	7.1879	6.87928	7.04828	6.65804	5.98711	6.73132	6.96254	6.63405	6.37224	7.10957	7.06818	6.90431	6.85492	6.83941	6.85773	6.23582	6.20693
CDK5RAP2	6.2944	6.64425	6.92462	6.3769	4.79101	4.06624	4.8078	5.7741	6.04007	5.82866	7.00848	6.70634	6.92983	6.65646	6.82816	6.44365	4.62664	5.89309	5.77937	4.97822
CDK5RAP3	8.63896	8.84203	8.45806	8.45653	9.08589	8.11197	8.46848	9.34928	9.36994	9.24735	9.19965	9.11342	9.02138	8.71146	8.52489	8.34315	9.06975	9.28276	9.32994	9.6579
CDK6	3.55146	2.58349	2.59564	3.27314	3.73149	4.6547	3.85734	4.08073	4.44771	3.59151	4.79911	2.34494	4.0843	3.56319	2.55827	3.81702	4.4474	2.79945	3.3565	3.64909
CDK7	6.97075	6.94837	6.4383	6.38056	5.95929	6.24446	6.37709	4.89615	6.38872	6.25117	6.25973	6.59187	5.68499	6.68015	7.16147	6.71005	5.59576	6.38032	6.54041	5.66597
CDK8	5.45593	5.68769	4.29001	4.95285	5.55814	5.23785	4.90704	4.18954	5.53202	5.19163	5.8548	5.06594	4.55948	5.3072	5.14927	5.59491	4.66456	5.13529	5.17959	4.28667
CDK9	6.23758	6.57688	6.73971	5.93429	7.10312	5.72651	7.02611	6.96595	7.66724	6.95388	5.55814	6.1891	5.78032	4.6928	6.39658	6.25095	6.98578	6.5752	6.71349	6.66688
CDKAL1	3.32171	3.68153	3.00074	4.04575	3.1717	2.54304	3.24958	3.06396	3.46601	1.89969	5.21393	3.95791	4.56511	5.11425	5.12682	4.54136	5.03086	2.36813	3.45414	2.75487
CDKL1	1.85567	3.03957	3.12198	2.29002	2.47037	1.71648	2.92984	2.31635	1.71531	2.01563	2.13194	2.36954	3.06136	1.4853	2.47911	3.0094	2.5004	2.72646	2.18315	1.62007
CDKL2	2.55781	2.65325	3.32876	3.18527	3.28116	4.44248	3.7563	4.10733	4.49922	3.75175	3.81662	2.58211	2.53231	2.12163	2.85709	3.11357	2.0528	2.72646	2.96739	3.30808
CDKL3	5.9473	5.8438	6.14408	4.86098	3.46811	6.04138	3.17534	4.43458	4.92379	6.24202	5.74361	5.19186	6.14769	6.59497	6.09197	6.28787	2.26127	4.62795	5.7533	3.32497
CDKL5	4.74925	4.02374	5.1759	4.36123	4.58998	4.83358	4.77041	4.74588	4.40473	4.27225	4.14183	3.73067	4.4789	4.55658	4.90209	4.87297	4.00858	4.59527	4.52661	4.74198
CDKN1A	8.60388	10.3439	10.2181	10.8064	10.743	10.5127	10.3818	11.1433	9.96135	9.59596	7.65656	7.51166	7.44243	8.05709	8.18948	7.24032	8.51324	8.42091	8.04447	7.5217
CDKN1B	8.9317	9.34168	9.94982	8.92155	9.05884	10.4756	9.01388	8.16514	10.0372	9.44614	8.61551	8.50589	8.45806	9.16224	9.12752	8.93503	8.53856	8.63984	8.8764	8.75876
CDKN1C	6.17321	7.27514	6.58309	6.40961	6.57638	7.42967	5.51995	7.07096	7.43518	6.41457	6.95912	6.81539	7.02567	7.01001	7.10933	7.1603	7.54823	6.91758	7.34951	7.67698
CDKN2A	5.10839	4.89486	5.60849	4.0408	5.33511	5.62487	5.63302	5.84802	5.47714	5.83882	5.37495	5.54221	5.6551	5.15456	5.74592	5.84183	5.86	5.64793	5.85877	5.98609
CDKN2AIP	6.24703	7.0149	7.05779	6.20365	7.11054	6.96955	5.84203	5.79418	6.51449	6.75083	6.37	6.56803	6.64729	6.31212	6.73112	6.64777	6.61795	7.04317	6.41058	6.0447
CDKN2B	1.42961	0.936147	2.11749	1.3722	1.3642	0.990057	1.51549	1.41069	1.20663	1.43913	1.23019	2.30799	2.05148	2.50179	2.34581	2.35967	1.58097	2.58026	1.76137	1.06383
CDKN2C	7.20883	7.47192	7.10129	6.64983	6.32937	8.21687	4.62559	6.42929	7.07158	6.23281	6.25751	7.11366	7.59728	6.96972	6.82459	6.96972	6.70125	6.64796	7.53348	6.59555
CDKN2D	4.64759	4.83935	4.32321	4.59798	5.51485	4.62602	5.34196	4.89244	5.12522	4.84263	3.02644	3.46843	4.24399	2.89195	4.73248	4.32401	4.71039	3.05207	4.68866	4.2909
CDKN3	6.40716	5.31301	6.23231	5.93041	6.45934	6.22626	8.85441	6.75735	5.71741	6.30658	6.60642	7.02374	5.90554	6.7304	7.0293	6.72758	7.66842	6.5752	6.56421	6.58736
CDO1	11.4198	12.0568	11.8394	11.1821	9.72826	11.9474	9.85261	9.10263	12.1831	11.1473	9.62069	9.21204	9.54583	10.4935	9.87335	11.1306	9.64267	9.69281	9.68575	8.4122
CDON	4.58023	5.57099	5.57269	2.99814	6.39554	3.05693	2.62568	4.5537	3.70721	2.50645	2.13194	7.28326	5.62331	6.20077	6.58292	7.12582	4.85468	5.5075	6.78691	5.83031
CDR1	1.64658	2.9592	4.52316	3.15456	1.22889	0.894885	1.15859	1.08925	1.6154	0.693926	0.789209	3.06578	4.52463	3.27667	3.97513	1.88643	1.03634	1.10586	1.58355	0.837412
CDR2	7.91577	8.47332	8.4043	7.76805	8.55353	8.63939	7.89521	8.07647	7.85189	7.5309	8.35476	7.87044	8.38151	8.0087	8.19765	8.00042	7.72929	7.7402	8.07034	7.74431
CDR2L	5.33195	4.22038	3.38923	5.35591	6.06849	5.35305	4.30168	5.74891	5.82844	4.46032	5.90639	2.15881	4.93479	6.24921	3.74844	5.99604	5.88405	4.22831	4.97586	5.03519
CDRT1	3.97365	3.87247	4.09865	4.19094	4.19551	4.64014	5.32563	4.75916	4.72796	4.42251	4.60748	4.60096	3.92759	4.3331	4.67223	3.41305	4.57993	5.10191	4.10247	4.60523
CDS1	4.09653	3.43223	2.87306	3.65966	1.52066	1.6458	1.32781	1.81856	2.60404	3.23356	2.106	2.10133	3.22127	4.04127	3.3677	4.35488	3.15147	2.51264	1.45719	3.06072
CDS2	7.25932	7.18126	6.76279	7.04215	7.25114	7.28693	6.50939	7.18306	7.23412	6.95317	7.00722	6.99518	6.91022	7.28913	6.89041	7.15441	7.16113	6.95317	7.12425	6.92555
CDSN	3.01722	2.84632	2.75487	3.01869	3.68133	3.51575	3.92759	3.80673	3.57553	3.39002	3.30491	3.83024	3.47179	2.72189	3.41654	2.96088	3.45885	3.25796	3.24914	3.52547
CDT1	4.15367	4.36537	2.96171	4.39233	4.50931	5.21116	4.79615	4.78432	4.53951	4.71733	4.61588	4.28402	2.09683	4.63146	4.74283	3.32136	5.2127	4.54169	4.28139	3.83605
CDV3	8.7224	8.70748	7.93216	8.00791	8.24523	8.37829	8.1399	8.41814	8.05505	7.67995	7.65546	8.0172	7.74408	7.74408	7.89152	7.96712	7.59409	7.71141	7.30495	7.07206
CDX1	3.46311	2.69822	3.10607	3.98089	3.67434	3.38467	4.04287	3.40468	3.24751	3.33153	3.21974	3.53611	3.10797	3.29177	5.54138	3.72011	4.14183	3.93929	3.2949	3.94843
CDX2	2.11749	2.60976	2.30063	2.23224	2.86738	3.00428	3.65999	3.05133	2.56807	2.62035	2.94283	2.228	2.33179	2.87114	2.37082	3.25494	2.5004	2.87446	2.78105	2.38117
CDX4	4.79029	2.33598	3.72328	2.43856	2.50608	2.6571	2.95151	2.27897	2.52527	2.09861	2.23313	2.65552	5.15395	2.47911	3.50336	2.91758	3.12622	2.48019	2.38196	2.77047
CDY1	4.78626	3.84274	4.46032	3.84929	4.83786	3.38467	5.11932	4.89615	4.54336	4.81157	3.16828	3.94648	2.90033	3.7586	4.4474	5.21843	4.89636	4.1707	4.0186	4.85017
CDYL	5.9816	6.64368	6.10065	6.40431	6.04688	6.58429	4.16224	4.96576	5.94166	3.9562	5.99738	6.1383	6.3081	5.90476	6.03667	6.21525	6.06984	5.81446	5.72608	3.74589
CEACAM1	5.26958	5.46374	5.48233	4.71586	5.45925	5.3997	6.05566	5.94347	5.00287	5.43855	5.44811	5.3025	4.9323	4.89288	5.02041	5.22361	5.52554	5.34091	5.08675	5.45563
CEACAM21	5.70654	5.69941	4.54767	5.38018	5.21292	5.16976	5.44182	4.22539	4.74765	4.71039	4.90262	5.71847	4.50022	5.15456	5.61902	5.58881	4.85161	5.13139	5.1781	5.27838
CEACAM3	5.27351	6.18117	6.52452	6.28081	5.7741	5.63809	5.96296	6.41126	5.61046	6.44492	6.86917	6.06445	6.42154	6.14695	6.55691	6.56879	5.54552	5.94147	6.0262	6.23081
CEACAM4	4.86548	6.02938	5.94672	6.24108	5.92196	6.07413	6.67919	6.28584	5.70359	6.46009	6.2095	6.22676	5.36508	6.09312	5.18405	6.14989	5.6933	6.03691	6.26726	6.57987
CEACAM5	6.02383	5.56369	5.87004	5.88993	6.12765	6.56323	6.82536	6.38227	5.40271	6.17161	5.71208	5.39777	5.52279	5.00541	5.34467	6.13477	6.33112	5.67569	6.1442	6.56879
CEACAM6	3.94131	5.04211	5.52801	5.64775	5.25828	5.7346	6.24264	6.23725	5.07385	5.85566	3.91487	5.76306	5.58478	4.66882	5.93429	4.77019	5.90761	5.39204	6.02793	5.50018
CEACAM7	3.72783	4.14772	4.73772	4.72471	4.10556	4.62138	4.61588	4.60019	4.01956	4.6816	4.74504	4.22057	4.2806	4.3331	4.60557	4.43948	2.73913	4.84698	4.55577	4.86807
CEACAM8	0.976228	2.106	0.899281	1.59164	1.42598	2.01924	1.29161	1.21791	1.28693	3.52465	1.6154	2.07679	3.97561	1.10586	2.37082	4.47064	1.03634	1.10586	3.53606	2.241
CEBPA	6.00739	6.41058	6.67446	6.75566	7.92305	7.07979	6.38373	6.41126	6.94496	8.86317	8.39153	9.21086	8.76966	7.56153	8.3516	7.52102	9.37065	9.40223	9.48454	8.9033
CEBPA-AS1	6.89232	7.14362	7.17252	6.92618	6.95191	6.7634	7.41923	7.4982	6.89148	7.14247	7.06818	6.84614	6.96972	6.90856	7.29195	7.22894	6.95738	6.56323	6.59464	7.57157
CEBPB	12.115	12.3388	11.9848	12.2745	12.4241	12.6073	12.0477	12.4341	12.6408	12.2209	10.9731	11.3418	11.6942	10.3527	10.8064	10.6591	11.3418	11.9207	11.2571	10.7242
CEBPD	10.7953	11.3564	11.685	11.0549	11.3064	11.7275	11.5883	11.2228	11.599	11.2228	8.81819	8.82419	9.28149	8.73709	8.91891	8.49532	9.80304	9.9662	8.62371	8.29413
CEBPE	3.04867	5.94827	4.21822	4.86098	5.67569	3.7563	5.29661	3.45414	4.74225	4.69046	5.30846	5.69186	5.55112	2.70446	5.43354	3.25494	5.4113	4.99042	4.98009	4.24366
CEBPG	6.23582	6.77261	5.69389	6.34625	6.85675	6.99981	6.34522	6.40961	6.14941	6.17599	6.10235	6.42077	6.66422	6.11657	6.17243	6.4634	5.92295	6.18756	6.13984	5.75243
CEBPZ	7.13368	8.02645	7.68945	7.66091	7.65039	8.15105	7.67008	7.63788	7.34407	7.22374	7.35425	6.85819	6.19801	6.47833	7.02624	7.41026	6.85225	6.28501	6.55282	6.02954
[truncated: 11,237 more rows]

## Sheet: GSE206848.normalize
id	GSM6265690_Control	GSM6265691_Control	GSM6265692_Control	GSM6265693_Control	GSM6265694_Control	GSM6265695_Control	GSM6265696_Control	GSM6265697_Treat	GSM6265698_Treat	GSM6265699_Treat	GSM6265700_Treat	GSM6265701_Treat	GSM6265702_Treat	GSM6265703_Treat	GSM6265704_Treat	GSM6265705_Treat
A1BG	5.28824	5.69014	5.56231	6.03081	6.08068	6.04317	6.20509	6.48181	6.46774	5.93565	6.10857	5.94132	6.42441	6.22784	6.07056	5.99026
A1BG-AS1	3.15722	3.79839	2.52319	2.55701	3.90311	4.20909	3.33871	3.28742	3.99858	3.42127	3.47123	2.79341	4.15485	4.01508	3.84937	4.17124
A1CF	4.81683	4.64647	5.22389	5.21721	4.92047	5.07658	5.15833	4.74223	4.97125	5.01574	4.72409	5.2984	4.50877	5.16527	5.09042	4.89993
A2M	10.3212	11.0966	10.2504	10.4304	10.6139	9.97156	9.9921	11.0883	10.5641	10.0673	10.6572	10.8764	11.1344	11.1967	10.9753	10.6613
A2M-AS1	6.62511	5.94132	6.36468	7.40196	6.48303	7.03855	6.92019	6.67299	7.08519	6.66764	6.36133	6.31651	7.33022	7.42619	6.67738	7.07569
A2ML1	3.25016	2.87745	2.58584	3.5323	1.57932	3.82599	3.75086	3.17756	3.22611	2.93061	2.87433	2.94822	2.42419	2.91272	3.02742	3.00661
A2MP1	5.66671	5.71726	5.74573	6.22728	6.02787	5.86283	6.08194	5.9807	5.99862	6.53167	5.86793	5.80762	5.35819	6.53167	5.95189	5.83685
A4GALT	7.16812	8.16325	5.60233	6.28916	7.3144	7.43331	5.19914	6.28394	7.05946	6.86555	6.44119	6.87165	6.6081	7.14142	6.32833	6.98232
A4GNT	5.27562	5.46767	5.14397	5.15484	5.19723	5.77116	5.45123	5.31751	5.2047	5.50984	5.5019	5.17711	4.82963	5.07203	5.1811	5.25529
AA06	5.95325	5.99199	5.54693	5.92396	5.81823	5.31533	6.06265	5.66413	5.44291	6.39389	5.35669	5.24821	4.91236	6.14978	5.70296	5.21571
AAAS	6.65467	6.77344	6.76354	6.73137	6.76072	6.89852	6.89532	6.53948	6.65087	5.98611	6.36662	6.18278	6.74534	6.94644	7.06699	6.98382
AACS	8.30958	8.09696	8.04445	7.97884	8.59354	7.94452	8.1754	8.34865	7.84967	6.77171	8.23123	8.14989	7.92554	8.32272	8.89792	7.95108
AACSP1	3.70291	2.40707	3.2842	1.53612	2.2978	3.0537	2.22281	2.0194	2.37927	2.1889	2.63942	1.46568	2.79971	3.78134	1.90329	1.94563
AADAC	2.42169	3.5529	2.55054	2.28657	1	1.91633	3.95498	2.1034	2.57444	2.27164	1.98197	2.93965	1	2.90308	2.62646	2.45445
AADACL2	2.9755	2.72091	2.60316	2.33632	3.35184	2.43013	2.28592	2.9391	2.237	2.96436	3.02655	3.0294	2.99545	2.23604	2.79047	3.99653
AADACP1	3.19568	1.82286	3.48687	2.56288	1.89095	2.72357	4.30781	2.53616	1.21202	2.67782	4.83914	3.34568	1.96882	4.20581	3.11403	3.28022
AADAT	5.48983	6.09763	5.73775	5.84939	5.5184	6.28187	5.7163	4.75508	5.40763	4.33017	5.23427	5.00196	5.20489	4.8221	4.6557	5.51498
AAED1	8.12293	8.8011	8.25136	7.77705	7.89468	8.60285	8.01331	7.23329	7.365	6.72386	7.29785	7.22539	6.9678	7.41211	7.60133	7.4637
AAGAB	7.02522	6.6792	7.161	6.88831	6.43905	7.47896	7.05665	6.82226	6.13594	6.57679	6.83953	6.53445	6.54823	6.55288	6.53551	6.71313
AAK1	7.05193	6.9177	7.17804	7.26862	6.96368	6.82457	6.87692	7.65402	7.27518	7.48145	7.32344	7.4484	7.72707	7.39809	7.10409	7.269
AAMDC	7.05683	7.02889	6.90295	7.53811	6.97649	7.5936	7.29364	7.38643	7.43139	9.44087	7.37912	8.12042	7.32344	7.97081	8.10262	7.39015
AAMP	7.54654	7.99942	7.42274	7.65934	7.85809	7.6444	7.51724	7.45228	7.20493	7.11919	7.25963	7.28422	7.17721	8.02669	8.20117	7.50793
AANAT	2.40141	1.78243	1	1.5532	1.15699	2.1844	1.46433	2.03541	2.37668	2.56044	2.51895	3.79425	1.29919	3.13973	2.61771	1.49747
AAR2	7.32954	7.58167	7.7494	7.52751	7.5883	7.40327	7.65424	7.86851	7.53922	7.18273	7.44527	7.56011	7.34327	8.01738	8.19191	7.27402
AARS	9.28545	9.55681	9.44836	9.44755	9.61803	9.1794	9.26085	9.36218	9.02982	9.19825	9.40598	9.54384	9.47968	9.88716	9.86927	9.42519
AARS2	6.04317	6.14839	5.75914	5.87591	6.21961	5.89956	5.93968	6.02703	5.95806	5.92603	6.05791	5.75914	5.90855	6.22872	6.31966	6.06879
AARSD1	7.08839	7.03316	7.212	7.30934	7.12394	6.96354	7.20983	6.88665	7.09419	7.8045	6.96413	7.07671	6.72761	7.56386	7.34345	7.12338
AASDH	7.4829	7.09146	7.66227	8.01077	7.2148	7.66302	7.73651	7.25656	7.36365	6.98889	7.32777	7.1784	7.52039	6.83191	6.89603	7.62478
AASDHPPT	8.10433	8.09593	8.11297	8.2006	7.89356	8.16535	8.36895	7.48028	7.72107	8.13215	7.73839	7.62048	7.58213	7.01212	7.05438	7.9283
AASS	7.67247	9.00156	7.33526	7.56903	7.19161	7.93261	7.49491	6.2456	7.19995	6.39705	6.56019	6.24819	6.82353	6.71845	5.88308	7.04476
AATF	8.00718	9.16384	7.78722	7.62387	7.96299	7.71617	7.63946	8.62801	7.99983	7.88135	8.23379	8.32197	8.21048	8.72977	8.49402	8.06684
AATK	3.77232	7.26231	4.63957	3.82744	3.90843	3.30821	4.14626	4.36999	4.64212	4.41104	4.67536	4.09441	5.63993	4.00327	4.29142	3.16174
AB074162	5.08671	4.73053	4.70806	5.59272	5.10704	4.8129	5.05106	4.78844	4.06409	5.73509	4.55017	5.48501	5.09959	5.15528	4.97064	4.96553
AB488780	5.325	5.52274	5.50757	6.01087	5.80784	5.82682	5.50159	5.59428	5.81134	6.43649	5.58693	6.20224	5.94602	6.11023	6.22141	6.25709
ABAT	6.15798	6.19176	6.27971	6.44277	6.17355	5.81938	6.32982	6.46278	6.40753	4.93174	6.49962	6.53062	6.89689	5.53607	6.68411	6.38463
ABCA1	8.77933	8.32491	8.46951	8.8626	9.06047	8.78967	8.43602	8.35781	8.79905	8.62923	9.02695	8.23468	9.22925	8.02567	8.29423	9.42844
ABCA11P	5.80683	6.07005	5.54955	5.93485	5.31858	6.17759	5.457	4.40311	4.96167	6.46407	5.16294	4.38326	5.53299	4.59156	5.2949	5.32242
ABCA12	2.73704	3.57764	3.56948	2.34409	2.40057	3.25171	3.41165	3.06626	3.56693	3.11325	3.42985	2.63826	3.52906	3.74561	2.81733	3.81051
ABCA13	2.63272	3.24526	2.70435	2.83168	3.48426	2.57637	1.97146	3.37996	3.36255	3.03335	3.22335	2.76144	3.02907	3.11967	2.74777	2.54313
ABCA17P	5.44752	6.14391	5.62446	5.09171	6.25709	5.23191	5.49614	5.07924	5.22799	4.47039	4.96476	5.78637	5.33894	5.44116	5.66966	5.40396
ABCA2	5.68382	5.68552	5.9112	5.9856	5.97484	5.6081	6.11449	6.57193	6.69551	6.27612	6.48965	6.01627	6.37469	6.12165	6.568	6.09608
ABCA3	6.91968	6.47706	6.75385	7.02332	7.53601	6.84622	7.10501	8.21273	7.18321	7.0992	7.65508	7.99667	7.39541	7.9646	8.218	7.39056
ABCA4	3.97205	2.75977	3.1036	3.96666	4.39661	3.5605	4.11758	3.76382	3.53837	4.26483	3.771	3.62301	3.54229	4.25134	4.26977	4.20421
ABCA5	7.31211	8.15962	7.32984	7.22444	6.79011	7.70046	6.86653	6.18837	7.08547	8.78152	6.90357	7.02417	7.01716	6.31776	6.51749	7.35154
ABCA6	6.54486	8.07853	5.21417	6.66091	5.45049	6.36579	6.46693	6.79315	6.75355	6.3718	7.00671	5.63204	6.38778	6.66069	6.82226	6.2435
ABCA7	6.32707	5.01796	5.94132	6.42085	6.37967	6.59987	6.20535	6.17887	6.24583	6.17971	5.96409	6.15362	6.17759	6.06265	7.12948	6.91526
ABCA8	8.44164	8.54166	8.24601	8.91163	8.23563	8.90128	8.71162	8.01365	8.5953	8.58044	8.51816	8.27306	8.02091	8.29556	8.44303	8.67792
ABCA9	6.65625	8.26625	4.74626	6.23922	4.64279	6.36337	5.15947	4.69172	5.53927	6.92409	5.4142	5.24171	5.52643	5.8244	5.93595	5.12205
ABCB1	4.53741	5.36133	4.35213	4.22771	4.66862	4.98897	4.60876	3.94999	4.17726	5.31595	4.55841	4.43857	4.57175	4.21746	3.40458	4.08641
ABCB10	7.07547	6.81748	7.27906	7.10353	6.46587	6.56946	7.07388	6.24408	6.32756	7.61452	7.01877	6.60841	6.82181	5.24896	6.206	6.42349
ABCB11	2.76439	3.68186	3.75647	3.64053	2.41973	2.61733	3.17242	3.38879	3.46082	3.44499	3.5316	2.88034	2.96851	3.55228	2.95486	3.51877
ABCB4	3.81837	3.27285	3.29981	3.22953	3.95983	3.10063	3.26121	3.19304	3.20015	5.63184	3.14491	4.31469	3.79932	3.61703	2.98843	3.37641
ABCB5	3.08975	4.15824	2.69657	2.50429	2.74827	3.13925	1.83636	2.51503	2.06486	2.41293	2.69593	2.82036	2.7217	2.83366	2.82728	2.43361
ABCB6	5.14337	4.80005	4.73611	5.1216	5.62199	4.71376	5.38399	5.42693	5.44797	6.36427	5.50702	5.43456	5.4322	5.81243	5.86007	5.04202
ABCB7	7.58575	7.97258	7.34222	7.89916	7.33185	7.89712	7.79989	7.1939	7.38486	7.81821	7.23627	7.40144	7.47923	6.99193	7.26195	7.45999
ABCB8	4.72362	5.17848	4.89446	4.87614	4.82344	4.5109	4.96167	4.74475	4.80834	5.0694	4.9365	4.96568	4.92946	5.32705	5.13009	4.87532
ABCB9	4.86488	4.64647	5.1628	4.87545	4.78304	5.2569	4.32667	5.01986	5.11953	5.44565	5.13158	4.82539	4.90109	4.94258	4.66968	4.47097
ABCC1	7.66024	7.31211	7.92997	7.67625	7.68042	6.86268	7.44319	7.84263	7.45601	7.31882	7.89058	7.78744	7.75514	7.80265	7.9646	7.79566
ABCC10	6.76748	6.07847	6.91032	6.56682	6.81401	6.33923	6.84231	7.2659	6.77709	7.05665	7.03378	7.15394	7.32043	6.95384	7.11583	6.66725
ABCC11	3.92987	3.72347	4.21105	4.12006	4.15867	3.8316	3.79328	4.07441	3.8628	4.05176	3.05315	3.42791	3.09656	3.92042	3.2029	2.94876
ABCC12	2.62203	3.72347	2.7868	3.3358	2.81501	2.69193	2.99005	3.26155	1.92954	2.46912	2.77296	2.89567	3.01525	2.92841	2.05082	2.94983
ABCC13	3.2221	3.46529	3.12887	3.44294	3.10184	2.53605	3.01567	3.13236	2.99348	2.22509	3.14172	3.38159	3.2837	2.69806	3.14875	3.24406
ABCC2	4.80748	4.8731	4.62758	4.09534	4.43513	5.06032	5.11735	4.47294	4.62103	3.59545	4.67115	4.38607	4.89767	4.84831	4.66269	4.91013
ABCC3	6.62198	5.83236	7.04199	6.34949	7.16318	6.56682	6.674	7.66075	7.25227	4.9501	7.23794	6.47706	7.86273	7.25089	8.47955	7.35635
ABCC4	5.03194	5.06833	5.58003	4.93608	4.96492	4.57434	5.03156	5.2492	4.15283	4.41104	4.57761	4.80942	5.2789	4.42615	4.39457	4.82922
ABCC5	6.86205	5.83261	6.87346	7.5611	6.75895	7.4017	7.12394	6.94303	7.37123	8.22864	7.04839	7.19161	7.53511	7.20983	7.18273	7.38414
ABCC6	6.65772	5.71859	6.52421	7.07569	7.27518	7.7348	6.55777	6.30403	6.41651	5.65319	6.47147	6.44704	5.81536	7.14494	7.29611	7.34345
ABCC6P1	4.38527	3.36678	4.84735	4.53044	4.09653	4.74488	4.6855	4.03271	3.90639	4.23508	3.83667	4.80974	3.78014	4.26948	4.64919	4.86286
ABCC8	3.51155	2.84244	3.17345	3.732	3.1997	3.81441	3.84618	2.83422	3.06657	3.09572	2.68641	2.66279	2.71347	3.8932	3.06324	3.64284
ABCC9	4.534	5.25753	4.21039	4.18602	4.14529	4.49403	4.42061	4.09046	3.93395	5.77185	3.94173	4.32088	4.01604	4.15714	4.06285	4.10118
ABCD1	6.10246	5.9757	6.48657	6.38601	6.62942	5.95987	6.51504	6.73891	6.52606	6.75606	6.45359	6.49479	6.17257	6.57827	6.46902	6.48284
ABCD1P2	4.45027	5.15892	4.7416	5.04084	4.78822	4.96538	4.93439	4.29131	3.68388	3.78605	3.60769	4.22911	3.20422	4.77687	3.97317	4.03899
ABCD2	2.84049	3.47618	3.07207	3.23459	3.15055	3.29458	3.11325	3.28125	2.54466	3.81402	2.94411	3.20795	3.14198	2.84728	3.68244	2.84764
ABCD3	8.05495	7.83302	8.13122	8.23031	7.79024	7.80596	8.20483	7.67191	7.85833	8.60922	8.20229	8.16941	8.04303	7.55278	7.22575	8.03054
ABCD4	6.61222	6.52166	6.52894	6.87048	6.79817	6.80129	6.38936	7.59396	7.59171	6.87079	7.21775	7.2829	7.04708	6.86653	7.51042	6.88199
ABCE1	8.28295	8.06009	8.58516	8.08949	8.09178	7.86988	8.43986	7.94589	7.89446	8.01671	8.3457	7.70347	7.76946	7.29909	7.39589	7.97779
ABCF1	8.04544	8.471	8.08337	7.54204	8.43602	7.89995	7.89468	8.28999	7.76502	8.54985	7.98245	8.01775	7.69192	8.51286	8.33015	7.78927
ABCF2	6.43838	7.17968	6.35554	5.92804	6.70683	5.89502	6.19254	6.27282	6.00116	7.10699	6.40464	5.91535	5.77572	6.85463	6.51444	6.07312
ABCF3	7.24123	7.29039	7.38748	7.19124	7.1456	7.02015	7.26718	7.14925	6.96489	7.7541	7.03612	7.22383	7.20309	8.06946	8.02906	7.42222
ABCG1	7.00946	7.56071	6.19176	6.62719	7.22097	7.11328	6.44843	7.28967	7.14843	8.23468	7.49834	7.35612	7.30824	7.22128	7.87782	7.53886
ABCG2	5.49358	5.88713	5.55113	4.84831	5.23318	5.12326	5.4842	5.07924	4.87545	5.17169	5.05415	4.86804	5.1275	5.14657	4.72752	5.23496
ABCG4	5.27091	5.45378	5.58836	4.87048	5.13387	5.64149	5.15761	5.37408	5.51324	5.97904	5.54375	4.39999	5.08804	4.54379	5.23847	5.55307
ABCG5	3.26475	2.78101	1.33697	3.88622	2.62646	1.14702	3.49539	3.71149	3.67854	2.60599	3.29188	3.50077	3.46764	2.24234	3.14486	2.66112
ABCG8	3.38402	3.75206	2.61973	3.65822	3.01352	4.20727	2.88034	2.36039	2.65521	3.36103	2.90673	2.08053	2.72357	3.44528	2.99815	2.42879
ABHD1	4.46397	4.80984	4.94006	4.84692	4.70591	4.62377	4.84921	4.4919	4.42819	4.91056	4.71579	4.66343	4.71892	4.62588	4.99108	4.52593
ABHD10	7.51246	6.94178	7.49122	7.80728	7.27442	7.76039	7.8524	7.1187	7.36762	6.91949	7.43603	7.44502	7.29945	7.39712	7.07799	7.76288
ABHD11	5.1042	5.08948	5.18009	5.04374	5.48274	5.26773	5.23475	4.97824	5.15892	5.1069	5.21543	5.20763	5.06282	5.50728	5.72085	5.30935
ABHD12	8.13935	7.59506	8.2163	7.74753	8.58712	7.30824	8.10866	8.82289	8.11794	7.02889	8.44473	8.50723	8.53748	8.79965	9.31677	8.76919
ABHD12B	2.58478	2.88516	2.68157	1.92598	2.03775	2.7803	2.73224	2.30856	2.15473	2.37086	2.47557	2.25356	2.81905	2.83475	2.61168	2.22585
ABHD13	6.43483	6.87722	6.60046	6.52905	6.32458	6.81843	6.75659	5.34351	5.70072	6.10837	6.26328	5.88754	6.21372	5.3798	5.40011	6.51166
ABHD14A	8.10387	6.49995	7.58357	8.26862	8.72833	7.91637	8.34403	8.5512	8.75669	8.33262	8.39421	8.42176	8.34814	9.01415	8.90641	8.54835
ABHD14A-ACY1	6.49348	6.41842	6.4879	6.48681	6.90465	6.49129	6.69174	7.34151	7.23515	7.07596	6.6792	6.92277	6.6977	7.32954	7.63595	6.49064
ABHD14B	7.54447	7.86273	7.56339	7.90826	7.59979	8.00166	7.53659	8.23503	8.2384	7.70328	8.06779	7.84459	8.31501	9.05272	8.80738	8.287
ABHD15	6.7134	6.72534	6.931	6.67957	6.99193	6.66764	6.7603	7.53961	7.15805	6.6208	7.02358	7.25432	6.9095	7.86124	8.25986	7.12858
ABHD16A	7.38189	6.79191	7.32691	7.25656	7.59137	6.82707	7.4146	8.09398	7.58018	7.47027	7.49862	7.56471	7.69075	8.00357	8.43405	7.75477
ABHD16B	3.18338	3.48722	1.94199	3.71041	3.0032	4.07331	3.82173	4.61234	4.26342	5.03212	4.20673	1.75095	4.37661	4.71732	4.58834	3.77766
ABHD17A	9.20291	9.40705	9.27299	9.38557	9.62968	9.33982	9.11076	9.753	9.23473	9.45193	9.41926	9.58512	9.38988	9.93799	9.79186	9.8153
ABHD17B	6.14459	6.47471	6.17084	5.86952	6.3809	6.26473	6.31651	5.73894	6.14937	6.67789	6.24302	5.90447	5.94195	5.40214	5.6165	5.79078
ABHD17C	5.97112	4.65705	5.53362	6.29173	6.29005	4.84133	5.7829	6.04997	5.94584	4.40366	5.78586	6.38423	5.60662	5.80889	5.92688	6.47073
ABHD2	8.04858	7.85037	8.47291	7.41975	8.18703	6.64496	7.96011	7.89406	7.89536	7.88552	7.86273	7.88389	7.95422	7.66973	7.84178	7.6218
ABHD3	8.56559	7.77705	8.7078	8.69056	8.45054	7.91519	8.9706	8.89322	8.70937	8.65135	8.7128	8.57578	8.98537	7.42901	8.59077	8.76491
ABHD4	6.95104	7.39589	6.54288	6.87661	7.13202	7.46031	6.88199	7.32855	7.25963	7.04476	6.89106	7.05817	6.9632	7.76873	7.34921	6.90639
ABHD5	5.88617	6.86653	5.31768	5.14775	6.19644	5.60119	5.34212	4.62929	4.97738	5.7265	5.03493	4.81445	4.96276	5.48373	5.29998	5.08547
ABHD6	6.25402	5.90447	6.39389	6.46278	6.5415	6.19027	6.24384	7.05304	7.14379	5.534	6.8933	6.52409	6.52276	6.96594	7.24191	6.85877
ABHD8	4.44125	5.18376	5.11141	5.01057	4.77572	4.89673	4.76809	5.57626	5.61514	5.06848	5.24276	5.05415	4.9537	5.27003	5.57384	5.48944
ABI1	8.46011	8.01775	8.64211	8.177	8.19632	8.6047	8.48902	8.54754	8.4303	7.86988	8.55509	8.23325	8.32744	7.38932	7.55035	8.06397
ABI2	7.6356	7.16559	7.71452	8.10509	7.55007	8.22112	7.80634	7.68794	7.84524	7.09146	7.63263	7.27442	7.67861	7.22	7.01372	7.8507
ABI3	5.9757	5.85479	5.98373	5.80626	6.73861	5.94195	6.12349	7.45999	6.56038	5.74714	6.63755	6.13851	6.95685	7.1721	7.5544	6.53948
ABI3BP	10.6876	9.50955	10.8339	10.8736	10.5433	10.5141	10.4222	10.0878	10.829	9.29988	10.6779	10.2715	10.7122	9.90118	10.0571	10.456
ABL1	10.093	11.0264	9.69996	9.25172	10.3092	9.79061	9.62364	9.95692	10.3409	9.43399	9.91679	9.9344	9.73557	10.5406	10.381	10.0304
ABL2	7.77025	8.05301	7.51398	6.77474	8.63819	7.14142	7.12294	7.35921	7.00578	6.61771	7.44806	7.34222	6.80427	7.41975	7.24076	7.0018
ABLIM1	9.48541	11.3901	9.42893	8.20411	8.39127	9.15236	9.19243	7.81735	8.26625	10.046	9.10972	8.6372	7.97456	8.8608	9.122	8.29594
ABLIM2	4.89351	6.1596	4.61866	4.91351	4.91774	4.95551	5.01976	5.12634	4.94115	7.79301	5.03122	5.9147	4.63312	4.98729	4.85785	4.59115
ABLIM3	7.17294	8.6788	6.52276	6.86333	7.01926	7.01544	6.55948	7.48857	6.59246	8.43491	7.21445	7.64788	7.08697	8.5138	7.86759	6.84923
ABO	3.21017	3.68388	3.80622	2.46564	3.11906	2.9877	3.27941	4.32956	4.36114	4.383	4.3391	4.27863	3.66243	4.04679	3.19664	3.50336
ABR	8.07482	7.60808	8.27123	8.01873	8.24562	8.1679	7.99845	8.4495	8.30531	7.39938	8.20571	8.12372	8.12751	8.41419	8.44195	8.26902
ABRA	2.6159	2.5061	2.29026	2.92297	3.20178	3.1325	2.42309	2.71311	2.03438	11.3622	2.51142	6.81937	2.35899	2.51895	2.2881	2.63772
ABRACL	8.22812	6.47979	8.5196	8.30739	8.40834	7.48943	8.58819	9.08347	8.7519	6.77945	8.83401	8.55754	8.95666	7.72948	8.49942	8.31439
ABT1	6.8159	6.99902	6.98163	6.8473	7.10587	7.01372	6.98818	6.34949	6.69016	6.21961	6.54116	6.27971	5.92557	7.24689	7.35818	6.84622
ABTB1	5.54024	6.54896	5.42068	5.57435	5.16462	6.44197	5.51951	5.53498	5.29712	6.31984	5.42578	5.45579	5.59369	6.3087	6.04589	6.05192
ABTB2	5.74617	6.17692	5.71895	5.44919	6.27316	6.07823	5.86389	5.0288	5.84847	5.49256	5.50325	5.67852	4.84167	5.83819	6.15046	5.37643
AC000111.3	1.71695	3.09084	2.50537	2.0075	2.59125	1.18541	3.44113	1.78081	1.46458	2.01773	2.96691	1.76142	2.18297	2.26618	3.51696	2.55435
AC002059.10	6.13594	6.53254	6.29535	5.93016	6.36938	5.8537	5.83367	6.18653	6.11497	7.3233	6.38845	6.15656	6.25326	6.63251	6.46867	5.87935
AC002064.5	3.68752	2.92715	4.22262	2.87387	2.60599	3.83656	2.72035	2.88709	1.69293	3.05171	2.55202	3.39805	2.71347	3.8408	3.37692	3.68896
AC002310.12	4.61667	4.78866	4.82122	4.60376	3.90173	4.18249	4.49617	4.11444	4.10087	4.18449	4.48823	4.00186	4.69839	4.18753	3.9479	4.30604
AC002310.7	1.69293	3.3382	3.44991	1.19987	4.34527	1.95615	2.0547	3.92636	3.76488	3.84818	3.87712	1.73623	3.20557	3.50067	3.45466	3.60185
AC003973.4	2.58478	1.00445	3.19067	2.01389	2.46525	3.12685	2.59168	3.06754	2.33051	1.97401	3.32057	1.98226	2.91348	3.13111	2.80101	2.75951
AC003986.5	4.4375	4.77756	4.40124	4.61492	4.56898	4.26397	4.26874	4.41728	4.37361	4.62225	4.87365	4.42954	4.11823	4.33547	4.14626	5.07903
AC003989.4	3.69298	2.64516	3.88337	3.13258	2.69404	3.37897	3.33546	4.33999	3.95463	3.5126	3.39613	4.49296	3.84376	3.49334	4.49068	3.73173
AC004158.3	1.83375	1.21122	2.89233	3.31311	2.27331	3.24133	3.22703	2.70294	2.33691	1.83162	2.25755	1.87063	1.99692	2.81668	2.49288	2.46367
AC004490.1	1.73908	1.11924	2.01835	1.41969	1.78398	1.87781	1.8292	1.28904	2.16856	1	1.48334	1	1.45886	2.50635	3.00541	1.24278
AC004538.3	3.21942	4.21558	3.80622	3.21767	3.17928	3.24551	4.91624	3.46934	3.27181	4.09261	3.21177	3.7173	4.13528	3.81108	3.4956	3.11894
AC004692.5	5.38512	5.95392	5.26668	5.26078	5.63362	5.53057	5.87317	6.77391	6.19976	5.38944	6.60631	5.12689	6.04931	5.19097	5.1738	5.36832
AC004941.5	8.40313	8.8224	8.41399	8.60192	8.47071	8.63662	8.3044	8.33193	8.31986	8.08023	8.0295	7.74923	8.40313	8.1514	8.02859	8.52905
AC004951.6	7.51683	7.34345	8.22016	7.73772	7.93596	7.31467	7.73216	7.86124	7.32644	7.19266	8.42078	7.27271	8.68921	8.49168	8.16835	8.4072
AC005162.4	2.6721	1.873	3.45237	2.70769	2.02695	2.14773	2.84455	2.14549	2.67602	2.24456	3.81516	2.01773	3.22712	2.20687	2.41998	3.50654
AC005224.2	4.14556	4.16567	3.81558	3.36733	4.37313	1.80352	3.25274	3.44981	3.36176	3.5257	2.58463	3.81051	3.34914	3.45146	2.62387	2.9319
AC005256.1	3.63755	1.36522	1.38474	3.91356	2.75796	4.57487	3.80707	4.89446	5.42435	5.6975	5.00231	4.00048	3.95808	3.69425	4.80038	3.26121
AC005306.3	3.9201	4.61971	4.61196	4.5	4.56672	4.83398	4.84971	4.60786	4.75759	4.82539	4.94226	4.46412	5.40471	4.65633	5.66697	4.79028
AC005498.3	4.472	4.33832	4.77498	3.83011	4.01794	3.85718	4.65705	3.97684	4.04465	3.26255	3.48211	3.06732	3.58683	4.46204	3.88227	3.91658
AC005523.2	5.09742	5.08713	5.281	5.25019	5.63773	4.31661	4.79353	4.34408	4.344	8.44195	4.13235	6.58703	4.45902	5.6578	5.0772	5.12267
AC005523.3	4.21546	4.30437	4.33606	2.95615	4.47739	4.9223	3.96027	4.05996	4.20362	4.65352	4.01714	2.83118	4.15485	3.61971	4.25066	5.22945
AC005537.2	2.07045	3.7645	3.08556	3.34112	2.7706	2.35792	3.24958	2.62355	2.87773	2.38055	2.02511	2.13547	2.84878	3.28098	1	2.0056
AC005592.3	3.10825	3.11064	3.30931	3.18959	2.70294	3.18319	2.88034	2.79197	3.12351	3.82492	2.64958	3.37774	3.27586	3.02845	2.92665	3.01511
AC005606.14	3.38754	2.89719	3.49902	3.66827	2.1034	3.07183	3.06017	3.41705	3.14447	2.83649	3.77713	3.60757	3.07417	3.14637	3.39823	3.81844
AC005754.7	4.63096	3.29061	4.2608	4.45826	3.56338	3.60902	4.38684	2.27857	3.00702	2.77577	2.55846	3.2011	3.35766	2.26363	2.84177	3.40634
AC005785.2	4.71159	4.82344	4.0453	4.31563	4.35355	3.84199	5.33691	5.27513	4.4253	5.37774	4.50995	4.78746	4.46671	4.73155	4.70431	4.79187
AC005838.2	2.75782	2.5075	1.96772	1.87382	1.28576	3.50345	1.10646	4.00433	3.8628	3.85454	3.07722	3.04463	4.2135	3.06589	2.14261	3.43132
AC006026.13	4.62252	4.7267	4.75574	4.90093	4.7675	4.93272	4.3591	4.603	4.24124	4.9342	4.23684	4.34837	4.59919	4.77885	4.44616	4.10394
AC006129.2	1.57052	1	3.73414	4.258	3.12788	1	1.61345	2.59409	2.41203	2.67142	2.90673	3.28262	1.0343	2.76199	2.80488	1.80887
AC006538.1	4.20934	4.67663	4.00037	4.20084	3.89928	4.52108	3.28991	4.3471	4.39457	4.28426	4.17418	4.27665	4.27636	4.55276	3.69489	4.20193
AC007228.11	4.85631	4.8812	4.91013	4.7832	4.35355	4.42945	4.67799	6.02271	5.99923	6.11449	5.62567	4.83112	5.52519	5.36316	5.28937	4.90223
AC007255.8	3.4704	3.86046	1.41107	2.82318	3.45584	2.27785	3.91378	3.3483	4.3867	5.51951	1.9483	3.6499	3.42138	3.08389	4.48553	3.49267
AC007292.3	4.06837	4.85026	4.72825	3.01559	4.55538	4.67808	4.13568	4.24797	3.87992	4.66388	3.79217	4.29364	4.25174	4.32054	3.86957	4.10602
AC007349.5	1.29919	3.11064	2.00442	2.87024	3.36559	2.45779	3.34083	3.59739	3.24909	3.59871	3.19642	3.54032	1.73582	3.87503	2.6723	3.61237
AC007362.3	3.21291	3.36306	2.59139	2.87273	3.01552	2.56255	3.23102	3.45766	2.65065	3.42366	3.34789	3.10016	3.7763	2.97463	3.77291	3.56425
AC007364.1	2.76979	3.1726	3.35097	3.29348	3.726	3.86734	3.43687	4.26056	3.46159	2.7803	3.98619	3.32048	3.91238	3.59534	2.55547	2.99183
AC007365.3	6.10192	6.29005	5.86197	5.27062	5.43662	6.41842	6.0202	5.16764	5.17981	6.03306	5.45151	5.53453	5.37808	5.07802	5.19899	5.23306
AC007389.3	4.15804	4.14472	3.31599	1.86442	4.04507	3.0377	2.33596	3.63655	2.79494	3.91081	2.53504	3.29593	2.80816	3.83304	3.35452	3.2285
AC007401.2	3.15722	3.96962	4.20475	4.8431	2.57421	3.8778	2.28592	3.56859	5.10827	5.39724	5.22835	3.73302	4.73437	3.0294	4.03423	3.33352
AC007557.2	3.08363	3.0377	3.25937	3.64638	2.23522	2.06897	2.47132	3.9308	3.70709	3.24008	3.69861	4.20193	3.35766	2.32731	3.86858	4.27545
AC007680.2	4.58665	4.01249	3.70574	3.8427	4.0218	2.31819	1.66364	4.12102	3.71201	2.59927	1.82996	4.16746	1.36688	4.02945	3.43033	3.97912
AC007787.2	1	1.21822	1	2.63012	1	1.48155	1	1.49371	1	1	1	1	1.10816	1	2.41998	1
AC007967.3	3.90871	3.80099	4.50765	3.88185	4.60753	3.83915	3.98647	4.75372	4.30515	4.98287	4.30683	4.47567	4.11308	3.83304	4.19653	4.50729
AC008088.4	3.6613	3.91013	3.59056	4.21534	4.02324	3.80568	4.16809	3.31852	3.96429	3.68812	3.75449	4.0792	3.70889	4.05564	3.95357	3.85033
AC008746.12	3.50499	2.0219	2.96733	4.78254	3.3166	4.93082	4.07175	3.21367	2.85114	3.58284	3.40271	3.55357	4.1193	4.11638	4.16065	4.53914
AC008753.4	5.5424	5.23901	5.00688	5.68732	5.16123	5.28437	5.60119	6.1971	6.12423	3.62708	6.29916	4.6973	5.4743	5.91677	5.88113	5.54496
AC009120.6	6.16237	6.15771	6.26061	6.34834	5.90682	6.51964	6.45719	5.89244	6.13418	5.8165	5.60648	5.49944	6.31588	5.61169	6.21491	6.36889
AC009133.15	5.02892	4.92916	5.31897	4.66815	5.07238	5.17148	5.4952	5.36133	4.99534	4.38046	5.11661	4.64552	4.89978	5.6344	5.01904	4.97824
AC009237.8	3.41945	3.90898	3.51082	3.70306	3.69462	4.35103	3.76926	3.62022	3.53592	3.91827	2.9701	3.88985	3.66081	3.17901	4.32009	3.88862
AC009502.4	3.96245	4.67799	3.81821	4.5286	3.72041	3.8938	3.67666	3.80252	3.9249	3.47539	4.27358	3.27304	3.46594	3.54498	4.49548	4.29631
AC009947.3	3.98009	3.58347	4.66862	3.82485	4.17391	3.81669	4.0663	4.83486	5.1261	4.86457	4.5673	3.1444	4.57729	4.19768	3.96415	4.29255
AC010095.5	2.32244	3.28262	1.97294	1.68247	1.80567	2.50719	3.1497	2.95653	3.39312	3.50202	1.77494	3.0626	3.73052	1.97783	2.11183	2.55231
AC010145.3	3.08605	2.54173	3.0244	3.53428	3.15404	1.58038	1.98773	3.31974	2.37469	2.14549	3.01352	3.40845	3.30436	2.81291	3.23335	2.95236
AC010145.4	1.45157	1.9287	3.27849	3.08587	3.34294	1	2.87731	2.03912	1.91739	2.21822	2.48041	3.38956	2.18297	1.7179	2.24073	2.14834
AC010524.4	3.34093	4.3554	3.6092	3.45744	2.95547	3.59569	4.12051	4.96189	4.58991	5.99752	4.94074	4.54015	4.26274	5.5591	5.01432	3.87446
AC010980.2	4.16203	4.44775	3.99116	4.58454	4.18808	4.01272	3.6787	4.19304	4.19076	4.98161	4.18514	4.09484	4.13676	4.88433	4.80853	4.75508
AC011997.1	3.61418	3.07932	2.89656	3.63896	1.83273	1.31523	3.0537	1	2.66856	2.3167	1.27548	1.59969	2.54247	1.93731	2.05557	1
AC012065.7	3.48031	3.22479	3.80773	3.0626	2.20264	2.09002	2.87731	3.76812	4.59374	2.64152	3.49852	3.42689	3.10259	2.73503	4.56889	3.07847
AC012360.6	3.63195	3.81228	3.29981	4.04774	3.85935	2.06121	3.65458	3.72761	3.03829	3.62008	2.56315	2.95657	2.91719	3.42823	3.04719	3.63308
AC012499.1	2.85576	2.8268	2.81271	3.13487	2.51224	2.48542	2.80658	2.14549	2.65315	3.0537	2.73748	2.70298	1.82365	3.41775	2.55547	3.11214
AC012531.25	1	2.55929	2.48266	1.35876	3.29582	2.75768	4.04932	2.39164	1.7179	1	2.44805	1.05845	1	2.90308	1.82192	3.52026
AC013463.2	2.74939	3.70824	3.99533	2.04929	2.86901	3.52294	2.88034	3.96466	3.44917	4.84177	3.65334	2.47858	3.89032	2.84728	3.19568	2.88284
AC013733.4	2.76628	2.76824	1.12235	2.57806	3.09605	2.56929	1.64804	2.29016	2.32287	1.59725	2.55202	3.10784	2.78166	3.05256	1.7043	1.69166
AC016831.7	4.04948	4.36735	3.87041	3.52097	4.65045	3.83459	3.72242	3.5936	3.94005	4.26705	3.19883	4.02222	4.01426	3.95722	3.19907	3.30775
AC016999.2	2.66768	2.11927	1.11924	2.92801	3.17238	3.1469	2.4752	3.63907	3.08636	2.43129	3.10544	2.95922	2.32616	2.37366	3.02166	1.95287
AC017002.2	7.31171	7.27029	5.7608	5.42009	8.18417	6.80038	4.96424	3.98246	5.28698	3.57536	3.92977	4.0049	4.2217	4.59709	4.58008	3.03612
AC017104.6	3.88631	3.83519	3.31393	2.05804	3.62271	1.80352	2.89502	1.98807	2.92347	3.06641	2.16926	2.7587	1.64725	3.02074	3.51408	3.66287
AC018462.2	2.10619	2.65922	2.86434	3.06971	3.36559	1	2.64456	3.45466	3.28431	3.23487	3.5323	2.56775	2.97313	2.96049	2.44805	2.80296
AC018755.16	5.15637	5.30055	5.40061	4.89673	5.24836	5.06032	5.50912	6.04753	5.44993	4.92682	5.44565	5.4611	5.518	5.18971	5.29586	5.16682
AC018755.17	1.58663	1.68922	1.59303	2.80434	1.68247	2.7467	2.4268	1.40681	2.26011	2.07144	2.38373	2.74138	1.28775	3.06479	1.64026	1.89646
AC018766.6	4.61492	4.54287	4.81458	3.85046	4.78677	4.34321	4.62681	4.18264	4.3962	4.71506	4.18383	4.83338	3.3503	4.97824	4.48691	4.50651
AC018816.3	5.69422	5.59852	6.34949	5.78163	6.52772	4.82611	6.25788	5.85413	5.51498	4.20727	6.64182	5.67525	5.70072	5.34682	6.73515	5.55719
AC024560.2	4.85014	4.73216	3.61338	5.75914	4.52233	1.36522	4.37518	3.56245	5.35763	2.7803	5.14194	4.34489	3.25883	4.28916	4.48964	4.42186
AC025442.3	3.69806	4.19498	4.06605	3.2036	4.15686	3.55549	3.73473	3.77184	4.40109	4.8631	3.9992	3.82499	3.93216	3.9729	4.3896	4.44282
AC064852.4	4.73495	3.8099	3.98072	4.54043	4.32701	4.33563	4.7037	4.83328	4.36626	5.64711	4.67842	4.46492	4.79519	4.81395	4.9777	4.30887
AC067956.1	1.29084	2.54806	2.00983	1.8833	2.94025	1.51144	2.01366	1.60343	1.66364	2.48518	1.82485	2.57842	2.35764	2.08326	3.12218	2.47893
AC068039.4	4.48532	4.9777	5.16309	5.50514	5.26803	4.34771	4.70651	5.12996	5.24751	4.51081	5.727	4.81578	5.24908	4.42174	5.0219	4.70465
AC068138.1	4.04327	3.81122	4.45793	3.94878	4.45486	3.66081	3.92476	4.05489	3.64053	3.51151	3.2557	4.15577	2.87147	3.66724	2.71597	4.13682
AC068831.3	3.25441	3.0244	3.35568	3.70698	3.14007	3.83111	1.73663	3.47472	2.64986	2.87851	3.07722	3.38384	1.98607	4.89862	3.31087	3.11214
AC069277.2	3.35021	2.58049	2.30604	2.73597	2.84519	3.17878	2.90362	3.03084	2.53561	1.56857	2.86083	2.50182	2.86099	2.45466	1.21967	3.09049
AC073283.7	5.02627	4.4096	5.93121	4.92447	5.26668	4.73759	5.02516	4.243	4.77074	3.59141	5.11589	5.31216	5.2163	5.51476	6.40114	5.45989
AC073321.4	3.83274	4.70794	4.20629	3.64524	4.20836	4.44317	4.17726	4.56508	4.13532	4.26705	4.02122	4.55638	4.534	3.94708	3.80247	4.12736
AC074212.6	3.36559	5.57424	3.36465	3.22445	3.23907	3.25978	2.74282	3.23574	3.19304	4.83499	3.28982	3.02099	2.97576	3.68559	3.6897	3.80465
AC078842.4	2.68952	1.64725	2.02842	2.84784	1.39319	2.42636	1.38874	1.9239	2.12307	3.11122	1.26396	2.88929	2.0121	2.50635	1.73227	1.99613
AC078883.3	4.65845	3.54816	4.18042	4.76393	3.72041	4.52683	4.74931	5.50419	5.30115	4.85128	5.03238	5.11394	4.96104	4.83025	4.82947	4.61517
AC079305.10	4.45285	5.18095	4.34432	3.83011	4.85683	4.61817	4.01756	3.72608	5.25651	3.97932	4.64427	4.5035	3.16647	3.86635	4.86687	3.55874
AC079741.2	3.39523	2.30417	2.40585	4.54424	3.5788	3.94608	3.05104	2.81569	4.92682	4.43235	4.45072	2.98788	4.96241	3.92827	3.57851	4.09996
AC079767.4	3.27905	2.75719	4.14795	3.7833	2.37544	2.56059	1.87648	3.67444	4.53538	3.83826	3.55364	2.15418	3.72405	2.15208	3.34403	4.11475
AC079807.4	4.60602	4.4523	4.98472	3.38017	4.8949	4.88906	4.07085	3.54695	3.87113	4.32217	3.92066	4.36255	4.04147	4.43035	4.46397	4.19908
AC083843.1	3.61983	2.25755	3.45809	4.52665	3.99999	3.69116	2.94663	3.69443	3.90853	4.87957	4.4375	4.07565	4.45842	4.16047	4.23127	3.98042
AC083949.1	4.77137	5.16364	4.78971	5.25621	4.62994	5.43804	5.0741	4.3961	4.25203	3.75681	4.82122	4.33901	4.63273	5.38016	4.57865	5.17528
AC084219.3	3.87018	3.89428	4.07414	3.92549	4.17672	4.13761	4.63444	3.20632	3.97684	3.88045	3.26757	3.88311	3.64096	3.17145	2.94718	3.27793
AC087501.1	2.14416	1.39319	2.43603	3.26995	1.09808	3.67564	2.41333	3.01246	2.75768	2.77279	3.09084	2.21327	1.83105	2.79964	3.76295	1.35063
AC090627.1	2.80109	2.08508	3.40236	2.50573	2.80828	3.27095	2.2413	2.44372	2.24997	2.37272	1.94181	2.25509	3.12907	2.19187	2.24666	3.55664
AC091133.1	6.06886	5.19061	6.28237	5.98611	6.3279	5.87648	5.97946	5.76436	5.42435	4.7356	5.82146	5.59183	5.65741	6.15137	6.52471	6.13028
AC091633.3	3.76872	3.73428	1.63585	3.3315	3.843	2.75977	4.72631	4.00258	4.02764	4.47557	3.93239	3.37908	3.07044	4.55222	3.49162	4.39363
AC092155.4	3.60448	3.62144	3.57455	3.55135	2.98048	3.51592	2.74731	3.70337	3.65063	3.91827	3.39859	4.00327	2.68811	3.22171	2.10112	3.13482
AC092192.1	2.00775	1.54858	2.51472	2.88551	2.85098	3.44753	3.12433	1.66364	1.80256	2.28471	2.56775	2.66467	2.52229	2.02678	1.75688	3.2336
AC092620.2	6.47044	7.13026	6.93785	6.90797	5.54536	5.37295	6.24187	5.34031	5.99149	6.3586	6.649	6.59133	6.79546	5.23157	5.0091	5.60414
AC092660.1	4.44226	4.82866	4.92946	4.21424	4.18114	4.16593	3.63458	5.57024	5.0219	4.99274	5.54608	4.96414	4.87704	4.88027	4.35265	4.53997
AC092667.2	1.76432	2.90233	3.35948	1.98243	1.89699	2.25699	1.83883	2.41857	1.64386	2.47947	2.72999	2.79724	2.9599	3.77232	3.14486	2.73959
AC099684.1	3.87018	3.26423	3.76949	4.20635	3.39925	3.82513	3.39647	3.84285	4.17201	4.426	4.09103	2.89567	3.73913	1.72856	3.62207	3.30229
AC099850.1	4.44775	4.2705	4.27022	4.6204	3.94537	4.77305	4.42161	3.76867	3.83868	3.8427	4.19017	4.07166	4.00585	4.50329	4.22033	4.3345
AC100830.4	3.74872	2.42481	3.53319	3.48309	3.68645	3.01947	3.76819	4.16253	3.51194	3.737	3.97317	3.924	3.3891	4.1024	4.09032	2.85496
AC104537.2	1.73908	2.56407	3.60829	3.25215	1.24048	1.52018	3.62008	3.69128	3.21657	3.14078	3.84599	3.80252	3.14198	3.57301	2.19735	1
AC104667.3	2.09952	4.8932	3.34238	2.58463	3.90614	1	4.78195	4.30618	1.72345	4.88538	2.84975	1.32424	1.65936	2.09984	1.44298	3.28501
AC106801.1	3.31787	4.10824	3.04029	3.36733	3.05171	3.68292	3.0245	4.517	4.48138	4.08264	4.42017	3.70692	4.2135	4.02945	4.00186	3.09084
AC108056.1	2.57716	3.83048	2.8443	4.04672	3.58622	2.8919	4.70794	3.47751	2.21728	3.78077	3.35472	4.02678	3.99085	2.84728	3.23497	4.50076
AC112198.1	4.4472	4.96189	4.76846	5.05172	5.02235	4.60642	5.0088	4.78746	4.463	5.81197	4.92682	5.1638	4.58051	5.47105	4.86361	4.57333
AC114730.11	3.21017	3.29961	1.32998	1.18323	3.58052	2.23906	3.15206	2.52	2.70803	2.58755	2.75431	2.69151	2.69521	2.64282	3.12218	3.52653
AC114752.3	3.87853	1.60269	3.51468	4.04214	3.59534	3.72041	3.44113	4.86286	4.78629	4.35403	3.27313	4.29754	4.03975	2.45466	3.64729	3.53809
AC124997.1	1.70268	2.1026	1.23213	2.74846	2.87786	3.65275	2.33596	2.54107	2.14571	2.72023	3.10399	2.89309	3.0245	3.2064	3.7283	1.09302
AC128677.4	9.38988	4.7019	10.8267	9.94565	5.6015	5.01617	4.48079	7.65057	10.6917	3.37641	8.44567	4.4979	8.01172	9.85825	3.66866	9.64522
AC136289.1	2.85771	3.2038	2.31559	3.55677	2.9694	2.83556	2.24666	2.48367	2.69365	4.20564	1.96193	2.55764	3.21484	3.36264	4.19604	3.10488
AC139100.2	3.9097	4.69274	3.52687	3.9551	4.45072	4.5628	2.74968	3.44648	3.90782	3.52183	4.20465	2.95922	3.92752	2.83475	3.69998	3.52334
AC139100.3	1.63477	1.66193	3.27709	2.15311	2.71156	2.62947	2.70109	1.82015	1.89191	2.2285	2.14758	1.44904	1.82365	2.01857	2.85054	1.40461
AC141928.1	4.25123	4.21442	3.36465	3.81531	3.71374	3.08676	4.1532	4.38138	4.33395	4.16984	4.28333	3.68684	4.2225	3.52038	4.07586	4.0788
AC144652.1	4.32741	4.72741	4.94758	4.13017	4.328	5.26359	4.19175	3.50145	4.17404	4.07967	4.47271	4.31843	4.09936	4.56365	4.78853	4.3458
AC145343.2	4.61399	3.19537	4.6938	3.85155	4.8608	3.94486	4.52195	4.9365	4.46869	4.02602	4.97092	5.17566	4.62594	4.91219	4.98423	4.48879
ACAA1	8.14386	8.24993	8.22593	8.45228	8.45462	8.35487	8.23468	8.81281	8.15607	8.20571	8.47459	8.36803	8.6509	8.85246	9.23888	8.42176
ACAA2	7.33864	7.5793	7.16529	7.23581	7.33375	7.41269	7.39056	7.69989	7.20049	8.42778	7.53782	7.7348	7.79107	7.77237	8.38121	7.56169
ACACA	5.92729	5.91209	6.20156	6.07112	6.10414	5.61324	6.06299	6.568	5.76894	6.30175	6.20448	6.56871	6.28205	6.94666	7.03392	6.40356
ACACB	6.83178	7.93909	6.23357	6.52944	6.18678	6.71373	6.48986	6.36828	6.77661	8.99588	6.75797	7.14103	7.32237	8.77589	8.46222	6.72761
ACAD10	4.89256	4.40655	4.57761	4.59846	4.76899	4.77821	4.57434	4.81997	4.61799	5.03434	4.63444	4.92174	4.98086	4.89073	5.15892	4.61244
ACAD11	8.48122	8.57681	8.60969	8.30047	8.35587	8.9006	8.44907	7.38274	8.24229	7.86553	8.40864	7.91772	8.60436	8.0302	8.18852	8.5749
ACAD8	7.16034	7.12888	7.30214	7.03761	7.00818	6.9303	7.23416	7.21186	7.46132	7.7068	7.2138	7.37388	7.38486	7.60646	8.23206	7.18237
ACAD9	7.45972	7.71452	7.52967	7.22797	7.55135	7.35837	7.42835	7.83971	7.73965	8.18417	7.7113	7.79673	7.8502	7.94014	8.487	7.55853
ACADL	4.26286	7.79713	3.34238	2.14098	1.65364	3.65871	2.6474	2.05918	2.11927	5.87047	3.29317	4.07441	4.07188	3.76926	4.28435	3.06821
ACADM	9.11665	8.62753	9.23309	9.24676	8.93821	9.37133	9.00848	8.77876	9.21093	11.1595	9.11665	9.70608	9.03623	8.46188	8.69642	9.09417
ACADS	6.89689	7.38486	6.91634	6.97181	7.40327	7.15994	7.27271	7.44202	7.31388	8.57681	7.27329	7.71664	7.65799	8.26186	7.89881	7.34185
ACADSB	6.43448	6.51504	6.40675	6.64261	6.36782	6.90412	6.43905	5.03354	6.33641	7.40997	6.08404	6.06653	6.32929	5.90657	5.92477	6.61051
ACADVL	9.76943	10.0122	9.59538	10.002	10.0545	9.78828	9.99053	10.1538	10.1489	11.393	10.0847	10.4847	10.3899	10.4576	10.5844	10.4046
ACAN	5.46917	5.65407	5.88417	4.91743	5.57894	4.92201	5.54211	5.55307	5.05595	5.42453	5.1284	6.18533	5.36408	5.88299	5.21443	4.90867
ACAP1	3.97145	4.57642	4.69317	4.33289	4.33633	4.25938	4.24261	4.45027	4.6743	4.98483	4.65845	4.33563	4.62362	5.04273	4.78432	4.56751
ACAP2	7.98195	7.87112	8.10793	8.08541	7.65402	8.0422	8.03432	7.98996	8.04799	7.5713	8.41543	8.15926	8.25513	7.35818	7.27271	7.78673
ACAP3	7.03988	6.58538	7.00946	6.87463	7.32585	7.40514	6.89816	7.1313	7.43368	7.73822	7.22128	7.19181	7.58108	7.16529	7.41033	7.37957
ACAT1	8.27355	8.28516	8.32771	8.1982	7.87038	8.25818	8.44982	8.09275	8.14016	10.0122	8.06946	8.65771	8.15892	8.23468	8.37969	8.20443
ACAT2	6.86511	6.50904	6.49598	6.60301	7.09783	7.08815	6.78756	6.32331	6.54772	8.00197	6.39517	7.017	6.50372	7.22671	6.99996	6.69337
ACBD3	9.23238	9.05531	9.07807	9.03819	9.25057	9.65132	8.972	8.65893	9.11292	8.39624	9.1404	8.83136	8.74144	8.61069	7.97126	8.92827
ACBD4	6.0845	6.66917	5.9591	6.82457	6.29081	7.05997	5.94974	5.4432	6.08776	5.69366	5.68027	6.06132	6.39461	6.41994	6.76927	6.55221
ACBD5	8.28425	7.8299	8.44336	8.1924	7.87129	8.33216	8.31439	8.05166	7.9914	8.91341	8.22771	8.31051	8.24786	7.24505	7.38115	7.9318
ACBD6	7.88841	8.07943	7.79339	7.92417	7.93565	7.96633	7.91379	8.15515	8.09536	7.6356	7.90916	7.88841	7.73033	8.30531	8.21896	7.75893
ACCS	7.40901	6.82673	7.07364	7.92206	7.13051	8.2163	6.88027	6.4337	7.31897	5.584	6.96368	6.70559	7.45338	7.17058	7.56707	8.12258
ACD	7.06699	7.82227	6.59743	6.66335	7.35142	7.70046	7.11507	7.18426	7.36005	7.05847	6.40695	7.17936	7.06112	7.7531	7.70699	6.87742
ACE	4.3341	3.56425	4.08737	3.46384	5.02353	3.17543	4.32982	4.56325	4.26822	4.05534	4.72001	5.08852	4.86401	5.04632	4.85953	5.22917
ACE2	2.9475	4.41649	3.81122	3.38781	3.65581	4.08107	3.40032	3.23102	3.39752	3.78214	3.2154	3.7763	3.65833	2.68931	3.17016	3.11894
ACER1	1.09532	3.39327	2.55054	2.84784	2.79306	3.09416	2.36039	1.65587	1.17329	1.9926	2.20051	2.73704	1.62623	1.76842	2.63997	2.91297
ACER3	6.88418	7.10671	7.1456	6.77541	6.59487	6.30501	6.78307	6.70629	6.94271	6.46602	6.90177	6.77741	7.17162	6.42496	6.77306	6.71219
ACHE	2.89488	3.65175	3.63295	3.59754	3.89751	3.64976	3.52427	3.52767	3.51564	6.45085	3.58195	4.01067	3.216	3.30745	4.09835	4.07465
ACIN1	7.66695	7.96049	7.79437	7.78421	7.95685	7.86695	7.74565	8.33736	8.45462	8.41627	8.35809	8.2912	8.48448	8.56188	8.58986	8.21896
ACKR1	7.68211	10.2313	5.52274	5.45356	7.73839	7.54694	6.11728	7.41824	5.70661	6.31588	7.86456	7.44419	6.85463	8.98213	7.05347	7.40428
ACKR2	3.99813	4.12384	4.20971	4.18302	4.29471	4.2066	3.92833	3.99973	4.03427	4.16593	4.17918	4.48964	4.34447	3.924	3.99873	4.43223
ACKR3	11.1854	11.5841	11.4287	10.822	10.9068	11.5343	11.1643	9.7962	10.1449	9.44333	10.626	10.5782	9.79431	9.84389	10.443	10.459
ACKR4	5.29408	6.13741	3.96429	4.29971	3.78214	6.16997	4.1828	3.5936	4.10192	4.20564	3.92367	4.23944	3.46024	4.33102	3.82369	4.04754
ACLY	8.77293	8.44727	8.87877	8.41962	9.02246	8.20698	8.76278	8.81711	8.64895	7.96207	9.04992	8.76004	8.56238	9.09116	8.96035	8.79124
ACMSD	3.82269	2.80288	3.48238	3.62447	3.13547	3.65871	3.79815	3.06001	3.05364	3.68943	3.31509	3.29082	2.27359	3.52754	2.40125	4.20421
ACN9	6.83482	6.4644	7.09832	6.94443	6.9353	6.72491	7.44264	6.85192	7.24531	7.60646	7.44734	6.945	6.81466	5.92027	6.72941	6.71786
ACO1	7.78094	7.74642	7.75441	7.62512	7.82258	7.26367	7.85495	8.29762	7.76751	7.79272	7.88687	8.01035	8.34378	8.6156	8.7519	7.91997
ACO2	7.33071	7.70214	7.25791	7.1123	7.62991	6.96916	7.34953	7.75231	7.62991	9.83695	7.52271	8.48448	7.64195	8.17324	8.50942	7.66873
ACOT1	7.14975	7.45712	7.07596	6.88242	6.63391	7.15177	7.03185	7.65905	7.27196	8.5749	7.33819	7.94866	7.60678	8.54885	8.88322	7.48696
ACOT11	4.8956	4.55841	5.23688	4.96703	5.25571	5.09042	5.12634	4.97033	4.93711	4.66544	5.30126	5.11264	5.17327	4.62053	5.07658	4.85674
ACOT12	3.85797	3.44986	3.06479	3.31715	2.73661	1.58663	4.35997	3.27322	3.92086	3.04404	3.79583	3.52229	3.74251	2.29149	3.16174	2.21563
ACOT13	8.24498	7.3645	8.49028	8.44336	8.1472	8.25213	8.69917	8.30999	8.28848	8.69307	8.63354	8.35104	8.59898	8.40864	8.8733	8.22864
ACOT4	5.76991	5.89159	6.2924	6.11115	5.84261	5.76303	6.42479	6.30639	5.87764	5.68732	6.10025	6.46407	6.39389	6.66241	6.95626	5.90011
ACOT6	1.3116	3.29261	2.84121	2.87024	1.84781	2.91768	2.83082	2.26584	2.49095	1.23702	2.62327	2.48266	2.4518	3.35414	3.34083	2.7035
ACOT7	7.66111	6.66987	8.349	7.05456	8.04157	6.93219	7.88552	7.6862	6.75273	6.37679	7.33314	8.00227	7.72778	8.10793	7.90953	7.71953
ACOT8	5.77508	5.62901	5.86723	5.93595	6.05959	5.86723	6.3579	5.85694	5.25953	6.11045	5.35669	5.72895	5.2673	5.9607	5.88859	5.91946
ACOT9	8.56105	8.34312	8.81176	8.29662	8.47261	8.32949	8.56309	8.59679	7.92106	8.07574	8.56105	8.29423	8.3633	8.26902	8.68233	8.29662
ACOX1	6.59782	6.00921	6.937	6.87905	6.58165	6.1922	6.89715	6.56969	6.17276	7.0673	6.50218	6.52312	6.27036	6.44526	6.74784	6.65843
ACOX2	6.90236	6.22493	6.62498	7.33498	6.92797	7.40727	6.96727	6.59294	7.23627	6.39906	6.76927	7.08358	6.69366	7.23896	7.77928	6.78921
ACOX3	5.80197	5.66047	5.55968	5.48773	5.84363	5.76365	5.6141	5.56756	5.33064	6.24262	5.47115	6.00233	5.8909	6.12779	6.21372	5.76894
ACOXL	3.51296	3.3323	3.799	3.73839	4.26387	3.25511	4.02729	3.77859	3.65944	3.55332	3.50041	3.83317	3.52767	3.48051	3.87285	3.21742
ACP1	8.58471	8.52658	8.6942	8.47831	8.46528	8.44907	8.53681	8.02019	8.34111	8.2111	8.23162	7.8524	8.1987	7.83556	8.471	8.35139
ACP2	9.05952	8.20607	9.22542	9.04487	9.53682	8.54577	9.12514	10.0143	9.47082	8.06684	9.41477	9.44009	9.98262	9.71873	10.0332	9.82534
ACP5	10.3271	7.23549	10.8595	8.5842	10.0224	8.8042	9.91146	10.3828	9.46534	8.31986	10.3409	10.291	10.8458	9.82295	10.3995	10.3434
ACP6	5.6206	5.62256	5.69625	5.95392	5.59022	6.21298	5.89971	6.07823	5.69294	5.81036	5.52337	5.65524	5.84679	5.92155	6.43838	5.47142
ACPP	3.2662	3.59475	3.0142	3.58911	3.63992	2.91719	3.52816	3.28034	4.13028	3.24558	4.42507	3.79069	3.48523	3.4866	4.06374	3.62758
ACPT	5.75765	6.3773	6.14359	6.54315	6.39237	6.62263	6.40315	5.10659	6.02411	5.58622	6.05863	4.4311	5.20154	6.1859	6.52294	6.26873
ACR	2.37317	5.33159	2.60666	2.55426	4.40925	3.8483	2.4839	2.52	3.19449	2.83649	2.64666	1.19116	2.73395	3.32202	2.52672	4.17053
ACRBP	4.99587	4.82501	5.0076	4.60832	5.15047	4.89478	4.74451	4.97754	4.62182	4.37815	4.55276	4.52699	4.63234	5.2748	5.37868	4.74931
ACRC	5.90955	4.75362	6.61537	5.47339	6.42171	4.69989	5.72549	4.43206	5.35327	6.13404	4.77098	4.85489	5.28476	4.19064	4.99195	5.23306
ACRV1	3.58699	3.76226	4.03975	3.83069	3.55431	3.31605	3.37951	4.06979	3.8079	3.62461	3.87923	3.90505	3.77748	3.95614	3.275	3.73349
ACSBG1	2.88569	3.45891	4.3865	3.49703	3.1683	4.36545	3.28991	4.62443	4.26387	4.32814	4.41966	2.7469	4.10784	5.07982	4.57007	3.95218
ACSBG2	3.58519	3.5936	3.45667	4.01367	3.14007	3.32519	3.65822	4.02751	3.24121	3.24558	3.17962	4.15229	3.73987	3.33174	2.86934	3.22228
ACSF2	5.98453	5.57462	6.07683	5.99572	5.48697	6.60841	6.28038	6.92067	6.24685	7.34781	6.14027	6.92822	6.74887	7.05847	7.48492	6.18169
ACSF3	4.37273	4.61567	4.74055	4.58721	4.91219	4.67789	4.87009	4.75148	4.74853	5.78273	4.83313	4.53194	4.82344	4.79945	4.96476	4.98546
ACSL1	9.00602	9.47802	8.66276	7.88175	8.42381	8.06397	8.28461	9.37443	8.77827	11.3957	9.53241	9.89077	9.76943	9.88352	10.3513	8.62024
ACSL3	8.8011	8.09744	8.59201	9.13618	8.78466	9.37899	9.0112	8.41666	8.99924	9.77893	8.72833	8.64421	8.98728	7.96512	7.89775	9.10601
ACSL4	7.9118	8.84679	7.9262	7.68083	7.96658	7.62341	8.00826	7.67766	7.83544	7.08358	7.88808	7.61339	7.80798	7.17127	7.25211	7.98279
ACSL5	7.10127	6.78077	7.53851	6.60001	6.71055	6.32766	6.94955	7.93159	7.34012	6.20784	7.13567	6.99847	7.24734	6.84668	8.23351	6.72572
ACSL6	3.92651	4.03474	4.00037	2.93555	3.75769	3.62383	3.76735	4.19109	3.93345	4.05736	4.09788	3.80364	3.89665	3.95886	3.83447	3.54401
ACSM1	3.17777	3.05694	2.62168	2.56479	2.9361	1.88533	2.23162	1.39617	2.61837	3.00252	2.60521	2.09002	1.72201	3.45177	3.38017	3.2557
ACSM2A	3.06786	3.38127	3.02023	3.18845	2.73577	3.24909	2.71685	3.29362	3.67112	3.20475	3.4938	3.14957	3.26603	2.76353	3.03735	2.70067
ACSM2B	3.32979	1.40836	3.44774	2.88551	2.49596	1.52798	3.15722	3.51892	3.47113	2.78277	3.22599	3.64208	3.1634	2.84966	3.4746	2.88104
ACSM3	3.64869	2.78934	3.69918	3.6236	3.95095	3.99721	3.73187	4.03617	4.23139	4.24344	3.94275	3.2941	3.66986	3.86248	3.86007	4.18097
ACSM5	5.90343	5.89007	6.06921	5.89608	5.55612	6.53598	5.11165	5.718	7.07894	5.63658	6.4472	6.21509	7.12071	6.47044	6.84211	6.66585
ACSS1	5.41522	6.11449	5.19924	5.79273	5.47891	6.59276	5.14974	5.77219	5.73803	6.4155	5.79159	5.74826	5.67525	5.6157	6.1188	5.99412
ACSS2	7.562	7.54238	7.18942	7.40913	7.20336	7.33478	7.37619	7.31643	7.44883	9.50067	7.47249	7.88175	7.62785	8.71229	8.251	7.56471
ACSS3	6.71828	7.35837	6.09977	6.70804	6.12501	7.11434	6.49856	6.05895	6.70804	6.08008	6.52166	6.05133	6.60136	6.47394	6.45679	6.56751
ACTA1	8.15052	4.01552	3.48309	3.7292	2.20163	2.52388	3.56934	7.91772	5.3643	12.8485	7.12408	13.2418	5.28511	10.4247	3.05394	8.18657
ACTA2	9.29131	10.7533	8.26186	8.5671	9.40051	9.3403	8.48151	9.83151	9.21638	9.91422	9.74623	9.82181	9.69202	10.1192	9.32324	9.05894
ACTA2-AS1	4.50773	4.40535	3.95123	4.26851	4.54791	4.54265	4.23934	4.66419	4.56005	4.69198	4.8306	4.37548	4.36047	4.44406	3.02403	4.5924
ACTB	12.9428	12.7384	12.9864	12.7907	12.9864	12.8679	12.7988	13.1029	12.855	12.6147	13.0142	12.9428	12.9988	13.0644	12.9713	13.0644
ACTBP9	8.19632	8.11324	7.88466	7.67563	8.18953	7.99683	7.88101	9.92115	9.22801	7.74302	9.0667	8.27532	8.55409	8.72915	8.59679	8.47722
ACTC1	7.77237	8.82	7.31346	7.12844	8.28072	7.51724	7.6435	9.45804	8.58571	11.4302	8.68352	8.9113	8.4538	8.79999	8.4178	8.05086
ACTG1P4	7.38312	7.35722	7.33591	7.59619	6.59672	8.45054	7.39765	6.09285	6.98178	7.51724	6.96854	6.71445	7.61061	6.18561	6.97393	7.70328
ACTG2	5.30872	7.4829	4.78703	4.35606	5.48231	4.81132	5.19781	6.53884	5.40243	6.57857	6.31885	6.80853	6.0809	6.59914	6.03858	4.77137
ACTL10	4.17124	4.33309	3.27181	3.32329	3.86688	3.65544	3.82627	4.64601	3.34093	3.48419	3.83598	3.74561	3.06017	4.47271	3.84658	3.79771
ACTL6A	8.07303	7.79911	8.21759	8.21439	7.84855	8.20849	8.37767	8.64986	8.40149	7.741	8.76434	8.29028	8.23417	7.92417	8.25513	8.18516
ACTL6B	2.28909	3.25968	2.22094	1.61878	2.44454	2.20718	2.22618	1.71447	1.87648	4.62666	1.2311	2.77899	1.45886	3.01538	2.70569	1.98197
ACTL7A	3.76279	1.87862	2.65834	4.50204	2.53616	3.0377	2.95443	3.1041	3.82398	7.12635	3.59331	4.74766	3.78108	3.31599	2.62387	4.61063
ACTL7B	4.46191	4.27879	3.02023	4.38677	3.78214	3.56377	4.02891	3.85436	3.79951	3.23487	3.3146	2.9947	2.77853	3.67157	3.80494	3.80969
ACTL8	1.36845	2.71899	2.95891	2.5371	2.75325	2.22479	2.57343	2.5259	2.13762	2.98262	1.2572	2.80101	2.31438	3.54062	3.25575	3.47861
ACTL9	1.53798	2.65099	2.12937	2.38954	1.7121	2.9424	1.89927	3.22649	2.07144	5.71268	2.40141	2.28005	2.00242	1.91567	2.45645	3.05694
ACTN1	8.57181	9.55173	8.8042	7.53601	8.69216	7.66678	8.4769	9.15288	7.97258	8.59354	8.76919	8.99781	8.9728	9.01477	8.58044	8.20892
ACTN2	5.01432	3.27565	3.69191	3.70486	3.87299	3.5257	3.39647	3.70143	3.52727	11.9562	4.19653	9.95982	3.81333	4.61244	3.11808	3.938
ACTN3	4.12779	4.87676	3.69544	4.0065	3.96774	2.87573	3.92894	4.62239	4.04055	10.1147	3.8282	9.3669	3.53462	4.75794	4.57729	3.94304
ACTN4	9.25468	10.0429	9.25642	9.19243	9.47232	9.85001	9.13979	9.74017	9.28485	8.96035	9.78392	9.54628	9.83695	10.1035	9.50067	10.177
ACTR10	10.1419	9.41817	10.0304	10.1489	9.74498	10.093	10.1133	10.2345	10.1514	10.051	10.15	10.0673	9.66422	9.45668	9.55466	9.79431
ACTR1A	8.16165	7.88728	8.07195	7.90095	8.21538	8.1713	8.03871	8.56458	7.94452	8.62982	8.08949	8.24719	8.08622	8.62575	8.54369	8.3177
ACTR1B	8.74378	8.80323	8.84198	8.82442	8.85373	8.60809	8.70522	8.87291	8.4801	9.52548	8.78231	8.87522	8.8224	9.42377	9.36755	9.13733
ACTR2	9.61627	9.07536	9.77893	9.6314	9.37133	9.12105	9.58629	9.13407	9.28616	8.58471	8.95666	8.74144	9.14608	8.71162	8.29213	9.40127
ACTR3	9.96238	9.81901	10.1639	9.84105	9.68194	9.83304	10.0807	10.049	9.80487	9.06735	10.0571	9.63526	9.9344	9.07639	9.10901	9.86743
ACTR3B	6.70192	6.91717	6.61413	6.67369	6.87104	6.34535	6.51891	6.46998	6.58357	6.25229	6.49885	6.26718	6.38439	6.42794	6.68942	6.78077
ACTR3BP2	3.52073	4.47109	2.80556	3.7833	3.71852	4.15535	3.45249	4.3053	4.29471	3.78774	4.63468	3.71472	3.64252	3.49411	3.79131	4.23043
ACTR3C	3.71383	1.46899	3.42186	2.8152	3.4333	2.12587	2.48172	3.03533	2.52125	2.8759	2.98026	2.36251	2.80816	2.80136	3.03571	3.96455
ACTR3P2	2.59315	1.77647	2.46812	2.49095	1.95535	2.16082	3.07904	3.54108	2.46781	2.9599	2.22517	2.32035	3.17524	2.26618	2.95344	2.27646
ACTR5	5.73269	6.45948	5.93941	5.51916	5.86313	5.78572	5.84208	5.19526	5.09914	5.31308	5.16123	5.35517	5.21947	5.41169	5.54693	5.38606
ACTR6	7.14103	7.03855	7.16162	7.35395	6.68751	7.28321	7.57773	6.63251	6.79445	6.75523	6.92034	6.78407	6.70521	5.97052	6.15264	7.12394
ACTR8	6.5019	6.16455	6.69638	6.2276	6.73909	6.39982	6.63668	6.54097	6.38845	5.49256	6.52212	6.52811	6.27349	6.62233	6.56831	6.2114
ACTRT2	1.66874	3.94933	2.37927	3.31311	2.34831	3.06743	3.52741	1.86588	2.63826	1.02124	1.74767	3.21484	2.55054	3.11171	3.12024	3.09281
ACTRT3	5.05714	5.0219	5.13802	4.49019	4.87972	4.68108	4.51896	4.99436	5.40184	5.19436	4.4706	5.07203	5.18321	4.86729	5.51535	5.0432
ACVR1	9.91511	9.22729	10.049	9.81077	9.80592	10.1628	10.0332	9.83404	9.97156	9.28616	10.0272	10.15	9.68894	9.5738	9.82534	9.67652
ACVR1B	6.13632	7.34871	6.11273	5.858	6.19432	6.21916	5.69549	6.33553	6.06532	6.3071	5.94056	6.04887	5.86313	6.73137	6.75115	6.03683
ACVR1C	4.42075	4.55917	2.8443	4.2116	3.64663	3.95983	3.5748	4.17957	4.52313	6.71252	4.8129	5.8968	5.94639	6.34509	6.20509	5.08275
ACVR2A	6.87809	6.47637	6.68319	7.49262	7.18658	7.19995	6.9078	6.36967	6.94088	7.1882	7.24403	6.92574	6.68396	6.73515	6.33357	6.811
ACVR2B	4.80512	4.73841	4.98151	5.85413	5.10242	5.7163	5.41338	4.99351	5.57967	5.70552	4.70295	5.56231	5.29369	5.23045	5.22849	5.49614
ACVR2B-AS1	4.28333	4.86694	4.57175	4.79547	4.56269	4.515	4.3159	4.29685	4.64801	4.99405	4.70448	4.46646	4.25047	5.19708	4.52126	4.62813
ACVRL1	5.69219	6.57116	5.4706	5.64521	6.09938	4.8021	5.29252	6.83984	6.26558	6.87033	6.15112	6.52976	5.79578	6.91433	6.95078	6.42049
ACY1	2.52672	2.36366	2.59051	3.1683	2.96023	1	3.13041	3.3635	3.74679	3.49794	3.9744	3.54275	2.96362	3.28286	4.38138	3.31692
ACY3	4.11195	3.84843	4.12257	3.9765	4.40311	4.21639	4.00026	4.62001	5.03805	5.26605	4.20738	3.92718	4.31888	5.25476	4.40727	4.41933
ACYP1	7.39809	8.00996	7.51552	7.58357	6.96534	7.73186	8.16535	7.15085	7.52917	7.65508	7.93482	7.35039	7.55853	6.57481	7.50962	7.85037
ACYP2	7.33277	6.49278	7.3643	7.04344	6.75747	6.86719	7.52542	7.68682	7.56621	10.641	7.52133	8.17962	7.37529	6.65759	7.63491	7.44869
ADA	6.72796	7.50639	6.10962	6.16006	6.57972	6.749	6.60453	7.36694	5.91717	6.32405	5.92477	6.472	6.01284	6.42717	6.738	6.27282
ADAD1	3.87971	3.28972	3.10741	3.68581	3.57764	3.9809	4.25203	4.36077	3.86552	4.09431	3.82719	3.72242	3.98055	3.93888	3.73656	3.67313
ADAD2	4.47097	4.68819	4.44095	4.7587	4.69504	4.67307	4.68753	3.58655	4.64701	4.0839	4.15774	4.03881	4.26724	4.58585	4.46512	4.41419
ADAL	5.58077	5.35731	5.51616	5.61942	5.42925	5.4097	5.7741	5.57967	5.29943	5.88482	5.56039	5.41664	5.59272	5.36753	5.44009	5.24325
ADAM10	9.03779	8.27218	8.83943	9.07889	8.84423	9.61127	8.93563	8.75494	8.95555	7.37156	8.72402	8.18332	8.67792	7.86759	8.05694	9.02796
ADAM11	4.12308	3.93094	3.23861	4.1998	4.16567	3.72418	4.24893	4.24549	4.86694	4.24587	4.61728	2.90158	3.22147	4.45072	3.75547	3.63896
ADAM12	5.25501	4.13235	5.8717	4.74802	5.62299	4.82278	5.4226	6.52013	5.40091	5.27471	5.21043	6.02382	6.48763	4.99121	5.28567	5.11165
ADAM15	7.5076	7.65551	7.41104	7.28921	7.73513	6.96189	7.57496	7.90691	7.37225	7.7068	7.30033	7.26097	6.98818	7.99667	7.25537	7.42162
ADAM17	7.81481	7.61946	7.89356	7.42729	7.97556	7.89588	7.725	7.96918	8.07325	7.30552	7.8448	7.64838	7.67808	7.49472	7.52967	7.8448
ADAM18	3.32058	4.03928	3.81324	3.80061	3.9505	3.90311	4.09657	3.53172	3.21901	3.38003	3.35146	3.73571	2.74767	3.07604	3.67527	3.2557
ADAM19	4.86361	4.8431	5.37442	4.96957	5.36256	4.59024	4.85265	4.91351	4.65746	5.35295	4.5692	5.03354	4.55617	5.29803	5.1691	4.90485
ADAM1A	5.38861	4.66488	5.67481	5.59885	4.90008	5.40576	5.48141	5.21496	4.83827	5.12689	5.27091	5.33134	5.92945	4.65845	5.58988	5.57561
ADAM2	2.99429	1.85586	3.00835	3.1041	3.5153	1.91072	2.56895	3.11171	3.2051	2.2285	2.43069	3.65768	2.2201	3.45297	3.6666	3.16782
ADAM20	3.60381	3.69434	4.11512	3.82142	4.10154	4.0563	1.64513	4.12368	3.9551	4.18264	4.08671	4.41219	3.82744	3.95246	4.1469	3.80905
ADAM21	3.57186	4.05279	3.31029	3.34989	3.50249	2.54669	2.6615	3.14813	3.09402	3.28732	2.82696	2.96304	3.49102	3.17524	3.42521	3.6178
ADAM22	3.92127	2.80374	3.56387	4.4059	4.08255	3.99686	3.67151	3.83746	4.20529	3.56541	4.04855	3.78992	3.72544	3.66994	3.92894	4.44494
ADAM23	4.90596	4.06027	4.00967	4.99254	5.29712	6.21443	4.26091	5.67267	4.48948	5.2921	4.36047	5.03702	4.60922	4.67648	4.2904	5.23245
ADAM28	4.92018	4.22815	5.17365	5.12223	5.21076	3.90243	4.4438	4.94258	5.45869	3.42812	4.88484	4.78455	5.47828	4.6112	4.57063	4.98483
ADAM29	2.85424	2.6627	1.85349	2.84305	2.0709	2.34849	1.87905	3.05182	3.16632	3.30909	1.60978	2.11366	2.74095	3.10336	2.3873	3.25831
ADAM30	2.90532	2.47299	3.53399	3.45825	2.9647	3.66081	3.44736	2.79197	3.40389	3.20892	3.22479	2.90095	3.33123	3.56425	3.66722	2.74229
ADAM32	5.13601	5.45104	4.81852	5.43408	4.88727	4.93754	5.02869	5.41041	5.01961	4.35088	5.03715	5.14747	4.81745	4.77024	5.15166	4.75431
ADAM33	6.50944	7.45362	6.43543	5.95237	6.5415	7.1641	6.5321	6.41488	6.4133	7.11554	7.384	6.44229	7.02345	6.13526	6.69819	6.2185
ADAM3A	2.32244	3.00661	1.61008	3.01971	2.85467	2.78277	2.28592	3.10227	3.32099	2.93535	2.82933	2.32384	2.38575	3.39733	2.8152	2.99183
ADAM3B	3.83849	3.86046	2.3452	2.7228	3.35502	3.726	3.47512	1.73975	4.57559	3.50975	2.51895	2.61535	3.69462	3.3503	2.82982	2.98796
ADAM5	2.86944	2.70092	2.73552	3.19158	2.19847	3.1325	2.48078	2.70652	3.0444	2.05889	3.14661	1.49841	2.67711	3.95772	2.51492	3.42242
ADAM6	3.71244	3.00928	2.71573	3.05377	1.93	3.25575	4.02258	2.47594	3.7945	2.34571	2.69126	2.50007	3.71201	1.82449	3.38861	2.78015
ADAM7	2.70262	1.88533	2.50537	2.69101	2.22761	3.36678	2.27857	1.85253	1.7075	2.7281	2.18021	2.84061	2.59841	2.82493	2.38336	2.58662
ADAM8	5.0469	4.26102	5.59863	4.36266	5.40693	4.41168	5.07833	5.71603	5.06267	3.77045	3.98828	4.71861	6.75115	4.51586	5.02796	5.14022
ADAM9	9.57502	8.3744	9.54273	9.90548	9.20201	9.94699	9.88507	9.35349	9.48541	8.38636	9.60145	9.06524	9.67452	8.16694	8.81281	9.80712
ADAMDEC1	4.4182	3.66986	5.22579	4.43206	3.22822	3.59569	3.67666	3.86031	4.03745	3.28295	3.7738	3.75978	4.36146	3.16973	3.57409	4.3554
ADAMTS1	9.45103	11.6925	7.17471	8.23563	9.75859	8.67663	8.15926	8.28443	9.3403	8.47706	8.28425	7.06314	8.12842	8.5512	7.36164	8.49745
ADAMTS10	7.59909	6.71845	7.01663	7.63702	7.6862	8.89038	6.95662	6.99467	7.76803	6.79227	7.51826	7.27329	7.50428	7.42729	7.415	7.9586
ADAMTS12	5.66122	5.88152	5.55703	5.73218	6.10246	5.43725	5.79245	5.78678	5.90505	5.90797	6.03293	6.30958	5.91535	6.3333	5.74391	6.14446
ADAMTS13	4.88745	5.13523	4.97915	5.02796	4.85489	5.2616	5.21543	5.03194	5.20692	4.826	5.27219	4.63234	4.9537	4.64179	5.54693	4.93458
ADAMTS14	4.25615	2.89502	4.89073	4.58858	4.305	4.20611	5.06411	4.79489	4.98436	3.83234	4.85911	4.84632	4.91236	4.69666	5.13282	4.65676
ADAMTS15	5.94494	6.22919	5.47509	6.04144	6.70521	5.37509	6.42916	6.94706	6.8914	5.65981	5.58163	6.2381	6.21338	6.5899	7.14234	6.86769
ADAMTS16	6.05496	2.02842	4.25879	6.81937	7.50384	5.61958	6.56146	6.59421	7.87738	3.69298	5.88482	7.73337	6.09633	6.94403	7.76396	6.87905
ADAMTS17	5.67366	4.34608	5.73821	6.1293	6.04703	6.1639	5.98288	6.33505	6.54523	5.12859	6.32833	6.21884	6.36662	6.15981	6.6055	6.973
ADAMTS18	5.57139	5.7335	5.39043	5.14763	5.66758	5.49632	5.01298	5.83348	5.82372	5.20451	6.07369	5.40506	5.17365	5.29803	5.23605	5.57527
ADAMTS19	3.49751	3.63308	3.54465	4.39646	3.4419	3.33631	3.89391	3.67609	3.42483	3.48326	3.90653	3.86067	3.54586	3.73187	3.19664	3.70992
ADAMTS2	8.66533	8.14989	8.71625	7.85657	9.22801	7.6435	8.48579	8.88578	8.11056	7.82227	8.85657	9.35174	8.3818	8.60596	8.42078	8.13753
ADAMTS20	2.71812	1.68566	2.41831	3.19082	2.42115	2.86756	3.31956	2.44214	2.53561	1.5369	2.41775	2.82687	2.79031	2.85791	2.08736	2.66622
ADAMTS3	6.67885	4.97546	6.69112	6.80599	7.14103	6.70192	6.12094	6.60046	5.73487	4.30275	6.40568	6.81687	6.53035	5.5184	5.61229	7.22725
ADAMTS4	5.56648	6.12423	5.55051	4.89526	5.37186	4.90081	5.45502	5.87027	5.72308	5.29264	5.69832	4.93513	5.14181	5.04838	5.08964	4.89661
ADAMTS5	10.1808	10.8509	9.94465	9.8475	8.68616	10.7832	9.91043	8.88322	8.69917	8.65264	8.90161	9.17415	8.80466	9.25727	8.61974	10.1285
ADAMTS6	7.09902	4.53842	8.19973	5.51463	5.84411	4.83649	7.27518	5.10505	5.1284	4.96167	7.03161	6.03653	6.17478	5.6419	5.70411	5.35858
ADAMTS7	4.15376	3.45484	4.62252	4.03236	4.65907	4.48218	3.66571	4.54072	4.71356	4.02751	4.84831	4.53902	4.35058	4.54981	4.74382	4.88764
ADAMTS8	3.14225	3.95614	2.85752	2.79624	3.44113	4.14148	3.36864	3.9941	3.86476	5.48307	3.66245	3.57942	3.95886	3.93703	5.02953	3.42451
ADAMTS9	5.62256	8.15461	3.94275	4.18745	5.85162	5.25422	4.2904	5.30126	4.18514	5.44837	4.25891	5.2906	4.45972	5.33972	4.18617	4.61413
ADAMTS9-AS2	4.82344	5.57626	4.54551	5.55562	4.53003	5.75499	4.82995	4.08255	4.98013	4.34277	4.55145	4.71942	4.46694	5.01976	4.60174	5.36062
ADAMTSL1	6.11186	3.38673	3.74627	5.93758	7.11983	7.31036	4.89661	6.65059	6.19913	3.4129	5.22537	6.24522	5.33304	6.01642	6.58008	7.08319
ADAMTSL2	5.03398	4.38501	5.24125	4.67365	6.13149	5.29038	5.06252	4.89873	4.17404	3.90588	3.75631	4.31054	5.58558	4.68706	5.55348	5.1792
ADAMTSL3	8.01257	6.68013	7.68794	8.95899	8.26625	8.37767	8.37349	8.32316	8.62923	6.89388	8.03218	8.15067	8.05086	7.81453	7.86311	8.88096
ADAMTSL4	7.2087	8.16031	7.64225	7.16896	7.40051	6.83224	7.34568	7.58018	7.35214	7.93062	7.71535	7.96423	7.1215	7.9283	8.57115	7.361
ADAMTSL5	4.11579	4.4215	4.23896	4.35301	5.09009	2.23057	4.28895	4.01898	3.97153	4.70952	4.30344	3.7631	4.05267	4.57811	4.41359	4.27285
ADAP1	8.14798	6.88167	7.9557	7.96248	8.60861	7.41837	8.36747	8.21493	8.20929	7.84419	7.33498	7.49588	7.53851	8.40346	7.90899	7.7899
ADAP2	8.91804	6.87964	9.03867	9.87037	9.11507	8.76616	8.9166	10.1261	9.61997	7.63803	9.94699	9.87037	10.6241	9.79754	10.311	10.1118
ADAR	10.4882	11.2212	10.2486	10.7165	10.3697	10.5729	10.3733	10.641	10.4325	9.40127	10.368	10.4046	10.6449	10.6979	10.7334	10.6321
ADARB1	5.34538	7.20757	5.26256	4.99453	5.41484	4.49108	4.71543	5.25307	4.75352	5.083	5.20653	5.39236	5.45123	5.31897	5.21107	5.16843
ADARB2	3.47892	2.71003	2.20221	3.4356	2.04483	2.02234	2.53326	3.32437	3.37533	3.68493	3.30502	2.56059	3.50041	2.47157	3.06873	2.66768
ADARB2-AS1	4.48532	1.76957	1.16972	3.63187	4.32594	4.44095	3.92336	3.87317	3.21532	4.15686	4.02651	3.44543	4.07107	5.27062	4.51359	4.18555
ADAT1	6.39724	7.22097	6.67437	6.00821	6.75273	6.06066	6.19813	7.77814	6.09608	5.70661	6.82181	6.87499	6.79409	7.06647	7.35881	6.68557
ADAT2	5.13717	5.41064	5.51451	5.06862	5.25636	5.50809	5.69263	4.46561	4.89627	4.04465	5.15742	4.8403	5.29408	4.4979	4.56117	4.842
ADAT3	4.53286	4.85141	4.65448	4.25293	4.47508	3.89576	4.37978	5.52031	5.25597	5.59272	5.31435	4.58721	4.85375	5.00925	4.8839	4.75696
ADCK1	5.31287	5.72127	5.80286	5.29642	5.4377	5.49632	5.7341	6.24118	5.73894	6.43438	5.61595	5.95372	6.44493	6.18132	6.28559	5.63818
ADCK2	6.21509	6.06894	6.27282	6.041	6.55379	5.81692	6.01915	7.13974	6.24041	5.95673	6.29771	6.51749	6.72512	6.84751	7.1368	6.59612
ADCK3	6.68426	7.34751	6.44843	6.58728	6.35332	6.99782	6.36454	6.93644	6.77993	10.7728	6.68122	8.95353	7.2294	8.54711	8.25417	7.00306
ADCK4	5.46512	5.97904	5.75388	5.98611	5.63673	5.81903	6.1824	6.06674	5.66576	4.86888	5.89266	5.20418	5.57042	5.7606	5.96219	5.29697
ADCK5	4.96414	4.99635	4.95111	4.95955	4.98916	4.68425	5.41484	4.54999	4.82193	4.42727	4.44443	4.6241	5.24111	4.94438	5.46602	5.34668
ADCY1	5.51761	5.38048	5.2134	5.46343	6.45568	5.06528	5.30241	6.81248	5.91172	5.22092	4.82518	5.69656	5.93299	6.1195	5.5966	6.23481
ADCY10	2.66456	3.687	3.60311	2.06695	2.79499	3.84901	2.31731	3.10762	3.05938	3.90927	2.30417	2.88194	1.6332	2.67921	3.89645	2.83922
ADCY10P1	4.6359	4.8508	4.54149	4.78443	4.43392	5.87544	4.82742	3.74268	4.55638	4.55303	3.5357	3.17286	4.16567	4.00772	4.04973	4.842
ADCY2	5.4927	7.384	4.90252	4.66013	4.69792	5.40678	4.73203	4.74652	5.10078	8.64986	4.91139	6.41149	4.94639	4.5545	5.6277	5.01237
ADCY3	7.47125	9.20817	7.0117	7.25458	7.84617	6.39354	6.66764	7.73806	7.2475	5.70731	7.16812	7.55345	6.93425	7.8088	8.04759	7.3734
ADCY4	6.53368	7.91519	5.34139	5.5135	6.63523	6.75728	5.71947	6.11974	5.98685	7.05215	6.60913	6.88555	6.74098	7.57837	6.16006	6.13775
ADCY5	4.37416	4.57434	4.51402	4.05617	4.39426	4.45664	4.58232	3.86476	3.76926	4.57584	4.22223	4.22744	4.32902	4.96843	4.88538	4.32123
ADCY6	7.34555	6.97785	7.42592	7.21602	7.51246	6.88748	7.32984	7.96809	7.47239	6.65364	7.90197	7.08578	7.57	8.17907	8.49591	7.57797
ADCY7	8.79777	6.34509	9.21316	9.01626	8.74543	7.99489	9.12823	9.01477	8.49522	7.88687	9.19105	8.90829	9.18718	8.09966	8.86025	8.85729
ADCY8	3.00019	3.44415	3.45902	3.26475	3.71889	2.3452	3.34425	4.71663	5.90597	3.85169	4.1507	3.9765	4.4796	4.64991	4.55889	4.89136
ADCY9	7.26555	6.74098	7.23931	7.20176	7.34442	7.34882	7.13448	7.23515	7.35781	8.18485	7.17905	7.80224	7.13173	7.47781	7.71099	7.7541
ADCYAP1	3.11944	2.48565	3.08363	2.85245	4.11475	3.28729	1.84985	3.23666	5.43956	1.95478	5.58945	5.46252	4.49635	2.70326	2.45572	5.13717
ADCYAP1R1	3.89884	2.59668	3.75778	3.83891	3.88644	3.04451	4.62347	4.31727	3.36453	3.36733	4.12183	4.34062	4.12541	4.28232	4.34131	3.26551
ADD1	9.14715	9.48728	9.12823	9.36755	9.37374	9.48329	9.15976	9.25242	9.3544	9.70263	9.37277	9.47628	9.50686	9.81641	9.56997	9.34743
ADD2	3.55644	4.16709	3.84005	4.05332	3.67666	3.98794	3.87677	4.18903	4.33648	4.11758	4.46592	3.98019	4.10832	3.62149	4.06211	3.91886
ADD3	10.8364	10.3584	10.4686	11.0082	10.3627	11.4044	10.7259	10.1868	10.8797	9.47968	10.4528	10.2995	10.4576	10.1108	9.66233	10.9348
ADD3-AS1	3.51106	3.29434	3.83717	3.88185	4.04068	4.53902	3.39567	2.7217	2.879	2.93801	3.12319	3.85873	2.9586	3.04564	3.25459	3.67013
ADGB	3.96895	2.38336	4.25385	3.77797	4.2102	2.87293	3.69509	3.67911	4.28542	3.6318	4.31888	1.28072	3.66081	2.88587	3.08346	4.24572
ADH1A	5.56986	8.19474	2.96321	2.10862	2.32933	2.78577	1.67597	2.6561	2.47724	5.39479	3.17238	2.1399	4.98399	6.41908	5.98453	3.32776
ADH1B	8.72466	11.1027	3.96167	3.66866	3.20432	6.85292	3.82649	5.66047	4.6565	9.45569	6.88082	6.85292	8.63088	9.80712	9.94915	5.99726
ADH1C	8.21538	10.9727	6.04162	6.24522	5.77464	8.46669	6.34476	5.73561	6.43403	8.29973	6.5421	6.66611	6.74321	8.31398	8.62923	6.53818
ADH4	5.84076	8.28999	5.03434	4.93138	4.65164	5.38399	4.67063	5.07833	5.73046	5.43523	5.62646	4.82684	5.57527	4.25649	4.42186	4.99074
ADH5	9.64942	10.7165	9.30858	9.39823	8.80971	9.6332	9.52055	9.3403	9.3653	9.30671	9.49015	9.35697	9.23888	9.53611	9.74152	9.36967
ADH6	1.29084	3.34712	3.2429	1.88909	3.38564	2.36555	2.95292	2.18021	2.75246	2.38264	2.86901	3.52554	2.0984	2.56943	3.15839	3.45448
ADH7	3.94798	2.52191	3.54741	3.99198	4.18489	2.88893	3.92807	5.36062	4.72861	5.23475	5.00122	4.46005	4.70607	3.51408	4.24784	2.60982
ADHFE1	5.9147	6.62287	5.67336	5.97524	5.50025	6.58471	5.72367	5.39467	6.51191	8.43184	5.93711	6.618	6.24429	6.22287	6.5814	6.09013
ADI1	9.17714	8.4538	9.29055	9.22119	9.08488	9.07025	9.50162	9.38236	9.122	9.8515	9.34244	9.72517	8.91291	9.37899	9.79527	9.49899
ADIG	3.94038	3.83304	3.98811	4.14567	3.70637	4.04652	3.95429	3.48149	3.89415	3.83332	4.11031	4.07565	4.00334	3.00203	4.18087	3.87182
ADIPOQ	8.28655	8.26142	5.62104	6.43386	5.74508	5.57139	5.78163	9.08488	8.02669	11.0512	8.9316	10.3251	10.3457	11.4137	11.4934	7.66383
ADIPOR1	8.64153	8.7143	8.8608	8.34676	8.53986	8.51709	8.66604	9.03308	8.8733	8.71989	8.89364	8.90946	8.58848	8.98642	9.61694	8.68921
ADIPOR2	8.93983	9.58629	8.77293	9.27599	8.96284	8.61069	8.86025	9.34244	9.15853	9.38735	9.40705	9.66509	9.52398	9.80047	9.90652	9.5049
ADIRF	11.1822	11.8491	11.0854	11.3725	10.8061	11.531	11.204	11.385	11.4535	11.8323	11.6132	11.8796	11.8056	12.4121	12.2536	11.6925
ADIRF-AS1	4.85867	5.90505	4.84059	4.92961	5.23791	5.01333	5.42226	5.36957	5.36256	5.6757	5.19708	5.53966	5.09591	5.07058	5.34696	4.93966
ADK	8.67222	7.5611	8.8853	8.37767	8.28999	8.46528	8.7088	8.60922	9.04011	8.0741	8.49168	8.39849	8.37708	8.22964	8.54711	8.30958
ADM	11.2928	12.4807	7.80478	9.09215	11.0461	12.0818	7.25767	8.28655	9.36371	8.68988	8.61846	8.49464	9.10901	8.79639	9.23826	10.3251
ADM2	4.71303	3.43069	4.26408	4.5422	5.33972	4.60036	4.69145	3.5922	3.74107	2.76451	3.60615	4.48759	3.3891	3.59331	4.27728	4.26639
ADM5	5.1335	7.17077	4.06322	3.75681	5.41271	4.46576	3.40389	5.05352	3.39917	4.5027	4.77208	4.91729	4.54895	6.48455	4.85118	4.07188
ADNP	8.80323	8.56238	8.69817	9.13088	8.65771	8.85185	8.78774	8.82562	8.81068	8.80924	8.82289	9.02392	8.76004	8.80675	8.36511	8.84905
ADNP2	8.13438	8.8887	8.11513	7.89515	8.26936	8.45228	7.5224	7.37813	7.71511	6.17325	7.63106	7.54405	7.49814	7.6161	7.64468	7.9763
ADO	7.91596	7.53142	8.23285	8.24229	8.03711	7.58983	8.14438	7.85767	7.96299	7.88081	8.20804	8.1385	7.87307	7.97594	7.98409	8.34146
ADORA1	5.64866	5.50809	5.84765	5.97828	6.28237	5.47306	5.68685	5.4927	5.47792	5.63223	5.84109	5.63074	5.76807	6.20939	5.87275	6.31027
ADORA2A	4.86271	5.46055	4.28845	4.66507	4.64438	4.83937	4.65705	4.91859	4.66709	5.44965	4.42963	4.4903	4.50931	5.03549	4.83799	4.33278
ADORA2A-AS1	2.82036	3.93703	2.65068	2.07419	3.43069	3.0612	3.08168	3.25332	3.10762	2.69176	3.01487	3.36877	2.79743	2.88082	2.43589	3.59311
ADORA2B	5.47527	3.46699	5.79502	5.99837	5.5966	5.90657	6.43649	5.62256	5.24171	3.84468	5.49691	5.60697	4.94349	6.04053	6.03165	5.64538
ADORA3	7.49645	5.35343	8.23325	6.67249	7.73216	7.12122	7.212	8.35587	7.87827	5.67387	8.48902	7.94823	8.58986	8.20135	8.90243	8.6545
ADPGK	8.2564	8.02458	8.39516	8.07195	8.10836	7.97189	8.15962	8.33239	8.32444	6.95966	8.12622	8.02567	8.38737	8.06042	8.58216	8.27859
ADPRH	6.14505	6.51793	5.92603	6.01915	6.27509	5.74342	6.33596	6.90056	5.87152	6.23696	6.2185	6.76108	6.18132	6.98232	6.93398	6.42946
ADPRHL1	4.07664	4.80413	4.79787	4.40925	4.39942	4.96843	4.69504	4.16087	4.03986	6.99164	4.18383	5.28824	4.64887	4.39717	4.43062	4.17687
ADPRHL2	7.48447	7.48387	7.35663	7.45268	7.71071	7.6223	7.45362	7.92685	7.31388	7.85948	7.65593	7.57866	7.5061	8.02365	8.21417	7.78157
ADPRM	7.02083	7.26122	6.64195	7.01005	6.29331	7.49004	7.03079	6.6074	6.65281	7.25054	6.54419	6.57899	6.51466	6.595	6.5793	6.89283
ADRA1A	3.46705	4.12887	3.64756	3.75858	3.42195	4.53087	3.9104	3.94038	4.20489	4.09727	3.85849	3.70203	3.67555	3.49077	3.55605	3.20778
ADRA1B	3.5581	3.74471	1.19275	1.96601	1.11549	2.47648	3.42457	2.13873	2.69754	1.53885	1.96193	2.40219	3.20656	3.53146	3.19907	2.97651
ADRA1D	3.46268	2.03912	3.32219	2.68846	4.04042	3.27867	3.5302	3.35836	3.05364	2.52154	3.33985	3.96115	3.50867	3.24203	3.15839	1.77258
ADRA2A	6.55366	9.41081	4.9254	5.30309	7.0091	6.12886	5.17995	5.14657	6.06991	6.24001	6.69135	6.68426	6.7267	8.26243	8.09744	6.18423
ADRA2B	4.25372	4.95178	4.70282	4.60478	4.71021	3.8483	4.12392	4.21597	3.94708	3.35862	4.00473	2.97476	3.23323	4.59951	4.08824	4.67507
ADRA2C	3.59908	5.02645	3.2243	2.17464	2.82927	1.20088	3.27941	3.65166	2.88093	4.33606	2.73376	3.46209	3.56109	2.93574	3.24185	3.37402
ADRB1	3.5458	4.3025	3.41043	4.30604	3.47987	3.50668	4.77687	4.38832	4.33242	3.81608	3.9104	4.50605	4.20027	5.17981	4.39177	3.9838
ADRB2	6.79347	7.38748	6.62696	6.82826	7.37304	5.84227	6.51834	7.22861	7.32797	7.72182	7.00236	7.37753	7.29743	7.34751	7.66749	6.66974
ADRB3	3.10645	3.67846	4.5695	3.31311	4.3367	3.83746	3.54976	2.49521	2.67449	2.95774	3.58917	3.78941	2.58639	3.54955	3.53109	3.12887
ADRBK1	6.14359	6.21048	6.37026	6.16168	6.62004	5.75178	6.433	7.23473	6.69366	6.2845	6.929	5.97298	6.78282	6.9015	6.90639	6.33877
ADRBK2	6.55288	5.54287	6.71557	6.9179	5.96986	5.95435	6.64779	6.87972	6.0339	5.76552	6.44677	6.45822	6.97767	6.34117	6.87226	6.37172
ADRM1	8.71692	9.11597	8.80513	8.56061	9.05531	8.28206	8.38907	9.00041	8.54711	9.52398	8.69642	9.08425	8.67663	9.29785	9.20133	8.81835
ADSL	8.67792	8.35487	8.87756	8.7724	8.57845	8.33114	9.04408	8.7143	8.46105	10.4968	8.55556	9.52982	8.56105	8.88163	9.26274	8.60861
ADSS	7.76181	7.18487	8.03635	7.58967	7.39552	7.75046	7.87307	7.34185	7.73651	6.8933	7.72424	6.8387	7.50304	6.55379	6.91093	7.30033
ADSSL1	6.82226	6.7407	6.5321	6.19844	7.09902	6.76137	6.7594	6.15527	7.07569	11.1441	6.71974	9.37374	6.65225	6.85523	7.27699	6.3225
ADTRP	6.86169	5.59095	8.03054	5.83952	5.98934	4.88554	6.74453	5.6441	5.3659	5.83697	6.49348	5.96409	6.7134	5.33365	6.1922	6.30919
AEBP1	9.89993	10.958	9.9582	9.15769	10.1221	9.52398	9.64613	9.89407	10.0429	8.99924	9.23473	10.3669	10.5641	10.0418	9.53611	9.20392
[truncated: 22,376 more rows]

## Sheet: GSE82107.normalize
id	GSM2183532_Control	GSM2183533_Control	GSM2183534_Control	GSM2183535_Control	GSM2183536_Control	GSM2183537_Control	GSM2183538_Control	GSM2183539_Treat	GSM2183540_Treat	GSM2183541_Treat	GSM2183542_Treat	GSM2183543_Treat	GSM2183544_Treat	GSM2183545_Treat	GSM2183546_Treat	GSM2183547_Treat	GSM2183548_Treat
[truncated: 22,876 more rows]

[truncated: 1 more sheets: GSE55457.normalize]
