# Supplementary material for: Characterization of gene expression profiles in Alzheimer’s disease and osteoarthritis: A bioinformatics study
Source: PLoS One. 2025 Feb 7;20(2):e0316708. doi: 10.1371/journal.pone.0316708 (PMC11805404; doi:10.1371/journal.pone.0316708)
Supplement: S3 Table — (XLSX) [file pone.0316708.s003.xlsx]

## Sheet: AD_diff
Supplement Table 3: 1402 differentially expressed genes in Alzheimer's disease
id	logFC	AveExpr	t	P.Value	adj.P.Val	B
DTNA	1.17167	10.2568	12.8065	2.18688e-29	3.28163e-25	55.8651
ITPKB	1.2121	8.30073	12.2719	1.4419e-27	1.08186e-23	51.7738
PFKFB3	1.05749	11.8089	12.1698	3.19211e-27	1.59669e-23	50.9975
SORBS1	0.698312	9.6586	11.7753	6.77713e-26	2.54244e-22	48.0127
TNPO1	0.833254	10.2326	11.655	1.71133e-25	5.13605e-22	47.1079
TGFBR3	1.038	9.29924	11.0297	2.00831e-23	4.37925e-20	42.4531
ZFP36L1	1.22054	8.54104	11.0274	2.04283e-23	4.37925e-20	42.4364
NAV2	0.709866	8.46381	10.9646	3.28324e-23	6.15853e-20	41.9729
PPFIA1	0.638253	8.62681	10.7973	1.15386e-22	1.92387e-19	40.7453
GFAP	1.4758	12.1091	10.6062	4.81115e-22	7.21961e-19	39.3509
YAP1	1.17459	8.20104	10.5914	5.37105e-22	7.32708e-19	39.2433
GAS2L1	0.744304	9.21433	10.509	9.91302e-22	1.23962e-18	38.6449
BCL6	0.962214	9.72943	10.445	1.59234e-21	1.75542e-18	38.1821
ERBB2IP	0.953532	8.75144	10.4412	1.63774e-21	1.75542e-18	38.1546
BBX	0.73853	9.27225	10.2972	4.7427e-21	4.74459e-18	37.1163
ACACB	1.12517	9.20891	10.2683	5.86702e-21	5.50254e-18	36.9086
SASH1	0.910676	10.2876	10.2548	6.4763e-21	5.71667e-18	36.8121
IGF1R	0.589027	8.21426	10.16	1.29845e-20	1.08248e-17	36.133
NFIA	0.933571	9.74135	10.1042	1.95342e-20	1.54279e-17	35.7343
PALLD	0.852643	9.1444	10.0708	2.49283e-20	1.86402e-17	35.4962
MALAT1	0.906148	11.8041	10.0646	2.60858e-20	1.86402e-17	35.4519
RFX4	0.963357	7.63762	10.053	2.83802e-20	1.93579e-17	35.3696
PLSCR4	1.16826	9.65341	10.0325	3.29556e-20	2.15014e-17	35.2237
AFF1	0.80871	8.47977	9.98291	4.72708e-20	2.93e-17	34.8715
STAG2	0.607051	9.06309	9.97849	4.88138e-20	2.93e-17	34.8402
SOX2	0.856858	9.45508	9.88463	9.64215e-20	5.565e-17	34.1757
ID4	0.999698	8.76213	9.83199	1.41075e-19	7.84062e-17	33.8043
LIFR	0.98223	8.82492	9.78551	1.9727e-19	1.05723e-16	33.477
GLIS3	0.928521	7.39013	9.70756	3.45617e-19	1.7305e-16	32.9298
TRIM8	0.627927	9.87595	9.70742	3.45962e-19	1.7305e-16	32.9288
PLOD2	0.891351	8.74485	9.64283	5.49734e-19	2.66107e-16	32.4768
KLHL21	0.609654	9.33182	9.62595	6.20331e-19	2.90896e-16	32.3589
RHOQ	0.661899	9.81203	9.59428	7.77938e-19	3.5375e-16	32.138
MAFF	1.35328	8.59133	9.54006	1.14535e-18	5.05502e-16	31.7606
CMBL	0.941978	10.3436	9.51459	1.37308e-18	5.81861e-16	31.5836
CTDSP2	0.664621	9.62767	9.51228	1.39591e-18	5.81861e-16	31.5676
LPP	0.764296	9.00964	9.49716	1.55438e-18	6.30407e-16	31.4626
CREBBP	0.682968	8.68412	9.46977	1.88823e-18	7.45651e-16	31.2728
ZFP36L2	0.881069	7.69287	9.45739	2.06174e-18	7.93294e-16	31.1871
RAP1GDS1	-0.730089	9.01746	-9.4536	2.11795e-18	7.94549e-16	31.1608
CXCR4	1.11616	7.15416	9.43776	2.36967e-18	8.67298e-16	31.0512
MSI2	0.710691	8.21893	9.40469	2.99522e-18	1.07015e-15	30.8227
NFKBIA	0.860567	9.62651	9.34244	4.65045e-18	1.6229e-15	30.3935
QKI	0.817184	9.75669	9.31875	5.4961e-18	1.87442e-15	30.2306
UNG	0.716828	8.59893	9.28188	7.12505e-18	2.37597e-15	29.9774
ITGB8	0.75512	7.57757	9.11042	2.3672e-17	7.61015e-15	28.8064
VCAN	0.84557	8.9291	9.10943	2.38356e-17	7.61015e-15	28.7996
SLC35E1	0.851703	10.0475	9.08276	2.87023e-17	8.97305e-15	28.6185
GJA1	1.16613	12.6208	9.06237	3.3077e-17	1.01297e-14	28.4801
ADD3	0.690228	11.0616	9.03059	4.12471e-17	1.23791e-14	28.2649
SLC7A2	1.28679	7.29334	9.00229	5.01898e-17	1.47676e-14	28.0736
SRRM2	1.07471	10.6976	8.99843	5.15504e-17	1.48763e-14	28.0475
GRAMD3	0.96945	9.42398	8.98292	5.73974e-17	1.59501e-14	27.9428
ANP32B	0.873323	11.6165	8.96229	6.62056e-17	1.80633e-14	27.8036
ITGB5	0.868	8.53414	8.95244	7.08701e-17	1.89907e-14	27.7372
TNS1	0.947777	8.54419	8.93454	8.01979e-17	2.11131e-14	27.6167
TBL1X	0.833246	8.17376	8.92516	8.55589e-17	2.21362e-14	27.5536
KLF15	0.970274	8.41513	8.91096	9.43611e-17	2.39997e-14	27.4581
SOX9	0.982916	9.96	8.89982	1.01893e-16	2.53071e-14	27.3833
SMAD5	0.595585	8.39909	8.89517	1.05208e-16	2.53071e-14	27.352
DDIT4	1.15545	10.3001	8.89515	1.05222e-16	2.53071e-14	27.3519
NSUN6	0.974253	8.73406	8.89373	1.06263e-16	2.53071e-14	27.3423
PMP2	1.06301	11.3967	8.89146	1.07934e-16	2.53071e-14	27.3271
METTL7A	0.840459	9.99989	8.83202	1.62418e-16	3.74962e-14	26.9288
HIPK2	0.960544	10.3185	8.80925	1.89876e-16	4.31709e-14	26.7765
NLN	0.780494	9.04134	8.80585	1.94355e-16	4.32264e-14	26.7538
MED13L	0.631394	8.4996	8.8047	1.95881e-16	4.32264e-14	26.7462
EPC1	0.568965	8.63817	8.77332	2.42839e-16	5.20978e-14	26.5368
ATP5B	-0.838102	11.1294	-8.76422	2.58418e-16	5.46172e-14	26.4762
ATP6V1G2	-1.03723	10.1097	-8.73274	3.20419e-16	6.58658e-14	26.2666
SEMA4C	0.7387	9.36352	8.72274	3.43036e-16	6.95621e-14	26.2001
C9orf64	0.840619	9.75762	8.70656	3.83022e-16	7.66351e-14	26.0927
MT2A	0.986204	12.0096	8.67589	4.71948e-16	9.31849e-14	25.8892
KANK1	0.688375	8.41481	8.62823	6.52331e-16	1.27128e-13	25.5739
ZAK	0.598579	7.92587	8.59755	8.02982e-16	1.50666e-13	25.3714
SAFB2	0.581466	9.82661	8.59751	8.0323e-16	1.50666e-13	25.3711
MXI1	0.777425	10.0421	8.59471	8.18581e-16	1.5165e-13	25.3527
SAMD4A	0.767489	7.66772	8.59107	8.3903e-16	1.53542e-13	25.3286
IDH3G	-0.826942	8.22063	-8.57619	9.27826e-16	1.67747e-13	25.2306
PTMA	0.72318	10.7327	8.55254	1.08848e-15	1.9445e-13	25.0751
HVCN1	1.14096	7.20652	8.53972	1.18683e-15	2.07088e-13	24.9908
FMNL2	0.582995	9.98018	8.52803	1.28415e-15	2.21494e-13	24.914
WWTR1	0.853958	7.21496	8.52372	1.32202e-15	2.25435e-13	24.8857
PTTG1IP	0.738424	10.6399	8.51524	1.39968e-15	2.35995e-13	24.8301
CEBPB	0.873333	10.2376	8.51284	1.42257e-15	2.3719e-13	24.8143
SRGN	1.00606	8.90553	8.5092	1.45785e-15	2.40401e-13	24.7904
MKNK2	0.995894	10.4012	8.48704	1.69217e-15	2.73039e-13	24.6453
FAM63A	0.985325	9.28907	8.47122	1.88184e-15	3.00414e-13	24.5418
NME1	-0.960684	9.37278	-8.45505	2.09754e-15	3.31323e-13	24.4361
KCNE4	0.946533	6.22626	8.45189	2.14251e-15	3.349e-13	24.4154
PRR11	0.894692	10.2849	8.43654	2.3748e-15	3.62862e-13	24.3152
ATP5C1	-0.843502	9.93239	-8.43627	2.37904e-15	3.62862e-13	24.3134
CEBPD	0.833526	9.73466	8.43534	2.39393e-15	3.62862e-13	24.3074
IRF2BP2	0.590339	9.4124	8.42323	2.59608e-15	3.8273e-13	24.2284
AHNAK	0.922075	8.20774	8.42292	2.60153e-15	3.8273e-13	24.2264
TOB1	0.885663	9.74988	8.40047	3.02307e-15	4.40429e-13	24.0801
TROVE2	0.579532	9.98644	8.37635	3.55147e-15	5.12436e-13	23.9233
SBF2	0.568888	8.33992	8.34493	4.37931e-15	6.25866e-13	23.7192
NPAS3	0.644884	7.8666	8.33106	4.80266e-15	6.79893e-13	23.6294
ZIC2	1.11604	9.44722	8.32604	4.96585e-15	6.96426e-13	23.5968
PRDX6	0.708228	11.1004	8.2971	6.01904e-15	8.21107e-13	23.4096
MID1	0.547888	8.63992	8.29456	6.12123e-15	8.27524e-13	23.3932
ADAM33	0.927305	7.96353	8.28989	6.31387e-15	8.45946e-13	23.363
SEPP1	0.997473	9.90455	8.27934	6.77186e-15	8.99279e-13	23.2948
SEC11A	0.520557	10.2139	8.25324	8.05038e-15	1.05047e-12	23.1265
DNAJC1	0.7241	8.8223	8.24644	8.42063e-15	1.08931e-12	23.0827
KDELR1	0.529256	9.33102	8.24076	8.74301e-15	1.12135e-12	23.0461
HSD17B7	0.706878	10.0583	8.22099	9.96353e-15	1.26706e-12	22.9189
MT1M	1.0239	9.07661	8.20668	1.09512e-14	1.38096e-12	22.8269
TPD52L1	0.752029	9.60264	8.20237	1.12673e-14	1.40897e-12	22.7992
NOTCH2	0.858099	8.29982	8.19407	1.19008e-14	1.4759e-12	22.746
INA	-1.08515	10.4337	-8.18264	1.2832e-14	1.57834e-12	22.6727
CHSY1	0.676627	10.3328	8.17972	1.30816e-14	1.58627e-12	22.6539
SRGAP1	0.685738	7.43697	8.17927	1.31204e-14	1.58627e-12	22.651
SLC25A4	-0.713415	9.13918	-8.17819	1.32136e-14	1.58627e-12	22.6441
MLLT11	-0.86738	12.4728	-8.16533	1.43808e-14	1.71268e-12	22.5618
ATP8B1	0.826102	8.71834	8.1496	1.59486e-14	1.88445e-12	22.461
ACOT7	-0.809815	9.00471	-8.1433	1.66233e-14	1.94882e-12	22.4207
KLHL24	0.562891	9.27655	8.12328	1.89579e-14	2.20529e-12	22.2928
SAMHD1	0.598659	8.38994	8.11147	2.04846e-14	2.36456e-12	22.2174
ARL6IP6	0.52715	7.54816	8.10999	2.06847e-14	2.36942e-12	22.208
AP3M2	-0.71818	9.34307	-8.0832	2.46509e-14	2.79124e-12	22.0373
FGF12	-0.794529	7.88502	-8.08266	2.47391e-14	2.79124e-12	22.0338
EMX2	0.97616	9.11158	8.05679	2.92978e-14	3.28091e-12	21.8692
BAG3	1.1035	9.48992	8.05184	3.02601e-14	3.34086e-12	21.8378
UCHL1	-1.01522	10.5734	-8.05164	3.02992e-14	3.34086e-12	21.8365
NUCKS1	0.598355	11.7544	8.04907	3.08123e-14	3.3505e-12	21.8202
PSAT1	0.793897	10.0455	8.04087	3.25057e-14	3.50921e-12	21.7682
ARHGAP5	0.500714	9.03467	8.03842	3.30294e-14	3.54028e-12	21.7526
HP1BP3	0.547948	9.81078	8.03731	3.3268e-14	3.54056e-12	21.7456
TAF3	0.610496	8.00195	8.0306	3.47574e-14	3.67303e-12	21.703
SST	-1.68281	7.70874	-8.02712	3.55535e-14	3.70658e-12	21.681
TOB2	0.706339	8.55728	8.02705	3.55689e-14	3.70658e-12	21.6805
ME3	-0.664884	7.4467	-8.02193	3.67755e-14	3.77982e-12	21.6481
TMEM47	0.6361	10.3947	8.0187	3.75582e-14	3.83401e-12	21.6276
ESF1	0.645745	8.51875	8.00869	4.0089e-14	4.04629e-12	21.5641
CA10	-0.907674	8.55942	-8.00835	4.01771e-14	4.04629e-12	21.562
MEGF10	0.830673	9.39226	8.00436	4.12327e-14	4.12492e-12	21.5368
RAB13	0.938792	9.68366	8.00191	4.18971e-14	4.16363e-12	21.5212
EMP1	0.755712	7.23651	8.00036	4.232e-14	4.17799e-12	21.5115
ANKRD12	0.593045	9.7871	7.99415	4.40636e-14	4.32169e-12	21.4722
CPEB4	0.533887	9.63646	7.99164	4.47912e-14	4.36453e-12	21.4562
EGFR	0.617651	7.03335	7.98854	4.57031e-14	4.42465e-12	21.4366
IFNAR2	0.525194	8.1739	7.98182	4.77408e-14	4.56305e-12	21.3942
ANKRD36	1.04985	8.47171	7.96483	5.33079e-14	5.03271e-12	21.2869
ATP6V0E1	0.557371	9.98772	7.96478	5.33254e-14	5.03271e-12	21.2866
AQP4	0.930617	10.4053	7.94389	6.10607e-14	5.72673e-12	21.1548
RHOBTB3	0.727314	9.73104	7.93751	6.36375e-14	5.93134e-12	21.1146
CD200	-0.911154	8.23802	-7.93532	6.45458e-14	5.97885e-12	21.1008
PTCH1	0.567125	8.09726	7.9228	6.99917e-14	6.44353e-12	21.0221
NCALD	-0.96386	9.24932	-7.92029	7.11382e-14	6.50914e-12	21.0063
TUBB3	-0.877708	10.3093	-7.91281	7.46619e-14	6.7605e-12	20.9592
ZNF415	-0.68829	8.29468	-7.91255	7.47863e-14	6.7605e-12	20.9576
ZFHX3	0.659519	7.41469	7.90857	7.67343e-14	6.89506e-12	20.9326
BMPR1B	0.730502	8.10423	7.90674	7.76488e-14	6.9357e-12	20.9211
PCYOX1L	-0.83549	7.81378	-7.90434	7.88626e-14	7.00244e-12	20.906
GNA12	0.585242	9.05068	7.88656	8.84523e-14	7.80774e-12	20.7944
RBMS1	0.531669	8.31693	7.88124	9.15437e-14	8.03336e-12	20.761
EP300	0.53601	8.23011	7.87291	9.65918e-14	8.42707e-12	20.7088
MT1X	0.917793	10.9429	7.86028	1.04779e-13	9.07998e-12	20.6297
STOM	0.753395	9.87136	7.85953	1.05286e-13	9.07998e-12	20.625
CDC42EP4	0.711443	8.9877	7.85592	1.0776e-13	9.23389e-12	20.6024
MDH1	-1.07353	11.9307	-7.85514	1.08301e-13	9.23389e-12	20.5975
BCL2	0.61367	7.93658	7.85242	1.10219e-13	9.30469e-12	20.5804
CAPRIN2	-0.668224	8.23342	-7.8522	1.10371e-13	9.30469e-12	20.5791
ATP6V1E1	-0.891726	11.3633	-7.84202	1.17844e-13	9.87918e-12	20.5154
ICA1	-0.513727	7.11058	-7.83572	1.22715e-13	1.02304e-11	20.476
CASP6	0.63375	6.73907	7.82721	1.29612e-13	1.06866e-11	20.4228
PSMD1	-0.535029	9.95289	-7.81217	1.42744e-13	1.1705e-11	20.329
ENO2	-0.740778	11.3733	-7.8109	1.43908e-13	1.17363e-11	20.3211
SCN2B	-1.06861	8.11969	-7.80873	1.4593e-13	1.18369e-11	20.3075
UACA	0.622341	7.67177	7.7973	1.57026e-13	1.26684e-11	20.2363
PGF	0.931629	9.69923	7.79574	1.58599e-13	1.27269e-11	20.2266
SDC4	0.934775	9.65405	7.79324	1.61159e-13	1.28635e-11	20.211
EFHD1	0.833245	10.798	7.7735	1.82867e-13	1.43921e-11	20.0882
GEM	1.02166	7.11561	7.773	1.83452e-13	1.43921e-11	20.0851
COL27A1	0.665083	7.01067	7.77242	1.84145e-13	1.43921e-11	20.0814
GRAMD1C	0.979586	8.29231	7.76394	1.94403e-13	1.51151e-11	20.0287
CRYM	-0.752041	9.57444	-7.76299	1.95585e-13	1.51286e-11	20.0228
MAP4K4	0.690006	9.55971	7.75792	2.02021e-13	1.55463e-11	19.9913
ANLN	0.813787	8.92628	7.75195	2.09877e-13	1.60685e-11	19.9542
DYNC1I1	-0.965157	9.81711	-7.74536	2.189e-13	1.66058e-11	19.9133
FOXO1	0.65754	8.08019	7.74521	2.19109e-13	1.66058e-11	19.9124
CSRP1	0.7316	11.5383	7.74098	2.25107e-13	1.69747e-11	19.8861
SRD5A3	-0.578126	6.69792	-7.73505	2.33779e-13	1.74532e-11	19.8494
TJP1	0.691293	10.6321	7.72724	2.45711e-13	1.82532e-11	19.801
LRP4	1.00788	9.99747	7.72507	2.4914e-13	1.84167e-11	19.7875
OSMR	0.734458	6.88647	7.72285	2.52691e-13	1.8497e-11	19.7738
SSPN	0.649944	8.11201	7.7161	2.63798e-13	1.92163e-11	19.732
RIN2	0.804607	8.96194	7.71464	2.66249e-13	1.93011e-11	19.723
VEZF1	0.542292	9.05076	7.71219	2.70442e-13	1.95108e-11	19.7078
VASN	0.826316	7.67879	7.70189	2.88759e-13	2.07326e-11	19.6441
HES1	0.65645	7.35799	7.69323	3.05117e-13	2.18028e-11	19.5905
SLC25A29	0.557925	8.72148	7.69198	3.0754e-13	2.18717e-11	19.5828
SLC39A12	1.11512	8.62302	7.68849	3.14438e-13	2.21931e-11	19.5613
ACBD5	0.524972	8.89724	7.68821	3.15016e-13	2.21931e-11	19.5595
MDM4	0.522229	7.97498	7.68016	3.31545e-13	2.31403e-11	19.5098
SVOP	-0.790006	8.77467	-7.67731	3.37598e-13	2.34537e-11	19.4922
TNS3	0.970946	10.2631	7.66623	3.62198e-13	2.50467e-11	19.4239
CALD1	0.554591	8.26689	7.66024	3.76208e-13	2.58962e-11	19.387
SPP1	0.875597	10.2447	7.65117	3.98484e-13	2.73043e-11	19.3311
CHGB	-1.32208	9.79128	-7.64824	4.05943e-13	2.7689e-11	19.313
NDUFAB1	-0.609455	10.6323	-7.64179	4.22872e-13	2.87132e-11	19.2733
DDX59	0.683961	8.87123	7.63192	4.50135e-13	3.04267e-11	19.2126
GABRG2	-0.958202	9.94409	-7.60785	5.2411e-13	3.50295e-11	19.0648
DAZAP1	0.589821	9.61139	7.60751	5.25233e-13	3.50295e-11	19.0627
AHCYL1	0.665222	11.1714	7.59625	5.6392e-13	3.72783e-11	18.9936
TJP2	0.722132	7.78141	7.58426	6.0822e-13	4.00305e-11	18.9202
SMC3	0.531074	8.13928	7.57754	6.34545e-13	4.1378e-11	18.879
PON2	0.813538	10.4533	7.57693	6.36966e-13	4.1378e-11	18.8753
CALM1	-1.11244	9.81023	-7.56791	6.74211e-13	4.36087e-11	18.8201
UBE2N	-0.541159	9.32259	-7.56602	6.82293e-13	4.37543e-11	18.8085
ADCYAP1	-1.15126	6.36301	-7.55176	7.4632e-13	4.74545e-11	18.7214
KCNIP4	-0.66147	9.04085	-7.54426	7.82346e-13	4.95354e-11	18.6756
DDR2	0.555749	7.68835	7.54344	7.86381e-13	4.95817e-11	18.6706
RAD51C	-0.769363	7.3555	-7.53982	8.04463e-13	5.05095e-11	18.6485
KTN1	0.542637	10.0962	7.53349	8.37072e-13	5.23379e-11	18.6099
KIF5B	0.661939	9.80383	7.53245	8.4257e-13	5.24631e-11	18.6035
HIF3A	0.64908	6.53711	7.53137	8.48296e-13	5.26014e-11	18.597
NDUFS7	-0.567209	8.66349	-7.52316	8.93139e-13	5.51541e-11	18.5469
PTP4A2	0.541286	11.0743	7.51592	9.34651e-13	5.7481e-11	18.5028
GPHN	-0.631138	7.98896	-7.51408	9.45453e-13	5.7908e-11	18.4916
ZNF423	0.844348	8.47902	7.50918	9.74955e-13	5.94722e-11	18.4618
GPI	-0.82954	9.71083	-7.48851	1.10965e-12	6.74149e-11	18.3361
NRXN3	-0.862174	8.81006	-7.48709	1.11956e-12	6.77425e-11	18.3274
TMEM123	0.824496	9.31034	7.48492	1.13486e-12	6.83922e-11	18.3143
SRP54	-0.637544	8.62709	-7.48402	1.14121e-12	6.85e-11	18.3088
FGD4	0.516814	8.21151	7.47908	1.17704e-12	6.99726e-11	18.2788
SAT1	0.552988	11.2889	7.47828	1.18292e-12	6.99726e-11	18.274
MEIS3P1	0.655986	8.69716	7.47826	1.18305e-12	6.99726e-11	18.2739
FBXO32	0.617202	8.07416	7.47808	1.1844e-12	6.99726e-11	18.2728
FIBP	-0.780161	8.74538	-7.47376	1.21681e-12	7.0923e-11	18.2465
ATP1A2	0.850654	11.8928	7.47361	1.21797e-12	7.0923e-11	18.2456
MYBPC1	0.849884	9.21894	7.47342	1.21939e-12	7.0923e-11	18.2445
PPP1R11	-0.558489	8.80227	-7.46709	1.26857e-12	7.32163e-11	18.2061
WASF2	0.618349	8.37206	7.46266	1.30415e-12	7.49812e-11	18.1792
SCRIB	0.787778	8.82441	7.46037	1.32294e-12	7.57712e-11	18.1653
DHCR24	-0.91453	8.94237	-7.45417	1.3751e-12	7.84593e-11	18.1278
GSN	0.710842	7.32137	7.45119	1.40091e-12	7.96292e-11	18.1097
FAM101B	0.54018	8.4421	7.43204	1.57848e-12	8.93835e-11	17.9938
LOC202181	1.18516	8.11393	7.42875	1.61113e-12	9.08895e-11	17.974
ATF7IP	0.520952	9.12077	7.42537	1.64534e-12	9.2127e-11	17.9535
CECR2	0.634943	7.11893	7.42267	1.6732e-12	9.33382e-11	17.9372
GABRG1	0.807404	8.14599	7.41789	1.72379e-12	9.54508e-11	17.9083
GLUL	0.722133	11.0631	7.41699	1.73345e-12	9.56329e-11	17.9029
MYO10	0.756964	8.8087	7.40955	1.81551e-12	9.97932e-11	17.858
IL17RB	0.773796	8.357	7.40765	1.83704e-12	1.00461e-10	17.8465
IFRD1	0.672817	9.00365	7.4073	1.84106e-12	1.00461e-10	17.8444
CD44	0.638138	6.98804	7.39995	1.92707e-12	1.04774e-10	17.8001
PSMB7	-0.635676	9.35727	-7.39878	1.94109e-12	1.05155e-10	17.793
NOTCH2NL	0.904877	10.0519	7.39683	1.96476e-12	1.06055e-10	17.7813
GRIN1	-0.789276	7.83724	-7.39496	1.9876e-12	1.06903e-10	17.77
ATP6V1B2	-0.89308	10.3932	-7.38922	2.05968e-12	1.10384e-10	17.7355
LAMP1	0.542547	12.1592	7.37661	2.22721e-12	1.18938e-10	17.6595
FBXW12	0.74437	9.58446	7.37276	2.28108e-12	1.20953e-10	17.6363
EEF1D	0.631175	10.8669	7.36787	2.35117e-12	1.24231e-10	17.607
RWDD2B	-0.87584	7.49264	-7.35406	2.56093e-12	1.34368e-10	17.524
CABYR	-0.570125	7.13325	-7.34623	2.688e-12	1.40544e-10	17.477
HSPA2	0.865359	10.1989	7.33443	2.89136e-12	1.50131e-10	17.4062
FBXL17	0.62719	8.68105	7.33278	2.921e-12	1.51146e-10	17.3963
TUBB	-0.590509	9.49762	-7.32975	2.97617e-12	1.5314e-10	17.3781
MPP1	-0.694251	8.50201	-7.32954	2.97994e-12	1.5314e-10	17.3769
TTC28	0.515122	7.90588	7.32621	3.04177e-12	1.55784e-10	17.357
SMAD1	0.506816	8.27449	7.32404	3.08293e-12	1.57303e-10	17.3439
ABCA1	0.721871	8.15555	7.32354	3.09239e-12	1.57303e-10	17.3409
TM7SF2	-0.976432	7.25798	-7.3038	3.49249e-12	1.76459e-10	17.2228
TUBA1B	-0.604054	12.6711	-7.30283	3.51358e-12	1.76929e-10	17.217
TNFRSF10B	0.695897	7.30603	7.30111	3.55082e-12	1.78206e-10	17.2068
POU3F3	0.624182	8.4266	7.28964	3.81072e-12	1.90612e-10	17.1382
PHYHD1	0.966538	6.74488	7.28623	3.89146e-12	1.94004e-10	17.1179
PBXIP1	0.790522	8.49195	7.27878	4.07388e-12	2.02225e-10	17.0734
UQCRC2	-0.543102	9.29981	-7.2784	4.08332e-12	2.02225e-10	17.0712
RBM25	0.631266	10.4772	7.27714	4.11523e-12	2.03135e-10	17.0636
FHL2	-0.81663	8.13216	-7.27086	4.27699e-12	2.10428e-10	17.0262
FAM107A	0.856621	12.2783	7.26889	4.329e-12	2.12291e-10	17.0145
TNFRSF1A	0.908897	8.3434	7.26214	4.51224e-12	2.20556e-10	16.9742
IL13RA1	0.65824	7.98595	7.2613	4.53563e-12	2.20979e-10	16.9692
TXNDC9	-0.647149	7.78562	-7.25763	4.63897e-12	2.25283e-10	16.9473
ASAH2B	-0.653931	6.90221	-7.24656	4.96464e-12	2.4032e-10	16.8815
DPP6	-0.582381	10.1165	-7.23789	5.23555e-12	2.5181e-10	16.8299
PM20D2	0.550785	7.89206	7.23676	5.27197e-12	2.52752e-10	16.8232
NEDD1	0.624108	6.89769	7.22008	5.83856e-12	2.77257e-10	16.7242
RRAGA	-0.588245	10.4559	-7.21398	6.06019e-12	2.85973e-10	16.688
MCL1	0.525633	8.56808	7.21174	6.14394e-12	2.89015e-10	16.6747
AEBP1	1.01621	8.35207	7.21028	6.19881e-12	2.90685e-10	16.6661
CHRM1	-1.11386	8.12036	-7.20535	6.38855e-12	2.9865e-10	16.6368
LRRFIP1	0.575253	10.3166	7.19911	6.63658e-12	3.09281e-10	16.5999
JUND	0.631365	11.3868	7.19767	6.6951e-12	3.11043e-10	16.5914
HSPB8	0.544306	9.63116	7.19566	6.77763e-12	3.13905e-10	16.5795
SF3B5	-0.652451	8.60995	-7.19232	6.91716e-12	3.19047e-10	16.5597
LRP10	0.642099	7.94543	7.19199	6.93119e-12	3.19047e-10	16.5577
ADAM23	-0.564532	8.1949	-7.18959	7.03326e-12	3.22756e-10	16.5436
GOT1	-1.04738	9.1748	-7.18837	7.0859e-12	3.2418e-10	16.5363
RTN3	-0.744817	11.0738	-7.18202	7.36565e-12	3.34936e-10	16.4988
GNA13	0.524206	9.11512	7.18069	7.4257e-12	3.36647e-10	16.4909
EEF1A2	-0.953939	9.80207	-7.17908	7.49889e-12	3.38941e-10	16.4814
GPRC5B	0.684494	10.3385	7.17718	7.58607e-12	3.41852e-10	16.4702
PARP2	-0.515714	8.57194	-7.169	7.97358e-12	3.57169e-10	16.4218
SUSD4	-0.733835	7.92846	-7.16826	8.00969e-12	3.57531e-10	16.4174
DNM3	-0.599143	9.50153	-7.16786	8.02932e-12	3.57531e-10	16.4151
BCAS2	-0.54182	8.71731	-7.16538	8.15139e-12	3.61542e-10	16.4004
YWHAZ	-0.577459	11.1779	-7.16505	8.16758e-12	3.61542e-10	16.3985
NDUFA7	-0.914892	7.5459	-7.1611	8.36633e-12	3.6908e-10	16.3752
TCF7L2	0.545734	8.81486	7.16058	8.39274e-12	3.6908e-10	16.3721
SMOX	0.509643	7.88121	7.15282	8.79823e-12	3.84916e-10	16.3264
ZNF160	0.7893	9.58608	7.14963	8.97061e-12	3.90182e-10	16.3075
KCNJ10	0.825954	8.73872	7.14488	9.2336e-12	4.00461e-10	16.2795
PRELP	0.669647	7.39021	7.13037	1.00837e-11	4.34817e-10	16.1941
SLC1A6	-0.896351	6.53297	-7.12281	1.05569e-11	4.52641e-10	16.1496
MAP2K4	-0.739059	9.39373	-7.1228	1.05574e-11	4.52641e-10	16.1496
AGK	-0.550022	8.46936	-7.11653	1.09667e-11	4.68851e-10	16.1127
STMN2	-0.955113	11.5394	-7.10049	1.20847e-11	5.15179e-10	16.0185
ID3	1.33322	7.85778	7.09526	1.24731e-11	5.28734e-10	15.9878
DVL1	0.536254	8.87132	7.09439	1.25391e-11	5.30032e-10	15.9827
FAM107B	0.903642	9.74069	7.08502	1.32701e-11	5.5779e-10	15.9278
TMEM70	-0.687175	7.86041	-7.08451	1.33109e-11	5.57943e-10	15.9248
DUSP1	0.708509	9.2553	7.08018	1.36641e-11	5.71152e-10	15.8994
CHST6	1.31121	6.02517	7.072	1.43559e-11	5.96743e-10	15.8515
ZC3H7B	0.637015	8.08476	7.07122	1.44232e-11	5.97887e-10	15.847
SLC14A1	1.0138	8.36699	7.07025	1.45082e-11	5.99685e-10	15.8413
IL6R	0.603582	6.73399	7.06981	1.45465e-11	5.99685e-10	15.8387
MT1F	0.854305	10.7926	7.06496	1.49782e-11	6.12433e-10	15.8104
SLC1A3	0.7124	12.0418	7.06347	1.51137e-11	6.15054e-10	15.8017
ATRNL1	-0.705545	8.01229	-7.06291	1.51653e-11	6.15054e-10	15.7983
TCF12	0.557566	8.66414	7.05802	1.5619e-11	6.3005e-10	15.7698
HIP1R	0.622851	8.27306	7.05678	1.57353e-11	6.31347e-10	15.7626
PSD2	0.712103	10.3696	7.05577	1.58321e-11	6.33536e-10	15.7566
COL5A3	0.716434	7.85174	7.05266	1.61313e-11	6.43794e-10	15.7385
GPM6B	0.569802	12.872	7.04986	1.64057e-11	6.53009e-10	15.7221
PLCL2	-0.657976	8.1848	-7.04802	1.6589e-11	6.58557e-10	15.7113
RGS1	1.36361	6.93129	7.03112	1.83639e-11	7.21384e-10	15.6128
ATP6V1H	-0.706395	9.14392	-7.02785	1.8729e-11	7.33806e-10	15.5937
PHF6	0.630975	8.39412	7.02463	1.9095e-11	7.46197e-10	15.5749
MAP3K5	0.58248	10.3133	7.02286	1.92987e-11	7.52197e-10	15.5647
SERPINA3	1.4464	9.28641	7.0168	2.00149e-11	7.78091e-10	15.5293
2024-03-03	0.678983	6.95606	7.00893	2.0983e-11	8.1362e-10	15.4835
PRPF38B	0.50284	8.05454	7.00813	2.10839e-11	8.15425e-10	15.4789
PSMB3	-0.668073	9.3257	-7.00523	2.14534e-11	8.27584e-10	15.4621
BEX5	-0.820891	11.0911	-7.0044	2.15616e-11	8.29625e-10	15.4572
ANXA6	-0.732211	7.47919	-6.99472	2.28501e-11	8.70276e-10	15.4009
REEP1	-0.654853	10.1811	-6.99092	2.33761e-11	8.88054e-10	15.3789
LARGE	-0.721153	8.3499	-6.98988	2.35216e-11	8.91328e-10	15.3728
ZBTB20	0.788531	10.0614	6.9869	2.39454e-11	9.05101e-10	15.3555
DDX10	-0.630565	7.69621	-6.98326	2.44731e-11	9.22723e-10	15.3344
ITGA6	0.736213	7.41203	6.98143	2.47434e-11	9.28429e-10	15.3238
LDLRAD3	0.630944	8.47489	6.98139	2.47482e-11	9.28429e-10	15.3236
TCEA2	-0.603115	8.25385	-6.97478	2.57474e-11	9.63506e-10	15.2852
F11R	0.502398	7.21375	6.97121	2.63029e-11	9.81843e-10	15.2645
PAQR8	0.624598	10.6681	6.96336	2.75658e-11	1.02643e-09	15.2191
FAM84B	0.623857	7.92847	6.96005	2.81176e-11	1.04439e-09	15.1999
MNT	0.646844	10.1635	6.95392	2.91651e-11	1.07908e-09	15.1644
COPS3	-0.805751	8.64723	-6.94768	3.02732e-11	1.11343e-09	15.1283
ANKRD13D	0.680339	7.80054	6.94555	3.06605e-11	1.12253e-09	15.116
SFT2D2	0.573785	7.98164	6.94549	3.06703e-11	1.12253e-09	15.1156
CCNG1	0.557238	8.99147	6.93763	3.21415e-11	1.17067e-09	15.0702
NVL	-1.20563	6.04253	-6.92825	3.39901e-11	1.235e-09	15.016
FYCO1	0.690022	7.46786	6.92666	3.43131e-11	1.24373e-09	15.0069
FERMT2	0.625899	9.67252	6.90609	3.87817e-11	1.39894e-09	14.8883
RAB3C	-0.882669	7.45709	-6.90305	3.94886e-11	1.42102e-09	14.8708
PTPN3	-0.810281	6.68036	-6.90136	3.98865e-11	1.43033e-09	14.861
MRPL15	-0.755988	8.33336	-6.90114	3.99379e-11	1.43033e-09	14.8598
WDR82	0.577402	11.3339	6.90058	4.00727e-11	1.43174e-09	14.8565
NXN	0.690982	8.55003	6.89126	4.23532e-11	1.50962e-09	14.8029
EIF5B	0.512273	9.79943	6.89071	4.24897e-11	1.5109e-09	14.7998
CHD1	0.521443	8.48986	6.88768	4.32618e-11	1.5311e-09	14.7823
PARD3	0.6066	7.70551	6.8837	4.42959e-11	1.56034e-09	14.7595
PPIH	-0.815268	7.58414	-6.87489	4.66695e-11	1.63245e-09	14.7089
PTPRN2	-0.591656	9.01484	-6.86876	4.83968e-11	1.68894e-09	14.6737
POU3F2	0.551479	8.24607	6.86771	4.86993e-11	1.69555e-09	14.6676
CBFB	0.518555	8.46387	6.866	4.91931e-11	1.70878e-09	14.6579
TBC1D9	-0.686704	8.83688	-6.85273	5.32118e-11	1.83562e-09	14.5818
ARHGEF9	-0.637072	8.22626	-6.85044	5.3939e-11	1.84859e-09	14.5687
SYN2	-0.800061	9.68723	-6.85009	5.40506e-11	1.84859e-09	14.5667
HSP90B1	0.81347	10.1222	6.84667	5.51542e-11	1.88101e-09	14.5471
AP2S1	-0.53445	9.56673	-6.8444	5.58975e-11	1.90203e-09	14.5341
MSX1	0.754617	8.28392	6.83687	5.84402e-11	1.97958e-09	14.491
RASEF	0.869676	9.79657	6.83379	5.95131e-11	2.01138e-09	14.4734
KIF13A	0.550082	7.59353	6.82858	6.13726e-11	2.06957e-09	14.4436
MKKS	-0.606881	8.81099	-6.81583	6.61627e-11	2.22111e-09	14.3708
RAB20	0.73147	6.25256	6.81532	6.63643e-11	2.22291e-09	14.3679
PDCL	0.551466	7.98114	6.80614	7.00492e-11	2.33073e-09	14.3155
KIFAP3	-0.99339	9.1069	-6.80242	7.15995e-11	2.36264e-09	14.2943
C12orf10	-0.677072	8.79791	-6.79683	7.39978e-11	2.43511e-09	14.2624
PTCHD1	0.719745	8.29395	6.79539	7.46252e-11	2.44932e-09	14.2543
SLC35B1	-0.734009	8.14926	-6.79157	7.63206e-11	2.48852e-09	14.2325
XRCC2	0.718745	8.98222	6.79128	7.64499e-11	2.48852e-09	14.2309
EHMT1	0.501272	7.17195	6.78657	7.85979e-11	2.5529e-09	14.204
RIMS1	-0.531298	7.7996	-6.77988	8.17452e-11	2.64368e-09	14.166
NRN1	-0.694769	9.60855	-6.77199	8.56245e-11	2.76319e-09	14.1211
COPS4	-0.540208	8.46537	-6.76964	8.68121e-11	2.7955e-09	14.1078
GLS2	-0.72964	6.82881	-6.76339	9.00524e-11	2.89363e-09	14.0723
IRAK1	0.606583	8.8997	6.75888	9.24634e-11	2.95843e-09	14.0467
NEK7	0.713906	8.40691	6.75779	9.30578e-11	2.97112e-09	14.0405
SURF2	-0.910578	6.05665	-6.75548	9.43231e-11	3.00512e-09	14.0274
PPP2CA	-0.569661	9.79018	-6.74967	9.75922e-11	3.09613e-09	13.9944
SV2B	-0.825381	10.296	-6.72534	1.12513e-10	3.55445e-09	13.8567
PSMA5	-0.684845	9.38596	-6.71675	1.18303e-10	3.72954e-09	13.8081
TBC1D7	-0.754082	7.07897	-6.71579	1.18964e-10	3.7425e-09	13.8027
MT1E	0.689568	10.5419	6.71226	1.21444e-10	3.81167e-09	13.7828
SERPINE2	0.625046	11.0652	6.71194	1.21671e-10	3.81167e-09	13.781
PREP	-0.54728	7.54819	-6.69679	1.32906e-10	4.12064e-09	13.6955
NECAP1	-0.892508	9.4098	-6.69096	1.37491e-10	4.25401e-09	13.6626
CD81	0.581813	11.5108	6.68603	1.41492e-10	4.36879e-09	13.6349
CDC40	-0.587328	8.65544	-6.68507	1.4229e-10	4.3844e-09	13.6294
TP53INP1	0.665768	6.99409	6.68305	1.43967e-10	4.42373e-09	13.6181
ALDH6A1	0.575993	9.52377	6.68283	1.44156e-10	4.42373e-09	13.6168
TMEM35	-0.672281	7.92937	-6.67114	1.5429e-10	4.70585e-09	13.5511
SLC38A2	0.669168	11.0719	6.66403	1.60797e-10	4.88444e-09	13.5111
SEMA3F	0.827877	7.8168	6.66047	1.64149e-10	4.96618e-09	13.4911
CRMP1	-0.673734	9.61071	-6.65784	1.6668e-10	5.02249e-09	13.4763
CLDN15	0.664727	6.56065	6.65699	1.67504e-10	5.03722e-09	13.4716
PITRM1	-0.500256	8.11408	-6.65508	1.6937e-10	5.07298e-09	13.4608
ATOH7	-0.800901	6.29417	-6.65453	1.69912e-10	5.07908e-09	13.4578
COG1	-0.527865	7.23195	-6.65373	1.70699e-10	5.09247e-09	13.4533
CHCHD6	-0.84924	8.15831	-6.64767	1.76802e-10	5.25365e-09	13.4193
GABRA1	-0.955084	9.1729	-6.64216	1.8254e-10	5.41342e-09	13.3884
GNG3	-0.812385	9.97849	-6.6255	2.01021e-10	5.94973e-09	13.2951
AMPH	-0.950447	9.50145	-6.62318	2.03736e-10	6.01587e-09	13.2821
PAX6	0.610239	8.36419	6.62291	2.04057e-10	6.01587e-09	13.2806
CARTPT	-0.82698	7.9616	-6.62181	2.05358e-10	6.04235e-09	13.2744
REEP3	0.602965	7.67424	6.6207	2.06675e-10	6.06922e-09	13.2682
IMMT	-0.611023	9.1863	-6.61776	2.10219e-10	6.16124e-09	13.2518
PRSS3	-0.534113	7.97238	-6.6162	2.12127e-10	6.20504e-09	13.243
ELK1	0.523268	8.79756	6.61447	2.14256e-10	6.2551e-09	13.2334
OGFRL1	0.559053	9.49575	6.61212	2.17181e-10	6.31592e-09	13.2203
STAT4	-0.993192	7.78744	-6.60631	2.24594e-10	6.49374e-09	13.1878
TUSC3	-0.63504	7.12996	-6.60308	2.28824e-10	6.59065e-09	13.1697
LTBP1	0.565812	7.63919	6.5941	2.40984e-10	6.9276e-09	13.1197
MRVI1	0.72244	8.55292	6.59023	2.46416e-10	7.07021e-09	13.0981
NDUFA10	-0.516009	7.72385	-6.58463	2.54504e-10	7.28835e-09	13.0669
WDR70	-0.791805	7.13673	-6.57674	2.6633e-10	7.58357e-09	13.0229
GABARAPL1	-0.614193	10.0254	-6.57584	2.67708e-10	7.60839e-09	13.0179
FAM127A	-0.681656	10.6938	-6.57511	2.68831e-10	7.62587e-09	13.0139
IGFBP7	0.759218	10.2946	6.56682	2.81962e-10	7.98325e-09	12.9678
HMP19	-0.816749	10.3265	-6.56608	2.83164e-10	7.98714e-09	12.9636
NDUFA4	-0.540634	12.0376	-6.56419	2.86262e-10	8.05938e-09	12.9531
SLC5A3	0.657652	9.35372	6.56238	2.89252e-10	8.1283e-09	12.9431
HDGF	0.562928	9.84399	6.562	2.89894e-10	8.13112e-09	12.9409
FIG4	-0.719865	9.38259	-6.55926	2.94483e-10	8.24443e-09	12.9257
YES1	0.598331	8.14807	6.55677	2.98737e-10	8.33242e-09	12.9119
PDCD6	0.574933	10.0859	6.55483	3.02071e-10	8.39423e-09	12.9011
NIT2	-0.801714	7.60322	-6.55279	3.0564e-10	8.46697e-09	12.8898
DBT	0.602057	9.56166	6.55264	3.05896e-10	8.46697e-09	12.889
CCKBR	-0.613813	7.19804	-6.55237	3.06382e-10	8.46697e-09	12.8874
PAK1	-0.685628	9.52174	-6.55088	3.09e-10	8.52134e-09	12.8792
C21orf91	0.699993	8.13318	6.54986	3.10823e-10	8.5425e-09	12.8735
RRAGB	-1.11779	6.19082	-6.54888	3.12568e-10	8.57476e-09	12.8681
ARRDC2	0.66594	8.3989	6.54736	3.15307e-10	8.61839e-09	12.8597
ELF1	0.744975	6.94543	6.54528	3.19089e-10	8.70592e-09	12.8481
ATP11C	0.653371	6.63114	6.54349	3.22388e-10	8.77995e-09	12.8382
DHPS	-0.635264	7.95367	-6.53601	3.36512e-10	9.13146e-09	12.7967
TAGLN3	-0.641033	10.6427	-6.53554	3.37429e-10	9.13981e-09	12.7941
LRRC8A	0.506372	9.77601	6.52912	3.50061e-10	9.44709e-09	12.7585
SARS	-0.54887	8.71161	-6.52557	3.57245e-10	9.57288e-09	12.7389
MAML2	0.641868	7.40062	6.52517	3.58066e-10	9.57778e-09	12.7367
PPME1	-0.52934	9.57708	-6.52071	3.67338e-10	9.7997e-09	12.712
BAZ1A	0.626671	6.68756	6.5093	3.92101e-10	1.04139e-08	12.6489
IL17D	0.575445	10.5456	6.50205	4.08679e-10	1.07944e-08	12.6088
C5orf22	-0.521778	7.29161	-6.49781	4.18707e-10	1.10037e-08	12.5854
RPH3A	-0.769433	8.75872	-6.4957	4.2378e-10	1.11128e-08	12.5738
HPRT1	-0.844693	9.43535	-6.49521	4.24948e-10	1.11128e-08	12.5711
MRPL55	-0.542268	7.58856	-6.49516	4.25082e-10	1.11128e-08	12.5708
STS	-0.500425	7.50998	-6.49367	4.28704e-10	1.11881e-08	12.5626
FOXD1	1.14776	6.04926	6.49279	4.30858e-10	1.12248e-08	12.5577
NDRG4	-0.632004	10.1635	-6.49053	4.36468e-10	1.13316e-08	12.5452
SULT4A1	-0.789182	9.56118	-6.4839	4.53286e-10	1.17479e-08	12.5087
ANKRD39	-0.87754	6.86345	-6.47531	4.76006e-10	1.22942e-08	12.4614
HEY2	0.721604	7.53663	6.47276	4.8297e-10	1.24526e-08	12.4474
EFEMP2	0.668939	8.49488	6.46304	5.10452e-10	1.31387e-08	12.3939
MSRB3	0.508127	7.22431	6.45819	5.24716e-10	1.34827e-08	12.3672
GBP1	0.692149	6.63791	6.45629	5.30426e-10	1.35829e-08	12.3568
CASD1	-0.633833	7.39451	-6.45402	5.37301e-10	1.37355e-08	12.3443
SH3GL3	-0.554706	9.25751	-6.45188	5.43869e-10	1.38797e-08	12.3326
KANK2	0.671831	7.17205	6.45143	5.45268e-10	1.38918e-08	12.3301
EGR1	-0.568204	9.42665	-6.44936	5.51697e-10	1.40052e-08	12.3188
PRMT7	-1.0857	6.27929	-6.44912	5.52454e-10	1.40052e-08	12.3174
ZNF462	0.535631	8.90485	6.4491	5.52519e-10	1.40052e-08	12.3173
RBL2	0.53365	8.97251	6.44594	5.6254e-10	1.42352e-08	12.3
MAL2	-1.00938	8.72319	-6.44473	5.6642e-10	1.43093e-08	12.2933
NUDT2	-0.985468	6.85541	-6.44139	5.77241e-10	1.45581e-08	12.275
ITPR2	0.539007	7.19812	6.44101	5.78503e-10	1.45655e-08	12.2729
STON2	0.583054	7.47777	6.4396	5.83157e-10	1.4658e-08	12.2652
NHS	0.505697	8.06204	6.43731	5.90778e-10	1.48248e-08	12.2526
PREX1	0.571082	8.62387	6.4337	6.02997e-10	1.5081e-08	12.2328
SALL3	0.560021	7.54089	6.43321	6.0468e-10	1.50979e-08	12.2301
C1QTNF4	-1.31883	6.52358	-6.43288	6.05793e-10	1.51006e-08	12.2284
NUDT18	-0.905674	6.55797	-6.42862	6.20621e-10	1.54189e-08	12.205
OSBPL11	0.566967	8.07884	6.42591	6.30195e-10	1.56309e-08	12.1902
PRDM16	0.746642	7.33855	6.42322	6.3988e-10	1.58449e-08	12.1755
RAB11FIP3	0.725019	10.0974	6.42069	6.49109e-10	1.60206e-08	12.1616
FOXC1	1.03174	8.88263	6.4169	6.63208e-10	1.62703e-08	12.1408
GNG12	0.561316	6.89756	6.4041	7.12992e-10	1.73634e-08	12.0709
LMBRD2	-0.602733	8.57978	-6.40241	7.19844e-10	1.74507e-08	12.0617
PPEF1	-1.06742	6.14167	-6.40198	7.21585e-10	1.74647e-08	12.0593
SYT13	-0.740252	10.2535	-6.39463	7.52201e-10	1.81764e-08	12.0192
MARVELD2	0.589877	6.61066	6.38799	7.80893e-10	1.88053e-08	11.983
ATP1A1	-0.700294	10.9769	-6.38775	7.81986e-10	1.88053e-08	11.9817
SPSB3	0.517544	9.67279	6.38553	7.91816e-10	1.89808e-08	11.9696
BEX4	-0.711831	10.1479	-6.38507	7.93887e-10	1.90001e-08	11.9671
ZIC1	0.981103	8.07159	6.3845	7.96455e-10	1.90297e-08	11.9639
TUBA1C	-0.591178	12.0168	-6.38423	7.97661e-10	1.90297e-08	11.9625
SDHB	-0.695256	7.64516	-6.38388	7.99218e-10	1.90366e-08	11.9606
PIM1	0.551101	7.81593	6.38275	8.04322e-10	1.91278e-08	11.9544
GOT2	-0.628945	10.2576	-6.38227	8.06503e-10	1.91494e-08	11.9518
PECAM1	0.682684	8.03699	6.38037	8.15218e-10	1.93257e-08	11.9414
SKI	0.565182	8.51834	6.37846	8.2403e-10	1.95038e-08	11.9311
BACE2	0.595626	6.93557	6.37602	8.35433e-10	1.97425e-08	11.9178
POLR3C	-0.590648	6.95131	-6.37413	8.44404e-10	1.99073e-08	11.9075
ZDHHC23	-0.642036	8.09045	-6.37399	8.45059e-10	1.99073e-08	11.9067
SERPINB6	0.708494	8.48989	6.3695	8.66718e-10	2.03536e-08	11.8823
NR2F2	0.523883	7.94742	6.36601	8.83918e-10	2.07251e-08	11.8633
ELOVL5	0.509241	8.93298	6.36571	8.85395e-10	2.07274e-08	11.8617
WDR54	-0.53368	9.19663	-6.36484	8.89742e-10	2.07967e-08	11.8569
KDELC2	0.839908	6.94228	6.36395	8.9422e-10	2.08688e-08	11.8521
C1orf123	-0.561965	8.94401	-6.36362	8.95879e-10	2.08751e-08	11.8503
PPM1E	-0.963774	9.59757	-6.3514	9.59631e-10	2.22569e-08	11.7839
RB1	0.615056	8.40889	6.34855	9.75107e-10	2.25809e-08	11.7684
TRUB2	-0.718178	7.97399	-6.34453	9.97399e-10	2.30616e-08	11.7466
LDLRAP1	0.578971	7.56372	6.3379	1.0352e-09	2.3862e-08	11.7107
SYPL1	0.541	8.18938	6.33735	1.03841e-09	2.38994e-08	11.7077
PDK4	0.778946	8.68287	6.33643	1.04376e-09	2.39858e-08	11.7027
RAB3B	-0.658569	6.4134	-6.33615	1.04543e-09	2.39874e-08	11.7012
TRAM1L1	-0.553955	7.84929	-6.3305	1.07911e-09	2.46989e-08	11.6706
SLC22A3	0.660708	8.08888	6.33025	1.0806e-09	2.46989e-08	11.6692
NHP2L1	-0.585289	9.20525	-6.32982	1.08317e-09	2.47023e-08	11.6669
PEX11B	-0.535441	9.79249	-6.3283	1.09248e-09	2.48767e-08	11.6587
ZNF770	0.527081	8.86227	6.32799	1.09439e-09	2.48824e-08	11.657
RAB31	0.688747	10.7147	6.31768	1.15945e-09	2.62821e-08	11.6012
TFEB	0.62679	6.96017	6.31658	1.16663e-09	2.64048e-08	11.5952
PARP9	0.553644	7.05865	6.31581	1.17164e-09	2.64785e-08	11.5911
LLGL1	0.558571	8.42514	6.31206	1.19649e-09	2.69992e-08	11.5708
HEPH	0.766562	8.10787	6.30627	1.2359e-09	2.78051e-08	11.5395
ANXA2	0.635303	7.71586	6.30151	1.26925e-09	2.84699e-08	11.5138
KCNN3	0.585807	7.8248	6.30097	1.27308e-09	2.85132e-08	11.5109
SLC25A18	0.876899	10.6271	6.29605	1.30855e-09	2.90817e-08	11.4844
SLC7A11	0.636302	8.15673	6.29588	1.30979e-09	2.90817e-08	11.4835
CRY1	0.666727	8.72174	6.29584	1.31009e-09	2.90817e-08	11.4832
DHRS7B	-1.15373	6.35587	-6.29408	1.32307e-09	2.93265e-08	11.4737
NR2F1	0.507197	10.6659	6.2925	1.33475e-09	2.94791e-08	11.4652
DIRAS1	-0.620543	7.09738	-6.29209	1.33782e-09	2.94791e-08	11.463
NMNAT2	-0.584363	8.84447	-6.28184	1.41661e-09	3.1124e-08	11.4078
FH	-0.523219	8.96496	-6.28149	1.41941e-09	3.11398e-08	11.4059
IFI16	0.64438	7.90719	6.27656	1.45897e-09	3.19611e-08	11.3793
JAZF1	-0.618822	8.24348	-6.2709	1.50569e-09	3.28884e-08	11.3489
RALGDS	0.571287	9.31298	6.26776	1.53226e-09	3.34202e-08	11.332
RHPN2	0.784757	8.27597	6.24582	1.73115e-09	3.73241e-08	11.2142
ASNS	-0.74105	9.29229	-6.24202	1.76813e-09	3.80667e-08	11.1938
EEF1E1	-0.570212	7.483	-6.23842	1.80381e-09	3.86684e-08	11.1745
C11orf1	-0.511621	7.00769	-6.23491	1.8393e-09	3.93732e-08	11.1557
ANKDD1A	0.558237	9.25255	6.23137	1.87576e-09	4.00394e-08	11.1367
DTX3L	0.705863	7.15267	6.22722	1.91943e-09	4.08607e-08	11.1145
PROSC	-0.50961	8.39256	-6.2272	1.91969e-09	4.08607e-08	11.1144
CAPN2	0.506893	8.98341	6.22593	1.93323e-09	4.10907e-08	11.1076
GABRA4	-0.69069	7.74494	-6.22262	1.969e-09	4.17327e-08	11.0899
CAPNS1	-0.789394	9.01246	-6.21903	2.00856e-09	4.24513e-08	11.0707
MT1H	0.843456	10.0641	6.21485	2.05558e-09	4.3384e-08	11.0484
ZFP36	0.840284	8.41569	6.2144	2.06075e-09	4.34321e-08	11.046
SYTL4	0.770718	6.75136	6.21085	2.10165e-09	4.417e-08	11.027
CSK	0.540883	8.52991	6.20668	2.15073e-09	4.51382e-08	11.0047
SNX31	1.23037	6.13365	6.20578	2.16144e-09	4.52998e-08	10.9999
RBPMS	0.532317	6.42967	6.20498	2.17106e-09	4.54379e-08	10.9956
CCK	-0.997837	9.81895	-6.2037	2.18649e-09	4.5697e-08	10.9888
ANGPT1	0.59154	7.01962	6.19767	2.26052e-09	4.7113e-08	10.9567
VPS16	-0.545207	8.27648	-6.19522	2.29139e-09	4.76241e-08	10.9436
GABRD	-1.06728	7.1393	-6.18463	2.42937e-09	5.03523e-08	10.8872
MEF2C	-0.738293	10.3932	-6.18438	2.43277e-09	5.03533e-08	10.8858
PSMG1	-0.703468	7.71974	-6.18102	2.4783e-09	5.11546e-08	10.8679
NIF3L1	-0.651449	8.4077	-6.17661	2.53932e-09	5.2342e-08	10.8444
GAD2	-0.639864	7.45823	-6.17622	2.54465e-09	5.23801e-08	10.8424
CCNH	-0.505107	8.56238	-6.17367	2.58073e-09	5.29774e-08	10.8288
ZNF721	0.590224	11.058	6.17177	2.60796e-09	5.33902e-08	10.8187
ATP8A2	-0.512346	9.02513	-6.16719	2.67449e-09	5.45291e-08	10.7944
SERPING1	0.701424	7.78958	6.16466	2.71208e-09	5.51457e-08	10.7809
CAT	0.532324	8.38427	6.16341	2.73083e-09	5.54518e-08	10.7743
CD99	0.552511	9.15068	6.15664	2.8345e-09	5.7479e-08	10.7384
TRO	-0.533621	8.14381	-6.15343	2.8849e-09	5.84222e-08	10.7213
HMGCLL1	-0.506633	6.61453	-6.14369	3.04363e-09	6.15535e-08	10.6697
CRB2	0.931094	5.87201	6.13752	3.14842e-09	6.34791e-08	10.637
LRFN5	-0.57165	9.88538	-6.13734	3.15154e-09	6.34791e-08	10.6361
MRPS23	-0.579676	7.87957	-6.12852	3.30773e-09	6.6181e-08	10.5894
FGF2	0.588154	7.29828	6.12708	3.33407e-09	6.65306e-08	10.5818
RARRES2	0.998532	7.51435	6.12009	3.4643e-09	6.88547e-08	10.5448
FUCA1	-0.601128	7.19803	-6.11532	3.55597e-09	7.04899e-08	10.5196
TMEM141	-0.74445	7.43105	-6.10828	3.69566e-09	7.3066e-08	10.4825
PCDHGA4	0.609452	7.40572	6.10702	3.72121e-09	7.32815e-08	10.4758
RASL12	0.984756	7.56043	6.1005	3.85612e-09	7.57394e-08	10.4415
NETO1	-0.591069	7.28631	-6.09925	3.88276e-09	7.60636e-08	10.4348
POLB	-0.522643	8.35848	-6.08324	4.23746e-09	8.25809e-08	10.3505
GBP2	0.700953	7.54227	6.0824	4.25678e-09	8.28499e-08	10.3462
MSN	0.616026	8.01671	6.08179	4.27096e-09	8.30182e-08	10.3429
NUPR1	0.782655	7.87573	6.07623	4.40251e-09	8.53541e-08	10.3137
MTX2	-0.786823	8.67526	-6.07135	4.52101e-09	8.74256e-08	10.2881
CAMK1G	-0.826068	7.19405	-6.07002	4.55392e-09	8.79486e-08	10.2811
WARS	-0.537547	8.6759	-6.06846	4.5927e-09	8.84699e-08	10.2729
TSPAN31	0.533724	9.37504	6.05551	4.92824e-09	9.40881e-08	10.2049
KLF4	0.836239	6.97521	6.0498	5.08343e-09	9.66819e-08	10.1751
HSPB3	-1.02265	6.47722	-6.04795	5.13492e-09	9.75374e-08	10.1653
SLC12A7	0.629229	8.26906	6.04659	5.17281e-09	9.8133e-08	10.1583
ATOH8	0.522681	7.43456	6.04309	5.27232e-09	9.96123e-08	10.1399
ABHD4	0.502198	7.4164	6.04142	5.32021e-09	1.00169e-07	10.1312
ITGAV	0.650735	10.1388	6.03276	5.57633e-09	1.04418e-07	10.0858
SCN2A	-0.591126	10.7568	-6.03261	5.58063e-09	1.04418e-07	10.0851
ZNF217	0.784659	6.45686	6.02864	5.70222e-09	1.06295e-07	10.0643
COLEC12	0.80021	7.80804	6.02409	5.84462e-09	1.08814e-07	10.0406
ATHL1	0.677925	6.71561	6.02375	5.85521e-09	1.08845e-07	10.0388
GLTP	0.502791	9.90023	6.02358	5.86078e-09	1.08845e-07	10.0379
FLT1	0.527915	7.15956	6.01984	5.98065e-09	1.10934e-07	10.0184
LGALS3	0.554931	8.45649	6.01486	6.14404e-09	1.13824e-07	9.99241
TUBB6	0.797444	7.03179	6.01089	6.27726e-09	1.16006e-07	9.97173
PDK3	-0.51334	8.7168	-6.00988	6.31192e-09	1.16503e-07	9.96643
CDC37	-0.97364	7.6755	-6.00412	6.51141e-09	1.19743e-07	9.93644
GLOD4	-0.566645	9.11366	-6.00087	6.62689e-09	1.21569e-07	9.9195
VASP	0.77834	6.54482	5.99909	6.69074e-09	1.2259e-07	9.91026
RGS7	-0.716102	9.48739	-5.99849	6.71274e-09	1.22693e-07	9.9071
TUBA4A	-0.680811	11.0174	-5.99779	6.73794e-09	1.22855e-07	9.90349
PFKM	-0.554199	10.2717	-5.99359	6.89268e-09	1.25524e-07	9.88161
BCAR3	0.684265	7.2977	5.98931	7.05355e-09	1.28142e-07	9.85938
THBS2	0.575128	8.87773	5.9886	7.08078e-09	1.28482e-07	9.85567
SLC27A4	-0.8401	6.75241	-5.98661	7.15706e-09	1.29709e-07	9.84534
SLC26A6	0.715367	7.31974	5.98481	7.227e-09	1.30661e-07	9.83597
CD163	0.860025	6.45149	5.98387	7.26379e-09	1.31168e-07	9.83108
ACTR10	-0.566208	9.73873	-5.97925	7.44701e-09	1.34163e-07	9.80708
PCSK1	-1.08729	7.57488	-5.97923	7.44754e-09	1.34163e-07	9.80701
MAP2K1	-0.711254	9.96464	-5.97447	7.6412e-09	1.37158e-07	9.78228
NFE2L2	0.507366	8.40729	5.97273	7.71289e-09	1.38279e-07	9.77328
EFNA1	0.690436	8.36135	5.96912	7.86428e-09	1.40657e-07	9.75455
STK35	0.53146	9.64852	5.96717	7.94742e-09	1.41905e-07	9.74442
B2M	0.585698	11.3213	5.96691	7.95853e-09	1.41905e-07	9.74308
LEF1	0.605128	6.8134	5.96682	7.96243e-09	1.41905e-07	9.7426
PLXNB1	0.757167	6.90156	5.96411	8.07934e-09	1.43648e-07	9.72856
ELMO1	-0.722539	7.94772	-5.96353	8.10445e-09	1.43796e-07	9.72557
CTDSP1	0.640863	8.08686	5.96348	8.10684e-09	1.43796e-07	9.72529
FNBP1L	0.616777	8.54599	5.96186	8.17778e-09	1.44712e-07	9.71689
HOPX	-0.511277	9.35311	-5.96113	8.20981e-09	1.45108e-07	9.71313
MECR	-0.853637	6.45771	-5.9562	8.43036e-09	1.4883e-07	9.68759
PCSK5	0.593627	7.84839	5.95448	8.50854e-09	1.49858e-07	9.6787
NOTCH1	0.512396	7.82068	5.95412	8.52512e-09	1.49974e-07	9.67682
NAV3	-0.513609	8.17718	-5.95334	8.56085e-09	1.50426e-07	9.6728
CYBRD1	0.691444	8.37074	5.94944	8.74215e-09	1.53432e-07	9.65261
VIM	0.711677	9.26381	5.94768	8.82527e-09	1.5453e-07	9.64349
MRGPRF	0.88281	6.24146	5.9469	8.86233e-09	1.54998e-07	9.63946
GLRX	-0.78943	9.0644	-5.9445	8.97724e-09	1.56825e-07	9.62705
MPV17	-0.883208	7.56611	-5.94319	9.04067e-09	1.57749e-07	9.62027
ARHGAP20	-0.518039	7.13023	-5.94151	9.12217e-09	1.58986e-07	9.61162
GLS	-0.632741	9.94245	-5.93843	9.2744e-09	1.61265e-07	9.59568
EXOSC5	-0.886423	6.55348	-5.93796	9.29766e-09	1.61482e-07	9.59327
PPAP2B	0.596284	9.67925	5.93204	9.59748e-09	1.66305e-07	9.5627
TIMP3	0.548956	7.88876	5.92674	9.87418e-09	1.70313e-07	9.53533
RPS6	0.525235	11.6945	5.92467	9.98409e-09	1.71902e-07	9.52467
ARPC1A	-1.13953	8.24361	-5.92457	9.98925e-09	1.71902e-07	9.52417
TSPYL5	-0.520968	8.79258	-5.92194	1.01308e-08	1.73939e-07	9.51062
FKBP5	0.52731	9.15997	5.92072	1.01976e-08	1.74686e-07	9.50429
PRKX	0.832857	6.68495	5.91872	1.0307e-08	1.76359e-07	9.49401
WDR7	-0.684153	9.13337	-5.91392	1.05753e-08	1.80744e-07	9.46926
MAEL	-0.870724	5.91737	-5.91187	1.0692e-08	1.82116e-07	9.4587
MID1IP1	0.626519	8.77749	5.91077	1.07547e-08	1.82977e-07	9.45306
LRRC49	-0.584551	9.15385	-5.91018	1.07884e-08	1.83342e-07	9.45005
CLEC2L	-0.796272	7.39641	-5.90757	1.09405e-08	1.85297e-07	9.43657
ZNF385D	-0.511029	7.79339	-5.89729	1.15579e-08	1.94874e-07	9.38371
ZNRF3	0.689261	8.76787	5.88465	1.23635e-08	2.07061e-07	9.31884
EPHA5	-0.563819	7.50734	-5.88013	1.26648e-08	2.11399e-07	9.29566
SLAIN1	0.606544	9.76356	5.87791	1.28156e-08	2.13441e-07	9.28426
PRMT8	-0.500089	7.86157	-5.87352	1.31183e-08	2.17517e-07	9.26179
TRIM17	-0.811295	5.66066	-5.87275	1.31726e-08	2.18177e-07	9.25781
NUMBL	0.600048	9.82562	5.8718	1.32389e-08	2.19033e-07	9.25298
GPSM1	0.537835	9.17945	5.86893	1.3443e-08	2.22165e-07	9.23825
BGN	0.64437	8.79022	5.86816	1.34978e-08	2.22825e-07	9.23433
ST6GALNAC5	-0.741774	8.23538	-5.86498	1.37277e-08	2.25875e-07	9.21808
UNC5B	0.501221	8.03695	5.86448	1.37643e-08	2.2623e-07	9.21551
GUCY1B3	-0.506456	9.48421	-5.8613	1.39995e-08	2.29591e-07	9.19921
EPS8	0.694584	8.05543	5.85983	1.41088e-08	2.31131e-07	9.19172
SLC25A16	0.50017	8.67742	5.8584	1.42166e-08	2.32644e-07	9.18439
LEAP2	0.820741	6.54278	5.8571	1.43148e-08	2.33995e-07	9.17777
SLC9A6	-0.602188	10.6998	-5.8546	1.45065e-08	2.36614e-07	9.16496
CALB1	-0.742067	7.95792	-5.85081	1.48011e-08	2.40634e-07	9.14561
CASP7	0.738403	7.24587	5.84936	1.49153e-08	2.41705e-07	9.13821
SMYD3	-0.741068	8.01176	-5.84117	1.55778e-08	2.51626e-07	9.09638
B3GNTL1	-0.525402	6.59946	-5.84001	1.56732e-08	2.52895e-07	9.09051
CMTM1	-0.640177	5.95795	-5.8379	1.58498e-08	2.55073e-07	9.07972
NECAB1	-0.893887	7.48655	-5.83218	1.63371e-08	2.61394e-07	9.05058
C10orf85	0.659759	7.84215	5.83216	1.63393e-08	2.61394e-07	9.05045
RGS4	-0.829068	9.81748	-5.83178	1.63716e-08	2.61631e-07	9.04855
CRH	-0.679736	6.32505	-5.82142	1.72947e-08	2.74049e-07	8.99577
KIF1C	0.652502	7.7505	5.81871	1.75436e-08	2.77699e-07	8.98202
FABP3	-0.575161	7.86066	-5.81833	1.75792e-08	2.7797e-07	8.98007
RNF181	-0.723883	7.75898	-5.81607	1.77902e-08	2.8101e-07	8.96859
NDUFV1	-0.5363	8.60936	-5.80653	1.87098e-08	2.93681e-07	8.92009
HSPA12A	-0.543708	9.5994	-5.80334	1.90278e-08	2.9836e-07	8.90388
SLC7A5	0.511722	9.67306	5.80144	1.92189e-08	3.01042e-07	8.89426
SSSCA1	-0.983363	5.52078	-5.79937	1.943e-08	3.03814e-07	8.88375
RTN4IP1	-0.90256	6.50868	-5.79734	1.96388e-08	3.06393e-07	8.87347
SNCA	-0.53512	10.1727	-5.79731	1.96422e-08	3.06393e-07	8.8733
ACTL6B	-0.936262	7.53471	-5.79354	2.00366e-08	3.10947e-07	8.85418
AMOTL2	0.583416	8.9852	5.78928	2.04915e-08	3.17006e-07	8.83258
SPINT2	-0.500229	8.89616	-5.78668	2.07738e-08	3.21042e-07	8.81942
GNB4	0.571979	7.58009	5.78576	2.08745e-08	3.21274e-07	8.81476
TMEM151A	-0.944452	6.75383	-5.78392	2.10771e-08	3.2406e-07	8.80547
RNF175	-0.620616	8.94477	-5.78208	2.12828e-08	3.26553e-07	8.79613
CYP4X1	-0.634337	8.69625	-5.7779	2.17559e-08	3.33132e-07	8.77498
HMGCS1	-0.514142	9.47563	-5.77164	2.24838e-08	3.43927e-07	8.74332
GPR22	-0.696283	7.37537	-5.76854	2.28532e-08	3.48512e-07	8.72765
OLFM3	-0.772169	8.00722	-5.76429	2.33683e-08	3.55086e-07	8.70621
TJAP1	0.544578	8.9771	5.76421	2.3379e-08	3.55086e-07	8.70577
PCDH18	0.500041	7.40913	5.76131	2.37376e-08	3.59804e-07	8.69113
NFIC	0.702888	9.43219	5.76089	2.37897e-08	3.60231e-07	8.68902
ZNF365	-0.603548	9.66646	-5.75806	2.41456e-08	3.64882e-07	8.67474
TRIM5	0.553311	5.83332	5.75757	2.42073e-08	3.6508e-07	8.67229
BRD9	-0.603044	8.29736	-5.75657	2.43352e-08	3.66641e-07	8.66722
ATP6AP1	-0.748671	9.8396	-5.74537	2.58066e-08	3.86868e-07	8.61076
SLC39A10	-0.864168	9.79129	-5.74489	2.58712e-08	3.87448e-07	8.60836
PSMD8	-1.05081	8.12874	-5.74384	2.60141e-08	3.892e-07	8.60306
KLF2	0.657979	8.32394	5.74053	2.64688e-08	3.94838e-07	8.5864
MLC1	0.646045	7.99188	5.74052	2.64699e-08	3.94838e-07	8.58636
PTPRR	-0.58152	7.71323	-5.73105	2.78139e-08	4.13243e-07	8.53873
FGFR3	0.764417	10.7462	5.72035	2.94135e-08	4.33149e-07	8.48497
TSPAN6	0.539528	7.38508	5.71956	2.95351e-08	4.33689e-07	8.481
ENTPD2	0.692775	5.34292	5.71955	2.95369e-08	4.33689e-07	8.48094
MT1G	0.689721	9.69938	5.71632	3.00393e-08	4.39775e-07	8.46473
ZNF566	0.762454	6.69711	5.71576	3.01264e-08	4.40621e-07	8.46194
ATP6V0B	-0.601445	9.31628	-5.71307	3.0553e-08	4.46425e-07	8.44843
PSMD6	-0.556078	8.6077	-5.71239	3.06622e-08	4.47584e-07	8.445
SLC16A14	-0.549307	8.97935	-5.709	3.1208e-08	4.55109e-07	8.42803
SPHKAP	-1.16474	9.33056	-5.70611	3.16821e-08	4.61126e-07	8.41354
C1orf87	0.821711	5.21995	5.70414	3.20093e-08	4.65437e-07	8.40366
SLC2A1	0.553394	8.90605	5.6962	3.33599e-08	4.8367e-07	8.36393
DMAP1	-0.928743	7.28064	-5.6924	3.40264e-08	4.92857e-07	8.34492
CACNG3	-0.678886	8.82322	-5.69128	3.42259e-08	4.95269e-07	8.3393
SENP8	-0.599684	5.80291	-5.69051	3.43634e-08	4.9678e-07	8.33545
MRTO4	-0.633369	7.06065	-5.688	3.48153e-08	5.01381e-07	8.32289
CNTNAP5	-0.586612	6.80959	-5.68756	3.48941e-08	5.02034e-07	8.32072
SCARA3	0.503355	7.74682	5.68667	3.50557e-08	5.03875e-07	8.31628
SLC1A1	-0.504709	8.40493	-5.68322	3.56907e-08	5.11044e-07	8.29902
CNOT10	-0.812977	6.31371	-5.68238	3.58464e-08	5.12785e-07	8.29484
GPAM	0.642502	8.6841	5.6812	3.6068e-08	5.15463e-07	8.28891
JUNB	0.740449	7.49867	5.67756	3.67556e-08	5.23296e-07	8.27076
TSPAN7	-0.539424	11.7034	-5.6748	3.72851e-08	5.29606e-07	8.25702
SLCO4A1	0.756093	7.57462	5.66754	3.87172e-08	5.46557e-07	8.2208
SCIN	0.508437	6.62964	5.66574	3.90801e-08	5.50645e-07	8.21183
FSTL1	0.556754	7.83121	5.65894	4.04816e-08	5.69323e-07	8.17797
ID2	0.609604	9.78571	5.65588	4.11301e-08	5.77901e-07	8.1627
SEH1L	-0.589496	9.4056	-5.65507	4.13027e-08	5.79784e-07	8.15868
GLTSCR1	0.505848	8.27945	5.65258	4.18387e-08	5.86759e-07	8.14629
C19orf18	0.607079	6.67803	5.6499	4.24228e-08	5.93841e-07	8.13296
ZNF395	0.545313	8.03937	5.64777	4.28936e-08	5.99293e-07	8.12236
TM2D2	-0.591236	8.7447	-5.64759	4.29321e-08	5.99293e-07	8.1215
SLITRK4	-0.669421	8.98203	-5.64667	4.3137e-08	6.01034e-07	8.11693
COMMD1	-0.552189	8.84487	-5.64425	4.36809e-08	6.07484e-07	8.10489
LATS2	0.722736	7.56834	5.64398	4.37417e-08	6.07767e-07	8.10355
SLC35F3	-0.542741	7.46176	-5.63992	4.46687e-08	6.195e-07	8.0834
TAGLN2	0.619608	6.89257	5.63564	4.56694e-08	6.32209e-07	8.06212
SYNJ1	-0.591924	9.41262	-5.63406	4.60421e-08	6.36195e-07	8.05431
SLC4A11	0.612775	7.64466	5.63306	4.62803e-08	6.38898e-07	8.04935
AGT	0.640659	10.4079	5.63129	4.67065e-08	6.4419e-07	8.04054
F3	0.795502	9.29263	5.63107	4.67588e-08	6.44319e-07	8.03947
CDK7	-0.932671	7.53071	-5.62919	4.72137e-08	6.49989e-07	8.03017
DDIT4L	0.803302	8.14352	5.62381	4.85431e-08	6.6524e-07	8.00349
PRR3	-0.817136	6.236	-5.61951	4.96316e-08	6.78298e-07	7.98219
GADD45G	0.577988	7.56984	5.6187	4.98402e-08	6.80265e-07	7.97816
SNX10	-0.743784	9.78058	-5.61792	5.00409e-08	6.82028e-07	7.9743
ZCCHC12	-0.702064	8.24999	-5.61726	5.02099e-08	6.83711e-07	7.97106
GRIA4	-0.615045	6.92718	-5.61396	5.10711e-08	6.94808e-07	7.95473
TTLL1	-0.723348	7.05745	-5.61319	5.12743e-08	6.9694e-07	7.95091
DGKI	-0.565543	7.12514	-5.60902	5.23889e-08	7.10802e-07	7.93026
LAMB2	0.750485	7.79586	5.60534	5.33883e-08	7.21752e-07	7.91211
COPS5	-0.603051	9.19879	-5.60485	5.35233e-08	7.22911e-07	7.90968
RIT2	-0.763366	7.90846	-5.60468	5.35704e-08	7.22911e-07	7.90884
HAGH	-0.530959	9.53921	-5.6036	5.3868e-08	7.26275e-07	7.90352
PHF2	0.505213	7.85474	5.59681	5.57843e-08	7.51436e-07	7.86994
SLC17A7	-0.634041	11.2981	-5.59633	5.59214e-08	7.51932e-07	7.86759
ZBTB41	0.544105	9.39863	5.59373	5.6673e-08	7.61357e-07	7.85477
CCNT1	0.505644	8.1983	5.59331	5.67945e-08	7.62306e-07	7.85271
CLIC1	0.644872	7.94718	5.58932	5.79724e-08	7.75497e-07	7.833
RPP40	-0.753315	7.66168	-5.58928	5.79839e-08	7.75497e-07	7.8328
C4orf19	0.513166	6.40738	5.58769	5.84573e-08	7.80436e-07	7.825
ITGA10	0.669198	7.1261	5.58143	6.03682e-08	8.00252e-07	7.79411
SGIP1	-0.803726	8.84354	-5.57723	6.16802e-08	8.16202e-07	7.77346
DLGAP2	-0.598624	9.23332	-5.57634	6.19622e-08	8.18491e-07	7.76908
DEGS1	0.510033	10.8444	5.57409	6.26806e-08	8.27251e-07	7.75802
MXRA8	0.639394	7.02914	5.57025	6.39279e-08	8.40755e-07	7.7391
TRIM47	0.79191	7.12772	5.56924	6.4258e-08	8.44357e-07	7.73415
SRD5A1	-0.620641	8.21855	-5.5656	6.54688e-08	8.59038e-07	7.71623
DCLK1	-0.52447	10.4925	-5.56553	6.54898e-08	8.59038e-07	7.71592
HINT3	0.521451	7.87636	5.56432	6.58973e-08	8.63628e-07	7.70997
DDX25	-0.61578	8.2026	-5.56135	6.69073e-08	8.75337e-07	7.69536
FKSG49	0.526651	9.61867	5.55872	6.7812e-08	8.864e-07	7.68247
APOLD1	0.732688	9.83341	5.55737	6.8281e-08	8.91754e-07	7.67585
MRPL2	-0.504684	7.4079	-5.55473	6.92115e-08	9.02335e-07	7.66286
MAGED1	-0.572342	10.664	-5.54708	7.1969e-08	9.28605e-07	7.62535
REPS2	-0.51666	8.02343	-5.54567	7.24899e-08	9.3372e-07	7.61843
GABRA5	-0.621519	6.99829	-5.54101	7.42317e-08	9.54516e-07	7.59564
PTPRZ1	0.539203	10.9646	5.53908	7.49674e-08	9.63151e-07	7.58617
FAM19A1	-0.696477	9.26378	-5.53827	7.52765e-08	9.66295e-07	7.58222
BTN3A3	-0.63718	6.25652	-5.53347	7.71426e-08	9.88558e-07	7.55872
ANGPT2	0.569158	6.92362	5.53257	7.74971e-08	9.92253e-07	7.55432
PLK2	-0.861339	8.94241	-5.52993	7.85458e-08	1.00311e-06	7.54142
DTNB	-0.612211	7.11254	-5.52705	7.97071e-08	1.01708e-06	7.52733
SYN1	-0.561456	9.57286	-5.52457	8.07215e-08	1.02778e-06	7.51519
WWC3	0.506697	8.3121	5.5245	8.07515e-08	1.02778e-06	7.51484
TCF7L1	0.722167	6.22416	5.52096	8.22183e-08	1.04203e-06	7.49756
PPIC	0.546195	7.4557	5.51912	8.29934e-08	1.05097e-06	7.48856
PRPF4	-0.52713	7.49395	-5.5144	8.50088e-08	1.07197e-06	7.46553
NAT6	-0.830407	5.84297	-5.51374	8.5292e-08	1.07462e-06	7.46234
GPNMB	0.536089	7.82137	5.51354	8.53789e-08	1.07462e-06	7.46136
EXTL2	-0.544043	8.84316	-5.51342	8.54341e-08	1.07462e-06	7.46074
GPR4	0.628497	6.64946	5.51231	8.59147e-08	1.07976e-06	7.45536
TOMM20	-0.559317	10.3126	-5.5074	8.80841e-08	1.10333e-06	7.43143
SYCE1	-0.577281	5.9142	-5.50121	9.08977e-08	1.13573e-06	7.40126
FBXL2	-0.501071	8.84199	-5.49647	9.31112e-08	1.16049e-06	7.37818
IFITM2	0.772658	10.147	5.49504	9.37864e-08	1.16793e-06	7.37124
ZNF622	-0.505001	8.81379	-5.49487	9.38708e-08	1.16801e-06	7.37038
GPR56	0.593202	9.51736	5.49399	9.42902e-08	1.17226e-06	7.3661
MEIS2	0.586714	9.67634	5.4922	9.51489e-08	1.18098e-06	7.35741
HLA-E	0.586334	9.22102	5.49038	9.60316e-08	1.19016e-06	7.34855
NFKBIZ	0.520033	7.87939	5.4889	9.67513e-08	1.1979e-06	7.34138
CLCN4	-0.529935	8.07883	-5.48721	9.75863e-08	1.20724e-06	7.33314
UBL7	-0.844632	7.19642	-5.484	9.91843e-08	1.22499e-06	7.31756
ICT1	-0.528805	7.66414	-5.48353	9.94195e-08	1.22688e-06	7.31528
SPOCK1	-0.572282	11.5723	-5.48125	1.00578e-07	1.23914e-06	7.30417
MAST3	-0.644104	10.3433	-5.47585	1.03363e-07	1.26515e-06	7.27796
CECR6	-0.776249	7.23312	-5.47379	1.04446e-07	1.27736e-06	7.26797
PABPC3	0.523609	9.96928	5.46954	1.0671e-07	1.30186e-06	7.2474
VSNL1	-0.749764	12.1081	-5.4655	1.08911e-07	1.32656e-06	7.22782
KCNJ16	0.671489	7.81985	5.46327	1.10144e-07	1.33724e-06	7.21702
VDAC1	-0.531921	8.64519	-5.45904	1.12522e-07	1.36499e-06	7.19654
CCDC132	-0.516422	7.62955	-5.45237	1.16373e-07	1.40491e-06	7.16426
TRIP10	0.657448	6.4475	5.45165	1.16799e-07	1.40777e-06	7.16076
CADPS	-0.501211	8.60945	-5.45057	1.17434e-07	1.41317e-06	7.15555
MCF2	-0.503929	7.20246	-5.43943	1.24213e-07	1.4864e-06	7.10173
TRAPPC1	-0.87803	6.7625	-5.43821	1.24978e-07	1.49381e-06	7.09585
UQCRC1	-0.859311	9.21402	-5.43812	1.25031e-07	1.49381e-06	7.09544
LRMP	-0.708942	6.60678	-5.43471	1.27201e-07	1.51852e-06	7.07894
GAD1	-0.716555	9.26894	-5.42985	1.30343e-07	1.55109e-06	7.05555
CLDN11	0.613796	9.60311	5.42576	1.33051e-07	1.58207e-06	7.03583
SYT1	-0.890189	11.2161	-5.42519	1.3343e-07	1.58531e-06	7.0331
ZNF134	-0.690414	6.22915	-5.42431	1.34024e-07	1.59111e-06	7.02884
PAPSS2	0.629227	7.67764	5.42199	1.35593e-07	1.60682e-06	7.01768
KCTD4	-0.688532	7.36298	-5.42188	1.35669e-07	1.60682e-06	7.01715
TARBP1	-0.79623	7.97065	-5.41814	1.38238e-07	1.63596e-06	6.99916
UBE2T	-0.86036	6.44158	-5.41783	1.38456e-07	1.63623e-06	6.99765
TTYH2	0.55961	8.69854	5.41302	1.41836e-07	1.67195e-06	6.97453
CYB5R3	0.501903	10.7494	5.40672	1.46387e-07	1.72424e-06	6.94425
CAV1	0.653003	7.65338	5.40557	1.47236e-07	1.73116e-06	6.93871
HSP90AB1	-0.600434	10.4286	-5.40488	1.47748e-07	1.73482e-06	6.93539
BDNF	-0.712793	6.99522	-5.40143	1.5032e-07	1.76089e-06	6.91884
RAB27B	-0.711703	8.3115	-5.4008	1.50792e-07	1.76367e-06	6.91584
CSPG4	0.673074	7.02797	5.39983	1.51532e-07	1.77094e-06	6.91114
ZWINT	-0.632322	7.44917	-5.39946	1.51809e-07	1.77279e-06	6.90939
CCT4	-0.501393	8.81443	-5.39469	1.55477e-07	1.81008e-06	6.88651
PGK1	-0.53806	9.11267	-5.39468	1.55484e-07	1.81008e-06	6.88647
GJA4	0.746359	6.75636	5.39307	1.56741e-07	1.82329e-06	6.87875
ALAS1	-0.630118	7.72991	-5.39062	1.58672e-07	1.84433e-06	6.86701
MANEAL	-0.609213	7.32707	-5.38175	1.65864e-07	1.92346e-06	6.82453
EBF1	0.627782	6.61302	5.37686	1.69965e-07	1.96475e-06	6.80112
RBP4	-0.807346	7.11819	-5.37658	1.70201e-07	1.96475e-06	6.79979
PLP1	0.615648	12.1293	5.37657	1.7021e-07	1.96475e-06	6.79974
PLXNB2	0.52761	7.62166	5.37527	1.71318e-07	1.97602e-06	6.79352
PSMC3	-0.75418	7.85591	-5.36368	1.81509e-07	2.08235e-06	6.73816
KCNV1	-0.604039	7.21581	-5.3615	1.83491e-07	2.10349e-06	6.72775
SOSTDC1	-1.04063	6.67245	-5.35673	1.87897e-07	2.14793e-06	6.70501
CFI	0.595263	6.26069	5.35535	1.89193e-07	2.15896e-06	6.69843
EIF5A2	-0.534925	7.81007	-5.35304	1.91382e-07	2.18062e-06	6.68741
C10orf35	-0.555447	9.12538	-5.35081	1.93517e-07	2.19994e-06	6.67678
APOO	-0.738046	8.68339	-5.34894	1.95326e-07	2.21882e-06	6.66787
GRIA1	-0.679079	8.42784	-5.34787	1.9637e-07	2.22731e-06	6.66276
C10orf54	0.595528	8.04808	5.34573	1.98465e-07	2.24937e-06	6.65259
HDAC1	0.687164	8.78834	5.34161	2.0257e-07	2.29243e-06	6.63298
NDUFS3	-0.561355	9.73796	-5.33866	2.05557e-07	2.32273e-06	6.61896
MRPS9	-0.534629	8.52799	-5.33689	2.07372e-07	2.34148e-06	6.61054
SPON1	0.521789	8.63765	5.33667	2.07597e-07	2.34226e-06	6.6095
PSMC4	-0.700319	7.47588	-5.3313	2.13203e-07	2.3965e-06	6.58397
C1R	0.590119	7.02953	5.32439	2.20633e-07	2.47816e-06	6.55116
ARHGEF1	0.552993	8.00166	5.32189	2.2338e-07	2.50714e-06	6.53931
ANXA5	0.532079	9.13727	5.3203	2.2515e-07	2.52368e-06	6.53175
ENC1	-0.846928	11.5659	-5.32026	2.2519e-07	2.52368e-06	6.53158
RFWD3	-0.769515	5.70954	-5.31764	2.28131e-07	2.55092e-06	6.51916
SPARC	0.554324	10.2963	5.31598	2.3002e-07	2.57012e-06	6.51126
LETMD1	-0.635586	8.65996	-5.31212	2.34451e-07	2.61574e-06	6.49299
UQCRFS1	-0.542132	9.902	-5.30833	2.38883e-07	2.65925e-06	6.47506
HIST1H2AC	0.624172	7.78812	5.30715	2.40286e-07	2.67289e-06	6.46945
CSGALNACT1	0.503387	8.96297	5.30513	2.42695e-07	2.6937e-06	6.45989
ZNF334	-0.543402	6.49788	-5.29868	2.50547e-07	2.7706e-06	6.42941
IFITM1	0.647387	9.4837	5.29774	2.51718e-07	2.77945e-06	6.42494
ANGPTL4	0.628758	7.88902	5.29644	2.53327e-07	2.79341e-06	6.41884
PPP1R14C	-0.738448	7.34562	-5.29395	2.56466e-07	2.82151e-06	6.40705
HLA-DRB4	0.89547	5.27357	5.2827	2.71085e-07	2.97579e-06	6.35398
S100A10	0.535741	8.32214	5.27869	2.7649e-07	3.02406e-06	6.33508
PCP4	-0.744238	9.92419	-5.27601	2.8017e-07	3.06208e-06	6.32242
SHF	-0.67581	6.72082	-5.27455	2.82186e-07	3.08116e-06	6.31555
CARD6	0.803543	5.83838	5.2732	2.84066e-07	3.09564e-06	6.3092
PKIB	-0.635565	6.39138	-5.26949	2.89295e-07	3.14804e-06	6.29174
SCD	0.518173	10.5482	5.26201	3.00123e-07	3.24443e-06	6.25657
TRIM36	-0.579557	7.45013	-5.26163	3.00693e-07	3.24618e-06	6.25475
FKBP1B	-0.539272	9.95772	-5.2614	3.01031e-07	3.24749e-06	6.25368
NEFL	-0.706768	11.6396	-5.26065	3.02136e-07	3.25708e-06	6.25017
ZBTB34	0.547925	8.00284	5.25805	3.06022e-07	3.28952e-06	6.23794
ACSBG1	0.573149	9.28814	5.25768	3.06572e-07	3.29307e-06	6.23622
SLC16A9	0.898516	8.04416	5.25622	3.08783e-07	3.31445e-06	6.22934
FGR	0.83338	7.00793	5.25567	3.09611e-07	3.32001e-06	6.22678
EMP3	0.755457	6.71259	5.25273	3.14113e-07	3.36444e-06	6.21297
TNFRSF1B	0.656658	7.27482	5.25123	3.16428e-07	3.3844e-06	6.20594
FHOD3	-0.708377	7.97102	-5.25088	3.16985e-07	3.38553e-06	6.20426
ITGA5	0.629252	6.77084	5.25022	3.18005e-07	3.39401e-06	6.20118
EMID1	0.50225	7.64328	5.24922	3.19575e-07	3.40593e-06	6.19647
LRIG1	0.571404	8.573	5.24696	3.23135e-07	3.43898e-06	6.18587
DYRK4	-0.598315	7.87165	-5.24539	3.25628e-07	3.46306e-06	6.17851
CXCL16	0.591893	7.98788	5.24136	3.3211e-07	3.5295e-06	6.15965
ASCL1	0.543919	8.31532	5.24056	3.33421e-07	3.54092e-06	6.15588
TFPT	-0.663665	7.84857	-5.24041	3.33666e-07	3.54101e-06	6.15518
INPPL1	0.628689	7.64264	5.23496	3.42685e-07	3.62391e-06	6.12966
TXNIP	0.710909	9.68331	5.23469	3.43137e-07	3.62614e-06	6.1284
SH2D5	-0.511586	8.32581	-5.23443	3.43572e-07	3.62662e-06	6.12718
AKR1C3	0.701564	8.41611	5.23301	3.45963e-07	3.6483e-06	6.12055
LPAR4	0.748683	6.65227	5.23023	3.50709e-07	3.69315e-06	6.10751
TFAP2C	0.669356	5.64967	5.22666	3.56874e-07	3.75017e-06	6.09084
CSRP2	0.535351	9.10486	5.2201	3.68501e-07	3.85079e-06	6.06017
TMEM25	-0.53277	7.38767	-5.21648	3.75057e-07	3.91112e-06	6.0433
MYD88	0.538877	7.45669	5.21332	3.8089e-07	3.96368e-06	6.02854
UHRF1	0.790152	6.57802	5.21302	3.81451e-07	3.96677e-06	6.02713
NAP1L5	-0.605803	11.4316	-5.21278	3.81903e-07	3.96873e-06	6.02599
NDUFV2	-0.606539	8.9867	-5.21129	3.8468e-07	3.99206e-06	6.01906
PRKCZ	-0.510137	10.3257	-5.20915	3.88723e-07	4.03122e-06	6.00906
NAPA	-0.583151	7.21952	-5.20899	3.89018e-07	4.03149e-06	6.00834
ERC2	-0.713943	9.83809	-5.20791	3.91076e-07	4.05003e-06	6.00329
NDRG1	0.527875	10.7787	5.20474	3.9715e-07	4.1016e-06	5.98855
PODXL2	-0.78245	7.34601	-5.2046	3.97423e-07	4.1016e-06	5.98789
NEUROD6	-0.851931	7.78702	-5.20219	4.02113e-07	4.14146e-06	5.97667
AKR1A1	-0.505203	8.66673	-5.19853	4.09345e-07	4.21017e-06	5.95962
PDLIM1	0.681888	7.54616	5.19137	4.23852e-07	4.33856e-06	5.92632
EPHA4	-0.536141	9.35917	-5.18681	4.33365e-07	4.43291e-06	5.90509
RHBDL1	-0.7744	6.05004	-5.1862	4.34649e-07	4.44301e-06	5.90226
CSNK2B	-0.531899	9.53076	-5.17202	4.65614e-07	4.74339e-06	5.83646
ANKRD16	-0.572563	5.82531	-5.17107	4.67756e-07	4.75552e-06	5.83207
FAM129B	0.505171	7.50978	5.17052	4.69015e-07	4.76509e-06	5.8295
SLC7A14	-0.65704	8.03982	-5.16624	4.78845e-07	4.85182e-06	5.80967
TM9SF2	-0.599962	9.08856	-5.15972	4.942e-07	4.98385e-06	5.77949
CALN1	-0.512322	8.7222	-5.1594	4.94956e-07	4.98812e-06	5.77803
CLIP3	-0.557357	10.215	-5.15897	4.95993e-07	4.99187e-06	5.77603
GLMN	-0.579502	7.22603	-5.15841	4.9734e-07	4.9959e-06	5.77344
THYN1	-0.52136	8.76643	-5.15563	5.04065e-07	5.05953e-06	5.7606
C21orf62	0.558878	5.94716	5.15346	5.09392e-07	5.09657e-06	5.75055
C14orf119	-0.697903	7.45711	-5.15344	5.09454e-07	5.09657e-06	5.75043
AQP1	0.556878	7.72348	5.14962	5.18932e-07	5.17415e-06	5.73281
SCN3B	-0.790939	10.1943	-5.14026	5.42927e-07	5.40622e-06	5.68961
C11orf73	-0.645448	7.34935	-5.14006	5.43463e-07	5.40796e-06	5.68866
RALYL	-0.624039	10.0601	-5.13392	5.59802e-07	5.55214e-06	5.66035
NUPL2	-0.702916	7.02094	-5.13019	5.69954e-07	5.64164e-06	5.64318
TIPARP	0.583939	8.78637	5.12864	5.74221e-07	5.68013e-06	5.63605
CXorf40B	-0.53496	8.00792	-5.12417	5.8673e-07	5.78535e-06	5.61546
LAMB1	-0.57172	7.27291	-5.12225	5.9217e-07	5.82658e-06	5.60664
NLRC5	0.749784	7.06033	5.11917	6.0101e-07	5.89076e-06	5.59248
PFDN1	-0.570906	8.50397	-5.11692	6.07545e-07	5.94704e-06	5.58215
NXPH1	-0.648026	7.67919	-5.10044	6.57598e-07	6.37875e-06	5.50651
NAGPA	-0.582658	8.70209	-5.09582	6.7233e-07	6.49227e-06	5.48534
GJC1	0.504587	8.11385	5.09508	6.74734e-07	6.50711e-06	5.48193
NME4	0.514957	8.89252	5.0941	6.77905e-07	6.52747e-06	5.47745
SMYD5	-0.727437	6.66842	-5.09371	6.79182e-07	6.53321e-06	5.47566
ANKRD36B	0.741913	10.2922	5.09282	6.82064e-07	6.5532e-06	5.47161
APOC1	0.53752	8.59612	5.0928	6.82133e-07	6.5532e-06	5.47152
FXYD7	-0.695044	7.60053	-5.09092	6.88317e-07	6.60837e-06	5.4629
GPRASP1	-0.582072	9.95054	-5.08209	7.18034e-07	6.8717e-06	5.42252
NOMO3	0.768155	6.46016	5.07979	7.25978e-07	6.94329e-06	5.41202
NAP1L2	-0.600431	9.99036	-5.07797	7.3234e-07	6.99968e-06	5.40368
EPDR1	-0.688463	10.3673	-5.07287	7.50416e-07	7.15877e-06	5.3804
ZFPM2	-0.673505	8.41021	-5.07022	7.59976e-07	7.24076e-06	5.36831
BSN	-0.612822	9.66049	-5.06977	7.61596e-07	7.25112e-06	5.36628
RAI14	0.709694	7.30517	5.06725	7.7082e-07	7.32084e-06	5.35478
ZNF510	-0.556256	6.56109	-5.06597	7.75539e-07	7.35634e-06	5.34895
ANKRD34C	-0.645776	7.43862	-5.06443	7.81259e-07	7.39773e-06	5.34193
TGFB1I1	0.99905	6.64312	5.06207	7.90117e-07	7.4663e-06	5.33117
IFI6	-0.643099	8.61638	-5.05982	7.98625e-07	7.53722e-06	5.32094
NRIP3	-0.62326	10.6435	-5.04845	8.43109e-07	7.93708e-06	5.26919
NELL1	-0.751792	7.60113	-5.04098	8.7361e-07	8.19337e-06	5.23526
SNAP25	-0.519273	12.3713	-5.04022	8.76785e-07	8.21288e-06	5.2318
C15orf52	0.713813	7.54544	5.03942	8.80109e-07	8.22861e-06	5.22819
PPP2R1A	-0.537109	9.22498	-5.0371	8.89884e-07	8.30965e-06	5.21764
RPA3	-0.959891	6.58301	-5.03607	8.94236e-07	8.34509e-06	5.21299
BFSP1	-0.611345	6.3935	-5.03441	9.01343e-07	8.40097e-06	5.20543
COL1A2	0.597	6.7249	5.02347	9.49361e-07	8.81567e-06	5.15589
ARMCX2	-0.543454	8.78926	-5.02284	9.52228e-07	8.83682e-06	5.15301
PDGFRB	0.565978	7.93475	5.02011	9.6461e-07	8.92412e-06	5.14068
ZNHIT3	-0.54812	8.34171	-5.01834	9.72742e-07	8.99081e-06	5.13267
C14orf79	-0.698719	7.12153	-5.01681	9.79833e-07	9.04823e-06	5.12574
MAD2L1BP	-0.58372	7.03949	-5.00956	1.01404e-06	9.34687e-06	5.09299
PGM2L1	-0.59789	9.8005	-5.00574	1.03256e-06	9.48839e-06	5.07573
CYR61	0.597368	7.32935	5.00363	1.04289e-06	9.57165e-06	5.06623
ZNF382	-0.553814	6.76256	-4.99825	1.06976e-06	9.79425e-06	5.04196
STAR	-0.705854	6.17567	-4.99581	1.08218e-06	9.89588e-06	5.03095
LRRC32	0.835871	6.88338	4.98983	1.11318e-06	1.01423e-05	5.004
UCHL3	-0.686228	7.63883	-4.98326	1.14822e-06	1.04047e-05	4.97443
GRM1	-0.567791	7.48302	-4.98053	1.16307e-06	1.05219e-05	4.96218
CDKN2D	-0.535226	6.59661	-4.97811	1.17639e-06	1.06343e-05	4.95131
ECM2	0.624646	6.33291	4.97755	1.17951e-06	1.06496e-05	4.94879
NES	0.541934	7.43859	4.9756	1.19039e-06	1.07286e-05	4.94003
PCDHAC2	-0.73166	5.15604	-4.96964	1.22425e-06	1.0994e-05	4.91328
CDKL1	-0.527309	6.56817	-4.96633	1.24349e-06	1.11602e-05	4.89841
TAC1	-0.962375	7.9572	-4.96465	1.25334e-06	1.12419e-05	4.89088
VLDLR	-0.58811	7.18529	-4.95857	1.28968e-06	1.15402e-05	4.86363
DGKG	0.520913	7.62208	4.95732	1.29723e-06	1.15801e-05	4.85806
ARHGDIG	-0.605524	7.46159	-4.95681	1.3004e-06	1.16015e-05	4.85574
ENTPD3	-0.500446	7.36447	-4.94948	1.3459e-06	1.19932e-05	4.82294
ORAI3	0.546913	7.34754	4.94789	1.35593e-06	1.20611e-05	4.81586
CHI3L1	0.626632	8.0714	4.94442	1.3782e-06	1.22375e-05	4.80033
MSH2	-0.810386	6.42608	-4.94026	1.40529e-06	1.24559e-05	4.78177
VPS39	-0.538226	7.72801	-4.93951	1.41027e-06	1.24926e-05	4.7784
GIMAP8	0.52649	6.69757	4.9391	1.41294e-06	1.25089e-05	4.77659
STXBP1	-0.507461	11.9748	-4.93423	1.44554e-06	1.27749e-05	4.75485
FBXO16	-0.585164	7.26114	-4.93232	1.4585e-06	1.28592e-05	4.74634
CDH18	-0.566766	8.79251	-4.92971	1.47643e-06	1.29943e-05	4.7347
TUBG1	-0.539519	7.77857	-4.92709	1.49467e-06	1.31394e-05	4.72299
PPP3R1	-0.507221	8.89126	-4.92359	1.51927e-06	1.33089e-05	4.70743
CUX1	0.554306	8.49885	4.91899	1.55229e-06	1.3535e-05	4.68694
RHOD	0.568991	6.79725	4.91721	1.56526e-06	1.36401e-05	4.67901
VPS28	-0.638622	8.5685	-4.91553	1.57754e-06	1.37392e-05	4.67156
LRRTM1	-0.671403	7.69331	-4.91378	1.5905e-06	1.38404e-05	4.66376
SCG5	-0.651499	12.0212	-4.91264	1.59896e-06	1.38935e-05	4.65871
CDKN3	-0.546095	5.98412	-4.91246	1.60032e-06	1.38972e-05	4.6579
HPS5	0.549683	7.15524	4.907	1.64153e-06	1.41976e-05	4.63367
CCL2	0.82533	6.05965	4.90666	1.64416e-06	1.42121e-05	4.63215
ZNF416	-0.576035	6.06069	-4.9035	1.66854e-06	1.44146e-05	4.61812
HBQ1	-0.672206	4.97915	-4.90048	1.69214e-06	1.45933e-05	4.60473
EPB42	0.525591	4.68485	4.89608	1.72721e-06	1.48616e-05	4.58519
EPAS1	0.669302	9.50725	4.89415	1.74279e-06	1.49698e-05	4.57663
SCO1	-0.77303	6.1876	-4.89339	1.7489e-06	1.50138e-05	4.5733
KRTAP10-11	0.703872	5.92572	4.89244	1.7567e-06	1.5072e-05	4.56906
GPS1	-0.640665	7.07379	-4.89192	1.76094e-06	1.50912e-05	4.56676
SERPINI1	-0.720772	10.6079	-4.88854	1.7888e-06	1.53037e-05	4.55181
ZNF222	-0.777051	5.8925	-4.8846	1.82182e-06	1.55596e-05	4.53438
DDX41	-0.532799	8.58082	-4.87848	1.87432e-06	1.59354e-05	4.50732
DNTTIP1	-0.650842	6.71448	-4.87787	1.87965e-06	1.59717e-05	4.50461
A2ML1	0.528656	5.79182	4.8732	1.92083e-06	1.62847e-05	4.48397
TMEM169	-0.728732	6.77979	-4.86984	1.95091e-06	1.64838e-05	4.46917
UBE2M	-0.88691	7.23215	-4.859	2.05129e-06	1.72737e-05	4.42139
RYR3	0.534424	9.53991	4.85763	2.06441e-06	1.73744e-05	4.41532
ELAVL3	0.585493	10.2375	4.85449	2.09456e-06	1.75985e-05	4.40151
PEAR1	0.742164	6.64902	4.85399	2.09938e-06	1.76291e-05	4.39932
SUCLA2	-0.522503	9.31395	-4.84872	2.15116e-06	1.80136e-05	4.37612
CITED1	-0.642317	6.8791	-4.84847	2.15364e-06	1.80243e-05	4.37502
PTPRT	-0.740396	7.93943	-4.84776	2.16067e-06	1.80719e-05	4.37192
DMXL2	-0.552214	8.32513	-4.84512	2.18721e-06	1.82442e-05	4.3603
XAF1	0.566109	7.95755	4.84094	2.22974e-06	1.85474e-05	4.34196
PPFIA4	-0.768895	8.93416	-4.83796	2.26062e-06	1.87697e-05	4.32887
ANKRD34A	-0.595891	8.29024	-4.83788	2.26147e-06	1.87697e-05	4.32851
CDK5	-0.768497	8.14939	-4.837	2.27059e-06	1.88213e-05	4.32468
MAP7D2	-0.686057	10.0138	-4.83417	2.3004e-06	1.90191e-05	4.31226
OXA1L	-0.592859	7.90952	-4.82776	2.36939e-06	1.94502e-05	4.28413
WDR46	-0.775265	6.55115	-4.81708	2.48857e-06	2.03175e-05	4.23742
FABP6	-0.516315	6.3316	-4.81551	2.50661e-06	2.04203e-05	4.23055
LDHA	-0.58825	11.5231	-4.81015	2.5691e-06	2.08727e-05	4.20711
ARPC1B	0.539991	7.50583	4.8047	2.63418e-06	2.13206e-05	4.18331
ZNF780A	-0.570252	5.30001	-4.80433	2.63857e-06	2.13354e-05	4.18172
IL1R1	0.526821	6.85144	4.79949	2.69783e-06	2.17771e-05	4.16059
PDCD2L	-0.56229	7.05116	-4.79917	2.70176e-06	2.17971e-05	4.15921
LDB2	-0.567639	9.92168	-4.79522	2.75114e-06	2.21597e-05	4.14197
TCEAL7	-0.597043	9.29665	-4.79401	2.76638e-06	2.2236e-05	4.13672
FCRLB	-0.802	6.54905	-4.79352	2.7726e-06	2.22585e-05	4.13458
ERCC3	-0.52078	8.04457	-4.7902	2.81501e-06	2.25531e-05	4.12014
PTN	0.570188	10.636	4.78746	2.85051e-06	2.28132e-05	4.10822
MIF	-0.62643	9.81806	-4.78648	2.86328e-06	2.28821e-05	4.10397
ZNF653	-0.558937	5.73836	-4.78645	2.86369e-06	2.28821e-05	4.10383
NPTX2	-0.633656	9.17357	-4.78073	2.93952e-06	2.34132e-05	4.07897
COMMD9	-0.528241	8.48069	-4.77798	2.97667e-06	2.36839e-05	4.06702
STYK1	-0.532954	7.55017	-4.77614	3.0018e-06	2.38586e-05	4.05902
PCBP3	-0.646903	6.28091	-4.77256	3.05134e-06	2.42139e-05	4.04346
CGREF1	-0.706055	6.35226	-4.76808	3.11422e-06	2.46867e-05	4.02406
NELL2	-0.758267	11.6805	-4.76648	3.13703e-06	2.48544e-05	4.01712
FOXF1	0.639921	6.91027	4.7661	3.14243e-06	2.4884e-05	4.01548
SYTL5	-0.651385	6.65667	-4.76575	3.14756e-06	2.49116e-05	4.01393
TCIRG1	0.854361	6.0428	4.76494	3.15919e-06	2.49904e-05	4.01042
IRX3	0.75842	6.32249	4.76136	3.21111e-06	2.53153e-05	3.99492
SNCB	-0.848845	7.57531	-4.76118	3.21376e-06	2.53153e-05	3.99413
RTBDN	-0.705578	5.85075	-4.76103	3.21586e-06	2.53186e-05	3.99351
SEMA5B	-0.758215	7.04086	-4.76054	3.22307e-06	2.5362e-05	3.99138
GLRB	-0.587512	8.69343	-4.75965	3.23612e-06	2.54514e-05	3.98754
ESAM	0.782648	6.51052	4.75538	3.29974e-06	2.58839e-05	3.96903
MAGT1	0.505484	8.70226	4.75336	3.33017e-06	2.60817e-05	3.9603
EFCAB7	-0.57319	7.48984	-4.75054	3.37309e-06	2.63765e-05	3.94812
PARP4	0.534207	7.48076	4.74654	3.43495e-06	2.68323e-05	3.93085
GOLT1A	-0.800356	4.8468	-4.74431	3.46997e-06	2.70918e-05	3.9212
STEAP2	-0.543796	9.0074	-4.72932	3.71406e-06	2.88176e-05	3.85658
DAAM2	0.591183	9.46298	4.72897	3.72006e-06	2.88492e-05	3.85505
EFNB3	-0.506947	8.5394	-4.72594	3.7715e-06	2.92029e-05	3.84199
TMEM158	-0.680993	8.85603	-4.72308	3.82049e-06	2.95669e-05	3.82973
SNAP91	-0.687651	11.8066	-4.72063	3.86323e-06	2.98361e-05	3.81915
CXCL1	0.708019	6.54517	4.71333	3.99272e-06	3.07098e-05	3.78782
EIF3D	-0.531237	8.99693	-4.70315	4.18054e-06	3.19904e-05	3.74414
LOC389895	-0.666307	6.77245	-4.69973	4.24559e-06	3.24055e-05	3.72947
TRIM56	0.834271	6.61539	4.69842	4.27072e-06	3.25808e-05	3.72387
GNG2	-0.589936	8.55622	-4.69692	4.29976e-06	3.27366e-05	3.71743
TCAP	0.653942	6.0018	4.69691	4.29987e-06	3.27366e-05	3.7174
DDX1	-0.523989	10.2969	-4.69472	4.34258e-06	3.29948e-05	3.70802
HEG1	0.559884	7.66547	4.69383	4.35998e-06	3.31103e-05	3.70422
PMAIP1	0.600195	5.50363	4.68836	4.46868e-06	3.3816e-05	3.68082
HYLS1	-0.540731	7.60674	-4.67384	4.77003e-06	3.58254e-05	3.61884
TMOD1	-0.532833	8.62531	-4.67209	4.80771e-06	3.60542e-05	3.61137
SFN	0.597429	7.76309	4.67087	4.83402e-06	3.62153e-05	3.60619
PYCRL	-0.782948	5.47155	-4.66927	4.86896e-06	3.64002e-05	3.59935
IGFBPL1	-0.681251	6.76766	-4.66848	4.88611e-06	3.646e-05	3.59601
UBE2S	-0.637836	5.90762	-4.66666	4.92628e-06	3.67232e-05	3.58823
CACNA2D3	-0.731538	9.01541	-4.66442	4.97597e-06	3.702e-05	3.5787
KLHDC8A	-0.502158	7.28696	-4.66009	5.07343e-06	3.76704e-05	3.56028
GAP43	-0.533468	10.6993	-4.6593	5.09137e-06	3.77677e-05	3.55693
RIC3	-0.579605	6.42881	-4.65874	5.10414e-06	3.78423e-05	3.55455
ROBO2	-0.506642	7.30552	-4.65679	5.14896e-06	3.81557e-05	3.54625
KCNA1	-0.551574	8.93031	-4.65606	5.16597e-06	3.82629e-05	3.54312
TNFSF13	0.509556	7.64385	4.6545	5.20196e-06	3.84717e-05	3.53653
HAS1	-0.659067	6.67432	-4.6544	5.20442e-06	3.84717e-05	3.53608
MKRN3	0.551767	6.02267	4.6495	5.31971e-06	3.92361e-05	3.51528
LAMA5	0.559733	8.71569	4.64942	5.32159e-06	3.92361e-05	3.51495
SERPINF1	-0.744071	7.49475	-4.64934	5.32352e-06	3.92361e-05	3.5146
CYC1	-0.611239	9.00063	-4.64392	5.45408e-06	4.01005e-05	3.4916
CP	0.519999	6.72864	4.64344	5.46575e-06	4.01274e-05	3.48957
LY6E	-0.698094	7.54256	-4.64344	5.46584e-06	4.01274e-05	3.48956
LPAR1	0.559726	9.65236	4.642	5.50097e-06	4.03515e-05	3.48348
ZNF584	-0.503022	7.16627	-4.6413	5.51828e-06	4.04333e-05	3.48049
HSPB2	0.635675	6.88807	4.64025	5.54426e-06	4.06038e-05	3.47603
SYT3	-0.535045	7.50448	-4.63531	5.66775e-06	4.14071e-05	3.45513
KCNJ6	-0.530978	9.44101	-4.63506	5.67407e-06	4.14331e-05	3.45407
CNR1	-0.584175	7.855	-4.6288	5.83467e-06	4.24741e-05	3.42758
TBCC	-0.50801	7.6923	-4.62851	5.84226e-06	4.24753e-05	3.42635
PLCD1	0.585062	8.01659	4.62127	6.03358e-06	4.36969e-05	3.39577
RHBDF2	0.572784	7.48831	4.61864	6.10469e-06	4.4148e-05	3.38465
DCHS1	0.505717	7.74416	4.61839	6.11163e-06	4.41769e-05	3.38357
YPEL4	-0.549366	8.66771	-4.61817	6.11755e-06	4.41983e-05	3.38265
EPB41L3	-0.535367	9.6342	-4.60138	6.59137e-06	4.72417e-05	3.31188
ZNF57	-0.669244	6.75686	-4.60104	6.60121e-06	4.7283e-05	3.31046
CHAF1B	-0.649188	5.96483	-4.59701	6.72022e-06	4.80208e-05	3.29352
CORO1A	-0.78103	7.33265	-4.58633	7.04567e-06	5.00366e-05	3.24866
FCGRT	0.614586	6.93372	4.57406	7.43849e-06	5.25527e-05	3.19721
FSD1	-0.633828	8.51039	-4.56852	7.62262e-06	5.37776e-05	3.17403
HACL1	-0.550777	7.58689	-4.55619	8.04807e-06	5.65135e-05	3.12254
SCG2	-0.56556	9.70227	-4.55182	8.20446e-06	5.7504e-05	3.1043
XAGE-4	0.550597	7.15736	4.54099	8.60435e-06	6.01383e-05	3.0592
SYP	-0.633767	8.59975	-4.53975	8.65134e-06	6.04386e-05	3.05404
KIAA0753	-0.507122	7.76129	-4.53882	8.68659e-06	6.06001e-05	3.05019
DUS4L	-0.559835	6.37865	-4.53314	8.90589e-06	6.20724e-05	3.02656
PTGES2	-0.522667	7.49064	-4.52706	9.14636e-06	6.35418e-05	3.00132
KIF17	-0.657536	6.31363	-4.52693	9.1517e-06	6.35495e-05	3.00076
NDRG2	0.587259	10.4968	4.52625	9.17901e-06	6.36508e-05	2.99794
TSPO	0.66638	7.37969	4.52473	9.24021e-06	6.40159e-05	2.99165
RUVBL1	-0.666288	6.0707	-4.51919	9.46723e-06	6.54058e-05	2.96865
PAIP2B	0.587986	7.85346	4.51909	9.47133e-06	6.54058e-05	2.96824
P2RY14	0.73903	7.05726	4.51777	9.52582e-06	6.57132e-05	2.96281
IGSF22	-0.593568	6.17673	-4.50993	9.85802e-06	6.77023e-05	2.93034
GRTP1	0.598401	5.58596	4.50599	1.00292e-05	6.88149e-05	2.91403
SNRPC	-0.551107	7.61588	-4.50568	1.00427e-05	6.88763e-05	2.91276
CPLX1	-0.631949	9.78915	-4.50201	1.02048e-05	6.98601e-05	2.89759
FOXQ1	0.576778	8.47568	4.5014	1.0232e-05	6.99745e-05	2.89507
COQ6	-0.534492	6.85751	-4.50112	1.02443e-05	6.99745e-05	2.89393
MRPL17	-0.630818	8.02538	-4.49924	1.0329e-05	7.0421e-05	2.88614
IMPDH2	-0.56898	8.71033	-4.49851	1.03617e-05	7.04841e-05	2.88315
BCAS1	0.738907	9.79025	4.49778	1.03947e-05	7.06397e-05	2.88013
CTSH	0.538149	9.67264	4.49493	1.05247e-05	7.13344e-05	2.86836
FAM129A	0.571137	6.85661	4.4929	1.06182e-05	7.18707e-05	2.85999
CCDC81	0.654463	5.31243	4.48709	1.089e-05	7.34783e-05	2.83606
OCIAD2	-0.575253	8.89942	-4.48526	1.09771e-05	7.39995e-05	2.82852
TBC1D19	-0.727005	6.40797	-4.48275	1.10978e-05	7.46455e-05	2.81816
LOC643355	-0.568121	6.24531	-4.48184	1.11416e-05	7.49062e-05	2.81444
AAAS	-0.569665	5.93355	-4.48142	1.11618e-05	7.50084e-05	2.81272
MYOM1	0.562468	7.26796	4.47777	1.13404e-05	7.61745e-05	2.7977
MPND	-0.563724	6.42606	-4.47238	1.16088e-05	7.78033e-05	2.77555
INHBB	0.668183	7.10499	4.46929	1.17656e-05	7.86787e-05	2.76285
FGF13	-0.615773	9.53796	-4.46574	1.19481e-05	7.9686e-05	2.74829
DUSP4	-0.641038	6.33712	-4.46263	1.21104e-05	8.06963e-05	2.73552
BOK	0.589379	7.87309	4.46152	1.21687e-05	8.10132e-05	2.73097
C14orf37	0.558435	7.72501	4.46056	1.22193e-05	8.12419e-05	2.72705
WNT10B	-0.529023	7.32415	-4.45422	1.25591e-05	8.31601e-05	2.70109
DEPDC5	-0.528224	6.46423	-4.45415	1.25632e-05	8.31601e-05	2.70078
SUPV3L1	-0.513104	7.95163	-4.44603	1.30118e-05	8.58642e-05	2.66759
TAP1	0.520013	8.25284	4.44367	1.31452e-05	8.65923e-05	2.65794
ZNF486	0.520272	8.24402	4.44024	1.33412e-05	8.76521e-05	2.64394
NRGN	-0.577932	10.3862	-4.43903	1.34111e-05	8.80664e-05	2.63899
MRPL37	-0.685244	7.60804	-4.43692	1.35339e-05	8.87631e-05	2.63037
RNF135	0.525974	6.99317	4.43377	1.37189e-05	8.98582e-05	2.61753
MYT1L	-0.509338	9.28564	-4.43209	1.38187e-05	9.04329e-05	2.61068
SYT4	-0.547261	11.4013	-4.43047	1.39154e-05	9.09471e-05	2.60408
NRSN2	-0.593325	7.91258	-4.43002	1.39423e-05	9.10832e-05	2.60225
BCKDK	-0.554391	7.51315	-4.42981	1.39547e-05	9.11246e-05	2.60141
NDUFAF1	-0.503554	8.50442	-4.42604	1.41829e-05	9.25342e-05	2.58607
ACO2	-0.505795	8.23855	-4.42004	1.45538e-05	9.47894e-05	2.56166
C6orf57	-0.532424	7.11422	-4.40753	1.53572e-05	9.95897e-05	2.51085
SPR	0.624415	7.3645	4.39977	1.58772e-05	0.000102563	2.47937
ZNF593	-0.527963	7.04399	-4.39534	1.6181e-05	0.000104256	2.46146
GDA	-0.586846	9.15422	-4.38986	1.65648e-05	0.000106354	2.4393
ADAMTS1	0.636806	7.66905	4.38887	1.66355e-05	0.000106726	2.43528
NTNG1	-0.500647	7.38913	-4.38732	1.67458e-05	0.000107204	2.42903
TMEM176A	0.635482	6.94849	4.3852	1.68987e-05	0.000108045	2.42044
PIN1	-0.536183	9.75333	-4.38359	1.70155e-05	0.000108655	2.41393
PPCS	-0.508953	8.13688	-4.37895	1.73555e-05	0.000110542	2.39524
DOCK3	-0.61306	8.00547	-4.37872	1.73729e-05	0.000110606	2.39429
CDKN1A	0.526806	8.10037	4.37415	1.77151e-05	0.000112593	2.37586
SH2D2A	0.539334	5.15668	4.36994	1.80355e-05	0.000114522	2.35892
FLJ33534	0.555032	6.67999	4.36987	1.80414e-05	0.000114522	2.35861
PTPRO	0.517747	11.8486	4.36873	1.81293e-05	0.000114982	2.35402
SLC6A12	0.673491	7.5131	4.36719	1.82479e-05	0.000115608	2.34786
CRYBA2	-0.586386	4.45977	-4.36	1.88155e-05	0.000118932	2.31893
LENG8	0.527587	8.20586	4.35618	1.9124e-05	0.00012073	2.30357
SORCS3	-0.500179	6.89966	-4.35232	1.94401e-05	0.000122519	2.28808
CLPP	-0.607608	7.51305	-4.35202	1.9465e-05	0.000122573	2.28687
FERMT3	0.601413	6.22331	4.34934	1.96881e-05	0.00012378	2.27611
SLC39A1	0.534567	7.23323	4.34838	1.97679e-05	0.000124012	2.27229
PRC1	-0.648231	7.22043	-4.34778	1.98185e-05	0.000124226	2.26988
IFITM3	0.705375	10.0702	4.33803	2.06556e-05	0.000128988	2.23081
ARF5	-0.590425	7.89617	-4.33608	2.08263e-05	0.000129892	2.22304
HIST1H1C	0.656446	7.02584	4.33234	2.1159e-05	0.000131721	2.20808
FAM102B	-0.504288	8.59782	-4.32889	2.14702e-05	0.000133243	2.19429
PPM1J	-0.612558	6.2925	-4.32871	2.14864e-05	0.000133289	2.19358
TRHDE	-0.692848	8.03221	-4.32018	2.22753e-05	0.000137613	2.15955
OLIG1	0.591015	10.9481	4.31791	2.24908e-05	0.000138716	2.15046
NEFM	-0.679168	11.041	-4.31117	2.31397e-05	0.000142484	2.12362
SLC32A1	-0.626034	7.45672	-4.29391	2.48833e-05	0.000152532	2.05507
TNFRSF13C	0.538322	5.43547	4.29288	2.49912e-05	0.000153006	2.05099
AP2M1	-0.560421	9.84347	-4.29277	2.50029e-05	0.000153016	2.05055
TRIM22	0.517498	7.27846	4.28938	2.5362e-05	0.000155023	2.0371
SPTBN2	-0.677469	6.64328	-4.28664	2.56552e-05	0.000156497	2.02626
RARS	-0.564648	7.91175	-4.284	2.59418e-05	0.000157988	2.01578
PLEK2	0.554587	5.2811	4.27669	2.67493e-05	0.000162182	1.98687
CPNE6	-0.545125	8.52659	-4.27538	2.6896e-05	0.000162939	1.98171
RABGGTB	-0.512651	8.32396	-4.27309	2.71551e-05	0.000164244	1.97267
NEU1	-0.640525	6.70008	-4.26692	2.78654e-05	0.000168124	1.94832
RDH5	0.634454	7.02676	4.26448	2.81519e-05	0.000169522	1.93868
RASGEF1C	-0.666466	5.93173	-4.25749	2.89865e-05	0.000173988	1.91114
PLD3	-0.598397	8.60851	-4.25428	2.9378e-05	0.000175706	1.89849
LSR	0.644353	5.60332	4.25042	2.98544e-05	0.000177917	1.88333
PCDH8	-0.694041	9.41015	-4.24648	3.03494e-05	0.000180437	1.86783
CHN1	-0.529008	13.4102	-4.24622	3.03816e-05	0.000180557	1.86683
OSTF1	-0.626399	7.35908	-4.24496	3.05421e-05	0.000181367	1.86186
NAPB	-0.518655	11.9442	-4.24393	3.06737e-05	0.000182004	1.85781
SH3GL2	-0.580385	12.0539	-4.24114	3.10321e-05	0.000183913	1.84686
MYOT	0.522324	7.34829	4.23787	3.14564e-05	0.000186354	1.83406
EXOSC9	-0.515389	7.56502	-4.23644	3.16451e-05	0.00018725	1.82843
NANOS1	0.566578	6.75082	4.21678	3.43367e-05	0.000201508	1.75152
CAP2	-0.54445	11.5422	-4.21665	3.43554e-05	0.000201539	1.75101
LRRC4	-0.663295	7.10675	-4.21261	3.49349e-05	0.000204778	1.73526
CACNG1	-0.508149	5.1039	-4.21014	3.52938e-05	0.000206366	1.72563
KHDC1	-0.627239	6.39053	-4.20641	3.58425e-05	0.000209363	1.7111
PVALB	-0.93106	6.36468	-4.20067	3.67047e-05	0.000214232	1.68872
FLJ36848	0.56693	6.14371	4.19664	3.73207e-05	0.000217574	1.67305
TUBB2B	0.567635	11.8959	4.19155	3.81123e-05	0.000221672	1.65329
ICAM5	-0.532458	7.57725	-4.19035	3.83021e-05	0.000222517	1.64861
ABT1	-0.663778	5.82065	-4.18801	3.86726e-05	0.000224495	1.63955
PAQR5	0.539436	5.70951	4.18511	3.91379e-05	0.00022667	1.62829
ZNF165	-0.762659	5.09092	-4.18397	3.93228e-05	0.000227391	1.62386
DDX19B	-0.551388	5.40275	-4.18322	3.94447e-05	0.000228007	1.62094
LSM7	-0.57219	7.90413	-4.18303	3.9475e-05	0.000228095	1.62022
CCNA1	-0.645563	7.0487	-4.18075	3.98469e-05	0.000230067	1.61139
BLMH	-0.565647	6.55754	-4.1765	4.05515e-05	0.000233327	1.5949
OR2L13	-0.683057	6.30946	-4.17217	4.1279e-05	0.00023724	1.57817
FAAH	-0.540616	7.43992	-4.16795	4.20016e-05	0.000241115	1.56184
ALKBH4	-0.521949	6.48633	-4.14483	4.61758e-05	0.00026217	1.47271
SUSD1	-0.701729	6.38038	-4.14313	4.64988e-05	0.000263889	1.46615
GRP	-0.798467	6.15744	-4.14305	4.65137e-05	0.000263889	1.46585
DACH2	-0.62548	8.41114	-4.13335	4.83928e-05	0.000273103	1.42861
PDE6H	-0.635543	5.06023	-4.12404	5.02666e-05	0.000282087	1.39289
ZBBX	-0.612129	6.97168	-4.11156	5.28839e-05	0.000295559	1.34519
DYX1C1	-0.560092	6.16453	-4.10917	5.34005e-05	0.000298113	1.33605
NKX2-2	0.643271	7.48971	4.10822	5.36056e-05	0.000299035	1.33245
KCNIP1	-0.540624	6.23998	-4.10742	5.37811e-05	0.000299903	1.32938
LOC81691	-0.503458	5.7952	-4.09937	5.55658e-05	0.000308137	1.2987
GMPR	0.504604	7.60257	4.09862	5.57368e-05	0.000308931	1.29582
RNF128	-0.558131	7.89707	-4.08744	5.83162e-05	0.000321371	1.25332
MAD1L1	-0.613308	6.31062	-4.08641	5.8562e-05	0.000322606	1.24937
MRPS28	-0.549596	7.61126	-4.08381	5.91788e-05	0.000325465	1.23953
ELOVL4	-0.580206	9.26442	-4.08377	5.91893e-05	0.000325465	1.23936
CYP4F12	0.555301	6.37681	4.08188	5.96432e-05	0.000327601	1.23219
ADM	0.534727	8.74254	4.07045	6.246e-05	0.000341572	1.18885
NRSN1	-0.592986	9.02206	-4.06728	6.32638e-05	0.000345213	1.17685
BLVRB	-0.600572	7.52595	-4.06145	6.47654e-05	0.000352382	1.15483
TPX2	-0.537912	5.68988	-4.05882	6.54543e-05	0.000354573	1.14489
VSIG4	0.520253	7.85581	4.05733	6.58495e-05	0.000356214	1.13924
HIGD1B	0.922321	7.10202	4.05624	6.61367e-05	0.000357381	1.13516
PAPLN	0.558162	7.29326	4.05439	6.66308e-05	0.000359792	1.12817
FAM71E1	-0.686129	6.10553	-4.04832	6.82757e-05	0.000366695	1.10529
SLC30A3	-0.690828	8.2352	-4.04545	6.90659e-05	0.000370673	1.09449
PPP1R13L	0.633309	6.41851	4.04443	6.93514e-05	0.000372073	1.09062
CA2	0.566391	9.00623	4.02839	7.39531e-05	0.000395348	1.03034
PSMA7	-0.507559	7.67991	-4.02609	7.4635e-05	0.000398567	1.02174
ASNA1	-0.612725	6.48777	-4.01779	7.71507e-05	0.000410249	0.990645
PAQR6	0.578051	10.0057	4.01461	7.81367e-05	0.000415198	0.978736
PKN3	0.605331	5.85605	4.01018	7.95294e-05	0.000422001	0.962171
RANBP3L	0.596523	5.42915	4.00656	8.06843e-05	0.000427374	0.948654
PCSK1N	-0.57478	8.96213	-4.00624	8.07859e-05	0.00042776	0.947475
LOC284837	0.525358	6.35314	4.00383	8.15654e-05	0.000431736	0.938472
HK2	0.63749	6.67707	4.00162	8.22878e-05	0.000435252	0.930206
DLGAP3	-0.584209	6.17422	-3.99964	8.29357e-05	0.000437907	0.922855
HPCA	-0.60077	9.35691	-3.99338	8.5025e-05	0.000447365	0.899535
AQP11	-0.644107	6.74302	-3.98946	8.63592e-05	0.000453749	0.884943
LIN28B	-0.608075	6.23843	-3.98784	8.69156e-05	0.000456193	0.878925
OXCT1	-0.535092	9.04141	-3.98364	8.83784e-05	0.00046325	0.863285
PLEKHA7	0.59058	6.17049	3.97909	8.99857e-05	0.000470661	0.846399
RNF25	-0.585104	5.74254	-3.97782	9.0437e-05	0.000472363	0.841712
CHRNA1	-0.510171	5.54885	-3.9777	9.04803e-05	0.000472424	0.841264
BAAT	-0.524719	5.52108	-3.96997	9.32929e-05	0.000485589	0.812587
LCP1	0.538229	7.23072	3.96136	9.6519e-05	0.000499264	0.780747
ZNF559	-0.619721	6.85309	-3.9576	9.79616e-05	0.000506028	0.766854
SHD	-0.548051	6.16073	-3.95355	9.95372e-05	0.000513636	0.751914
HLA-DPB2	-0.536157	6.14806	-3.94423	0.000103258	0.00052992	0.717558
ATOX1	-0.516279	8.34741	-3.93284	0.000107983	0.000550594	0.675676
MST4	-0.500562	5.97192	-3.9324	0.000108172	0.00055137	0.674039
PLTP	0.521183	7.58303	3.93081	0.000108848	0.000554437	0.668212
SYAP1	-0.595363	7.30472	-3.92577	0.000111022	0.000562864	0.649707
PTRH2	-0.531032	8.70312	-3.91247	0.000116953	0.000588827	0.601022
GIMAP7	0.666298	7.06371	3.91233	0.000117017	0.000588852	0.600508
PPP1CA	-0.553414	7.15094	-3.90983	0.000118165	0.000593833	0.591375
ENDOG	-0.611488	7.51389	-3.90089	0.000122362	0.00061226	0.558735
NUDT11	-0.504793	8.93648	-3.89971	0.000122927	0.000614268	0.554427
GALNTL5	-0.727119	5.77962	-3.89833	0.00012359	0.000616905	0.549403
KCNQ5	-0.524163	8.28817	-3.88571	0.000129813	0.000644598	0.503473
PLEKHO2	0.509708	7.61913	3.88323	0.000131071	0.000649982	0.494464
IRF7	0.533908	6.94765	3.88184	0.000131778	0.000652845	0.489429
SLC35F4	-0.623904	5.35417	-3.87833	0.000133586	0.000661579	0.4767
ZGPAT	-0.545105	6.78194	-3.87491	0.00013537	0.000669973	0.464302
MUM1L1	-0.5834	7.78492	-3.85796	0.000144553	0.000710035	0.402984
COG7	-0.573192	6.29826	-3.85193	0.00014796	0.000724402	0.381222
RAPGEFL1	-0.597897	7.94176	-3.84908	0.000149599	0.00073147	0.370937
NUDT1	-0.55149	5.84948	-3.84243	0.000153481	0.000747773	0.347013
TRIP6	0.508106	7.85048	3.83996	0.00015495	0.000754682	0.338124
NPTXR	-0.514956	8.47974	-3.83454	0.00015822	0.000768865	0.318625
FLJ22184	-0.70766	7.60837	-3.8282	0.000162119	0.000785521	0.295904
OTOS	0.534373	6.36192	3.827	0.000162873	0.000788155	0.291575
LFNG	0.512734	6.11847	3.82338	0.000165148	0.000797364	0.27863
VAMP5	0.534141	7.05493	3.81672	0.000169427	0.000814877	0.254762
ADAM32	-0.505132	5.84754	-3.81645	0.000169602	0.000815461	0.253794
CCT7	-0.514185	9.20389	-3.81236	0.000172278	0.000826465	0.239193
CDH12	-0.577841	7.58592	-3.81021	0.0001737	0.000831698	0.231523
SLITRK3	-0.5358	8.32012	-3.80982	0.000173962	0.000832688	0.230115
PENK	-0.552709	6.52245	-3.80253	0.000178883	0.000851895	0.204097
CLDN5	0.552384	9.41938	3.79712	0.000182614	0.000868007	0.184849
ZNF596	-0.503496	5.76354	-3.77826	0.000196218	0.000923315	0.11786
LRTM2	-0.518549	6.24881	-3.76626	0.000205372	0.000963366	0.075373
ELOVL7	0.54351	8.08981	3.7622	0.000208559	0.000976788	0.0610268
RPS4Y1	-1.18394	8.16945	-3.75166	0.000217043	0.00101147	0.0238844
PRMT6	-0.569128	6.19374	-3.73927	0.000227445	0.00105136	-0.0197089
POR	-0.602957	6.70944	-3.72787	0.00023742	0.00109252	-0.05966
CLC	-0.500167	5.07499	-3.72665	0.000238517	0.00109724	-0.0639516
CPNE4	-0.505775	9.24526	-3.72643	0.000238707	0.00109744	-0.0646924
DHDH	-0.526298	5.51901	-3.71714	0.000247195	0.00112851	-0.0972057
PRKAG1	-0.54925	6.84647	-3.7128	0.000251247	0.00114561	-0.112332
ST6GALNAC2	0.570925	5.67601	3.70879	0.000255056	0.00115985	-0.126329
TENC1	0.555952	7.12797	3.70741	0.000256376	0.0011644	-0.13113
LOC93463	0.521465	5.12543	3.70245	0.000261185	0.00118338	-0.148416
EIF3G	-0.516886	8.82094	-3.70186	0.000261761	0.00118563	-0.150465
2024-03-04	-0.506358	7.51935	-3.7014	0.000262208	0.00118658	-0.152052
EYA2	0.58279	5.98215	3.69826	0.000265311	0.00119881	-0.162991
FOSB	-0.567737	6.20411	-3.69534	0.00026822	0.00120977	-0.173134
EIF3C	0.547218	6.20363	3.69308	0.00027049	0.00121781	-0.180969
WDR92	-0.545604	6.76568	-3.68127	0.000282676	0.00126584	-0.221932
FOXJ1	0.557282	6.08621	3.66508	0.000300216	0.00133562	-0.277873
TNNI3K	-0.542368	5.92679	-3.65761	0.000308659	0.00136589	-0.303633
PTH2R	-0.583087	7.20464	-3.64324	0.00032551	0.0014337	-0.352994
MYL5	-0.556433	6.46315	-3.6175	0.000357899	0.00155987	-0.441023
ALOX12B	-0.512551	5.05959	-3.6166	0.000359078	0.00156455	-0.444073
DOLK	-0.555075	7.05977	-3.60486	0.00037489	0.00162452	-0.484038
LYG1	0.509521	6.27999	3.59966	0.00038209	0.0016533	-0.501678
IL4R	0.611234	6.74544	3.59931	0.000382584	0.00165496	-0.502875
CLGN	-0.511574	6.76562	-3.59801	0.000384399	0.00166185	-0.507263
SLC47A2	0.602816	5.97175	3.5803	0.000410091	0.00175824	-0.567226
ZNF713	0.553086	5.82146	3.5712	0.000423896	0.00181122	-0.5979
ARF1	0.511166	7.88501	3.5652	0.000433247	0.00184644	-0.618109
USP39	-0.504287	6.74146	-3.55142	0.000455449	0.00192846	-0.664382
ADCK5	-0.505159	6.22547	-3.54951	0.000458611	0.00194076	-0.670787
SYNPR	-0.560043	10.3481	-3.54914	0.00045922	0.00194278	-0.672013
CRTAM	-0.557925	4.76841	-3.54537	0.000465523	0.00196336	-0.684632
ARC	-0.611598	6.58053	-3.54248	0.000470416	0.00198233	-0.694308
AOC3	0.632592	6.52278	3.54199	0.000471258	0.00198531	-0.695962
U2AF1L4	-0.535969	5.96021	-3.52771	0.000496167	0.00207453	-0.743616
MS4A14	0.518886	5.91585	3.52762	0.000496335	0.00207465	-0.74393
HYAL1	0.57135	5.59994	3.51857	0.000512764	0.00213468	-0.774045
CDH13	-0.671153	7.43806	-3.50834	0.000531932	0.00220807	-0.807975
PPARG	-0.558705	4.93218	-3.50406	0.000540156	0.00223417	-0.822157
TDRD10	0.510597	6.34216	3.49387	0.000560218	0.00230572	-0.855857
GBP3	0.55517	6.11202	3.49041	0.0005672	0.00233189	-0.8673
ADCY4	0.502671	6.72174	3.46509	0.000620722	0.00252222	-0.950565
PDYN	-0.645535	6.14685	-3.45598	0.000641116	0.00258966	-0.980398
NMU	-0.515385	5.17055	-3.4154	0.000739779	0.00293758	-1.11238
KIF11	-0.510306	5.3353	-3.39357	0.000798566	0.00314443	-1.18281
CLEC5A	0.522975	5.31763	3.3865	0.000818527	0.00321036	-1.20554
CDC20	-0.51146	5.63661	-3.37614	0.000848585	0.00331094	-1.23872
PLA2G4A	-0.551579	5.64191	-3.36672	0.000876841	0.00340172	-1.26886
CHMP6	-0.504492	6.42387	-3.36331	0.000887279	0.00343778	-1.27974
SLC10A3	-0.513405	6.01277	-3.32305	0.00101958	0.00388024	-1.40746
CHI3L2	0.537156	5.87236	3.3225	0.00102153	0.00388568	-1.40921
MYH11	0.517558	6.84384	3.32161	0.00102463	0.00389651	-1.412
SCO2	-0.502966	7.54789	-3.30242	0.00109428	0.00412107	-1.47236
PLA1A	0.611433	6.1365	3.29772	0.00111203	0.00417701	-1.48712
ZNF157	-0.509167	4.97496	-3.23416	0.00137936	0.005046	-1.68449
EIF1AY	-0.576481	6.48545	-3.21106	0.00149044	0.00540753	-1.75532
VCAM1	0.538746	6.83314	3.16658	0.00172814	0.00615243	-1.89045
MGP	0.558721	5.83536	3.15561	0.00179191	0.00634484	-1.92351
WDR18	-0.523021	6.92392	-3.1463	0.00184775	0.0065042	-1.95148
TMEM200A	-0.518614	7.55978	-3.12822	0.00196073	0.0068425	-2.00556
ACTA2	0.504428	8.07112	3.12402	0.00198791	0.00692446	-2.0181
TMEM117	-0.530585	6.37841	-3.12373	0.00198983	0.00692955	-2.01898
S100A4	0.532145	5.83547	3.0818	0.00228084	0.00779465	-2.14315
FOS	0.629124	6.6402	3.05508	0.00248622	0.00837558	-2.22147
TYRP1	-0.604729	5.78957	-3.05402	0.0024947	0.00839738	-2.22456
SLC17A6	-0.532046	8.67123	-3.02373	0.00274887	0.00913876	-2.31256
RSPO2	-0.549105	6.43044	-2.95665	0.00339852	0.0109721	-2.50452
BST2	0.519241	7.08495	2.949	0.00348099	0.0112022	-2.52618
TGFBI	0.654636	6.61783	2.91368	0.00388561	0.0123296	-2.62538
XIST	1.07701	7.92163	2.81972	0.00518018	0.015707	-2.88389
CFH	0.565813	6.29825	2.72545	0.00686172	0.0200325	-3.13523
FREM3	-0.534906	5.484	-2.71445	0.00708702	0.0205662	-3.16403

## Sheet: OA_diff
Supplement Table 3: 950 differentially expressed genes in osteoarthritis
id	logFC	AveExpr	t	P.Value	adj.P.Val	B
AKR7A2	0.623222	8.31155	7.54122	4.8986e-10	6.48378e-06	12.6303
RORA	-0.927099	6.82135	-7.2102	1.70708e-09	9.00877e-06	11.4618
PIGA	-1.46373	6.91086	-7.16273	2.04188e-09	9.00877e-06	11.2941
SPTAN1	0.677131	7.55169	7.02173	3.47594e-09	1.13622e-05	10.7956
UCP2	1.12217	8.7039	6.96581	4.29215e-09	1.13622e-05	10.5978
ZBTB16	-1.95088	8.3011	-6.88559	5.80841e-09	1.20723e-05	10.3142
RSRC2	-0.546274	8.91713	-6.83494	7.03053e-09	1.20723e-05	10.1352
KLF9	-1.46273	8.0923	-6.79147	8.28202e-09	1.20723e-05	9.98151
PTGDS	1.78985	9.5565	6.78468	8.49659e-09	1.20723e-05	9.95752
CCDC59	-0.800918	7.89388	-6.74609	9.82646e-09	1.20723e-05	9.82113
RBM25	-0.600899	8.11095	-6.74057	1.00329e-08	1.20723e-05	9.80163
EFEMP2	0.738237	8.47868	6.55095	2.04799e-08	2.25894e-05	9.13216
CAPZB	0.530786	9.23015	6.47735	2.70036e-08	2.74938e-05	8.87267
TPR	-0.678548	8.00735	-6.4215	3.33027e-08	3.14853e-05	8.6759
KRR1	-0.610986	6.73731	-6.40124	3.59326e-08	3.17069e-05	8.60457
DNTTIP2	-0.63042	8.90009	-6.25694	6.16983e-08	5.10399e-05	8.09715
FZD8	1.06027	5.9089	6.2321	6.77063e-08	5.13568e-05	8.00993
CCNL1	-1.22228	8.53878	-6.22379	6.98415e-08	5.13568e-05	7.98079
CLK1	-0.816505	8.75347	-6.15487	9.03537e-08	6.29432e-05	7.73908
PLA2G15	1.18564	6.84838	6.11915	1.03236e-07	6.83217e-05	7.61397
CD4	1.185	6.46727	6.09828	1.11593e-07	7.03356e-05	7.54091
RLF	-0.563725	7.61188	-6.06903	1.24448e-07	7.25127e-05	7.43857
SECISBP2L	-0.506667	7.64997	-6.05033	1.33423e-07	7.25127e-05	7.37321
EIF5B	-0.668227	7.84414	-6.04182	1.37722e-07	7.25127e-05	7.34344
AHCTF1	-0.595829	6.78068	-6.03083	1.43472e-07	7.25127e-05	7.30505
CCNH	-0.526723	8.37777	-6.02263	1.47918e-07	7.25127e-05	7.27641
MRC2	1.12618	9.37253	5.98961	1.67247e-07	7.906e-05	7.16113
CEBPZ	-0.745927	8.05131	-5.91443	2.2112e-07	0.000100922	6.89906
CUL7	0.641112	5.57581	5.89914	2.34027e-07	0.000103253	6.84582
PDLIM2	0.791198	7.00727	5.8861	2.45619e-07	0.000104159	6.80045
PPIG	-0.576723	7.861	-5.87022	2.60506e-07	0.000104159	6.74522
NUCB1	0.733235	7.98104	5.86914	2.61545e-07	0.000104159	6.74148
HIST2H2AA3	-1.08035	7.77912	-5.86301	2.67558e-07	0.000104159	6.72015
ARHGEF18	0.568055	8.06093	5.84358	2.8752e-07	0.000107805	6.65263
BCL6	-0.94535	9.63933	-5.82617	3.06652e-07	0.000109698	6.59217
MXRA8	0.819021	9.81927	5.8075	3.28588e-07	0.000113032	6.52734
MGAT4B	0.560879	7.31326	5.79328	3.46316e-07	0.000113032	6.47803
GAS2L1	0.706174	6.83258	5.79264	3.4714e-07	0.000113032	6.4758
CSK	0.919828	7.63486	5.79032	3.50129e-07	0.000113032	6.46776
NOVA1	-0.700141	7.18689	-5.76909	3.78695e-07	0.000117178	6.39416
MAN2B1	0.966795	8.59488	5.76768	3.80678e-07	0.000117178	6.38926
SLC19A2	-1.56772	7.5516	-5.75517	3.98669e-07	0.000119927	6.34593
MAPK8	-0.555013	5.90079	-5.72433	4.46712e-07	0.000129903	6.23918
C11orf24	0.5655	7.52153	5.7048	4.80064e-07	0.000132569	6.17162
CDH19	-1.48012	4.61867	-5.70393	4.81594e-07	0.000132569	6.16864
AASS	-0.876297	5.85893	-5.69881	4.90772e-07	0.000132569	6.15093
VASH1	0.724038	5.63578	5.67162	5.42451e-07	0.000139273	6.057
ARL4A	-0.865215	7.5433	-5.66923	5.47251e-07	0.000139273	6.04874
ZFAND5	-0.838577	9.42448	-5.66302	5.59901e-07	0.000139273	6.0273
SLC16A7	-1.0428	7.44287	-5.66235	5.61276e-07	0.000139273	6.025
DDIT4	-1.53947	9.21524	-5.65901	5.68204e-07	0.000139273	6.01349
SRSF5	-0.605987	9.99146	-5.64647	5.95044e-07	0.0001432	5.9702
HK3	1.84638	5.49238	5.60404	6.95426e-07	0.000156011	5.82397
PLXNB2	0.917112	7.5914	5.5927	7.24979e-07	0.00015993	5.78494
PCOLCE	1.14803	10.4847	5.58542	7.44593e-07	0.000161565	5.7599
ZNF688	0.573303	5.27684	5.52179	9.40085e-07	0.00019006	5.54127
RAC2	0.883583	6.43205	5.51245	9.72765e-07	0.000192172	5.50923
SPARC	0.644366	11.4123	5.49711	1.02886e-06	0.000200264	5.45667
NFKBIA	-0.960532	9.74208	-5.48061	1.0928e-06	0.000209627	5.40014
HLA-DPB1	1.00431	10.2758	5.45947	1.18048e-06	0.000220386	5.32778
COL5A1	1.23392	8.71202	5.45907	1.18219e-06	0.000220386	5.32643
AKAP13	-0.564397	8.13575	-5.45289	1.20915e-06	0.000222282	5.30529
JMJD4	0.837594	5.00486	5.43255	1.30228e-06	0.000236123	5.23573
SDC3	1.20552	6.01765	5.39467	1.49487e-06	0.000260856	5.10645
SORL1	1.04283	7.76684	5.3918	1.51057e-06	0.000260856	5.09666
PLXNA1	0.62491	7.0832	5.39054	1.51752e-06	0.000260856	5.09236
SCAF4	-0.533651	5.99874	-5.38504	1.54815e-06	0.00026271	5.07363
MTHFD2	-0.851312	8.59991	-5.37625	1.59843e-06	0.000267808	5.04368
RP11-769O8.3	-0.894075	5.12516	-5.35139	1.74952e-06	0.000289458	4.95904
ESF1	-0.636482	7.59348	-5.34507	1.79012e-06	0.000289702	4.93754
MMP1	3.0794	7.73162	5.34377	1.79863e-06	0.000289702	4.9331
BSCL2	1.19224	6.05721	5.33601	1.84998e-06	0.000291503	4.90672
DDX21	-0.78953	9.64658	-5.33097	1.88414e-06	0.000293393	4.88958
PYCARD	0.899676	7.403	5.32466	1.92771e-06	0.000296688	4.86815
PARP3	0.560188	6.13679	5.32064	1.95601e-06	0.000297583	4.8545
PRDX4	0.749836	10.0351	5.29632	2.13619e-06	0.000314163	4.77194
AFF1	-0.534579	8.9934	-5.27785	2.28388e-06	0.000328993	4.70932
SCRG1	1.8116	7.87192	5.26807	2.36615e-06	0.000331764	4.67617
SLC23A2	0.697824	5.77885	5.2669	2.37615e-06	0.000331764	4.67222
C2	0.943538	8.00257	5.26194	2.41916e-06	0.000333542	4.65542
KANSL1L	-0.64834	5.96377	-5.24488	2.57297e-06	0.000345341	4.59769
ASNSD1	-0.572644	8.60084	-5.2445	2.57649e-06	0.000345341	4.5964
PCDH12	0.9898	6.22184	5.24148	2.60478e-06	0.000345341	4.58618
ARRB1	0.702783	6.76087	5.23706	2.64668e-06	0.000345341	4.57123
TBC1D13	0.508287	6.39349	5.22649	2.74966e-06	0.000353344	4.53548
IFRD1	-0.947325	7.65386	-5.21427	2.87355e-06	0.000365715	4.49421
SRSF7	-0.620287	8.79551	-5.19476	3.08288e-06	0.000380628	4.42837
SDF4	0.564672	8.7518	5.19369	3.09476e-06	0.000380628	4.42477
TYMS	0.967751	5.62341	5.19367	3.09497e-06	0.000380628	4.4247
RCN3	0.890479	7.95101	5.1927	3.10576e-06	0.000380628	4.42145
SLC46A3	0.62315	7.47729	5.15974	3.49697e-06	0.000424641	4.31037
USP47	-0.594863	8.10059	-5.14988	3.62311e-06	0.000434106	4.2772
NREP	0.923216	7.75386	5.14854	3.64051e-06	0.000434106	4.27272
LST1	1.1354	6.5568	5.14395	3.70103e-06	0.000437382	4.25728
C9orf16	0.544934	6.62803	5.12649	3.94051e-06	0.000457514	4.1986
TIMP1	1.11567	11.5859	5.09262	4.44928e-06	0.000512092	4.08495
SLC38A7	0.524433	6.15265	5.08209	4.62023e-06	0.000519219	4.04967
LRPAP1	0.545269	7.98899	5.07735	4.6993e-06	0.000519219	4.0338
GTPBP4	-0.509694	7.30745	-5.07687	4.70734e-06	0.000519219	4.0322
LTBP3	0.851413	8.62351	5.07172	4.79495e-06	0.000520212	4.01494
HBB	1.78567	10.1683	5.0524	5.13777e-06	0.00054185	3.95034
THY1	1.16854	8.0755	5.05129	5.15814e-06	0.00054185	3.94664
ZNF671	0.894067	4.94196	5.04672	5.24317e-06	0.000546124	3.93134
TLR7	1.42082	6.93737	5.04253	5.32212e-06	0.000546124	3.91736
PTPN6	0.553636	7.37398	5.04251	5.32261e-06	0.000546124	3.91727
SMC5	-0.527531	6.75296	-5.03637	5.44053e-06	0.00055393	3.89678
PAGR1	0.629868	5.45116	5.01772	5.81476e-06	0.000576055	3.83455
PRUNE2	0.604269	7.89264	5.01733	5.82288e-06	0.000576055	3.83325
PNISR	-0.530891	8.61479	-5.01642	5.84194e-06	0.000576055	3.83019
BGN	1.15725	9.61757	4.99343	6.34046e-06	0.000617076	3.75361
TSPAN4	0.588904	8.25942	4.99033	6.41097e-06	0.000619384	3.74327
NEDD9	-0.92978	6.40651	-4.97619	6.74161e-06	0.000646608	3.69625
GOLM1	1.33085	7.93208	4.96286	7.06892e-06	0.000667838	3.65192
RND3	-0.818967	10.0336	-4.96105	7.11432e-06	0.000667838	3.64593
MIR6883	-1.01113	7.78103	-4.94684	7.48279e-06	0.000692602	3.59873
VEGFA	-1.08941	7.62608	-4.93723	7.74235e-06	0.000711651	3.56685
RPS6KB1	-0.501265	7.00452	-4.92914	7.96759e-06	0.000720001	3.54005
ARHGAP6	-0.864842	7.09593	-4.92812	7.99639e-06	0.000720001	3.53668
NELL1	1.41637	4.59112	4.92284	8.14762e-06	0.000728662	3.51916
LONRF1	-0.763083	6.75866	-4.91233	8.45686e-06	0.000751242	3.48435
TNFSF12	1.20517	5.29566	4.90759	8.59997e-06	0.000758861	3.46867
ABHD14A	0.607323	7.48608	4.90252	8.75562e-06	0.000762876	3.4519
CD28	1.03143	4.94053	4.90116	8.79775e-06	0.000762876	3.44742
MICAL2	0.668282	6.81627	4.89866	8.87602e-06	0.000762876	3.43914
HSPG2	0.618923	7.99308	4.89453	9.00671e-06	0.000769115	3.42548
NIT2	-0.511681	7.88182	-4.88317	9.37591e-06	0.000791023	3.38795
ZNF423	0.898256	8.86059	4.87918	9.50895e-06	0.000796585	3.37478
FBP1	1.19573	7.58961	4.868	9.89206e-06	0.000817531	3.33788
CALML4	0.716051	5.58116	4.86681	9.93374e-06	0.000817531	3.33395
KIF20A	1.46983	3.83366	4.86627	9.95285e-06	0.000817531	3.33216
CD180	1.18011	6.10891	4.86302	1.00678e-05	0.000817531	3.32143
C10orf10	-1.25933	8.41211	-4.85291	1.04334e-05	0.000842054	3.2881
AKR7A3	0.507197	6.35535	4.84746	1.06359e-05	0.000848055	3.27015
CHPF2	0.697119	7.13415	4.83053	1.12899e-05	0.000894811	3.21441
ABHD5	-0.669587	5.75284	-4.82581	1.1479e-05	0.000904385	3.1989
SCML1	-0.637333	7.11757	-4.82301	1.1593e-05	0.000907955	3.18968
ARAP1	0.505692	6.77274	4.81763	1.18144e-05	0.000919854	3.17201
ABCA5	-0.756539	6.82331	-4.8143	1.19535e-05	0.000919865	3.16108
MGAT4C	1.47918	5.05798	4.80554	1.23278e-05	0.000942697	3.13229
TNS3	0.69467	8.87709	4.80114	1.25199e-05	0.000942697	3.11785
GAL3ST4	1.19143	8.18624	4.79922	1.26047e-05	0.000942697	3.11155
GRN	0.817724	9.99965	4.7992	1.26057e-05	0.000942697	3.11147
FUCA1	0.885096	9.13144	4.79886	1.26205e-05	0.000942697	3.11038
COL1A1	1.17152	9.96107	4.79357	1.28576e-05	0.000949252	3.093
DOK2	0.879351	6.95304	4.78958	1.30389e-05	0.000949252	3.07993
LGALS3BP	0.663812	9.29832	4.78807	1.31085e-05	0.000949252	3.07496
VKORC1	0.908315	9.70847	4.78123	1.34271e-05	0.000965877	3.05254
GLB1	0.818029	8.7184	4.77222	1.3858e-05	0.000980874	3.02305
NAGK	0.769718	8.46681	4.77015	1.39594e-05	0.000980874	3.01625
S100A11	0.648278	9.895	4.76904	1.40139e-05	0.000980874	3.01261
TARS	-0.635655	7.44178	-4.76141	1.43937e-05	0.000997457	2.98765
WEE1	-0.74293	6.55732	-4.75947	1.44919e-05	0.000998648	2.98131
TNFAIP3	-1.09862	8.04702	-4.7581	1.45617e-05	0.000998648	2.97682
CSF1R	0.995401	8.75163	4.74641	1.51702e-05	0.00103135	2.93861
MARCKS	0.713453	8.81231	4.7389	1.55745e-05	0.0010359	2.91407
SLC6A20	-0.728085	3.10302	-4.73724	1.56652e-05	0.00103672	2.90865
HBG1	1.48973	6.30878	4.73028	1.6051e-05	0.00104814	2.88595
SLCO4A1	-1.49832	5.05862	-4.72985	1.60752e-05	0.00104814	2.88454
WBP4	-0.506273	6.97833	-4.72747	1.62094e-05	0.00105171	2.87678
THAP9-AS1	-0.648341	7.42702	-4.72237	1.65015e-05	0.00106026	2.86012
PRMT7	1.10971	4.56608	4.71349	1.70214e-05	0.00108407	2.83118
GNL3	-0.536347	7.92657	-4.71289	1.70568e-05	0.00108407	2.82924
COPZ2	0.653502	8.44411	4.71187	1.71177e-05	0.00108407	2.82592
MAGI2	-0.632049	6.07999	-4.70596	1.74746e-05	0.0011014	2.80666
TYROBP	1.02467	9.8252	4.7001	1.78361e-05	0.00111886	2.78757
SH2B3	0.607972	8.39651	4.6951	1.81496e-05	0.00113286	2.77131
USP32P2	-0.573897	8.23835	-4.69367	1.82407e-05	0.00113286	2.76664
CBX6	0.632653	8.47603	4.69248	1.83162e-05	0.00113286	2.76279
TSPO	0.672509	9.19718	4.69038	1.8451e-05	0.00113589	2.75595
CHD1	-0.615847	7.65271	-4.68142	1.90361e-05	0.00116012	2.72683
PIK3CA	-0.536031	6.65343	-4.67959	1.91578e-05	0.00116012	2.72089
LY86	0.936833	8.03714	4.67896	1.92005e-05	0.00116012	2.71881
RB1CC1	-0.518158	8.29125	-4.67773	1.92827e-05	0.00116012	2.71483
ARHGAP22	0.987383	5.55672	4.66749	1.99826e-05	0.00119139	2.68158
SSR4	0.581645	10.3316	4.65971	2.05307e-05	0.00121858	2.65635
KIAA0195	0.502948	5.92431	4.6478	2.13994e-05	0.00126448	2.61771
ATP6V0D1	0.56084	8.85597	4.64393	2.16888e-05	0.00127035	2.60519
TRAC	0.614873	5.5848	4.6439	2.16908e-05	0.00127035	2.6051
TPD52L2	0.7467	8.0185	4.64239	2.18054e-05	0.00127144	2.60019
RARG	0.620562	5.28547	4.63582	2.23087e-05	0.00128964	2.57892
PILRA	0.654641	6.1001	4.63539	2.23415e-05	0.00128964	2.57755
THBS4	0.752585	12.0363	4.63451	2.24099e-05	0.00128964	2.5747
MIR5193	0.557135	7.0566	4.62883	2.2856e-05	0.00129838	2.55632
SMCO4	0.696632	7.81176	4.62573	2.31032e-05	0.00130681	2.5463
SMC3	-0.539427	7.26959	-4.61805	2.37273e-05	0.00133074	2.52145
GNA15	0.811982	6.74973	4.61582	2.39118e-05	0.00133543	2.51423
MIR4800	0.519139	7.03611	4.6122	2.42137e-05	0.00134661	2.50254
PIM1	-0.972401	7.50588	-4.60982	2.44142e-05	0.00135093	2.49485
CRIP1	1.19251	9.69127	4.60704	2.46505e-05	0.00135093	2.48588
KRT6A	-0.826711	2.84708	-4.6067	2.46793e-05	0.00135093	2.48479
C14orf132	0.878095	8.75631	4.60527	2.48018e-05	0.00135093	2.48018
MIA-RAB4B	0.764593	5.88532	4.59536	2.56675e-05	0.00138667	2.4482
C1orf54	0.799924	8.82729	4.59286	2.58905e-05	0.00138917	2.44015
REEP4	0.501161	7.20203	4.57844	2.72146e-05	0.00145247	2.39367
TRPC3	-0.620379	4.09717	-4.57715	2.73361e-05	0.0014531	2.38952
NAA15	-0.795251	5.8225	-4.56969	2.80502e-05	0.00148509	2.3655
ABTB2	-0.718054	5.79367	-4.56349	2.86573e-05	0.00150658	2.34556
LRCH1	-0.76914	5.46869	-4.56322	2.86837e-05	0.00150658	2.3447
CECR1	1.18984	8.61697	4.56171	2.88335e-05	0.00150688	2.33985
CTSB	0.701963	11.0826	4.55771	2.92347e-05	0.00150688	2.32698
LRP1	0.722894	8.06498	4.55654	2.93527e-05	0.00150688	2.32322
LRRC15	1.59005	7.44781	4.5562	2.93867e-05	0.00150688	2.32214
MAFF	-1.67338	7.87539	-4.55302	2.97107e-05	0.00151168	2.31193
DOCK2	0.968207	6.51289	4.55196	2.98204e-05	0.00151168	2.3085
SOCS2	-0.721086	7.09032	-4.55096	2.99229e-05	0.00151168	2.30531
RPGR	-0.900068	5.73632	-4.54959	3.00648e-05	0.00151307	2.3009
LGALS1	0.527929	11.2367	4.54477	3.05689e-05	0.0015237	2.28541
PUS7	-0.580374	7.33594	-4.53947	3.11314e-05	0.00154328	2.26843
PKN1	0.703732	6.26973	4.53734	3.13609e-05	0.00154829	2.26159
PLBD1	0.794617	9.23048	4.53579	3.15289e-05	0.00154829	2.25662
PSPH	0.997302	5.15904	4.53074	3.20823e-05	0.00156118	2.24042
SNX17	0.691305	7.83345	4.52849	3.23321e-05	0.00156682	2.23319
C19orf57	-0.922428	3.97574	-4.52746	3.24467e-05	0.00156682	2.2299
AP4M1	0.813907	4.80673	4.52651	3.25533e-05	0.00156682	2.22685
TOR4A	0.589321	5.20657	4.51925	3.33765e-05	0.00159604	2.2036
FHL5	-0.968616	5.87021	-4.51903	3.34016e-05	0.00159604	2.2029
GRB10	-0.600198	7.52821	-4.51604	3.37462e-05	0.00160671	2.19334
ABLIM1	-0.879331	8.74062	-4.51336	3.40584e-05	0.00160999	2.18477
CORO1A	1.23021	5.63232	4.51061	3.43821e-05	0.00161663	2.17596
TSC22D3	-0.741977	9.44851	-4.50601	3.49303e-05	0.00162795	2.16124
CLSTN1	0.529766	8.88877	4.49711	3.60141e-05	0.00165708	2.1328
COTL1	0.87849	8.11654	4.49342	3.64731e-05	0.00165896	2.12101
TMEM180	0.823912	4.89371	4.4891	3.70185e-05	0.001678	2.1072
TSPYL2	-0.59519	7.76618	-4.48016	3.81701e-05	0.0017243	2.07869
ARHGAP25	0.60759	5.91429	4.4769	3.85992e-05	0.00172819	2.06829
PLD1	0.541912	5.89977	4.47637	3.86704e-05	0.00172819	2.06657
MED22	0.537614	6.27601	4.47615	3.86985e-05	0.00172819	2.0659
RHOG	0.584902	8.39821	4.47395	3.89913e-05	0.00173184	2.05888
PPIC	0.742347	10.0156	4.4708	3.94146e-05	0.00174178	2.04883
IGK	2.10572	7.82424	4.46983	3.95456e-05	0.00174178	2.04575
GM2A	0.7009	7.40016	4.46918	3.96335e-05	0.00174178	2.04368
ST5	0.593312	8.11155	4.46839	3.97413e-05	0.00174178	2.04115
TPST2	0.571611	7.76851	4.45875	4.10742e-05	0.00179425	2.01046
LINC00312	-0.840763	7.36267	-4.45593	4.14727e-05	0.0018057	2.00148
WASL	-0.657612	6.79728	-4.43723	4.42105e-05	0.00189376	1.94202
LGMN	0.943393	10.4168	4.43001	4.53144e-05	0.00193478	1.91908
HIST1H1E	-0.961584	3.28632	-4.42844	4.55566e-05	0.0019388	1.91412
APLNR	1.26351	6.30186	4.42238	4.65088e-05	0.00196674	1.89489
HIST1H2AE	-0.908851	2.78487	-4.42004	4.6882e-05	0.00197114	1.88746
SHARPIN	0.69565	5.14658	4.41856	4.71194e-05	0.00197114	1.88276
CYBA	0.870929	8.23817	4.418	4.72084e-05	0.00197114	1.881
CRABP2	0.69983	6.38354	4.41706	4.73599e-05	0.00197124	1.87803
DHRS1	0.537788	7.33522	4.40918	4.86495e-05	0.00200751	1.85305
STAC	-0.71675	6.217	-4.40779	4.8881e-05	0.00200751	1.84863
MXRA5	1.34069	10.1635	4.40699	4.90134e-05	0.00200751	1.84612
SULT1A1	0.51953	8.1341	4.40486	4.93714e-05	0.00200751	1.83935
ZFP36L2	-0.672701	9.85576	-4.40442	4.94446e-05	0.00200751	1.83798
YBX3	-0.617193	10.2302	-4.39861	5.04324e-05	0.00204135	1.81959
ESYT1	0.622952	7.83373	4.38758	5.23608e-05	0.00211295	1.78471
TPPP3	1.38386	8.50237	4.37678	5.43185e-05	0.00217667	1.75059
AF007147	-0.82206	5.8324	-4.37194	5.52178e-05	0.00220139	1.73534
KIAA1644	1.11453	6.079	4.36996	5.55916e-05	0.00220964	1.72907
WASF3	-0.696757	7.86992	-4.36726	5.61029e-05	0.00222244	1.72056
SH3BGRL3	0.86648	9.23927	4.36451	5.6629e-05	0.00223007	1.71189
CLEC11A	0.707167	6.00403	4.36286	5.69474e-05	0.00223007	1.70668
TMEM51	1.04649	6.50647	4.36285	5.6948e-05	0.00223007	1.70667
LOC101060604	-0.511473	5.93275	-4.3584	5.78136e-05	0.00225729	1.69265
NR2F6	0.731879	5.36676	4.35489	5.85057e-05	0.00227091	1.68159
OTUD4	-0.541445	7.07712	-4.35399	5.86857e-05	0.00227124	1.67874
MINOS1-NBL1	0.840675	10.531	4.35014	5.9457e-05	0.00227211	1.66661
MIR7110	0.551513	8.58111	4.34959	5.95664e-05	0.00227211	1.6649
FOXO3	-0.667207	8.78178	-4.34591	6.03134e-05	0.00229399	1.65333
ACP2	0.52901	8.24533	4.34315	6.08802e-05	0.00230339	1.64464
GNPDA1	0.534816	7.90622	4.33505	6.25739e-05	0.00234926	1.61915
ME2	0.753612	8.18609	4.33467	6.26541e-05	0.00234926	1.61796
2024-03-02	0.501479	7.34989	4.32959	6.37387e-05	0.00237647	1.60202
PARD3	-0.563831	6.63438	-4.31716	6.64746e-05	0.00245086	1.56299
ISLR	0.789803	9.32973	4.30596	6.90357e-05	0.0025172	1.52789
BTN3A1	0.5857	6.86095	4.30583	6.90663e-05	0.0025172	1.52748
BLNK	1.00674	6.89729	4.30515	6.92249e-05	0.0025172	1.52535
TDO2	1.09953	5.20347	4.30376	6.95506e-05	0.00252211	1.521
TNFSF11	1.31262	4.91192	4.30235	6.9882e-05	0.00252254	1.51658
PPP2R4	0.628888	7.02266	4.30045	7.03324e-05	0.00252967	1.51062
ARF3	0.504648	8.35954	4.29927	7.06116e-05	0.00253283	1.50694
MYT1L	-0.533484	3.06995	-4.29597	7.14007e-05	0.00254104	1.49662
REV3L	-0.643598	9.09214	-4.29591	7.14165e-05	0.00254104	1.49642
FADD	0.584695	6.97407	4.29237	7.2274e-05	0.00256466	1.48534
ITGB2	0.78698	7.73925	4.29	7.28537e-05	0.00257832	1.47792
RCVRN	-0.587624	3.38932	-4.28803	7.33391e-05	0.00258858	1.47176
TADA3	0.661526	6.23095	4.28631	7.37648e-05	0.00258987	1.46639
IL10RA	0.813598	8.39309	4.28608	7.38224e-05	0.00258987	1.46566
RASSF2	0.612261	7.48965	4.28551	7.39629e-05	0.00258987	1.4639
CDC42EP3	-0.937055	6.35544	-4.28057	7.52045e-05	0.00259848	1.44845
COL1A2	0.818407	12.0313	4.28005	7.5335e-05	0.00259848	1.44684
KDM7A	-0.582452	7.51171	-4.27985	7.53866e-05	0.00259848	1.44621
ANGPTL7	-2.09068	5.53478	-4.27843	7.57465e-05	0.00260411	1.44179
ENG	0.558705	7.4332	4.27709	7.60905e-05	0.00260915	1.43758
PLXNC1	0.898881	6.58716	4.27496	7.66363e-05	0.00262108	1.43095
IKZF1	0.596116	5.31268	4.2724	7.72991e-05	0.00263693	1.42296
ZNF292	-0.527197	7.60213	-4.26996	7.79376e-05	0.00264351	1.41532
IGFBP2	1.11496	5.97187	4.26864	7.82828e-05	0.00264351	1.41122
ARHGAP4	0.79826	5.04941	4.26861	7.82907e-05	0.00264351	1.41113
BSG	0.581116	7.92829	4.26426	7.94452e-05	0.00266758	1.39755
GABARAPL1	-0.543689	9.77202	-4.26256	7.99e-05	0.00266758	1.39225
CTSH	0.82152	9.58242	4.26195	8.00633e-05	0.00266758	1.39036
LOC728392	0.57458	7.72733	4.26137	8.02192e-05	0.00266758	1.38855
HBA1	1.63218	9.99326	4.26088	8.03516e-05	0.00266758	1.38702
TRIM14	0.831309	6.3304	4.26065	8.04144e-05	0.00266758	1.3863
ADM	-1.29934	9.4538	-4.25743	8.12873e-05	0.0026898	1.37628
ABCA3	0.781824	5.70377	4.25385	8.22719e-05	0.00271559	1.36511
SDC1	0.976101	5.27269	4.25112	8.30302e-05	0.0027338	1.3566
RNASET2	0.697236	8.31723	4.2481	8.38759e-05	0.00275479	1.3472
HLA-DMB	0.958068	9.30016	4.24686	8.42249e-05	0.00275941	1.34335
HLA-DRB1	0.838262	11.4646	4.2451	8.47236e-05	0.00276889	1.33787
SARS2	0.628009	5.75318	4.2407	8.59827e-05	0.00279075	1.32419
LIPA	0.793475	9.80821	4.23984	8.62309e-05	0.00279075	1.32152
LEPREL4	0.834096	6.13445	4.23886	8.6515e-05	0.00279075	1.31847
SCML2	-0.580978	7.57439	-4.23707	8.70358e-05	0.00279075	1.3129
FOSL2	-0.859118	6.93336	-4.23673	8.71336e-05	0.00279075	1.31186
PLK2	-0.867547	6.64739	-4.23513	8.76017e-05	0.00279397	1.30689
PTGS1	0.834752	7.59546	4.2342	8.78775e-05	0.00279603	1.30397
ADAMTS5	-0.851073	9.47003	-4.22599	9.03261e-05	0.00284656	1.27849
DYNLL1	0.514774	10.705	4.22396	9.0942e-05	0.00285748	1.27219
TIPARP	-0.76677	9.09351	-4.22343	9.11044e-05	0.00285748	1.27053
CD74	0.569604	10.5656	4.21879	9.25293e-05	0.00289531	1.25614
LYL1	0.899611	6.18389	4.21133	9.48662e-05	0.00294235	1.23302
NID2	1.17389	8.99863	4.20991	9.53201e-05	0.00294235	1.22859
FCGRT	0.650532	9.37901	4.20906	9.55886e-05	0.00294235	1.22599
ANKRD12	-0.526331	7.17684	-4.20641	9.64386e-05	0.00296163	1.21778
IER5	-0.859222	8.83712	-4.20369	9.73203e-05	0.0029766	1.20934
LAIR1	0.746994	7.24879	4.20352	9.73758e-05	0.0029766	1.20881
COL3A1	0.909914	12.0921	4.20201	9.78679e-05	0.00298162	1.20414
ANGPTL2	0.727092	9.82033	4.20164	9.79907e-05	0.00298162	1.20298
RYR2	0.86594	3.99385	4.20057	9.83413e-05	0.00298542	1.19967
FAM134B	-0.612553	8.83304	-4.19842	9.90479e-05	0.00299489	1.19303
PTBP2	-0.571776	6.94448	-4.19825	9.91056e-05	0.00299489	1.19249
RASL10A	0.864445	5.70145	4.19469	0.000100288	0.00302372	1.1815
ADNP2	-0.536741	7.47007	-4.18634	0.000103124	0.00308114	1.15566
CDKN2D	-0.603452	4.46681	-4.18373	0.000104025	0.00308185	1.1476
HSP90AB1	-0.52975	10.1452	-4.18278	0.000104352	0.00308185	1.14469
SVEP1	-0.581477	5.89304	-4.1818	0.000104696	0.00308185	1.14163
IRS2	-0.805771	8.54561	-4.17996	0.00010534	0.00308185	1.13596
RAP2B	0.679213	8.34417	4.17989	0.000105364	0.00308185	1.13574
COL14A1	0.904478	8.77064	4.17891	0.000105709	0.00308185	1.13272
RGS4	0.766325	4.57205	4.17697	0.000106395	0.00309151	1.12672
AP1B1	0.748412	6.9071	4.17665	0.000106507	0.00309151	1.12574
ITGAM	0.939952	9.07157	4.16803	0.000109608	0.00315982	1.09916
TPX2	0.874478	4.54562	4.16792	0.000109651	0.00315982	1.0988
STMN2	1.17607	4.75167	4.16746	0.000109815	0.00315982	1.09741
ZBTB43	-0.558536	6.66009	-4.16453	0.000110892	0.00318388	1.08837
C6orf15	-0.723518	3.061	-4.16361	0.000111234	0.00318679	1.08551
IGHG1	1.86788	6.24768	4.16252	0.000111637	0.00319142	1.08216
TREM2	1.27047	6.76194	4.15926	0.000112854	0.0032101	1.07212
RTP4	0.731011	5.36895	4.15871	0.000113061	0.0032101	1.07043
TNFRSF11A	0.953586	5.72753	4.15776	0.000113417	0.0032101	1.06751
NDUFAF3	0.514958	7.62443	4.15246	0.000115435	0.00325083	1.05118
HLA-DPA1	0.874496	10.7798	4.14774	0.000117257	0.00328815	1.03668
CD3D	0.583049	5.88997	4.1466	0.000117705	0.00329375	1.03314
NME4	0.561732	7.35806	4.14447	0.000118541	0.00331013	1.02659
KDELR3	0.82843	8.48182	4.14071	0.000120029	0.0033306	1.01504
FLRT2	0.819054	7.30834	4.13394	0.000122755	0.00339203	0.994244
GAA	0.637121	8.05354	4.13294	0.000123162	0.00339619	0.991177
SFRP5	-0.990982	2.57381	-4.13002	0.000124361	0.00340254	0.982209
LAMA2	-1.07433	6.63818	-4.12997	0.00012438	0.00340254	0.982065
PTAFR	0.607185	7.20129	4.12987	0.00012442	0.00340254	0.981764
CX3CR1	1.23617	6.98119	4.12648	0.00012583	0.00343398	0.971338
FLT1	-0.55709	6.11514	-4.12433	0.000126728	0.00344629	0.964748
ATRIP	0.511569	6.46303	4.12021	0.000128468	0.00347144	0.952127
MT1M	-1.0923	9.24126	-4.11359	0.000131314	0.00353268	0.931843
CXADR	1.14529	5.95966	4.11118	0.000132368	0.00354179	0.924447
EGFR	-0.62367	7.33226	-4.11098	0.000132456	0.00354179	0.923833
LILRB2	0.915887	6.52526	4.10912	0.00013327	0.00355637	0.918161
TPP1	0.586526	9.32402	4.10508	0.000135064	0.00358978	0.905784
EPHX1	0.701584	8.61639	4.08884	0.00014251	0.0037456	0.856128
SLC38A2	-0.522167	10.5594	-4.08818	0.00014282	0.0037456	0.854121
LOC100129518	-0.814297	8.86439	-4.08376	0.000144917	0.00378329	0.840633
LOC101928830	0.735284	9.86936	4.08219	0.00014567	0.00379546	0.835839
TMEM254	0.555203	4.88062	4.07923	0.000147098	0.00381944	0.826815
CD68	0.879168	7.25718	4.07909	0.000147168	0.00381944	0.826377
TTLL1	0.73234	5.37007	4.06793	0.000152679	0.00393163	0.792375
VAV1	0.764341	6.33311	4.06541	0.000153952	0.00395672	0.784694
NAMPT	-1.02432	8.98636	-4.0643	0.000154517	0.00395683	0.781309
PLXND1	0.544277	8.25889	4.06422	0.000154554	0.00395683	0.781085
COL5A2	0.907607	10.4456	4.06073	0.00015634	0.00399483	0.770458
ARPC1B	0.631016	9.83783	4.05836	0.000157564	0.00401813	0.76325
SLURP1	0.705617	4.03746	4.05608	0.000158754	0.00403314	0.756293
SLC4A2	0.770754	6.01624	4.05239	0.000160692	0.00405128	0.745074
SELPLG	0.680295	6.916	4.05063	0.00016162	0.00406692	0.739751
MAST3	0.819818	6.11331	4.04579	0.000164213	0.00410875	0.725033
UAP1	-0.726796	11.1078	-4.04366	0.000165363	0.00412971	0.718582
ALDH4A1	0.663952	4.60513	4.03882	0.000168014	0.00417775	0.703882
COL6A1	0.521788	8.68885	4.03633	0.000169394	0.00417775	0.696322
SLC15A3	0.833839	7.26741	4.03593	0.000169619	0.00417775	0.695094
ATP6V0E2	0.641253	6.9827	4.03558	0.000169812	0.00417775	0.694043
CLIP1	-0.608196	7.82038	-4.03306	0.00017122	0.00418904	0.686409
PTPRF	0.648843	6.80844	4.03116	0.000172294	0.00420753	0.680632
SIK1	-1.17174	6.83522	-4.02976	0.000173083	0.00421902	0.676407
RRM2	0.83783	5.54051	4.02707	0.000174618	0.00423336	0.668251
ICAM3	0.694496	6.38218	4.02705	0.000174631	0.00423336	0.66818
HIST1H1C	-1.07832	6.31176	-4.01981	0.000178821	0.00431814	0.646267
C14orf79	0.646373	4.28524	4.01932	0.000179107	0.00431814	0.644795
PPARGC1A	-1.11688	4.95591	-4.01829	0.000179714	0.00432489	0.641668
NFKB2	-0.614798	5.30513	-4.00999	0.000184666	0.00442796	0.616555
TGFBR3	-0.733599	10.7469	-4.00895	0.000185291	0.00443372	0.613429
ADAP2	0.85615	8.49939	4.00849	0.000185576	0.00443372	0.612013
FOLR2	0.807794	8.87386	4.00787	0.000185949	0.00443464	0.610154
NKTR	-0.500615	7.52609	-4.00632	0.000186895	0.00443746	0.60547
HCFC1R1	0.636165	6.92008	4.00548	0.000187408	0.00443746	0.602935
MIR6787	0.535638	7.06928	4.00378	0.000188455	0.00445218	0.597788
PLTP	0.773169	10.0632	4.00338	0.000188703	0.00445218	0.596575
ABCC3	1.09008	6.18751	3.99791	0.000192102	0.00450827	0.580085
KLF5	-0.772343	5.67821	-3.99018	0.000197018	0.00459107	0.556748
ITPKC	-0.542844	6.40703	-3.98159	0.000202617	0.00466408	0.53087
MEST	1.16733	8.62355	3.98058	0.000203287	0.00467136	0.527825
CD82	0.818696	6.86275	3.97774	0.000205178	0.00470664	0.519275
BTG3	-0.576019	7.51648	-3.97651	0.000206001	0.00471734	0.51558
PNPLA6	0.748647	6.3911	3.97544	0.00020672	0.00472565	0.51236
IFI30	1.13378	10.6682	3.97362	0.000207948	0.00474552	0.506893
MTSS1	-0.55392	8.11479	-3.97225	0.000208878	0.00475854	0.502773
NKG7	0.977907	3.0897	3.9703	0.000210211	0.00478068	0.4969
SYCP2	-0.688528	3.24919	-3.96816	0.000211683	0.00478946	0.49046
SRD5A1	0.505069	4.94931	3.95744	0.000219195	0.00491739	0.458274
AREG	-0.781567	3.69044	-3.95121	0.000223681	0.0049947	0.439574
BCCIP	-0.668481	6.43913	-3.94918	0.000225164	0.00501729	0.433479
GPR65	1.01788	5.85642	3.94588	0.000227591	0.00505436	0.423584
PRR5L	0.802777	5.57651	3.94516	0.000228124	0.00505771	0.421427
THEG	-0.836389	3.46544	-3.94442	0.000228673	0.00505845	0.41921
LINC00341	0.638536	10.2102	3.94317	0.000229599	0.00506494	0.415482
LRP3	0.570936	6.01364	3.94052	0.000231582	0.00509679	0.407544
RBMS3	-0.567359	8.11952	-3.93902	0.000232713	0.0051081	0.403052
SELL	0.83434	6.75419	3.93625	0.000234815	0.00513528	0.394757
GPR137B	0.84463	8.49745	3.93534	0.000235509	0.00513528	0.392034
EPYC	1.80368	5.29736	3.92656	0.000242309	0.0052337	0.365778
DAB2	0.736972	10.4285	3.92646	0.000242389	0.0052337	0.365473
ANKH	1.03943	8.47214	3.92557	0.000243093	0.00524037	0.362795
NME3	0.628836	6.54916	3.92297	0.000245146	0.00526745	0.355042
TPSB2	1.07757	7.8829	3.91902	0.000248304	0.00530323	0.343237
ERO1LB	-0.70253	5.23934	-3.91702	0.000249912	0.00532663	0.337283
FAM173A	0.719028	6.12919	3.91398	0.000252389	0.00536215	0.328189
FZD6	-0.640248	6.47535	-3.9113	0.000254586	0.00539151	0.320198
ACKR3	-0.685132	10.674	-3.90079	0.000263387	0.00553305	0.288861
GNAI2	0.506218	8.60499	3.89795	0.000265814	0.00556533	0.280409
CYP4B1	-2.12592	5.23663	-3.89324	0.000269884	0.00562548	0.266403
LGALSL	-0.682001	6.48508	-3.89267	0.000270382	0.005627	0.264703
RHD	0.609757	3.70833	3.8872	0.000275195	0.00570922	0.248441
LOC100506282	-0.662558	3.84417	-3.88479	0.000277346	0.00574484	0.241264
PLIN2	-0.911672	8.25045	-3.88313	0.000278832	0.0057666	0.236339
NBL1	0.872827	9.38904	3.88022	0.000281456	0.00581179	0.227709
ARSB	0.535993	5.46236	3.87289	0.00028818	0.00590478	0.205956
DOCK10	1.03309	4.83186	3.87288	0.00028819	0.00590478	0.205923
FMO2	-0.848691	8.04358	-3.871	0.000289941	0.00592231	0.200343
GPHN	-0.542495	5.8794	-3.86826	0.000292509	0.00596183	0.192221
RNFT2	0.544693	3.7061	3.86798	0.000292776	0.00596183	0.191378
CEBPA	0.941429	7.40181	3.86704	0.000293659	0.00596775	0.188603
SNAPC1	-0.641237	6.83269	-3.86672	0.000293969	0.00596775	0.187633
PSTPIP1	0.613515	5.64761	3.86271	0.000297777	0.0060177	0.175776
HIST1H2BC	-0.534154	5.03972	-3.8627	0.000297793	0.0060177	0.175727
IDI1	-0.5828	7.88931	-3.86158	0.000298865	0.00602899	0.172416
TM4SF5	-0.770669	3.49771	-3.85581	0.00030446	0.00611508	0.155334
ANG	-0.701657	7.04905	-3.84956	0.000310636	0.00622029	0.13684
GADD45B	-1.21518	8.72683	-3.84824	0.000311948	0.00623529	0.13296
CPQ	0.570728	8.3252	3.84786	0.00031233	0.00623529	0.131833
KIAA0485	-0.606148	6.73762	-3.84023	0.000320069	0.00637058	0.109296
SEL1L3	0.592525	6.2475	3.83794	0.000322428	0.00639252	0.102535
C22orf29	0.542729	5.04039	3.83789	0.000322487	0.00639252	0.102368
VAV2	0.564611	5.20418	3.83626	0.000324175	0.00639461	0.0975605
SLC38A1	-0.624324	6.50197	-3.83046	0.000330256	0.006479	0.0804534
CCL25	-0.755299	3.70623	-3.83031	0.000330411	0.006479	0.0800204
PELI1	-0.668922	8.05842	-3.82832	0.00033253	0.0065109	0.0741369
NLGN1	-0.69548	4.06539	-3.82755	0.000333349	0.00651729	0.071873
KLHL24	-0.526291	7.00538	-3.82606	0.000334938	0.0065387	0.0674959
ARRB2	1.06578	6.65386	3.82504	0.000336041	0.00655057	0.06447
KAL1	0.964757	7.29751	3.81923	0.000342348	0.00665391	0.0473583
VEGFC	0.887285	8.36812	3.81595	0.000345953	0.00669907	0.0377179
KCNMA1	0.705335	7.49306	3.81574	0.000346189	0.00669907	0.0370892
BEST1	-0.543801	5.21484	-3.80569	0.000357484	0.00688742	0.00755143
MVP	0.526507	8.29224	3.80487	0.000358423	0.00689548	0.00513769
MMP3	1.65432	10.8689	3.80431	0.000359058	0.00689766	0.00350991
CYCSP33	-0.806879	3.63898	-3.80225	0.000361434	0.00690994	-0.00255917
CEMIP	1.42693	7.04489	3.80048	0.000363473	0.00693218	-0.00773397
APOE	0.800994	9.75002	3.79893	0.000365275	0.00695652	-0.0122828
NFIL3	-1.30083	8.86726	-3.79689	0.00036766	0.00697429	-0.0182671
GLT8D2	0.743674	8.76667	3.79678	0.000367789	0.00697429	-0.0185909
PDK1	-0.615699	4.96969	-3.79344	0.000371728	0.0070375	-0.0283894
NPL	0.830144	7.28139	3.78995	0.000375885	0.00707712	-0.0386163
RAI2	-0.602966	6.54425	-3.78825	0.000377929	0.00710549	-0.0436033
BZW1	-0.577721	10.3719	-3.78737	0.000378989	0.00711532	-0.0461799
RNASE2	0.638179	6.77649	3.78416	0.000382886	0.00716814	-0.0555851
WNT5B	0.889181	4.95863	3.78361	0.000383556	0.00717054	-0.0571932
DGKZ	0.57818	5.8926	3.77892	0.000389333	0.00724078	-0.0709389
IGLC1	2.04962	6.73744	3.77844	0.000389918	0.00724078	-0.0723197
NCAPD2	0.649363	5.39661	3.7779	0.000390595	0.00724078	-0.0739143
CCND1	0.627483	7.66879	3.77586	0.000393132	0.00726745	-0.0798671
HSPA5	-0.508208	10.0723	-3.775	0.000394211	0.00727723	-0.0823854
UNC5B	0.562138	6.99928	3.77398	0.000395497	0.00729081	-0.0853809
SIAH2	-0.870398	5.67833	-3.76973	0.000400881	0.00733895	-0.0978101
QSOX1	0.519137	6.49483	3.76472	0.000407311	0.00739529	-0.112436
ZFHX3	-0.511437	7.28329	-3.75888	0.000414927	0.00751295	-0.129461
SAC3D1	0.963487	5.33024	3.75798	0.000416126	0.00752438	-0.132113
DOCK9	-0.56788	6.12515	-3.75749	0.000416772	0.00752578	-0.133539
OSBPL3	0.609608	6.22212	3.75672	0.000417787	0.00752879	-0.135774
PELI2	-0.778917	6.37907	-3.7563	0.000418348	0.00752879	-0.137008
SLC37A4	0.518704	5.7648	3.75607	0.000418645	0.00752879	-0.13766
AGTR1	-0.706744	8.03731	-3.74703	0.000430828	0.00769561	-0.164017
APOLD1	-0.605014	8.96289	-3.74568	0.000432676	0.0077182	-0.167949
BCKDK	0.514964	7.0273	3.74157	0.000438341	0.00778058	-0.179897
FKBP11	0.764166	7.82636	3.73988	0.000440693	0.00778894	-0.184813
SLC29A3	0.6575	6.69485	3.73983	0.000440761	0.00778894	-0.184956
COLGALT1	0.505259	8.1384	3.73864	0.000442425	0.00780792	-0.188418
ARHGEF28	-0.537892	4.7298	-3.73804	0.000443273	0.00781217	-0.190175
CD52	1.10389	5.47626	3.73763	0.000443846	0.00781217	-0.191363
KIF11	0.8032	4.18793	3.73438	0.000448432	0.00788241	-0.200805
NCKAP1L	0.748718	7.01957	3.73058	0.000453851	0.00794254	-0.211836
MCM5	0.592193	5.85158	3.72943	0.000455504	0.00794254	-0.215174
COQ4	0.688326	5.90708	3.72848	0.000456883	0.00794254	-0.21795
IGKC	1.33406	6.4335	3.72822	0.000457254	0.00794254	-0.218695
YKT6	0.886122	5.16854	3.72752	0.000458265	0.00794967	-0.220724
C1QA	0.898378	9.96134	3.72469	0.000462391	0.00798982	-0.228953
PLXDC1	0.524751	7.5205	3.72258	0.000465473	0.00802214	-0.235055
AKR1A1	0.554594	9.54798	3.7208	0.000468108	0.00803615	-0.240237
ATP13A2	0.691577	4.14297	3.71305	0.000479692	0.00818499	-0.262679
CLEC3B	0.691043	11.2701	3.71294	0.00047987	0.00818499	-0.263019
DLGAP5	0.967638	3.63619	3.7115	0.000482047	0.00820882	-0.267174
ANKRD36	-0.71887	5.44669	-3.7112	0.000482507	0.00820882	-0.268051
HCK	0.727019	7.61163	3.70646	0.000489776	0.00830048	-0.281775
EDN1	-0.838684	6.27584	-3.70282	0.000495428	0.00837483	-0.292306
MAOA	-0.984901	7.84075	-3.69506	0.000507673	0.00852737	-0.314711
IGJ	2.04901	5.59655	3.69379	0.000509715	0.00854159	-0.318394
RIMS3	0.529643	5.08276	3.69127	0.000513771	0.00857971	-0.325665
CLIC3	1.01969	3.63376	3.6899	0.00051599	0.00859619	-0.32962
TFEB	0.529397	6.45354	3.68526	0.000523574	0.00865993	-0.343006
TNFSF13	0.82224	8.13912	3.68165	0.000529553	0.00871433	-0.353421
ARMCX2	0.519155	8.1317	3.67924	0.000533566	0.00875127	-0.360345
SPRY2	-0.622912	7.96556	-3.6782	0.000535312	0.00876905	-0.363343
FZD1	0.509711	7.63804	3.67774	0.000536096	0.00877104	-0.364685
TOP2A	0.8944	4.04191	3.67019	0.000548942	0.0089343	-0.3864
CLU	0.747326	11.8404	3.66956	0.000550037	0.0089343	-0.388228
GDPD5	0.505055	6.53191	3.66951	0.000550125	0.0089343	-0.388375
CNN3P1	-0.550617	2.04387	-3.66692	0.000554615	0.00899617	-0.395827
IRAK3	-0.601701	6.15356	-3.66519	0.000557624	0.00902288	-0.400789
SULF1	0.614568	8.93099	3.66345	0.000560669	0.00902728	-0.405783
MAGED1	0.575231	10.1567	3.66291	0.000561624	0.00902728	-0.407342
HSD11B1	-0.613152	6.89282	-3.661	0.000564994	0.00903929	-0.412828
MYO1F	0.639744	7.49398	3.66073	0.000565468	0.00903929	-0.413596
DKFZP586I1420	-0.516489	8.32684	-3.66016	0.000566489	0.00904226	-0.415249
APOD	-1.71453	8.38484	-3.65601	0.000573896	0.00909711	-0.427158
DPEP2	0.950401	4.04881	3.64975	0.000585246	0.0092328	-0.445109
RORB	-0.586756	3.61132	-3.64823	0.000588038	0.0092439	-0.449471
SLC7A7	0.644117	8.74744	3.64192	0.000599762	0.00937388	-0.467561
FOXC2	-0.971143	5.17035	-3.64149	0.000600563	0.00937388	-0.468785
KCNN4	1.00687	5.48224	3.63713	0.000608799	0.00948007	-0.481264
SLCO2B1	0.807458	7.56148	3.63268	0.000617324	0.0095678	-0.494005
MTHFD2L	-0.571662	4.46409	-3.63084	0.000620862	0.00960016	-0.49924
SNAI1	-0.887657	5.25034	-3.62811	0.000626178	0.00967105	-0.507049
RP11-680F8.4	-0.600573	4.76677	-3.62609	0.000630141	0.00972091	-0.512828
BMP2K	0.658703	6.56472	3.62338	0.000635477	0.00978044	-0.520552
LGR4	-0.509481	6.48161	-3.6202	0.000641807	0.00985356	-0.529629
BNIP3	-0.718806	8.13631	-3.61835	0.000645517	0.00988782	-0.534907
SAMSN1	0.760432	6.61514	3.61802	0.000646189	0.00988782	-0.535861
TP53I3	0.629789	6.91674	3.61459	0.000653127	0.00998244	-0.54564
TBC1D8	-0.572946	6.21302	-3.61364	0.000655068	0.0100006	-0.548358
CBR1	0.697195	6.08167	3.61161	0.000659219	0.0100292	-0.554141
FKBP5	-1.35177	7.80755	-3.60858	0.000665453	0.0101008	-0.562758
ZNF331	-0.553966	7.25072	-3.60781	0.000667055	0.010102	-0.564959
SMARCAL1	0.76319	5.6119	3.60635	0.000670077	0.0101335	-0.569098
PMAIP1	-1.09478	5.94622	-3.60607	0.000670666	0.0101335	-0.569902
CNPY3	0.552867	5.97729	3.60188	0.000679463	0.010243	-0.581831
ENTPD1	0.555351	6.99255	3.59678	0.000690311	0.0103829	-0.596329
IL18	0.766116	5.70343	3.59625	0.000691449	0.0103882	-0.597837
HIST1H2AD	-0.631201	3.47213	-3.59492	0.00069432	0.0104195	-0.601629
NCF1	1.10161	7.13139	3.5897	0.000705664	0.0105419	-0.616459
SLC6A2	0.534009	4.31289	3.58914	0.000706881	0.0105468	-0.618036
RHOBTB2	0.657845	4.55072	3.58765	0.000710147	0.0105731	-0.622254
AC005838.2	0.872025	3.50552	3.58587	0.000714088	0.0106199	-0.627318
LOXL1	0.770428	7.73797	3.58395	0.000718353	0.0106713	-0.632766
STAB1	0.628575	8.58045	3.58357	0.000719206	0.010672	-0.633852
MNDA	0.740228	7.43194	3.58313	0.000720177	0.0106744	-0.635086
HIST1H2BE	-0.687064	5.37113	-3.5808	0.000725391	0.0107269	-0.641686
USP53	-0.79058	5.85943	-3.58047	0.000726146	0.0107269	-0.642637
ACADL	-1.13024	4.16235	-3.57821	0.000731239	0.0107661	-0.649031
TRIL	0.826773	6.70066	3.57701	0.00073396	0.0107702	-0.652429
LAGE3	0.516802	6.74496	3.57531	0.000737836	0.0107933	-0.657247
BSN	-0.569297	3.47019	-3.57294	0.000743262	0.0108346	-0.663948
TMCO3	0.569092	7.21344	3.5671	0.000756813	0.0109757	-0.680473
RNASEL	0.507667	6.55517	3.56649	0.000758242	0.0109757	-0.682197
BTN3A2	0.554074	8.0859	3.5614	0.000770285	0.0110624	-0.696606
MYOC	-1.36981	7.10171	-3.56133	0.000770444	0.0110624	-0.696796
NDUFA3	0.578425	8.64727	3.55584	0.000783614	0.0112259	-0.712291
RAB15	0.584329	5.67966	3.55581	0.000783678	0.0112259	-0.712366
CEBPD	-0.744701	9.64173	-3.5554	0.000784694	0.0112283	-0.713551
YIPF2	0.502268	6.24307	3.54991	0.000798087	0.0113831	-0.729021
FZD2	0.658895	5.37306	3.54597	0.000807843	0.0114927	-0.740127
FKBP10	0.962978	6.5339	3.54471	0.000810987	0.0114927	-0.743676
S100A2	0.755745	5.11277	3.54205	0.000817672	0.0115649	-0.751179
CCR5	0.952055	6.42664	3.54199	0.000817825	0.0115649	-0.75135
TEX30	-0.516391	5.94444	-3.54025	0.000822212	0.0116145	-0.756239
ST8SIA4	0.751261	5.9092	3.53727	0.000829794	0.0116966	-0.764626
MAP1B	-0.670131	7.76912	-3.53503	0.000835533	0.0117507	-0.770923
CEP55	0.853482	3.88521	3.53476	0.000836222	0.0117507	-0.771677
CDY1	-0.5627	3.30329	-3.53323	0.000840179	0.0117507	-0.77599
HSPA6	-0.662407	7.55523	-3.53302	0.000840734	0.0117507	-0.776593
RUNX1-IT1	0.85853	5.48445	3.53129	0.000845219	0.0117761	-0.781454
TRPV2	0.538536	6.14248	3.52774	0.000854489	0.0118827	-0.791418
JUN	-0.755186	9.61691	-3.52733	0.000855563	0.0118827	-0.792566
KCNQ1	0.643721	5.63731	3.52585	0.000859479	0.0119246	-0.796738
TFPT	0.546276	5.87281	3.52538	0.0008607	0.011929	-0.798033
ADCY7	0.642563	7.5752	3.52063	0.000873364	0.0120666	-0.811374
LSP1	0.64931	7.61642	3.52001	0.000875018	0.0120672	-0.813103
STC1	-1.0303	5.69611	-3.51233	0.000895911	0.0123005	-0.83465
DNAJB1	-0.579439	8.37266	-3.50771	0.0009087	0.0124081	-0.847592
FSCN1	0.537826	6.65989	3.50748	0.000909331	0.0124081	-0.848224
B3GALNT1	0.701477	5.88571	3.50629	0.000912665	0.0124408	-0.851566
SLC39A4	0.627509	5.20196	3.50405	0.000918953	0.0124908	-0.857833
CDH9	-0.787707	3.09789	-3.50382	0.000919601	0.0124908	-0.858477
SCARA3	0.770828	7.96464	3.5028	0.000922459	0.0125099	-0.861309
BATF	-0.67575	5.08574	-3.4996	0.000931563	0.0125888	-0.870274
GADD45A	-1.06345	8.43907	-3.49659	0.00094017	0.0126593	-0.878668
OVGP1	-0.504943	6.04932	-3.4946	0.000945931	0.0127239	-0.884243
RPA4	-0.697727	5.20037	-3.49372	0.000948472	0.0127322	-0.886691
FCER1A	0.668073	6.14829	3.49244	0.000952201	0.0127693	-0.890272
CAPG	0.817591	7.99935	3.49083	0.0009569	0.0128194	-0.894764
NGFRAP1	0.730876	11.1296	3.48822	0.000964568	0.012909	-0.902046
GOLGA6L4	-0.518116	7.77606	-3.48683	0.000968667	0.0129508	-0.905916
DNASE1L1	0.549447	7.71373	3.48527	0.000973308	0.0129997	-0.910276
IGLV1-44	1.65552	5.94795	3.48143	0.000984786	0.0131265	-0.920972
RELN	-0.69952	5.42218	-3.4808	0.000986668	0.0131384	-0.922713
POMT1	0.606766	5.85418	3.47784	0.00099564	0.0132445	-0.93097
PP13	-0.689328	4.67972	-3.47555	0.00100261	0.0132808	-0.937333
NYNRIN	0.74546	6.0293	3.47498	0.00100437	0.0132808	-0.938933
ETFB	0.566886	7.87972	3.47031	0.00101876	0.0134337	-0.951906
BIN2	0.811818	5.19363	3.47018	0.00101918	0.0134337	-0.952286
ALDH3B2	-0.561297	3.07127	-3.46991	0.00102001	0.0134337	-0.953024
MAGEA10	-0.546791	2.47776	-3.4643	0.00103762	0.0136249	-0.968631
NR1D1	-1.06582	6.91097	-3.46338	0.00104053	0.0136496	-0.971184
NAGPA	0.671395	6.08374	3.46079	0.00104876	0.0137439	-0.978369
CYAT1	1.85239	7.13755	3.45972	0.00105218	0.0137752	-0.981342
NTNG1	0.683415	5.23393	3.45047	0.00108221	0.0140986	-1.00699
TACC3	0.66731	4.13204	3.45001	0.00108371	0.0141042	-1.00825
CD300A	0.614501	5.01813	3.4432	0.00110636	0.0143149	-1.0271
LAMA3	-0.751638	4.50386	-3.44319	0.00110639	0.0143149	-1.02712
CDKAL1	0.66932	3.81846	3.44212	0.00111	0.0143277	-1.03009
DNALI1	0.631543	4.98048	3.44121	0.00111306	0.0143452	-1.03261
PRSS23	0.640129	9.36533	3.44076	0.0011146	0.014351	-1.03386
MIR6732	-1.15311	5.5263	-3.43381	0.00113834	0.0145155	-1.05306
NINJ1	0.586984	8.00941	3.43287	0.00114161	0.0145432	-1.05568
FDXR	0.697489	3.91387	3.43021	0.00115084	0.0146325	-1.06301
DNASE1L3	1.03625	7.5351	3.42814	0.00115807	0.0146557	-1.06871
CCR1	0.730592	8.38557	3.42779	0.0011593	0.0146557	-1.06968
PLEKHA4	0.869048	5.44191	3.42736	0.00116082	0.0146609	-1.07087
C1QB	0.735407	10.3925	3.42701	0.00116204	0.0146624	-1.07183
EDNRB	-0.766214	7.15821	-3.42245	0.0011782	0.0148238	-1.08441
KLF6	-0.583768	9.02648	-3.41996	0.00118713	0.0149078	-1.09128
FAM107A	-0.970063	6.24013	-3.41682	0.00119843	0.0150071	-1.09991
LAMTOR2	0.595181	6.9385	3.41504	0.00120492	0.0150566	-1.10482
MOGS	0.534857	6.18624	3.4147	0.00120615	0.0150566	-1.10575
HN1	0.706864	6.24832	3.41245	0.00121437	0.0151053	-1.11194
TPSAB1	0.945995	7.63032	3.41197	0.00121613	0.0151053	-1.11326
MARCO	0.972823	9.98143	3.40531	0.00124087	0.0152807	-1.13158
CASP8	0.520766	6.28081	3.40525	0.00124106	0.0152807	-1.13173
ARID5B	-0.578196	8.60109	-3.39796	0.00126868	0.0155917	-1.15176
BAX	0.51872	5.22601	3.39483	0.00128071	0.0156764	-1.16034
MSX2	0.532081	4.87585	3.3913	0.00129441	0.0158131	-1.17002
GMNN	-0.587947	7.16151	-3.39105	0.00129537	0.0158131	-1.17069
AQP8	-0.776257	3.2686	-3.38858	0.00130506	0.0158507	-1.17747
SEPW1	0.523459	10.1283	3.38821	0.00130652	0.0158507	-1.17849
CTSD	0.7047	8.27515	3.38426	0.00132213	0.0159822	-1.1893
CD2	0.727875	5.87821	3.38013	0.00133864	0.0161221	-1.20058
EPS8L2	0.532936	5.18984	3.37756	0.00134905	0.0162328	-1.20763
WAS	0.540054	7.90268	3.37334	0.00136625	0.0163986	-1.21914
KCND1	0.670556	3.41036	3.37301	0.00136761	0.0163986	-1.22005
LTC4S	1.20872	5.28339	3.37252	0.00136961	0.0163986	-1.22138
LOC102725271	-0.636884	5.04382	-3.37224	0.00137077	0.0163986	-1.22214
OLFML2B	0.608867	8.34878	3.37206	0.00137151	0.0163986	-1.22263
MIR6872	0.757177	4.75223	3.3697	0.00138126	0.0164854	-1.22907
MFAP5	-1.20996	8.53195	-3.36638	0.0013951	0.0166207	-1.23814
KIAA1614	0.675086	3.18312	3.36229	0.00141232	0.0167613	-1.24929
FIGF	-0.955755	6.0123	-3.36178	0.0014145	0.0167613	-1.25069
C4A	0.805205	8.58953	3.36008	0.00142169	0.0168241	-1.2553
ADCY2	-0.986016	5.83392	-3.35993	0.00142235	0.0168241	-1.25572
RGS19	0.575867	7.71805	3.35872	0.00142753	0.0168523	-1.25902
THEM6	0.681436	4.50326	3.35848	0.00142855	0.0168523	-1.25967
GADD45G	-0.692149	5.99086	-3.35279	0.00145311	0.0170607	-1.27516
IGH	1.22552	5.18429	3.35197	0.00145667	0.0170775	-1.27739
CXCR2	0.6478	3.65421	3.34493	0.00148768	0.0174102	-1.29652
RBM4B	0.573986	6.27527	3.34122	0.00150425	0.0174799	-1.30658
SOX10	-0.538186	4.10854	-3.33587	0.00152851	0.0176693	-1.32111
ATF3	-1.28341	7.39456	-3.3348	0.00153341	0.0176951	-1.32402
BCL7C	0.631373	6.33157	3.33392	0.00153745	0.0177108	-1.3264
ACP5	0.979283	8.40651	3.33276	0.00154274	0.0177458	-1.32952
CYP26B1	-0.597764	6.58296	-3.33267	0.00154317	0.0177458	-1.32978
UBE2O	-0.633816	4.12078	-3.33214	0.0015456	0.0177583	-1.3312
TCIRG1	0.71519	7.62333	3.33084	0.00155161	0.0177965	-1.33473
ZNF74	0.585874	3.83333	3.32936	0.00155848	0.0178058	-1.33874
TK1	0.715737	4.5594	3.32922	0.00155915	0.0178058	-1.33913
HNMT	0.529778	7.69469	3.32712	0.00156893	0.0179021	-1.34481
KIAA0513	0.544952	5.98047	3.32531	0.00157741	0.0179678	-1.3497
LYZ	0.880278	10.4563	3.32456	0.00158097	0.0179705	-1.35174
WASF1	-0.516756	6.2456	-3.32421	0.00158258	0.0179705	-1.35267
PLD3	0.634389	8.79172	3.32294	0.00158862	0.018018	-1.35613
CD14	0.798548	10.339	3.3181	0.00161168	0.0182087	-1.36921
TMEM38B	-0.965876	6.30885	-3.31797	0.00161231	0.0182087	-1.36956
PRPH	-0.589993	5.71321	-3.31721	0.00161595	0.0182342	-1.37161
HLA-DQA1	1.06246	8.57276	3.31496	0.0016268	0.0183098	-1.37768
PLGRKT	0.53493	6.71443	3.31029	0.00164955	0.018529	-1.39028
SYK	0.746539	6.51847	3.3101	0.00165047	0.018529	-1.39078
STAP1	0.647628	3.51181	3.30823	0.00165971	0.0185854	-1.39585
FANCE	-0.794064	5.36723	-3.30485	0.00167645	0.0187253	-1.40495
FSTL3	-0.629297	6.00177	-3.30233	0.00168906	0.0188185	-1.41174
LGI2	1.07404	5.06799	3.30187	0.00169134	0.0188217	-1.41297
SF3A2	0.59395	5.88017	3.3017	0.00169219	0.0188217	-1.41342
NPAS2	-0.546387	4.90614	-3.30062	0.00169762	0.0188663	-1.41633
LEPREL2	0.823996	5.34015	3.29955	0.00170304	0.0188992	-1.41922
GNRH1	-0.608281	4.46862	-3.29316	0.00173565	0.0191898	-1.43642
CD300C	0.647107	5.44108	3.28613	0.00177219	0.0195473	-1.45531
PPP1R15A	-0.842111	7.70198	-3.28547	0.00177562	0.0195688	-1.45706
HLA-DMA	0.658322	9.46908	3.28454	0.00178053	0.0195903	-1.45957
AGMAT	0.613982	5.68007	3.28203	0.00179384	0.0196713	-1.46632
MPP1	0.519308	8.28102	3.28143	0.00179701	0.0196897	-1.46791
CGB1	-0.821853	4.45722	-3.28053	0.0018018	0.0197149	-1.47033
ISOC2	0.55023	6.54517	3.28016	0.00180379	0.0197149	-1.47133
LOC101928278	-0.729543	3.41883	-3.27915	0.00180915	0.0197149	-1.47402
HTRA1	0.636517	12.4402	3.27879	0.00181111	0.0197149	-1.475
ACKR4	-0.811405	4.34674	-3.27877	0.00181122	0.0197149	-1.47505
FCHO1	0.730973	3.78303	3.2773	0.00181912	0.0197846	-1.479
APOBEC3C	0.511968	6.688	3.27328	0.00184085	0.0199065	-1.48976
PSG4	-0.514323	4.68808	-3.27172	0.00184937	0.0199593	-1.49394
CD84	0.768647	7.21956	3.27109	0.00185279	0.0199593	-1.49561
PPT1	0.500677	10.6414	3.271	0.00185327	0.0199593	-1.49585
COL6A2	0.620626	9.91033	3.26827	0.00186827	0.0200718	-1.50315
CD37	0.883673	5.33716	3.26728	0.00187378	0.0201146	-1.50582
ADCY8	0.838907	3.7269	3.26372	0.00189357	0.0202888	-1.51533
SH2D3C	0.515829	4.89976	3.26087	0.00190956	0.0203666	-1.52295
MYC	-0.933779	8.90552	-3.25903	0.00191995	0.0204347	-1.52786
LAPTM5	0.694221	10.4389	3.25892	0.00192055	0.0204347	-1.52815
AIF1	0.821769	8.60565	3.25892	0.00192058	0.0204347	-1.52816
FAP	1.13316	8.05337	3.25809	0.00192526	0.020468	-1.53037
AKT1	0.507369	7.6952	3.25544	0.00194035	0.0205974	-1.53744
FBXO5	-0.648476	4.89647	-3.25514	0.0019421	0.0205974	-1.53825
EPHA3	0.704618	6.85912	3.24928	0.00197586	0.0209053	-1.55386
DPT	0.879377	9.67527	3.24499	0.002001	0.0210971	-1.5653
BAG3	-0.756295	9.1796	-3.24437	0.00200462	0.0210971	-1.56694
PLEK	0.603938	7.48753	3.24274	0.00201427	0.0211762	-1.57128
LRRC17	0.848596	7.15147	3.24026	0.00202901	0.0212973	-1.57788
CD244	0.559792	3.94205	3.23917	0.00203553	0.0213488	-1.58078
PA2G4P2	-0.545948	5.10859	-3.23722	0.00204721	0.0214204	-1.58596
LINC00965	0.771085	4.48314	3.23674	0.0020501	0.0214272	-1.58724
LILRA2	0.65369	6.12737	3.23365	0.00206877	0.0215608	-1.59544
HTR2B	1.02309	5.80018	3.22953	0.00209398	0.021738	-1.6064
HS3ST3A1	0.898714	3.40658	3.22449	0.0021251	0.0219921	-1.61974
LOC101927705	0.516799	8.31191	3.22134	0.00214482	0.0221447	-1.62809
GPR183	-0.931466	7.55632	-3.22125	0.00214541	0.0221447	-1.62834
FAM198B	0.885486	8.37124	3.21931	0.00215764	0.0222245	-1.63348
GBA3	0.509483	3.74224	3.21234	0.00220209	0.0225791	-1.65192
C1QTNF3	0.836149	7.44237	3.20782	0.00223141	0.0227691	-1.66388
LAS1L	-0.530243	5.61188	-3.20728	0.00223492	0.0227725	-1.6653
MMP12	0.726788	4.13941	3.20274	0.00226479	0.0230174	-1.6773
PPFIA2	-0.564137	4.81547	-3.19613	0.00230887	0.0233284	-1.69471
RHOB	-0.680269	8.90349	-3.19553	0.00231295	0.0233299	-1.69631
PC	0.698492	5.69813	3.19506	0.00231607	0.0233299	-1.69753
IL11RA	0.604838	6.77562	3.18976	0.00235214	0.0236034	-1.71148
PAWR	-0.512611	5.36896	-3.1887	0.00235946	0.0236589	-1.71429
RHOBTB1	0.725198	7.09099	3.18745	0.00236806	0.0236823	-1.71758
ACE2	-0.550914	3.59066	-3.18651	0.00237456	0.0237205	-1.72005
FCGR3A	0.901341	7.37549	3.18059	0.00241582	0.0240601	-1.73561
IL2RG	0.539807	5.86882	3.18001	0.00241988	0.0240824	-1.73713
HLA-DQB1	0.740662	9.91429	3.1796	0.00242278	0.0240834	-1.73821
IGLL3P	1.42323	7.19431	3.17807	0.0024336	0.0241383	-1.74223
GAP43	0.863021	5.6025	3.17579	0.00244976	0.0242339	-1.7482
CBR3	0.518294	8.12842	3.17446	0.00245926	0.0242916	-1.7517
FCER1G	0.568694	8.79555	3.17213	0.00247596	0.0244019	-1.75781
CDO1	-0.745209	9.81939	-3.16864	0.00250115	0.0245406	-1.76694
SMN1	-0.563465	6.67372	-3.16632	0.0025181	0.0246703	-1.77304
ALOX5	0.603914	7.10139	3.16141	0.00255421	0.0249686	-1.78589
PCDHB12	0.579429	4.49913	3.15822	0.00257794	0.0251263	-1.79423
SLC5A3	0.777042	8.34717	3.15647	0.00259105	0.0251853	-1.7988
DDX4	0.716093	2.39748	3.15632	0.00259219	0.0251853	-1.7992
SYT17	0.797447	5.5524	3.15589	0.00259541	0.0251853	-1.80032
LRMP	0.572102	5.38461	3.15469	0.00260444	0.0252545	-1.80346
NR4A1	-0.87138	6.50137	-3.15054	0.00263593	0.0255037	-1.81429
TAAR3	-0.572284	2.44856	-3.14811	0.00265451	0.0256543	-1.82063
CLEC4A	0.713423	6.34686	3.1452	0.0026769	0.0258435	-1.8282
CLEC4E	-0.52501	4.58265	-3.14288	0.00269498	0.0259424	-1.83427
CDK5	0.784198	4.69446	3.1425	0.0026979	0.0259484	-1.83525
FAM155A	0.947807	5.20496	3.14227	0.00269974	0.0259484	-1.83586
CCL19	0.90828	6.32736	3.14112	0.00270873	0.0259932	-1.83886
MCM3AP-AS1	-0.517485	4.13795	-3.14094	0.00271008	0.0259932	-1.83931
CXCL12	0.546026	11.1795	3.13966	0.00272013	0.0260519	-1.84265
ECM1	0.519062	8.40325	3.13791	0.00273395	0.0261047	-1.84721
KLF4	-0.702471	10.8873	-3.13762	0.00273621	0.0261047	-1.84796
GALNT6	0.676716	4.9572	3.13739	0.00273801	0.0261047	-1.84855
SYNGR2	0.50758	7.31052	3.13727	0.00273898	0.0261047	-1.84887
CNR1	-0.633862	4.58974	-3.13566	0.00275172	0.0262027	-1.85305
FCGR3B	0.669166	8.45852	3.12925	0.00280312	0.0265965	-1.86973
TOB1	-0.554105	9.77549	-3.12727	0.00281915	0.0266912	-1.87487
FPR3	0.88345	7.75102	3.12565	0.00283234	0.0267778	-1.87908
CARD9	0.672969	4.95327	3.11994	0.00287926	0.0271245	-1.89387
IHH	-0.546626	3.66518	-3.11489	0.00292144	0.0273854	-1.90697
MMP9	1.26149	7.38881	3.11447	0.00292498	0.0273992	-1.90806
CPVL	0.66904	8.51859	3.11234	0.00294291	0.0275423	-1.91357
TJP2	-0.562848	5.9594	-3.10916	0.00296994	0.0277223	-1.9218
NUSAP1	0.516191	5.72427	3.10762	0.00298309	0.0277685	-1.92578
PNMAL1	0.795239	6.24459	3.1076	0.00298329	0.0277685	-1.92584
SPON1	0.903772	7.04723	3.10392	0.00301494	0.0280237	-1.93534
TSKU	-0.589214	7.47953	-3.10233	0.00302875	0.0281175	-1.93945
PLEK2	0.614596	5.27063	3.10146	0.00303627	0.0281175	-1.94168
HIST1H2BH	-0.594157	3.10408	-3.09443	0.00309816	0.0285565	-1.95984
FMNL1	0.60105	5.79884	3.08871	0.00314932	0.0288873	-1.97457
PHGDH	-0.624534	5.6824	-3.08517	0.00318133	0.0289903	-1.98367
THSD7A	-0.583445	5.86128	-3.08505	0.00318247	0.0289903	-1.98399
ID4	-0.529729	7.95809	-3.08441	0.00318826	0.0290033	-1.98563
ARSA	0.521869	5.13879	3.08318	0.00319946	0.0290653	-1.98878
PDK4	-1.24084	8.124	-3.08211	0.00320928	0.0291344	-1.99154
CYP4F12	-0.681169	5.30825	-3.07906	0.00323736	0.0292689	-1.99937
HSD3B2	-0.531922	3.50767	-3.07456	0.00327929	0.0296277	-2.01094
CPA3	0.879234	8.43007	3.07027	0.0033197	0.0298718	-2.02195
LTB	0.569626	5.43657	3.05966	0.00342154	0.0305378	-2.04911
SERPINE1	-0.981597	6.24335	-3.05846	0.00343323	0.0306214	-2.05217
IL1R2	-0.829183	4.17015	-3.0569	0.00344859	0.0306815	-2.05618
RRAD	-1.45027	4.91312	-3.05659	0.00345155	0.0306815	-2.05695
LILRP2	-0.656495	4.00893	-3.05168	0.00350017	0.0310303	-2.06952
DUOX2	-1.07341	5.37309	-3.05011	0.00351577	0.0311137	-2.07351
TNFSF8	0.544008	5.88737	3.04345	0.00358291	0.0315525	-2.0905
THBS3	0.538425	8.40781	3.04117	0.00360621	0.0317136	-2.09632
VCAN	0.616351	10.5859	3.04095	0.00360839	0.0317136	-2.09686
POU3F1	-0.527775	3.45699	-3.0407	0.00361099	0.0317154	-2.0975
FER	-0.533123	6.41798	-3.03597	0.00365979	0.03189	-2.10955
GPM6B	-0.642028	6.49482	-3.03444	0.0036757	0.0319262	-2.11345
UBL4A	0.514162	6.95394	3.034	0.00368024	0.0319262	-2.11455
AOX1	-0.624399	7.3472	-3.03211	0.00369997	0.0319875	-2.11935
P2RY6	0.522683	6.09945	3.03179	0.00370336	0.0319959	-2.12017
DUSP8	-0.551835	5.86864	-3.02996	0.00372262	0.0321203	-2.12483
CYBB	0.629472	7.50413	3.02825	0.00374068	0.0321713	-2.12917
TMEM106C	0.518901	6.4634	3.02719	0.00375188	0.0322339	-2.13185
HIST1H2BG	-0.535595	3.94912	-3.0266	0.00375811	0.0322583	-2.13334
HBD	1.01725	4.61074	3.0252	0.00377309	0.0323345	-2.13691
LDLR	-0.671316	5.63622	-3.02486	0.00377675	0.0323345	-2.13778
LOC730101	0.521913	5.82433	3.02337	0.00379261	0.0323656	-2.14154
FCGR1B	1.00393	6.84628	3.02171	0.00381045	0.0324341	-2.14575
NOX4	-0.677497	7.25251	-3.02121	0.00381584	0.0324592	-2.14702
APEH	0.55548	6.16905	3.01532	0.00387986	0.0328652	-2.16194
SLC39A14	-0.751946	9.68643	-3.01532	0.00387993	0.0328652	-2.16195
IGFBP5	0.590604	9.52266	3.01131	0.00392409	0.0331246	-2.1721
ST14	0.571685	4.44815	3.00653	0.00397733	0.0334672	-2.18418
CTAGE11P	0.588647	4.04834	3.00496	0.00399497	0.033573	-2.18815
OLFML1	0.611178	8.36732	2.99983	0.00405304	0.0340178	-2.20108
KAZALD1	0.511878	6.46182	2.99808	0.00407311	0.0341213	-2.20551
GZMH	0.658244	3.22873	2.99674	0.00408853	0.0342289	-2.20889
ZNF639	-0.543112	5.87977	-2.99611	0.00409573	0.0342458	-2.21047
OLR1	0.844049	6.53388	2.99418	0.00411801	0.0343366	-2.21533
ROGDI	0.536285	5.84922	2.99405	0.00411956	0.0343366	-2.21566
RBP4	0.760266	7.36085	2.9926	0.0041364	0.0344336	-2.21932
C1orf21	-0.807784	6.12852	-2.99019	0.00416447	0.034602	-2.22538
HMGB2	-0.526477	8.84386	-2.98951	0.0041724	0.0346461	-2.22708
DNAJB14	-0.659151	7.73089	-2.98884	0.00418026	0.0346679	-2.22877
OGN	1.14497	8.63259	2.98691	0.00420306	0.0348351	-2.23364
INPP4B	-0.532182	5.41742	-2.98283	0.00425143	0.0350425	-2.24388
TNFSF15	0.865484	6.20751	2.97922	0.00429471	0.0352854	-2.25295
GRAMD3	-0.543677	6.15167	-2.97802	0.00430924	0.0353603	-2.25597
IGLJ3	0.922546	5.10951	2.97697	0.00432185	0.0353985	-2.25859
ROR2	0.710212	4.73171	2.97599	0.00433383	0.0354309	-2.26107
GPR88	0.909171	6.21282	2.97557	0.00433886	0.0354501	-2.26211
C1orf105	-0.590253	4.82906	-2.9698	0.00440953	0.0357845	-2.27656
CPZ	0.857079	3.91455	2.96852	0.00442544	0.0358917	-2.27979
PSKH1	0.503474	6.19873	2.96827	0.00442852	0.0358946	-2.28041
VIL1	-0.514359	3.72704	-2.96751	0.00443796	0.0359491	-2.28232
SOX17	-0.566949	6.04632	-2.96592	0.00445767	0.0359986	-2.28628
CYP2C19	-0.804916	4.14771	-2.96117	0.00451734	0.0364138	-2.29817
RASSF8	-0.586591	5.4051	-2.9596	0.00453716	0.0365131	-2.30209
S100A8	0.885296	9.18015	2.95954	0.00453793	0.0365131	-2.30224
GCHFR	0.769933	6.69569	2.95349	0.00461513	0.0369993	-2.31733
DPY19L2P2	-0.603501	4.59646	-2.95295	0.00462217	0.037013	-2.31869
TFPI	-0.556955	8.64076	-2.95293	0.00462243	0.037013	-2.31874
BTK	0.652357	6.21256	2.94289	0.00475362	0.0377493	-2.34375
GCH1	-0.7804	7.07842	-2.94094	0.00477952	0.0378611	-2.34861
KIF4A	0.577305	4.60675	2.94091	0.00477984	0.0378611	-2.34867
BBS7	-0.533075	5.39982	-2.93823	0.00481559	0.0380802	-2.35533
TNFSF9	-0.609653	5.69331	-2.93728	0.00482835	0.0381318	-2.35769
GAMT	0.932811	4.90462	2.93487	0.00486089	0.0383197	-2.36369
PPP1R26	0.510767	6.20261	2.93334	0.00488149	0.0383894	-2.36747
P2RY2	-0.950488	3.95327	-2.93314	0.00488423	0.0383894	-2.36797
ARHGDIG	-0.520519	4.49031	-2.93082	0.00491592	0.0384847	-2.37375
HSFX1	0.650853	3.69871	2.93054	0.00491963	0.0384847	-2.37442
BTG2	-0.540868	8.63823	-2.92985	0.00492906	0.0385358	-2.37613
NUPL1	-0.506848	6.08354	-2.92824	0.00495119	0.0386631	-2.38013
SLC18A2	0.773676	5.13431	2.92189	0.00503927	0.039126	-2.39588
HTR1D	-0.556195	2.14045	-2.91909	0.0050785	0.0393554	-2.4028
QTRT1	-0.786637	4.98739	-2.91606	0.00512125	0.0395618	-2.41028
DSG1	-0.838454	2.83269	-2.91509	0.00513511	0.0395855	-2.41269
LIN7A	-0.547585	3.86384	-2.91249	0.00517223	0.0398252	-2.41912
TNFRSF21	0.64154	7.54754	2.90769	0.00524136	0.0401595	-2.43097
THBS1	-0.674697	5.93071	-2.90746	0.00524465	0.0401595	-2.43153
APOBEC3B	0.621075	4.82921	2.9053	0.00527607	0.0402571	-2.43686
CXCL3	-1.2815	5.72557	-2.9049	0.00528185	0.0402571	-2.43783
TMEM176B	0.542255	8.10097	2.90482	0.00528307	0.0402571	-2.43804
ZNF528	0.546281	5.54746	2.90434	0.00529009	0.0402875	-2.43922
CCL5	0.530611	5.67146	2.90278	0.00531286	0.0403789	-2.44305
TEAD1	-0.582406	6.82925	-2.90184	0.00532673	0.0404405	-2.44538
NDUFA4L2	0.758185	7.85646	2.90099	0.00533926	0.0404989	-2.44748
CRY2	-0.796042	6.10787	-2.8999	0.00535528	0.040534	-2.45015
DOK5	0.552517	7.04584	2.89984	0.00535615	0.040534	-2.45029
GSTZ1	0.629193	5.22999	2.89853	0.00537558	0.0406578	-2.45352
LMCD1	-0.64446	7.646	-2.89783	0.005386	0.0407116	-2.45525
RGS3	0.521105	7.21991	2.89413	0.00544123	0.0409466	-2.46434
MCOLN1	0.554648	6.57061	2.89411	0.0054416	0.0409466	-2.4644
FCGR2A	0.631549	7.70539	2.8935	0.00545081	0.0409735	-2.46591
DNM1	0.600965	8.15665	2.89346	0.00545138	0.0409735	-2.466
PKI55	0.604693	4.91009	2.89131	0.00548379	0.0411404	-2.47129
DPP4	-0.706973	6.14916	-2.88952	0.00551091	0.0412804	-2.47569
HPSE	0.774138	5.54307	2.88843	0.00552741	0.0413338	-2.47835
SDS	0.697464	4.97571	2.87985	0.00565946	0.0419891	-2.49939
PAQR5	0.608618	4.05812	2.87559	0.0057262	0.0423656	-2.50983
CSN1S1	2.1057	8.25307	2.87215	0.00578051	0.0426419	-2.51824
T-CellReceptorV-alpharegion	0.528223	3.84365	2.86798	0.00584704	0.0429323	-2.52843
FAM64A	0.635288	4.43089	2.86793	0.00584789	0.0429323	-2.52856
GLRX	-0.568096	9.35636	-2.86638	0.0058727	0.0430404	-2.53233
IGKV1-17	1.46088	5.57739	2.86342	0.00592061	0.0432718	-2.53956
DOK3	0.58203	5.29424	2.8605	0.00596808	0.0435706	-2.54667
GDF15	-0.807954	4.56458	-2.85899	0.00599293	0.0436933	-2.55036
TMEM176A	0.515568	9.10032	2.85749	0.00601752	0.0438291	-2.55401
APOB	-0.624967	5.10977	-2.85278	0.00609559	0.0441549	-2.56548
CFI	0.765062	9.97493	2.84927	0.00615441	0.044465	-2.57402
AMPH	-0.587901	5.58699	-2.84897	0.00615933	0.0444762	-2.57473
GBAP1	0.611319	6.23692	2.84718	0.00618963	0.0446463	-2.57909
IGHM	1.03787	5.29341	2.84634	0.00620375	0.0447238	-2.58112
MFAP4	0.515233	8.1724	2.84291	0.00626224	0.0450963	-2.58947
PERP	-0.567599	6.02036	-2.83938	0.00632282	0.0453732	-2.59803
FASN	-0.523143	5.42942	-2.83907	0.00632812	0.0453732	-2.59877
STXBP2	0.65936	4.71247	2.83868	0.00633494	0.0453847	-2.59973
C1QTNF9B-AS1	0.6073	4.72087	2.83858	0.00633657	0.0453847	-2.59996
PLEC	0.518301	6.82686	2.83682	0.00636712	0.0455296	-2.60423
P2RX4	0.508587	6.81182	2.83503	0.00639822	0.0456864	-2.60856
POU5F1P4	-0.588531	3.58187	-2.82949	0.00649541	0.046217	-2.62196
DRD1	-0.557126	2.28925	-2.82934	0.00649817	0.046217	-2.62234
HIST1H2BN	-0.539937	2.25836	-2.82811	0.00651989	0.0463121	-2.6253
MSLN	0.638212	3.11543	2.82803	0.00652124	0.0463121	-2.62549
SCUBE2	0.612436	5.51337	2.82799	0.00652205	0.0463121	-2.6256
IL1R1	-0.512177	9.6988	-2.82494	0.00657637	0.0465479	-2.63297
NKX3-2	0.742918	6.61872	2.82466	0.00658137	0.0465479	-2.63364
SLC22A18	0.593183	6.83725	2.82441	0.00658584	0.0465479	-2.63424
CD53	0.561642	8.60164	2.82414	0.00659073	0.0465479	-2.6349
PDE4D	-0.53681	5.94229	-2.82272	0.00661618	0.0466552	-2.63833
MSRB1	0.69591	6.59995	2.82039	0.00665818	0.0468515	-2.64395
CLIP3	0.535796	5.37391	2.81773	0.00670637	0.0471155	-2.65035
PLAC8	0.506542	5.09908	2.81529	0.00675104	0.047321	-2.65625
CTSZ	0.588239	7.17369	2.81515	0.0067535	0.047321	-2.65657
SBNO2	-0.747806	4.98866	-2.81329	0.00678777	0.0475359	-2.66106
MMP13	1.32164	3.55907	2.80554	0.00693189	0.0482643	-2.67971
ZFP36	-0.67006	10.2369	-2.8041	0.00695899	0.0484126	-2.68317
LHPP	0.501401	5.73578	2.80296	0.0069805	0.0484499	-2.68591
HS3ST2	-0.576767	6.30295	-2.80166	0.00700497	0.0485688	-2.68902
UBQLN3	-0.502596	3.88834	-2.79941	0.00704773	0.0487631	-2.69441
ZNF668	0.513058	4.20779	2.79859	0.00706339	0.0487694	-2.69638
MPV17	0.515056	7.1224	2.79761	0.00708217	0.0488588	-2.69874
TFRC	-0.623972	8.05518	-2.79526	0.0071273	0.0489195	-2.70437
MAP3K8	-0.724155	7.73817	-2.79321	0.00716679	0.0490992	-2.70927
KLF2	-0.547558	9.93399	-2.79124	0.00720503	0.0492592	-2.71399
RPL10L	0.548998	4.71623	2.78731	0.00728196	0.0495293	-2.72341
CLEC5A	0.816515	4.90969	2.78708	0.0072865	0.0495347	-2.72396
SPP1	1.22732	7.90346	2.78382	0.00735082	0.049844	-2.73175
KRT85	0.520677	4.82756	2.78332	0.0073607	0.0498725	-2.73294
