# Supplementary material for: Characterization of gene expression profiles in Alzheimer’s disease and osteoarthritis: A bioinformatics study
Source: PLoS One. 2025 Feb 7;20(2):e0316708. doi: 10.1371/journal.pone.0316708 (PMC11805404; doi:10.1371/journal.pone.0316708)
Supplement: S4 Table — (XLSX) [file pone.0316708.s004.xlsx]

## Sheet: BP
Supplementary table 4: GO biological process enrichment analysis results.
ID	Description	GeneRatio	BgRatio	pvalue	p.adjust	qvalue	geneID	Count
GO:0031667	response to nutrient levels	7/44	495/18870	0.00013539	0.147097	0.123341	GAS2L1/SPP1/TFEB/TSPO/GABARAPL1/CDKN2D/CNR1	7
GO:0007584	response to nutrient	4/44	155/18870	0.000460355	0.147097	0.123341	SPP1/TSPO/CDKN2D/CNR1	4
GO:0045453	bone resorption	3/44	65/18870	0.000467064	0.147097	0.123341	SPP1/CSK/TCIRG1	3
GO:0097067	cellular response to thyroid hormone stimulus	2/44	17/18870	0.000706764	0.147097	0.123341	GAS2L1/CTSH	2
GO:0015850	organic hydroxy compound transport	5/44	308/18870	0.000722957	0.147097	0.123341	SPP1/SLC5A3/TSPO/PLTP/CNR1	5
GO:1904029	regulation of cyclin-dependent protein kinase activity	3/44	85/18870	0.0010224	0.147097	0.123341	CCNH/HSP90AB1/CDKN2D	3
GO:0033273	response to vitamin	3/44	86/18870	0.00105764	0.147097	0.123341	SPP1/TSPO/CDKN2D	3
GO:0046849	bone remodeling	3/44	89/18870	0.00116793	0.147097	0.123341	SPP1/CSK/TCIRG1	3
GO:2000831	regulation of steroid hormone secretion	2/44	22/18870	0.0011916	0.147097	0.123341	SPP1/TSPO	2
GO:0035929	steroid hormone secretion	2/44	27/18870	0.00179726	0.199676	0.167429	SPP1/TSPO	2
GO:0097066	response to thyroid hormone	2/44	29/18870	0.00207274	0.209347	0.175539	GAS2L1/CTSH	2
GO:0046883	regulation of hormone secretion	4/44	251/18870	0.00273289	0.240698	0.201826	SPP1/TCIRG1/TSPO/CNR1	4
GO:0001649	osteoblast differentiation	4/44	257/18870	0.0029752	0.240698	0.201826	VCAN/SPP1/TCIRG1/CLEC5A	4
GO:0033280	response to vitamin D	2/44	37/18870	0.00336014	0.240698	0.201826	SPP1/CDKN2D	2
GO:0001503	ossification	5/44	444/18870	0.00359849	0.240698	0.201826	VCAN/SPP1/COL1A2/TCIRG1/CLEC5A	5
GO:0044060	regulation of endocrine process	2/44	39/18870	0.0037275	0.240698	0.201826	SPP1/TSPO	2
GO:0045124	regulation of bone resorption	2/44	42/18870	0.004312	0.240698	0.201826	SPP1/CSK	2
GO:0033574	response to testosterone	2/44	45/18870	0.00493614	0.240698	0.201826	SPP1/TSPO	2
GO:0085029	extracellular matrix assembly	2/44	46/18870	0.0051529	0.240698	0.201826	EFEMP2/COL1A2	2
GO:0001890	placenta development	3/44	151/18870	0.00523261	0.240698	0.201826	SPP1/TFEB/HSP90AB1	3
GO:0140353	lipid export from cell	2/44	47/18870	0.00537399	0.240698	0.201826	SPP1/TSPO	2
GO:0032368	regulation of lipid transport	3/44	153/18870	0.00542717	0.240698	0.201826	SPP1/TSPO/PLTP	3
GO:0002861	regulation of inflammatory response to antigenic stimulus	2/44	48/18870	0.00559937	0.240698	0.201826	PLK2/CNR1	2
GO:0046879	hormone secretion	4/44	308/18870	0.00565477	0.240698	0.201826	SPP1/TCIRG1/TSPO/CNR1	4
GO:0046850	regulation of bone remodeling	2/44	49/18870	0.00582904	0.240698	0.201826	SPP1/CSK	2
GO:0009914	hormone transport	4/44	319/18870	0.00639207	0.240698	0.201826	SPP1/TCIRG1/TSPO/CNR1	4
GO:0006968	cellular defense response	2/44	52/18870	0.00654353	0.240698	0.201826	TCIRG1/CLEC5A	2
GO:0031103	axon regeneration	2/44	52/18870	0.00654353	0.240698	0.201826	SPP1/TSPO	2
GO:0120009	intermembrane lipid transfer	2/44	54/18870	0.00704089	0.240698	0.201826	TSPO/PLTP	2
GO:0060986	endocrine hormone secretion	2/44	56/18870	0.00755491	0.240698	0.201826	SPP1/TSPO	2
GO:0042063	gliogenesis	4/44	338/18870	0.00781178	0.240698	0.201826	VCAN/CSK/MXRA8/TSPO	4
GO:0031214	biomineral tissue development	3/44	175/18870	0.00785758	0.240698	0.201826	SPP1/COL1A2/TCIRG1	3
GO:0010634	positive regulation of epithelial cell migration	3/44	176/18870	0.00798097	0.240698	0.201826	SPARC/CTSH/PLK2	3
GO:0031102	neuron projection regeneration	2/44	58/18870	0.0080854	0.240698	0.201826	SPP1/TSPO	2
GO:0045428	regulation of nitric oxide biosynthetic process	2/44	58/18870	0.0080854	0.240698	0.201826	TSPO/HSP90AB1	2
GO:0060135	maternal process involved in female pregnancy	2/44	59/18870	0.00835678	0.240698	0.201826	SPP1/CNR1	2
GO:0009267	cellular response to starvation	3/44	179/18870	0.00835801	0.240698	0.201826	GAS2L1/TFEB/GABARAPL1	3
GO:0080164	regulation of nitric oxide metabolic process	2/44	60/18870	0.00863223	0.240698	0.201826	TSPO/HSP90AB1	2
GO:1905952	regulation of lipid localization	3/44	183/18870	0.00887688	0.240698	0.201826	SPP1/TSPO/PLTP	3
GO:2000045	regulation of G1/S transition of mitotic cell cycle	3/44	183/18870	0.00887688	0.240698	0.201826	CCNH/PLK2/CDKN2D	3
GO:0048771	tissue remodeling	3/44	184/18870	0.00900949	0.240698	0.201826	SPP1/CSK/TCIRG1	3
GO:0030199	collagen fibril organization	2/44	65/18870	0.0100697	0.240698	0.201826	EFEMP2/COL1A2	2
GO:0002449	lymphocyte mediated immunity	4/44	368/18870	0.0104532	0.240698	0.201826	CFI/TCIRG1/TNFSF13/CTSH	4
GO:2000379	positive regulation of reactive oxygen species metabolic process	2/44	68/18870	0.0109797	0.240698	0.201826	SLC5A3/TSPO	2
GO:0002460	adaptive immune response based on somatic recombination of immune receptors built from immunoglobulin superfamily domains	4/44	380/18870	0.0116542	0.240698	0.201826	CFI/TCIRG1/TNFSF13/CTSH	4
GO:0016064	immunoglobulin mediated immune response	3/44	205/18870	0.0120662	0.240698	0.201826	CFI/TCIRG1/TNFSF13	3
GO:0019724	B cell mediated immunity	3/44	208/18870	0.0125457	0.240698	0.201826	CFI/TCIRG1/TNFSF13	3
GO:0006809	nitric oxide biosynthetic process	2/44	73/18870	0.0125739	0.240698	0.201826	TSPO/HSP90AB1	2
GO:1902806	regulation of cell cycle G1/S phase transition	3/44	209/18870	0.012708	0.240698	0.201826	CCNH/PLK2/CDKN2D	3
GO:0050767	regulation of neurogenesis	4/44	390/18870	0.0127205	0.240698	0.201826	VCAN/SPP1/PLXNB2/TSPO	4
GO:0042594	response to starvation	3/44	218/18870	0.0142229	0.240698	0.201826	GAS2L1/TFEB/GABARAPL1	3
GO:0046209	nitric oxide metabolic process	2/44	78/18870	0.014263	0.240698	0.201826	TSPO/HSP90AB1	2
GO:2001057	reactive nitrogen species metabolic process	2/44	79/18870	0.014612	0.240698	0.201826	TSPO/HSP90AB1	2
GO:0002437	inflammatory response to antigenic stimulus	2/44	80/18870	0.0149647	0.240698	0.201826	PLK2/CNR1	2
GO:0032371	regulation of sterol transport	2/44	80/18870	0.0149647	0.240698	0.201826	TSPO/PLTP	2
GO:0032374	regulation of cholesterol transport	2/44	80/18870	0.0149647	0.240698	0.201826	TSPO/PLTP	2
GO:0007405	neuroblast proliferation	2/44	81/18870	0.015321	0.240698	0.201826	VCAN/PLXNB2	2
GO:0000079	regulation of cyclin-dependent protein serine/threonine kinase activity	2/44	82/18870	0.015681	0.240698	0.201826	CCNH/CDKN2D	2
GO:0048678	response to axon injury	2/44	84/18870	0.0164119	0.240698	0.201826	SPP1/TSPO	2
GO:0007033	vacuole organization	3/44	232/18870	0.016776	0.240698	0.201826	TFEB/TCIRG1/GABARAPL1	3
GO:0034103	regulation of tissue remodeling	2/44	85/18870	0.0167827	0.240698	0.201826	SPP1/CSK	2
GO:0032370	positive regulation of lipid transport	2/44	86/18870	0.0171571	0.240698	0.201826	SPP1/PLTP	2
GO:0050769	positive regulation of neurogenesis	3/44	242/18870	0.0187475	0.240698	0.201826	VCAN/PLXNB2/TSPO	3
GO:0097006	regulation of plasma lipoprotein particle levels	2/44	91/18870	0.0190822	0.240698	0.201826	CSK/PLTP	2
GO:0050886	endocrine process	2/44	92/18870	0.0194776	0.240698	0.201826	SPP1/TSPO	2
GO:0007409	axonogenesis	4/44	448/18870	0.0201414	0.240698	0.201826	SPP1/UNC5B/PLXNB2/HSP90AB1	4
GO:0031669	cellular response to nutrient levels	3/44	251/18870	0.0206277	0.240698	0.201826	GAS2L1/TFEB/GABARAPL1	3
GO:1902807	negative regulation of cell cycle G1/S phase transition	2/44	95/18870	0.0206847	0.240698	0.201826	PLK2/CDKN2D	2
GO:0000082	G1/S transition of mitotic cell cycle	3/44	252/18870	0.0208428	0.240698	0.201826	CCNH/PLK2/CDKN2D	3
GO:0010001	glial cell differentiation	3/44	252/18870	0.0208428	0.240698	0.201826	VCAN/CSK/MXRA8	3
GO:0006869	lipid transport	4/44	453/18870	0.0208836	0.240698	0.201826	SPP1/NME4/TSPO/PLTP	4
GO:0000422	autophagy of mitochondrion	2/44	98/18870	0.0219224	0.240698	0.201826	TSPO/GABARAPL1	2
GO:0061726	mitochondrion disassembly	2/44	98/18870	0.0219224	0.240698	0.201826	TSPO/GABARAPL1	2
GO:0002443	leukocyte mediated immunity	4/44	466/18870	0.0228924	0.240698	0.201826	CFI/TCIRG1/TNFSF13/CTSH	4
GO:0051960	regulation of nervous system development	4/44	466/18870	0.0228924	0.240698	0.201826	VCAN/SPP1/PLXNB2/TSPO	4
GO:0001820	serotonin secretion	1/44	10/18870	0.0230797	0.240698	0.201826	CNR1	1
GO:0006228	UTP biosynthetic process	1/44	10/18870	0.0230797	0.240698	0.201826	NME4	1
GO:0014012	peripheral nervous system axon regeneration	1/44	10/18870	0.0230797	0.240698	0.201826	TSPO	1
GO:0044650	adhesion of symbiont to host cell	1/44	10/18870	0.0230797	0.240698	0.201826	HSP90AB1	1
GO:0048251	elastic fiber assembly	1/44	10/18870	0.0230797	0.240698	0.201826	EFEMP2	1
GO:0060245	detection of cell density	1/44	10/18870	0.0230797	0.240698	0.201826	TSPO	1
GO:0060368	regulation of Fc receptor mediated stimulatory signaling pathway	1/44	10/18870	0.0230797	0.240698	0.201826	CSK	1
GO:0098917	retrograde trans-synaptic signaling	1/44	10/18870	0.0230797	0.240698	0.201826	CNR1	1
GO:0098953	receptor diffusion trapping	1/44	10/18870	0.0230797	0.240698	0.201826	GPHN	1
GO:0098970	postsynaptic neurotransmitter receptor diffusion trapping	1/44	10/18870	0.0230797	0.240698	0.201826	GPHN	1
GO:0099550	trans-synaptic signaling, modulating synaptic transmission	1/44	10/18870	0.0230797	0.240698	0.201826	CNR1	1
GO:0099628	neurotransmitter receptor diffusion trapping	1/44	10/18870	0.0230797	0.240698	0.201826	GPHN	1
GO:1900543	negative regulation of purine nucleotide metabolic process	1/44	10/18870	0.0230797	0.240698	0.201826	TSPO	1
GO:1901388	regulation of transforming growth factor beta activation	1/44	10/18870	0.0230797	0.240698	0.201826	HSP90AB1	1
GO:2000849	regulation of glucocorticoid secretion	1/44	10/18870	0.0230797	0.240698	0.201826	TSPO	1
GO:0090100	positive regulation of transmembrane receptor protein serine/threonine kinase signaling pathway	2/44	104/18870	0.0244878	0.240698	0.201826	ZNF423/HSP90AB1	2
GO:0001660	fever generation	1/44	11/18870	0.0253589	0.240698	0.201826	CNR1	1
GO:0002158	osteoclast proliferation	1/44	11/18870	0.0253589	0.240698	0.201826	TCIRG1	1
GO:0006183	GTP biosynthetic process	1/44	11/18870	0.0253589	0.240698	0.201826	NME4	1
GO:0042447	hormone catabolic process	1/44	11/18870	0.0253589	0.240698	0.201826	SPP1	1
GO:0045980	negative regulation of nucleotide metabolic process	1/44	11/18870	0.0253589	0.240698	0.201826	TSPO	1
GO:0048671	negative regulation of collateral sprouting	1/44	11/18870	0.0253589	0.240698	0.201826	SPP1	1
GO:0062100	positive regulation of programmed necrotic cell death	1/44	11/18870	0.0253589	0.240698	0.201826	TSPO	1
GO:0071476	cellular hypotonic response	1/44	11/18870	0.0253589	0.240698	0.201826	TSPO	1
GO:1904181	positive regulation of membrane depolarization	1/44	11/18870	0.0253589	0.240698	0.201826	TSPO	1
GO:2000833	positive regulation of steroid hormone secretion	1/44	11/18870	0.0253589	0.240698	0.201826	SPP1	1
GO:0032526	response to retinoic acid	2/44	106/18870	0.025369	0.240698	0.201826	CTSH/CDKN2D	2
GO:0023061	signal release	4/44	484/18870	0.0258638	0.240698	0.201826	SPP1/TCIRG1/TSPO/CNR1	4
GO:0007040	lysosome organization	2/44	109/18870	0.026715	0.240698	0.201826	TFEB/TCIRG1	2
GO:0080171	lytic vacuole organization	2/44	109/18870	0.026715	0.240698	0.201826	TFEB/TCIRG1	2
GO:0001894	tissue homeostasis	3/44	279/18870	0.0271217	0.240698	0.201826	SPP1/CSK/TCIRG1	3
GO:0044843	cell cycle G1/S phase transition	3/44	279/18870	0.0271217	0.240698	0.201826	CCNH/PLK2/CDKN2D	3
GO:0060249	anatomical structure homeostasis	3/44	279/18870	0.0271217	0.240698	0.201826	SPP1/CSK/TCIRG1	3
GO:0031668	cellular response to extracellular stimulus	3/44	281/18870	0.0276229	0.240698	0.201826	GAS2L1/TFEB/GABARAPL1	3
GO:1905954	positive regulation of lipid localization	2/44	111/18870	0.0276281	0.240698	0.201826	SPP1/PLTP	2
GO:0006995	cellular response to nitrogen starvation	1/44	12/18870	0.0276328	0.240698	0.201826	GABARAPL1	1
GO:0009650	UV protection	1/44	12/18870	0.0276328	0.240698	0.201826	SCARA3	1
GO:0015791	polyol transmembrane transport	1/44	12/18870	0.0276328	0.240698	0.201826	SLC5A3	1
GO:0031650	regulation of heat generation	1/44	12/18870	0.0276328	0.240698	0.201826	CNR1	1
GO:0035933	glucocorticoid secretion	1/44	12/18870	0.0276328	0.240698	0.201826	TSPO	1
GO:0043562	cellular response to nitrogen levels	1/44	12/18870	0.0276328	0.240698	0.201826	GABARAPL1	1
GO:0043589	skin morphogenesis	1/44	12/18870	0.0276328	0.240698	0.201826	COL1A2	1
GO:0046051	UTP metabolic process	1/44	12/18870	0.0276328	0.240698	0.201826	NME4	1
GO:0071394	cellular response to testosterone stimulus	1/44	12/18870	0.0276328	0.240698	0.201826	SPP1	1
GO:0071635	negative regulation of transforming growth factor beta production	1/44	12/18870	0.0276328	0.240698	0.201826	HSP90AB1	1
GO:0097084	vascular associated smooth muscle cell development	1/44	12/18870	0.0276328	0.240698	0.201826	EFEMP2	1
GO:0000045	autophagosome assembly	2/44	114/18870	0.0290212	0.240698	0.201826	TCIRG1/GABARAPL1	2
GO:0010721	negative regulation of cell development	3/44	287/18870	0.0291563	0.240698	0.201826	SPP1/TSPO/TMEM176A	3
GO:0062014	negative regulation of small molecule metabolic process	2/44	115/18870	0.0294918	0.240698	0.201826	TSPO/CNR1	2
GO:0002863	positive regulation of inflammatory response to antigenic stimulus	1/44	13/18870	0.0299016	0.240698	0.201826	CNR1	1
GO:0006971	hypotonic response	1/44	13/18870	0.0299016	0.240698	0.201826	TSPO	1
GO:0033004	negative regulation of mast cell activation	1/44	13/18870	0.0299016	0.240698	0.201826	CNR1	1
GO:0033604	negative regulation of catecholamine secretion	1/44	13/18870	0.0299016	0.240698	0.201826	CNR1	1
GO:0036363	transforming growth factor beta activation	1/44	13/18870	0.0299016	0.240698	0.201826	HSP90AB1	1
GO:0042362	fat-soluble vitamin biosynthetic process	1/44	13/18870	0.0299016	0.240698	0.201826	PLTP	1
GO:0044406	adhesion of symbiont to host	1/44	13/18870	0.0299016	0.240698	0.201826	HSP90AB1	1
GO:0048681	negative regulation of axon regeneration	1/44	13/18870	0.0299016	0.240698	0.201826	SPP1	1
GO:0051764	actin crosslink formation	1/44	13/18870	0.0299016	0.240698	0.201826	GAS2L1	1
GO:0098693	regulation of synaptic vesicle cycle	1/44	13/18870	0.0299016	0.240698	0.201826	BSN	1
GO:1902947	regulation of tau-protein kinase activity	1/44	13/18870	0.0299016	0.240698	0.201826	HSP90AB1	1
GO:1905065	positive regulation of vascular associated smooth muscle cell differentiation	1/44	13/18870	0.0299016	0.240698	0.201826	EFEMP2	1
GO:2001198	regulation of dendritic cell differentiation	1/44	13/18870	0.0299016	0.240698	0.201826	TMEM176A	1
GO:0051962	positive regulation of nervous system development	3/44	290/18870	0.0299398	0.240698	0.201826	VCAN/PLXNB2/TSPO	3
GO:0010632	regulation of epithelial cell migration	3/44	295/18870	0.0312703	0.240698	0.201826	SPARC/CTSH/PLK2	3
GO:0006241	CTP biosynthetic process	1/44	14/18870	0.0321651	0.240698	0.201826	NME4	1
GO:0032486	Rap protein signal transduction	1/44	14/18870	0.0321651	0.240698	0.201826	PLK2	1
GO:0046322	negative regulation of fatty acid oxidation	1/44	14/18870	0.0321651	0.240698	0.201826	CNR1	1
GO:0070571	negative regulation of neuron projection regeneration	1/44	14/18870	0.0321651	0.240698	0.201826	SPP1	1
GO:1902287	semaphorin-plexin signaling pathway involved in axon guidance	1/44	14/18870	0.0321651	0.240698	0.201826	PLXNB2	1
GO:1905037	autophagosome organization	2/44	121/18870	0.032379	0.240698	0.201826	TCIRG1/GABARAPL1	2
GO:0007613	memory	2/44	123/18870	0.0333653	0.240698	0.201826	PLK2/CNR1	2
GO:0009209	pyrimidine ribonucleoside triphosphate biosynthetic process	1/44	15/18870	0.0344236	0.240698	0.201826	NME4	1
GO:0010989	negative regulation of low-density lipoprotein particle clearance	1/44	15/18870	0.0344236	0.240698	0.201826	CSK	1
GO:0045838	positive regulation of membrane potential	1/44	15/18870	0.0344236	0.240698	0.201826	GLRX	1
GO:0099509	regulation of presynaptic cytosolic calcium ion concentration	1/44	15/18870	0.0344236	0.240698	0.201826	CNR1	1
GO:2000651	positive regulation of sodium ion transmembrane transporter activity	1/44	15/18870	0.0344236	0.240698	0.201826	GLRX	1
GO:0030301	cholesterol transport	2/44	128/18870	0.0358822	0.240698	0.201826	TSPO/PLTP	2
GO:0002864	regulation of acute inflammatory response to antigenic stimulus	1/44	16/18870	0.0366768	0.240698	0.201826	CNR1	1
GO:0034375	high-density lipoprotein particle remodeling	1/44	16/18870	0.0366768	0.240698	0.201826	PLTP	1
GO:0035627	ceramide transport	1/44	16/18870	0.0366768	0.240698	0.201826	PLTP	1
GO:0045019	negative regulation of nitric oxide biosynthetic process	1/44	16/18870	0.0366768	0.240698	0.201826	TSPO	1
GO:0045779	negative regulation of bone resorption	1/44	16/18870	0.0366768	0.240698	0.201826	CSK	1
GO:0046036	CTP metabolic process	1/44	16/18870	0.0366768	0.240698	0.201826	NME4	1
GO:0060856	establishment of blood-brain barrier	1/44	16/18870	0.0366768	0.240698	0.201826	MXRA8	1
GO:0097091	synaptic vesicle clustering	1/44	16/18870	0.0366768	0.240698	0.201826	BSN	1
GO:1902285	semaphorin-plexin signaling pathway involved in neuron projection guidance	1/44	16/18870	0.0366768	0.240698	0.201826	PLXNB2	1
GO:1904406	negative regulation of nitric oxide metabolic process	1/44	16/18870	0.0366768	0.240698	0.201826	TSPO	1
GO:2000846	regulation of corticosteroid hormone secretion	1/44	16/18870	0.0366768	0.240698	0.201826	TSPO	1
GO:0010595	positive regulation of endothelial cell migration	2/44	130/18870	0.036909	0.240698	0.201826	SPARC/PLK2	2
GO:0042476	odontogenesis	2/44	132/18870	0.0379472	0.240698	0.201826	COL1A2/TCIRG1	2
GO:0002076	osteoblast development	1/44	17/18870	0.038925	0.240698	0.201826	CLEC5A	1
GO:0010155	regulation of proton transport	1/44	17/18870	0.038925	0.240698	0.201826	TCIRG1	1
GO:0031649	heat generation	1/44	17/18870	0.038925	0.240698	0.201826	CNR1	1
GO:0036005	response to macrophage colony-stimulating factor	1/44	17/18870	0.038925	0.240698	0.201826	SPP1	1
GO:0043129	surfactant homeostasis	1/44	17/18870	0.038925	0.240698	0.201826	CTSH	1
GO:0060253	negative regulation of glial cell proliferation	1/44	17/18870	0.038925	0.240698	0.201826	TSPO	1
GO:0070206	protein trimerization	1/44	17/18870	0.038925	0.240698	0.201826	COL1A2	1
GO:0072578	neurotransmitter-gated ion channel clustering	1/44	17/18870	0.038925	0.240698	0.201826	GPHN	1
GO:0031647	regulation of protein stability	3/44	325/18870	0.0398995	0.240698	0.201826	CTSH/CCNH/HSP90AB1	3
GO:0007266	Rho protein signal transduction	2/44	137/18870	0.0405914	0.240698	0.201826	COL1A2/ARHGDIG	2
GO:0005980	glycogen catabolic process	1/44	18/18870	0.041168	0.240698	0.201826	GABARAPL1	1
GO:0006977	DNA damage response, signal transduction by p53 class mediator resulting in cell cycle arrest	1/44	18/18870	0.041168	0.240698	0.201826	PLK2	1
GO:0009208	pyrimidine ribonucleoside triphosphate metabolic process	1/44	18/18870	0.041168	0.240698	0.201826	NME4	1
GO:0010042	response to manganese ion	1/44	18/18870	0.041168	0.240698	0.201826	TSPO	1
GO:0045780	positive regulation of bone resorption	1/44	18/18870	0.041168	0.240698	0.201826	SPP1	1
GO:0046851	negative regulation of bone remodeling	1/44	18/18870	0.041168	0.240698	0.201826	CSK	1
GO:1904031	positive regulation of cyclin-dependent protein kinase activity	1/44	18/18870	0.041168	0.240698	0.201826	HSP90AB1	1
GO:0015918	sterol transport	2/44	141/18870	0.0427558	0.240698	0.201826	TSPO/PLTP	2
GO:0007620	copulation	1/44	19/18870	0.0434058	0.240698	0.201826	CNR1	1
GO:0009148	pyrimidine nucleoside triphosphate biosynthetic process	1/44	19/18870	0.0434058	0.240698	0.201826	NME4	1
GO:0009251	glucan catabolic process	1/44	19/18870	0.0434058	0.240698	0.201826	GABARAPL1	1
GO:0032516	positive regulation of phosphoprotein phosphatase activity	1/44	19/18870	0.0434058	0.240698	0.201826	HSP90AB1	1
GO:0035372	protein localization to microtubule	1/44	19/18870	0.0434058	0.240698	0.201826	GAS2L1	1
GO:0035930	corticosteroid hormone secretion	1/44	19/18870	0.0434058	0.240698	0.201826	TSPO	1
GO:0048266	behavioral response to pain	1/44	19/18870	0.0434058	0.240698	0.201826	TSPO	1
GO:1902307	positive regulation of sodium ion transmembrane transport	1/44	19/18870	0.0434058	0.240698	0.201826	GLRX	1
GO:1903428	positive regulation of reactive oxygen species biosynthetic process	1/44	19/18870	0.0434058	0.240698	0.201826	SLC5A3	1
GO:0007265	Ras protein signal transduction	3/44	341/18870	0.0449491	0.240698	0.201826	COL1A2/PLK2/ARHGDIG	3
GO:1903008	organelle disassembly	2/44	146/18870	0.0455212	0.240698	0.201826	TSPO/GABARAPL1	2
GO:0006700	C21-steroid hormone biosynthetic process	1/44	20/18870	0.0456386	0.240698	0.201826	TSPO	1
GO:0031998	regulation of fatty acid beta-oxidation	1/44	20/18870	0.0456386	0.240698	0.201826	CNR1	1
GO:0033033	negative regulation of myeloid cell apoptotic process	1/44	20/18870	0.0456386	0.240698	0.201826	CLEC5A	1
GO:0045056	transcytosis	1/44	20/18870	0.0456386	0.240698	0.201826	FCGRT	1
GO:0051900	regulation of mitochondrial depolarization	1/44	20/18870	0.0456386	0.240698	0.201826	TSPO	1
GO:2000377	regulation of reactive oxygen species metabolic process	2/44	147/18870	0.0460821	0.240698	0.201826	SLC5A3/TSPO	2
GO:0071496	cellular response to external stimulus	3/44	346/18870	0.0465899	0.240698	0.201826	GAS2L1/TFEB/GABARAPL1	3
GO:0050768	negative regulation of neurogenesis	2/44	149/18870	0.0472116	0.240698	0.201826	SPP1/TSPO	2
GO:0009895	negative regulation of catabolic process	3/44	349/18870	0.0475887	0.240698	0.201826	TSPO/HSP90AB1/CNR1	3
GO:0045765	regulation of angiogenesis	3/44	349/18870	0.0475887	0.240698	0.201826	SPARC/CTSH/PLK2	3
GO:0010508	positive regulation of autophagy	2/44	150/18870	0.0477802	0.240698	0.201826	TFEB/PLK2	2
GO:0016525	negative regulation of angiogenesis	2/44	150/18870	0.0477802	0.240698	0.201826	SPARC/PLK2	2
GO:0000272	polysaccharide catabolic process	1/44	21/18870	0.0478663	0.240698	0.201826	GABARAPL1	1
GO:0007413	axonal fasciculation	1/44	21/18870	0.0478663	0.240698	0.201826	CNR1	1
GO:0010985	negative regulation of lipoprotein particle clearance	1/44	21/18870	0.0478663	0.240698	0.201826	CSK	1
GO:0021554	optic nerve development	1/44	21/18870	0.0478663	0.240698	0.201826	TCIRG1	1
GO:0034104	negative regulation of tissue remodeling	1/44	21/18870	0.0478663	0.240698	0.201826	CSK	1
GO:0048670	regulation of collateral sprouting	1/44	21/18870	0.0478663	0.240698	0.201826	SPP1	1
GO:0050765	negative regulation of phagocytosis	1/44	21/18870	0.0478663	0.240698	0.201826	CSK	1
GO:0051152	positive regulation of smooth muscle cell differentiation	1/44	21/18870	0.0478663	0.240698	0.201826	EFEMP2	1
GO:0070166	enamel mineralization	1/44	21/18870	0.0478663	0.240698	0.201826	TCIRG1	1
GO:0106030	neuron projection fasciculation	1/44	21/18870	0.0478663	0.240698	0.201826	CNR1	1
GO:2000010	positive regulation of protein localization to cell surface	1/44	21/18870	0.0478663	0.240698	0.201826	HSP90AB1	1
GO:0009411	response to UV	2/44	152/18870	0.0489249	0.240698	0.201826	SCARA3/CDKN2D	2
GO:1903531	negative regulation of secretion by cell	2/44	152/18870	0.0489249	0.240698	0.201826	TSPO/CNR1	2
GO:2000181	negative regulation of blood vessel morphogenesis	2/44	152/18870	0.0489249	0.240698	0.201826	SPARC/PLK2	2
GO:0042886	amide transport	3/44	354/18870	0.0492769	0.240698	0.201826	TCIRG1/PLTP/CNR1	3
GO:1901342	regulation of vasculature development	3/44	354/18870	0.0492769	0.240698	0.201826	SPARC/CTSH/PLK2	3
GO:1901343	negative regulation of vasculature development	2/44	153/18870	0.049501	0.240698	0.201826	SPARC/PLK2	2
GO:0010506	regulation of autophagy	3/44	355/18870	0.049618	0.240698	0.201826	TFEB/TSPO/PLK2	3
GO:0031346	positive regulation of cell projection organization	3/44	355/18870	0.049618	0.240698	0.201826	PLXNB2/PLEK2/CNR1	3
GO:1901990	regulation of mitotic cell cycle phase transition	3/44	355/18870	0.049618	0.240698	0.201826	CCNH/PLK2/CDKN2D	3

## Sheet: CC
Supplementary table 4: GO cellular component enrichment analysis results.
ID	Description	GeneRatio	BgRatio	pvalue	p.adjust	qvalue	geneID	Count
GO:0062023	collagen-containing extracellular matrix	7/44	429/19886	3.98177e-05	0.00656992	0.00502961	VCAN/EFEMP2/BGN/SPON1/SPARC/COL1A2/CTSH	7
GO:0070820	tertiary granule	4/44	164/19886	0.000468132	0.0337921	0.0258695	TCIRG1/CTSH/CLEC5A/NIT2	4
GO:0005788	endoplasmic reticulum lumen	5/44	313/19886	0.000614401	0.0337921	0.0258695	VCAN/SPP1/MXRA8/SPON1/COL1A2	5
GO:0034774	secretory granule lumen	4/44	322/19886	0.00550237	0.136035	0.104142	SPARC/CTSH/NIT2/HSP90AB1	4
GO:0060205	cytoplasmic vesicle lumen	4/44	325/19886	0.00568403	0.136035	0.104142	SPARC/CTSH/NIT2/HSP90AB1	4
GO:0031983	vesicle lumen	4/44	326/19886	0.00574547	0.136035	0.104142	SPARC/CTSH/NIT2/HSP90AB1	4
GO:0000307	cyclin-dependent protein kinase holoenzyme complex	2/44	54/19886	0.0063647	0.136035	0.104142	CCNH/CDKN2D	2
GO:1904724	tertiary granule lumen	2/44	55/19886	0.00659564	0.136035	0.104142	CTSH/NIT2	2
GO:0101002	ficolin-1-rich granule	3/44	185/19886	0.00793014	0.145386	0.1113	TCIRG1/CTSH/HSP90AB1	3
GO:0098982	GABA-ergic synapse	2/44	79/19886	0.0132333	0.158649	0.121454	BSN/CNR1	2
GO:0005581	collagen trimer	2/44	86/19886	0.0155464	0.158649	0.121454	SCARA3/COL1A2	2
GO:0005604	basement membrane	2/44	90/19886	0.0169405	0.158649	0.121454	EFEMP2/SPARC	2
GO:0043202	lysosomal lumen	2/44	98/19886	0.0198819	0.158649	0.121454	VCAN/BGN	2
GO:0000220	vacuolar proton-transporting V-type ATPase, V0 domain	1/44	10/19886	0.021912	0.158649	0.121454	TCIRG1	1
GO:0072534	perineuronal net	1/44	10/19886	0.021912	0.158649	0.121454	VCAN	1
GO:0005796	Golgi lumen	2/44	106/19886	0.0230213	0.158649	0.121454	VCAN/BGN	2
GO:0002116	semaphorin receptor complex	1/44	11/19886	0.0240772	0.158649	0.121454	PLXNB2	1
GO:0098966	perisynaptic extracellular matrix	1/44	11/19886	0.0240772	0.158649	0.121454	VCAN	1
GO:0099569	presynaptic cytoskeleton	1/44	11/19886	0.0240772	0.158649	0.121454	BSN	1
GO:0000439	transcription factor TFIIH core complex	1/44	12/19886	0.0262378	0.158649	0.121454	CCNH	1
GO:0005583	fibrillar collagen trimer	1/44	12/19886	0.0262378	0.158649	0.121454	COL1A2	1
GO:0033179	proton-transporting V-type ATPase, V0 domain	1/44	12/19886	0.0262378	0.158649	0.121454	TCIRG1	1
GO:0098643	banded collagen fibril	1/44	12/19886	0.0262378	0.158649	0.121454	COL1A2	1
GO:0099535	synapse-associated extracellular matrix	1/44	12/19886	0.0262378	0.158649	0.121454	VCAN	1
GO:0001527	microfibril	1/44	13/19886	0.0283936	0.158649	0.121454	EFEMP2	1
GO:0005675	transcription factor TFIIH holo complex	1/44	13/19886	0.0283936	0.158649	0.121454	CCNH	1
GO:0044292	dendrite terminus	1/44	13/19886	0.0283936	0.158649	0.121454	HSP90AB1	1
GO:1904813	ficolin-1-rich granule lumen	2/44	124/19886	0.0307697	0.158649	0.121454	CTSH/HSP90AB1	2
GO:0030672	synaptic vesicle membrane	2/44	126/19886	0.0316865	0.158649	0.121454	AMPH/BSN	2
GO:0099501	exocytic vesicle membrane	2/44	126/19886	0.0316865	0.158649	0.121454	AMPH/BSN	2
GO:0030667	secretory granule membrane	3/44	314/19886	0.0320811	0.158649	0.121454	SPARC/TCIRG1/CLEC5A	3
GO:1902554	serine/threonine protein kinase complex	2/44	128/19886	0.0326141	0.158649	0.121454	CCNH/CDKN2D	2
GO:0019908	nuclear cyclin-dependent protein kinase holoenzyme complex	1/44	15/19886	0.0326914	0.158649	0.121454	CCNH	1
GO:0097470	ribbon synapse	1/44	15/19886	0.0326914	0.158649	0.121454	BSN	1
GO:0150005	enzyme activator complex	1/44	16/19886	0.0348333	0.164214	0.125714	CCNH	1
GO:0031092	platelet alpha granule membrane	1/44	17/19886	0.0369705	0.164869	0.126215	SPARC	1
GO:0042599	lamellar body	1/44	17/19886	0.0369705	0.164869	0.126215	CTSH	1
GO:0098831	presynaptic active zone cytoplasmic component	1/44	18/19886	0.0391031	0.16979	0.129983	BSN	1
GO:0032806	carboxy-terminal domain protein kinase complex	1/44	19/19886	0.0412312	0.17444	0.133542	CCNH	1
GO:1902911	protein kinase complex	2/44	148/19886	0.0424589	0.174476	0.13357	CCNH/CDKN2D	2
GO:0120293	dynein axonemal particle	1/44	20/19886	0.0433546	0.174476	0.13357	HSP90AB1	1
GO:0098644	complex of collagen trimers	1/44	21/19886	0.0454734	0.177498	0.135884	COL1A2	1
GO:0031258	lamellipodium membrane	1/44	22/19886	0.0475876	0.177498	0.135884	PLEK2	1
GO:0042581	specific granule	2/44	160/19886	0.0488342	0.177498	0.135884	CLEC5A/NIT2	2
GO:0071682	endocytic vesicle lumen	1/44	23/19886	0.0496973	0.177498	0.135884	SPARC	1

## Sheet: MF
Supplementary table 4: GO molecular function enrichment analysis results.
ID	Description	GeneRatio	BgRatio	pvalue	p.adjust	qvalue	geneID	Count
GO:0005201	extracellular matrix structural constituent	6/44	166/18496	2.5409e-06	0.000464985	0.000374449	VCAN/EFEMP2/BGN/SPON1/SPARC/COL1A2	6
GO:0050840	extracellular matrix binding	3/44	55/18496	0.000302254	0.0276562	0.0222713	SPP1/BGN/SPARC	3
GO:1901611	phosphatidylglycerol binding	2/44	15/18496	0.000569419	0.0347345	0.0279714	NME4/PLTP	2
GO:0030021	extracellular matrix structural constituent conferring compression resistance	2/44	22/18496	0.00123954	0.0413439	0.0332939	VCAN/BGN	2
GO:0120020	cholesterol transfer activity	2/44	22/18496	0.00123954	0.0413439	0.0332939	TSPO/PLTP	2
GO:0120015	sterol transfer activity	2/44	23/18496	0.00135554	0.0413439	0.0332939	TSPO/PLTP	2
GO:0015248	sterol transporter activity	2/44	36/18496	0.00330988	0.0865297	0.0696817	TSPO/PLTP	2
GO:0005543	phospholipid binding	5/44	484/18496	0.00563224	0.128133	0.103184	NME4/PLEK2/PLTP/AMPH/GABARAPL1	5
GO:0016538	cyclin-dependent protein serine/threonine kinase regulator activity	2/44	50/18496	0.00630161	0.128133	0.103184	CCNH/CDKN2D	2
GO:0120013	lipid transfer activity	2/44	54/18496	0.00731717	0.133904	0.107832	TSPO/PLTP	2
GO:0019887	protein kinase regulator activity	3/44	226/18496	0.0165014	0.181559	0.146208	CCNH/HSP90AB1/CDKN2D	3
GO:0042562	hormone binding	2/44	85/18496	0.0174253	0.181559	0.146208	TSPO/CTSH	2
GO:0005539	glycosaminoglycan binding	3/44	240/18496	0.0193296	0.181559	0.146208	VCAN/EFEMP2/BGN	3
GO:0019207	kinase regulator activity	3/44	256/18496	0.0228718	0.181559	0.146208	CCNH/HSP90AB1/CDKN2D	3
GO:0008526	phosphatidylinositol transfer activity	1/44	10/18496	0.0235415	0.181559	0.146208	PLTP	1
GO:0030957	Tat protein binding	1/44	10/18496	0.0235415	0.181559	0.146208	GABARAPL1	1
GO:0005496	steroid binding	2/44	102/18496	0.0245117	0.181559	0.146208	TSPO/PAQR5	2
GO:0008503	benzodiazepine receptor activity	1/44	11/18496	0.0258657	0.181559	0.146208	TSPO	1
GO:0016661	oxidoreductase activity, acting on other nitrogenous compounds as donors	1/44	11/18496	0.0258657	0.181559	0.146208	GPHN	1
GO:0019864	IgG binding	1/44	11/18496	0.0258657	0.181559	0.146208	FCGRT	1
GO:0048407	platelet-derived growth factor binding	1/44	11/18496	0.0258657	0.181559	0.146208	COL1A2	1
GO:1901612	cardiolipin binding	1/44	11/18496	0.0258657	0.181559	0.146208	NME4	1
GO:0004861	cyclin-dependent protein serine/threonine kinase inhibitor activity	1/44	12/18496	0.0281844	0.181559	0.146208	CDKN2D	1
GO:0017154	semaphorin receptor activity	1/44	12/18496	0.0281844	0.181559	0.146208	PLXNB2	1
GO:0008035	high-density lipoprotein particle binding	1/44	13/18496	0.0304978	0.181559	0.146208	PLTP	1
GO:0008429	phosphatidylethanolamine binding	1/44	13/18496	0.0304978	0.181559	0.146208	PLTP	1
GO:0015166	polyol transmembrane transporter activity	1/44	13/18496	0.0304978	0.181559	0.146208	SLC5A3	1
GO:0019992	diacylglycerol binding	1/44	13/18496	0.0304978	0.181559	0.146208	PLTP	1
GO:0034236	protein kinase A catalytic subunit binding	1/44	13/18496	0.0304978	0.181559	0.146208	CSK	1
GO:0032393	MHC class I receptor activity	1/44	15/18496	0.0351083	0.181559	0.146208	CTSH	1
GO:1990226	histone methyltransferase binding	1/44	15/18496	0.0351083	0.181559	0.146208	HSP90AB1	1
GO:0005092	GDP-dissociation inhibitor activity	1/44	16/18496	0.0374056	0.181559	0.146208	ARHGDIG	1
GO:0005402	carbohydrate:monoatomic cation symporter activity	1/44	16/18496	0.0374056	0.181559	0.146208	SLC5A3	1
GO:0008525	phosphatidylcholine transporter activity	1/44	17/18496	0.0396975	0.181559	0.146208	PLTP	1
GO:0030169	low-density lipoprotein particle binding	1/44	17/18496	0.0396975	0.181559	0.146208	PLTP	1
GO:0046624	sphingolipid transporter activity	1/44	17/18496	0.0396975	0.181559	0.146208	PLTP	1
GO:0070064	proline-rich region binding	1/44	17/18496	0.0396975	0.181559	0.146208	CSK	1
GO:0044325	transmembrane transporter binding	2/44	133/18496	0.0398879	0.181559	0.146208	SLC5A3/TSPO	2
GO:0004550	nucleoside diphosphate kinase activity	1/44	18/18496	0.041984	0.181559	0.146208	NME4	1
GO:0050811	GABA receptor binding	1/44	18/18496	0.041984	0.181559	0.146208	GABARAPL1	1
GO:0097001	ceramide binding	1/44	19/18496	0.0442653	0.181559	0.146208	PLTP	1
GO:0016018	cyclosporin A binding	1/44	20/18496	0.0465412	0.181559	0.146208	PPIC	1
GO:0008656	cysteine-type endopeptidase activator activity involved in apoptotic process	1/44	21/18496	0.0488118	0.181559	0.146208	CTSH	1

## Sheet: KEGG
Supplementary table 4: KEGG enrichment analysis results.
ID	Description	GeneRatio	BgRatio	pvalue	p.adjust	qvalue	geneID	Count
hsa04068	FoxO signaling pathway	45378	132/8840	0.00732557	0.343352	0.319179	GABARAPL1/PLK2/CDKN2D	3
hsa04979	Cholesterol metabolism	45349	51/8840	0.0104465	0.343352	0.319179	TSPO/PLTP	2
hsa05120	Epithelial cell signaling in Helicobacter pylori infection	45349	71/8840	0.019613	0.343352	0.319179	CSK/TCIRG1	2
hsa04512	ECM-receptor interaction	45349	89/8840	0.0298871	0.343352	0.319179	SPP1/COL1A2	2
hsa04727	GABAergic synapse	45349	89/8840	0.0298871	0.343352	0.319179	GPHN/GABARAPL1	2
hsa04820	Cytoskeleton in muscle cells	45378	232/8840	0.0328254	0.343352	0.319179	VCAN/BGN/COL1A2	3
hsa05323	Rheumatoid arthritis	45349	94/8840	0.0330508	0.343352	0.319179	TCIRG1/TNFSF13	2
hsa04666	Fc gamma R-mediated phagocytosis	45349	98/8840	0.0356729	0.343352	0.319179	ARPC1B/AMPH	2
hsa04137	Mitophagy - animal	45349	105/8840	0.0404498	0.34607	0.321706	TFEB/GABARAPL1	2
