# Supplementary material for: Characterization of gene expression profiles in Alzheimer’s disease and osteoarthritis: A bioinformatics study
Source: PLoS One. 2025 Feb 7;20(2):e0316708. doi: 10.1371/journal.pone.0316708 (PMC11805404; doi:10.1371/journal.pone.0316708)
Supplement: S5 Table — (XLSX) [file pone.0316708.s005.xlsx]

## Sheet: Sheet1
Supplemental Table 5 Degree value of protein-protein interaction network of Co-gengs
node_name	Degree
GABARAPL1	6
BGN	6
COL1A2	6
SPARC	5
SPP1	5
VCAN	4
AMPH	3
EFEMP2	3
HSP90AB1	3
TSPO	3
GPHN	2
PPIC	2
CSK	2
PLEK2	1
CCNH	1
CDKN2D	1
TNS3	1
MXRA8	1
TCIRG1	1
TFEB	1
GLRX	1
SPON1	1
