# Supplementary material for: Characterization of gene expression profiles in Alzheimer’s disease and osteoarthritis: A bioinformatics study
Source: PLoS One. 2025 Feb 7;20(2):e0316708. doi: 10.1371/journal.pone.0316708 (PMC11805404; doi:10.1371/journal.pone.0316708)
Supplement: S6 Table — (XLSX) [file pone.0316708.s006.xlsx]

## Sheet:  EFEMP2 GSEA AD
Supplemental Table 6 Gene set enrichment analysis of EFEMP2 in Alzheimer's disease
ID	Description	setSize	enrichmentScore	NES	pvalue	p.adjust	qvalue	rank	leading_edge	core_enrichment
KEGG_CYTOKINE_CYTOKINE_RECEPTOR_INTERACTION	KEGG_CYTOKINE_CYTOKINE_RECEPTOR_INTERACTION	242	0.487958	2.39278	1e-10	1.83e-08	1.34737e-08	3390	tags=47%, list=23%, signal=37%	PLEKHO2/PRL/INHBB/TNFRSF1B/IL4R/KDR/CCR7/CXCL10/IL18/IL18R1/TNFRSF1A/PDGFRB/TGFBR2/CSF3/NGFR/IL1R1/VEGFB/IL7/CXCL2/BMPR1B/IFNA8/CCL23/OSMR/CXCL3/IL2RG/CCL20/IL18RAP/IL10/ACVRL1/IL22RA1/LEPR/CXCL16/IL5RA/IFNA4/CNTFR/IL13RA1/CRLF2/IL21/IL7R/CXCL11/LTBR/TNFSF10/LIF/EGFR/TNFSF15/GDF5/CXCL1/TGFB3/CCR6/LIFR/IL6R/TNFRSF10C/INHBC/TNFSF13/IL20RA/BMP7/IFNA14/CCL18/TNFRSF10A/IFNA5/IL15/IL10RA/LEP/CXCR3/FLT1…
KEGG_COMPLEMENT_AND_COAGULATION_CASCADES	KEGG_COMPLEMENT_AND_COAGULATION_CASCADES	66	0.600036	2.44528	4.3506e-09	3.9808e-07	2.93093e-07	3852	tags=67%, list=26%, signal=50%	CFH/SERPIND1/VWF/C7/C1R/MBL2/CFB/F13B/CFI/C5AR1/SERPINA5/PLAT/C9/SERPING1/A2M/C5/C1S/KLKB1/F9/FGB/THBD/F10/F3/TFPI/C8A/SERPINE1/F13A1/C2/FGG/CD59/C6/SERPINF2/MASP1/C8G/PLAU/CFD/SERPINA1/F2R/FGA/C3/PLAUR/C4BPB/C8B/CR2
KEGG_LEUKOCYTE_TRANSENDOTHELIAL_MIGRATION	KEGG_LEUKOCYTE_TRANSENDOTHELIAL_MIGRATION	106	0.45197	1.98455	3.24122e-06	0.000197714	0.00014557	4077	tags=54%, list=27%, signal=39%	RAPGEF3/CDH5/CLDN5/VCAM1/PECAM1/SIPA1/MSN/CTNNA3/VASP/NCF4/ESAM/TXK/MYL9/MYL2/NCF2/RAC2/PXN/ITGB1/CLDN7/MAPK11/CLDN3/RHOH/F11R/GNAI2/CD99/PIK3CD/MYL7/PLCG1/CLDN9/CLDN23/CLDN15/ACTN4/ITGB2/VAV1/ICAM1/PIK3R5/ITGAL/CLDN6/PIK3CG/CLDN11/MMP9/JAM2/VCL/CTNNA1/CYBA/CXCL12/MAPK12/VAV2/RHOA/CLDN10/CLDN2/PIK3R3/ACTN3/ARHGAP5/ITGAM/ITK/NOX1
KEGG_JAK_STAT_SIGNALING_PATHWAY	KEGG_JAK_STAT_SIGNALING_PATHWAY	147	0.400016	1.85093	9.50962e-06	0.000435065	0.000320324	3838	tags=40%, list=26%, signal=30%	STAT5A/PRL/IL4R/CSF3/STAT3/IL7/IFNA8/OSMR/IL2RG/IL10/IL22RA1/LEPR/SOCS3/IL5RA/IFNA4/CNTFR/IL13RA1/CRLF2/IL21/IL7R/LIF/LIFR/IL6R/IL20RA/IFNA14/IFNA5/IL15/IL10RA/LEP/IL2RB/EPOR/IL3RA/IL22RA2/IL10RB/PIK3CD/IL3/PIM1/IFNA7/IL15RA/CSF2RB/IFNAR2/PIK3R5/IRF9/CSF3R/IFNA21/PIK3CG/CSF2RA/STAT2/CLCF1/CCND1/IL24/IL12B/CREBBP/MPL/PIAS4/STAT5B/CCND3/PIK3R3/STAT6
KEGG_FOCAL_ADHESION	KEGG_FOCAL_ADHESION	187	0.370867	1.77262	1.98486e-05	0.000726457	0.000534866	3890	tags=42%, list=26%, signal=32%	LAMB2/VWF/ERBB2/COL1A2/KDR/PDGFRB/ITGB5/FLNC/CAV3/VEGFB/LAMA5/ITGB4/COMP/ITGA1/ITGA10/DOCK1/VASP/FN1/COL3A1/ITGA6/MYLK/MYL9/BCL2/MYL2/EGFR/LAMC2/RAC2/COL6A2/TNC/CAV1/PXN/ITGA5/COL5A3/ITGB1/FLNA/RELN/FLT1/PAK4/ITGB7/VEGFC/FLNB/MYLK2/ITGA7/PIK3CD/MYL7/ITGB8/THBS4/FYN/COL1A1/LAMA1/RAPGEF1/THBS2/PGF/PDGFA/ACTN4/CAPN2/LAMC3/VAV1/PDGFC/PIK3R5/SHC4/PIK3CG/SHC1/VCL/CCND1/IBSP/VAV2/FLT4/RHOA/SHC2/ILK/COL6…
KEGG_HEMATOPOIETIC_CELL_LINEAGE	KEGG_HEMATOPOIETIC_CELL_LINEAGE	83	0.468686	1.9928	3.8093e-05	0.00116184	0.000855421	4102	tags=49%, list=27%, signal=36%	CD3E/IL4R/CSF3/IL1R1/IL7/ITGA1/CD3D/CD34/IL5RA/IL7R/GP5/ITGA6/IL6R/ITGA5/CD22/ANPEP/CD33/FCGR1A/IL1R2/EPOR/IL3RA/CD59/TNF/HLA-DRB4/CD44/FLT3LG/IL3/CSF1/CD19/CSF3R/CSF2RA/GP1BA/CSF1R/MME/TFRC/CR2/HLA-DRA/ITGAM/CD7/IL2RA/IL5
KEGG_OXIDATIVE_PHOSPHORYLATION	KEGG_OXIDATIVE_PHOSPHORYLATION	89	-0.449978	-1.92118	5.70991e-05	0.00146841	0.00108114	4385	tags=56%, list=29%, signal=40%	SDHA/COX7A1/ATP6V0E2/NDUFB4/NDUFB5/SDHD/NDUFA3/UQCRFS1/NDUFA7/COX10/PPA1/ATP6V0A1/NDUFV1/NDUFC1/NDUFB7/NDUFB1/ATP6V0A2/COX5A/NDUFAB1/COX17/COX6C/ATP6V0C/NDUFS1/NDUFV3/COX11/NDUFS3/NDUFB6/COX7B/UQCRC2/CYC1/ATP6V1D/NDUFA4/ATP4A/NDUFA5/COX8C/ATP6V0D1/ATP6V0A4/ATP6V0B/ATP6V1A/NDUFA10/NDUFA8/ATP6V1H/NDUFV2/ATP6V1C1/SDHB/UQCRC1/ATP6AP1/ATP6V1E1/ATP6V1B2/ATP6V1G2
KEGG_OLFACTORY_TRANSDUCTION	KEGG_OLFACTORY_TRANSDUCTION	105	0.426565	1.87606	6.41929e-05	0.00146841	0.00108114	4405	tags=52%, list=29%, signal=37%	PRKX/OR5P2/OR4D2/OR6B1/OR10A5/CALML5/OR5K1/CLCA4/OR7C1/OR2L2/OR51M1/OR51E2/OR7A5/OR14J1/OR1Q1/OR2F2/OR1A2/OR1E1/OR52D1/OR2M4/OR51E1/OR10H3/OR8G1/OR12D3/OR52A1/CNGA4/OR2C1/OR51B6/OR4D1/OR10A3/OR3A1/OR1D2/OR1F1/OR1C1/PRKACG/OR51B5/OR12D2/OR1I1/CLCA2/OR5J2/OR10J1/OR1J2/OR10H2/OR2B2/PRKG2/OR8B8/OR2H1/CALML6/PRKG1/OR1J4/OR3A3/CLCA1/PRKACA/OR2F1/OR2H2
KEGG_ECM_RECEPTOR_INTERACTION	KEGG_ECM_RECEPTOR_INTERACTION	80	0.450227	1.89093	7.79695e-05	0.00158538	0.00116726	2672	tags=44%, list=18%, signal=36%	LAMB2/VWF/COL1A2/SDC4/ITGB5/HSPG2/LAMA5/ITGB4/COMP/ITGA1/ITGA10/FN1/COL3A1/GP5/ITGA6/LAMC2/COL6A2/TNC/ITGA5/COL5A3/ITGB1/DAG1/RELN/SDC3/ITGB7/ITGA7/ITGB8/THBS4/COL1A1/LAMA1/THBS2/CD44/AGRN/SDC2/LAMC3
KEGG_PATHWAYS_IN_CANCER	KEGG_PATHWAYS_IN_CANCER	312	0.309824	1.56325	0.000143939	0.00263408	0.00193939	3896	tags=36%, list=26%, signal=27%	FZD10/STAT5A/LAMB2/ERBB2/PDGFRB/CDKN1A/LEF1/FOXO1/TGFBR2/EPAS1/TCF7L1/FGFR3/JUP/SMO/VEGFB/STAT3/LAMA5/HDAC1/GLI3/CTNNA3/WNT7B/FOS/FN1/FGF21/RXRA/FGF1/SLC2A1/FZD9/ITGA6/BCL2/EGFR/TCF7L2/LAMC2/RAC2/FGF11/TGFB3/RAD51/FGF4/CDK4/FGF2/ITGB1/FGF23/NFKBIA/RALGDS/EGLN3/FGF17/ABL1/PTCH2/GSTP1/PTCH1/CDKN2B/CDK2/VEGFC/WNT8A/TGFB2/ETS1/DAPK2/PIK3CD/NFKB1/GLI2/LAMA1/PLCG1/FLT3LG/WNT6/WNT9B/PGF/FGFR2/NFKB2/TCF7…
KEGG_AUTOIMMUNE_THYROID_DISEASE	KEGG_AUTOIMMUNE_THYROID_DISEASE	46	0.53736	2.00457	0.000176163	0.00293071	0.00215778	4622	tags=65%, list=31%, signal=45%	HLA-E/TSHB/IFNA8/IL10/IFNA4/CGA/HLA-A/IFNA14/HLA-B/IFNA5/HLA-C/HLA-DRB4/IFNA7/CTLA4/HLA-F/IFNA21/CD86/HLA-DMB/CD80/GZMB/CD40/CD40LG/FAS/HLA-DRA/PRF1/IL5/HLA-DQB1/IFNA10/TSHR/IFNA2
KEGG_PARKINSONS_DISEASE	KEGG_PARKINSONS_DISEASE	85	-0.420832	-1.77763	0.000365079	0.00556746	0.00409914	5717	tags=66%, list=38%, signal=41%	NDUFB10/COX5B/CASP3/UQCRB/SLC25A31/UBE2J1/NDUFS6/NDUFS2/NDUFA1/COX6B1/COX6A1/NDUFA9/NDUFB8/COX7C/COX7A2/UBB/SDHA/COX7A1/PPID/NDUFB4/NDUFB5/SDHD/NDUFA3/UQCRFS1/NDUFA7/NDUFV1/NDUFC1/NDUFB7/NDUFB1/COX5A/SLC25A5/NDUFAB1/COX6C/CYCS/NDUFS1/NDUFV3/UBE2G1/VDAC3/NDUFS3/NDUFB6/COX7B/UQCRC2/CYC1/NDUFA4/NDUFA5/COX8C/NDUFA10/VDAC1/NDUFA8/SNCA/SLC25A4/NDUFV2/LRRK2/SDHB/UQCRC1/UCHL1
KEGG_CELL_ADHESION_MOLECULES_CAMS	KEGG_CELL_ADHESION_MOLECULES_CAMS	125	0.380271	1.70061	0.0005249	0.00738897	0.00544026	4536	tags=50%, list=30%, signal=35%	CDH5/CLDN5/VCAM1/HLA-E/PECAM1/SDC4/ICAM3/ICAM2/SELE/SPN/CD34/ITGA6/ESAM/PTPRF/VCAN/HLA-A/ITGB1/CLDN7/CD22/SDC3/HLA-B/CLDN3/NEO1/F11R/CD99/HLA-C/ITGB7/ITGB8/CD226/HLA-DRB4/CLDN9/CLDN23/SDC2/CLDN15/CTLA4/ITGB2/ICAM1/HLA-F/ITGAL/CLDN6/CLDN11/JAM2/GLG1/CD86/CNTN2/SELPLG/HLA-DMB/CD80/CLDN10/CD40/CLDN2/CD40LG/HLA-DRA/ITGAM/HLA-DQB1/CLDN18/CADM1/CDH4/CDH2/ALCAM/CDH1/ITGAV
KEGG_HUNTINGTONS_DISEASE	KEGG_HUNTINGTONS_DISEASE	142	-0.356928	-1.64224	0.000573687	0.0074989	0.00552119	4385	tags=43%, list=29%, signal=31%	SDHA/COX7A1/PPID/CLTB/NDUFB4/NDUFB5/SDHD/NDUFA3/UQCRFS1/SOD1/NDUFA7/HDAC2/AP2A2/NDUFV1/NDUFC1/NDUFB7/NDUFB1/IFT57/TBP/POLR2K/COX5A/SLC25A5/AP2S1/NDUFAB1/COX6C/CYCS/NDUFS1/NDUFV3/VDAC3/NDUFS3/NDUFB6/POLR2B/COX7B/PPARGC1A/UQCRC2/CYC1/DCTN1/CLTC/DNAH2/NDUFA4/NDUFA5/COX8C/RCOR1/AP2M1/NDUFA10/CREB3L3/VDAC1/GRIN2B/NDUFA8/ITPR1/TAF4B/GRM5/PLCB1/SLC25A4/NDUFV2/TBPL1/SDHB/UQCRC1/BDNF/GRIN1/PPARG
KEGG_ADIPOCYTOKINE_SIGNALING_PATHWAY	KEGG_ADIPOCYTOKINE_SIGNALING_PATHWAY	64	0.446619	1.8088	0.000927409	0.0113144	0.00833042	2254	tags=36%, list=15%, signal=31%	TNFRSF1B/ACACB/TNFRSF1A/PCK1/SLC2A4/STAT3/LEPR/ACSL5/SOCS3/CPT1A/RXRA/SLC2A1/ADIPOQ/PRKAG3/NFKBIA/LEP/PPARA/POMC/ADIPOR2/G6PC2/STK11/NFKB1/TNF
KEGG_ALLOGRAFT_REJECTION	KEGG_ALLOGRAFT_REJECTION	33	0.54516	1.86173	0.00107808	0.0123305	0.00907857	4105	tags=61%, list=27%, signal=44%	HLA-E/IL10/HLA-A/HLA-B/HLA-C/TNF/HLA-DRB4/HLA-F/CD86/HLA-DMB/CD80/GZMB/IL12B/CD40/CD40LG/FAS/HLA-DRA/PRF1/IL5/HLA-DQB1
KEGG_PRIMARY_IMMUNODEFICIENCY	KEGG_PRIMARY_IMMUNODEFICIENCY	35	0.515985	1.78374	0.00133591	0.0143807	0.010588	4231	tags=49%, list=28%, signal=35%	CD3E/BTK/RAG2/IL2RG/CD3D/IL7R/RFXANK/AICDA/UNG/TAP1/CD19/RAG1/CD40/CD40LG/CIITA/CD79A/DCLRE1C
KEGG_GRAFT_VERSUS_HOST_DISEASE	KEGG_GRAFT_VERSUS_HOST_DISEASE	34	0.52124	1.78478	0.00168229	0.0169145	0.0124536	4105	tags=53%, list=27%, signal=39%	HLA-E/KIR2DL5A/HLA-A/HLA-B/HLA-C/KIR2DL3/TNF/HLA-DRB4/KIR2DL1/HLA-F/CD86/HLA-DMB/CD80/GZMB/FAS/HLA-DRA/PRF1/HLA-DQB1
KEGG_APOPTOSIS	KEGG_APOPTOSIS	84	0.403543	1.71116	0.00175615	0.0169145	0.0124536	3896	tags=45%, list=26%, signal=34%	PRKX/TNFRSF1A/IL1R1/MYD88/CASP7/PPP3R2/TNFSF10/BCL2/IRAK1/RIPK1/IRAK3/TNFRSF10C/NFKBIA/TNFRSF10A/CFLAR/IRAK4/IL3RA/PIK3CD/NFKB1/TNF/IL3/CAPN2/TNFRSF10B/TP53/CSF2RB/PIK3R5/RELA/FADD/CAPN1/PIK3CG/PRKACG/DFFA/MAP3K14/TRADD/TNFRSF10D/IL1RAP/PIK3R3/FAS
KEGG_NOTCH_SIGNALING_PATHWAY	KEGG_NOTCH_SIGNALING_PATHWAY	43	0.494179	1.82949	0.00213015	0.0194909	0.0143505	4496	tags=53%, list=30%, signal=38%	LFNG/DLL4/NOTCH1/HDAC1/NOTCH2/NOTCH4/NOTCH3/HES1/DTX3L/DTX1/MFNG/DLL1/MAML2/PTCRA/APH1A/CTBP2/CREBBP/JAG1/RBPJ/NUMBL/MAML1/DVL2/ADAM17
KEGG_ANTIGEN_PROCESSING_AND_PRESENTATION	KEGG_ANTIGEN_PROCESSING_AND_PRESENTATION	72	0.40889	1.69315	0.00282257	0.0224579	0.016535	3081	tags=36%, list=21%, signal=29%	HLA-E/KIR2DS3/IFNA8/KIR2DL5A/IFNA4/RFXANK/HLA-A/IFNA14/HLA-B/IFNA5/HLA-C/LTA/KIR3DL3/KIR2DL3/HLA-DRB4/KIR2DL1/TAPBP/IFNA7/TAP1/HSPA6/HLA-F/HSPA2/CALR/IFNA21/PSME1/KIR2DS1
KEGG_PROSTATE_CANCER	KEGG_PROSTATE_CANCER	88	0.384235	1.64624	0.00272786	0.0224579	0.016535	3888	tags=35%, list=26%, signal=26%	ERBB2/CREB5/PDGFRB/CDKN1A/LEF1/FOXO1/TCF7L1/BCL2/EGFR/TCF7L2/NFKBIA/CREB3L2/GSTP1/CDK2/PIK3CD/NFKB1/FGFR2/TCF7/PDGFA/ARAF/TP53/PDGFC/PIK3R5/RELA/PIK3CG/CCND1/FGFR1/CREBBP/PIK3R3/CREB3L4/INSRR
KEGG_UBIQUITIN_MEDIATED_PROTEOLYSIS	KEGG_UBIQUITIN_MEDIATED_PROTEOLYSIS	120	-0.34801	-1.56791	0.00278584	0.0224579	0.016535	4871	tags=42%, list=32%, signal=29%	UBE2B/UBE2A/UBE4B/PRPF19/HERC2/UBE3A/UBA6/WWP1/RCHY1/ANAPC7/CDC27/RNF7/FANCL/TRAF6/BTRC/UBE2W/ITCH/UBE2Q1/PIAS2/RHOBTB2/MGRN1/UBA3/HERC4/RBX1/CDC23/CUL4B/UBE2G1/CUL1/CBLC/UBE2D1/UBE2N/UBA2/ERCC8/UBE3C/KLHL13/UBE2E2/NEDD4L/UBE2O/CUL3/FBXO4/ANAPC2/TRIM32/ANAPC10/CUL2/HERC1/TRIM37/UBE2S/UBE2E3/CDC20/UBE2M/FBXW7
KEGG_RENIN_ANGIOTENSIN_SYSTEM	KEGG_RENIN_ANGIOTENSIN_SYSTEM	17	0.644397	1.88883	0.00320704	0.0225726	0.0166195	4130	tags=71%, list=28%, signal=51%	AGT/ANPEP/CTSG/CPA3/AGTR1/ACE2/NLN/MAS1/CMA1/MME/AGTR2/REN
KEGG_CARDIAC_MUSCLE_CONTRACTION	KEGG_CARDIAC_MUSCLE_CONTRACTION	67	-0.405893	-1.63417	0.00316162	0.0225726	0.0166195	2587	tags=30%, list=17%, signal=25%	CACNG8/COX7B/CACNB1/CACNA1C/UQCRC2/CYC1/COX8C/ATP1B1/CACNG2/ATP2A2/UQCRC1/CACNG3/ATP1A1/CACNA2D1/CACNB4/SLC9A6/SLC8A1/MYH7/RYR2/CACNA2D3
KEGG_NATURAL_KILLER_CELL_MEDIATED_CYTOTOXICITY	KEGG_NATURAL_KILLER_CELL_MEDIATED_CYTOTOXICITY	124	0.352768	1.58145	0.0032006	0.0225726	0.0166195	3648	tags=37%, list=24%, signal=28%	HLA-E/KIR2DS3/IFNA8/ICAM2/KIR2DL5A/IFNA4/PPP3R2/NFATC1/TNFSF10/RAC2/TNFRSF10C/HLA-A/NFATC4/IFNA14/ULBP3/TNFRSF10A/HLA-B/IFNA5/HLA-C/SYK/PIK3CD/KIR2DL3/TNF/FYN/PLCG1/KIR2DL1/IFNA7/ARAF/ITGB2/TNFRSF10B/VAV1/ICAM1/IFNAR2/PIK3R5/ITGAL/SHC4/IFNA21/FCGR3B/PIK3CG/KIR2DS1/SHC1/VAV2/GZMB/SHC2/SH3BP2/TNFRSF10D
KEGG_B_CELL_RECEPTOR_SIGNALING_PATHWAY	KEGG_B_CELL_RECEPTOR_SIGNALING_PATHWAY	73	0.397433	1.64885	0.0036821	0.0249565	0.0183746	3870	tags=42%, list=26%, signal=32%	BTK/IFITM1/FOS/CD79B/PPP3R2/NFATC1/RAC2/CARD11/NFATC4/INPP5D/CD22/NFKBIA/RASGRP3/SYK/PIK3CD/NFKB1/DAPP1/VAV1/CD19/PIK3R5/RELA/PIK3CG/LYN/LILRB3/CD81/VAV2/FCGR2B/PIK3R3/NFKBIB/CR2/JUN
KEGG_CHEMOKINE_SIGNALING_PATHWAY	KEGG_CHEMOKINE_SIGNALING_PATHWAY	175	0.318313	1.49982	0.00471291	0.0308022	0.0226787	3464	tags=34%, list=23%, signal=26%	PRKX/GRK1/CCR7/FGR/CXCL10/ADCY4/STAT3/CXCL2/GNB4/GNG11/CCL23/CXCL3/CCL20/CXCL16/PREX1/CXCL11/CXCL1/RAC2/GNGT1/CSK/CCR6/PARD3/ARRB1/PXN/GRK7/WAS/CCL18/NFKBIA/CXCR3/GNAI2/GNG5/PF4/CCL16/PIK3CD/CCR2/NFKB1/ADCY2/CCR3/CCL19/VAV1/PIK3R5/RELA/CCL21/GNG7/GNG12/CCR1/SHC4/CCL2/PIK3CG/CCL25/SHC1/STAT2/LYN/PRKACG/CXCL12/CCL22/GNB2/VAV2/RHOA
KEGG_RIBOSOME	KEGG_RIBOSOME	67	0.400352	1.64003	0.00495443	0.0312642	0.0230188	4970	tags=60%, list=33%, signal=40%	RPS5/RPS19/RPL8/RPS9/RPL11/RPS3/RPS6/RPS27A/RPL35/RPL27A/RPLP1/RPL18/RPS15/RPS12/RPS24/RPS17/RPS27/RPL3/RPS15A/RPS11/RPL37/RPLP0/RPL3L/UBA52/RPL36/RPS18/RPL12/RPS28/RPL30/RPS29/RPL37A/RPS4X/RPL23A/RPS10/RPL35A/RPL38/RPS23/FAU/RPS16/RPL39
KEGG_TGF_BETA_SIGNALING_PATHWAY	KEGG_TGF_BETA_SIGNALING_PATHWAY	80	0.373517	1.56876	0.00557715	0.0340206	0.0250483	4185	tags=41%, list=28%, signal=30%	ID3/INHBB/SMAD6/TGFBR2/DCN/ID4/ID1/BMPR1B/COMP/ACVRL1/PPP2R1B/GDF5/TGFB3/INHBC/BMP7/LTBP1/CDKN2B/TGFB2/THBS4/TNF/THBS2/SP1/SMAD5/AMHR2/SMAD9/RHOA/CREBBP/BMP5/THBS1/BMP8B/RBL1/SMURF2/BMP4
KEGG_SYSTEMIC_LUPUS_ERYTHEMATOSUS	KEGG_SYSTEMIC_LUPUS_ERYTHEMATOSUS	49	0.43217	1.63048	0.00583431	0.0344412	0.0253579	4334	tags=59%, list=29%, signal=42%	C7/C1R/IL10/C9/C5/C1S/C8A/FCGR1A/CTSG/C2/C6/TNF/HLA-DRB4/ACTN4/C8G/FCGR3B/CD86/C3/HLA-DMB/CD80/FCGR2B/CD40/ACTN3/C8B/CD40LG/HLA-DRA/HLA-DQB1/C1QC/TRIM21
KEGG_BASAL_CELL_CARCINOMA	KEGG_BASAL_CELL_CARCINOMA	52	0.422922	1.61568	0.0060623	0.0346688	0.0255255	4254	tags=52%, list=28%, signal=37%	FZD10/LEF1/TCF7L1/SMO/GLI3/WNT7B/FZD9/TCF7L2/PTCH2/PTCH1/WNT8A/GLI2/WNT6/WNT9B/TCF7/FZD5/AXIN1/TP53/FZD2/FZD4/WNT5B/WNT9A/WNT8B/GLI1/BMP4/WNT11/FZD7
KEGG_LEISHMANIA_INFECTION	KEGG_LEISHMANIA_INFECTION	63	0.414009	1.67209	0.00637432	0.0353485	0.0260259	4105	tags=49%, list=27%, signal=36%	MYD88/IL10/FOS/NCF4/NCF2/TGFB3/IRAK1/ITGB1/NFKBIA/MAPK11/IRAK4/FCGR1A/TGFB2/NFKB1/TNF/HLA-DRB4/ITGB2/RELA/FCGR3B/TLR4/CYBA/MARCKSL1/MAPK12/C3/HLA-DMB/IL12B/NFKBIB/JUN/HLA-DRA/ITGAM/HLA-DQB1
KEGG_TOLL_LIKE_RECEPTOR_SIGNALING_PATHWAY	KEGG_TOLL_LIKE_RECEPTOR_SIGNALING_PATHWAY	94	0.362844	1.55371	0.00687901	0.0370253	0.0272605	4189	tags=43%, list=28%, signal=31%	CXCL10/IRF7/MYD88/IFNA8/FOS/TLR5/IFNA4/CXCL11/IRAK1/RIPK1/IFNA14/NFKBIA/LBP/MAPK11/IFNA5/IRAK4/LY96/IRF5/PIK3CD/NFKB1/TNF/IRF3/IFNA7/IFNAR2/PIK3R5/RELA/FADD/IFNA21/PIK3CG/TLR4/CD86/MAPK12/CD80/IL12B/CD40/PIK3R3/JUN/CTSK/IKBKE/MAP3K8
KEGG_CHRONIC_MYELOID_LEUKEMIA	KEGG_CHRONIC_MYELOID_LEUKEMIA	71	0.384554	1.58271	0.00768796	0.0401971	0.0295958	3798	tags=37%, list=25%, signal=27%	STAT5A/CDKN1A/TGFBR2/HDAC1/GAB2/TGFB3/CDK4/NFKBIA/ABL1/TGFB2/PIK3CD/NFKB1/ARAF/TP53/PIK3R5/RELA/SHC4/PIK3CG/SHC1/CCND1/BCR/CTBP2/SHC2/CDKN2A/STAT5B/PIK3R3
KEGG_P53_SIGNALING_PATHWAY	KEGG_P53_SIGNALING_PATHWAY	62	0.403727	1.62543	0.0080108	0.0407216	0.0299819	4052	tags=44%, list=27%, signal=32%	CDKN1A/SERPINB5/GADD45G/CDK4/CD82/PMAIP1/GADD45B/PERP/SERPINE1/IGFBP3/CDK2/GADD45A/STEAP3/TNFRSF10B/TP53/SFN/CCND1/GTSE1/DDB2/RRM2/MDM4/CDKN2A/TP53I3/CCND3/THBS1/FAS/CCNG1
KEGG_GLYCOSAMINOGLYCAN_BIOSYNTHESIS_HEPARAN_SULFATE	KEGG_GLYCOSAMINOGLYCAN_BIOSYNTHESIS_HEPARAN_SULFATE	26	-0.515353	-1.71771	0.00883274	0.0436862	0.0321647	1776	tags=46%, list=12%, signal=41%	HS2ST1/B3GAT2/B3GALT6/EXTL3/EXTL1/HS3ST2/EXTL2/HS6ST3/GLCE/HS3ST1/NDST3/HS6ST2
KEGG_NUCLEOTIDE_EXCISION_REPAIR	KEGG_NUCLEOTIDE_EXCISION_REPAIR	42	-0.449718	-1.6386	0.0149356	0.0700826	0.0515995	2962	tags=36%, list=20%, signal=29%	ERCC3/GTF2H1/RBX1/CUL4B/ERCC8/CCNH/PCNA/RAD23B/CDK7/RFC3/RPA4/POLE/MNAT1/RFC2/RPA3
KEGG_REGULATION_OF_ACTIN_CYTOSKELETON	KEGG_REGULATION_OF_ACTIN_CYTOSKELETON	198	0.292188	1.40392	0.0148424	0.0700826	0.0515995	3895	tags=40%, list=26%, signal=30%	RRAS/PDGFRB/ITGB5/FGFR3/WASF2/MOS/ITGB4/MSN/ITGA1/ITGA10/DOCK1/FN1/FGF21/GNA12/FGF1/ITGA6/MYLK/MYL9/MYL2/EGFR/RAC2/FGF11/CSK/FGF4/GSN/PXN/ITGA5/FGF2/ITGB1/FGF23/ITGAD/WAS/IQGAP2/FGF17/SCIN/PAK4/ITGB7/ARHGEF1/NCKAP1L/MYLK2/ITGA7/PIK3CD/MYL7/ITGB8/ITGAX/SSH3/IQGAP1/FGFR2/PDGFA/ACTN4/ARAF/ITGB2/ARPC1B/FGF22/VAV1/PDGFC/PIK3R5/ITGAL/DIAPH3/MRAS/MYH14/GNG12/PIK3CG/GIT1/VCL/F2R/FGF19/GNA13/VAV2/RHOA/FGF…
KEGG_AMINOACYL_TRNA_BIOSYNTHESIS	KEGG_AMINOACYL_TRNA_BIOSYNTHESIS	21	-0.537976	-1.69098	0.0164421	0.073388	0.0540332	4782	tags=62%, list=32%, signal=42%	SARS2/LARS2/FARSB/SEPSECS/FARSA/CARS2/RARS2/EARS2/PARS2/YARS2/NARS2/PSTK/MTFMT
KEGG_RNA_DEGRADATION	KEGG_RNA_DEGRADATION	53	-0.41137	-1.59657	0.01634	0.073388	0.0540332	4028	tags=42%, list=27%, signal=30%	WDR61/EXOSC1/EXOSC3/DCP2/CNOT7/DCPS/EDC4/LSM8/EXOSC6/LSM5/CNOT4/EXOSC2/ZCCHC7/LSM7/MPHOSPH6/ENO2/PAPOLG/CNOT3/C1D/EXOSC9/EXOSC5/CNOT10
KEGG_ALANINE_ASPARTATE_AND_GLUTAMATE_METABOLISM	KEGG_ALANINE_ASPARTATE_AND_GLUTAMATE_METABOLISM	30	-0.468566	-1.60838	0.0168464	0.0734022	0.0540436	253	tags=33%, list=2%, signal=33%	NIT2/ALDH5A1/GFPT1/GOT2/ASNS/GLS/GAD2/GAD1/GOT1/GLS2
KEGG_GLYCINE_SERINE_AND_THREONINE_METABOLISM	KEGG_GLYCINE_SERINE_AND_THREONINE_METABOLISM	31	0.476312	1.59336	0.0176095	0.0749428	0.0551779	3069	tags=45%, list=20%, signal=36%	PHGDH/SDS/ALAS2/AMT/CHDH/GNMT/AOC3/PIPOX/CBS/GLYCTK/DMGDH/MAOA/MAOB/GLDC
KEGG_VASCULAR_SMOOTH_MUSCLE_CONTRACTION	KEGG_VASCULAR_SMOOTH_MUSCLE_CONTRACTION	102	0.326737	1.42842	0.0199769	0.0830856	0.0611732	3909	tags=36%, list=26%, signal=27%	PRKX/ACTA2/ADCY4/RAMP2/PPP1R14A/ADORA2B/ITPR3/RAMP3/GNA12/CALML5/PLA2G2D/MYH11/MYLK/MYL9/PRKCH/EDNRA/CALD1/PLA2G5/RAMP1/ARHGEF1/MYLK2/ADCY2/AGTR1/ARAF/AVPR1B/PLA2G2A/KCNMB1/PTGIR/ITPR2/PRKACG/GNA13/RHOA/ADCY8/MYL6/PLA2G2F/CALML6/PRKG1
KEGG_CYTOSOLIC_DNA_SENSING_PATHWAY	KEGG_CYTOSOLIC_DNA_SENSING_PATHWAY	49	0.387815	1.46314	0.0262032	0.10656	0.0784564	3091	tags=35%, list=21%, signal=28%	CXCL10/IL18/IRF7/IFNA8/IFNA4/RIPK1/IFNA14/NFKBIA/IFNA5/NFKB1/IRF3/POLR3H/IFNA7/IL33/RELA/IFNA21/DDX58
KEGG_VIRAL_MYOCARDITIS	KEGG_VIRAL_MYOCARDITIS	65	0.353504	1.43497	0.0326089	0.128417	0.0945489	5030	tags=55%, list=34%, signal=37%	HLA-E/MYH11/RAC2/CAV1/HLA-A/DAG1/HLA-B/HLA-C/ABL1/MYH13/SGCA/HLA-DRB4/FYN/ITGB2/ICAM1/HLA-F/ITGAL/MYH14/CD86/CCND1/HLA-DMB/CD80/MYH3/CD40/EIF4G1/CD40LG/HLA-DRA/PRF1/HLA-DQB1/LAMA2/MYH1/MYH9/MYH2/MYH15/HLA-DPA1/CD28
KEGG_SMALL_CELL_LUNG_CANCER	KEGG_SMALL_CELL_LUNG_CANCER	82	0.333717	1.40957	0.0329813	0.128417	0.0945489	4275	tags=35%, list=28%, signal=25%	LAMB2/LAMA5/FN1/RXRA/ITGA6/BCL2/LAMC2/CDK4/ITGB1/NFKBIA/CDKN2B/CDK2/PIK3CD/NFKB1/LAMA1/LAMC3/TP53/PIK3R5/RELA/TRAF1/TRAF4/PIK3CG/CCND1/PIAS4/PIK3R3/LAMC1/COL4A4/LAMA4/LAMA2
KEGG_MISMATCH_REPAIR	KEGG_MISMATCH_REPAIR	21	-0.497911	-1.56505	0.0366191	0.131921	0.0971287	1548	tags=33%, list=10%, signal=30%	SSBP1/PCNA/RFC3/RPA4/MSH2/RFC2/RPA3
KEGG_GLUTATHIONE_METABOLISM	KEGG_GLUTATHIONE_METABOLISM	46	0.392057	1.46253	0.0364212	0.131921	0.0971287	3495	tags=39%, list=23%, signal=30%	GGT5/GGT6/OPLAH/MGST1/GSTM5/GSTM2/GSTM1/ANPEP/GSTP1/IDH2/GPX3/GSTM3/GPX5/ODC1/GSTK1/MGST2/LAP3/RRM2
KEGG_HEDGEHOG_SIGNALING_PATHWAY	KEGG_HEDGEHOG_SIGNALING_PATHWAY	53	0.3803	1.45704	0.0367647	0.131921	0.0971287	4218	tags=49%, list=28%, signal=35%	PRKX/DHH/ZIC2/SMO/GLI3/WNT7B/BMP7/PTCH2/PTCH1/WNT8A/GLI2/WNT6/WNT9B/CSNK1E/LRP2/WNT5B/PRKACG/WNT9A/WNT8B/BMP5/CSNK1G2/BMP8B/GLI1/BMP4/WNT11/PRKACA
KEGG_LONG_TERM_DEPRESSION	KEGG_LONG_TERM_DEPRESSION	60	-0.355598	-1.40705	0.0348404	0.131921	0.0971287	1720	tags=23%, list=11%, signal=21%	PLA2G3/IGF1/GNAI1/ITPR1/GRM5/GRIA2/PLCB1/PPP2CA/GRIA3/GUCY1A2/MAP2K1/GRIA1/CRH/GRM1
KEGG_ALZHEIMERS_DISEASE	KEGG_ALZHEIMERS_DISEASE	131	-0.296708	-1.35659	0.0396286	0.139462	0.102681	4406	tags=41%, list=29%, signal=29%	NAE1/SDHA/COX7A1/NDUFB4/NDUFB5/GSK3B/SDHD/NDUFA3/UQCRFS1/GRIN2D/NDUFA7/NDUFV1/NDUFC1/EIF2AK3/NDUFB7/NDUFB1/COX5A/CACNA1F/ATP2A1/APP/NDUFAB1/COX6C/CYCS/NDUFS1/NDUFV3/MAPK1/NDUFS3/NDUFB6/COX7B/CACNA1C/UQCRC2/PSEN2/CYC1/NDUFA4/NDUFA5/COX8C/PPP3CA/ATP2A2/NDUFA10/GRIN2B/NDUFA8/ITPR1/SNCA/PLCB1/PPP3CB/NDUFV2/SDHB/UQCRC1/CALM1/PPP3R1/GRIN2A/CDK5R1/GRIN1/CDK5
KEGG_MATURITY_ONSET_DIABETES_OF_THE_YOUNG	KEGG_MATURITY_ONSET_DIABETES_OF_THE_YOUNG	19	0.510431	1.53164	0.0441136	0.150713	0.110965	2403	tags=47%, list=16%, signal=40%	GCK/PAX6/HES1/ONECUT1/NKX2-2/HHEX/SLC2A2/PAX4/NR5A2
KEGG_PANCREATIC_CANCER	KEGG_PANCREATIC_CANCER	69	0.343571	1.41032	0.0444727	0.150713	0.110965	2997	tags=29%, list=20%, signal=23%	ERBB2/TGFBR2/VEGFB/STAT3/EGFR/RAC2/TGFB3/RAD51/CDK4/RALGDS/VEGFC/TGFB2/PIK3CD/NFKB1/PGF/ARAF/TP53/PIK3R5/RELA/PIK3CG
KEGG_BLADDER_CANCER	KEGG_BLADDER_CANCER	39	0.409186	1.47849	0.0468291	0.155813	0.11472	3887	tags=41%, list=26%, signal=30%	ERBB2/CDKN1A/FGFR3/VEGFB/EGFR/CDK4/VEGFC/DAPK2/PGF/RASSF1/ARAF/TP53/MMP9/CCND1/CDKN2A/THBS1
