# Supplementary material for: Characterization of gene expression profiles in Alzheimer’s disease and osteoarthritis: A bioinformatics study
Source: PLoS One. 2025 Feb 7;20(2):e0316708. doi: 10.1371/journal.pone.0316708 (PMC11805404; doi:10.1371/journal.pone.0316708)
Supplement: S7 Table — (XLSX) [file pone.0316708.s007.xlsx]

## Sheet: GABARAPL1 GSEA AD
Supplemental Table 7 Gene set enrichment analysis of GABARAPL1 in Alzheimer's disease
ID	Description	setSize	enrichmentScore	NES	pvalue	p.adjust	qvalue	rank	leading_edge	core_enrichment
KEGG_CYTOKINE_CYTOKINE_RECEPTOR_INTERACTION	KEGG_CYTOKINE_CYTOKINE_RECEPTOR_INTERACTION	242	-0.550407	-2.81819	1e-10	1.83e-08	1.32632e-08	2909	tags=51%, list=19%, signal=42%	CXCL9/VEGFB/CSF1/IL15/CSF2RA/PDGFRA/PPBP/FLT3LG/EPO/IL17RA/TNFRSF17/IL5RA/CCR8/IL10RB/IL12RB1/CCL22/IFNA5/CCR1/PDGFB/CXCL3/CXCR5/IL2/EDA/CD40/IL2RB/IFNA16/OSMR/FLT1/CCL11/NGFR/CCL18/TNFSF14/IFNA14/CCL7/IL10RA/LTBR/CXCR4/LEPR/CXCL16/IL7R/IL1R1/TNFRSF8/CCL23/PDGFA/CD27/TNFRSF10A/LIFR/CNTFR/CRLF2/EPOR/IL24/IL6R/IL1R2/CCR6/TGFB3/TNFRSF14/TNF/TNFSF10/IFNA21/CCR9/CCR5/TPO/IFNB1/CD40LG/TNFRSF10C/EDA2R/C…
KEGG_JAK_STAT_SIGNALING_PATHWAY	KEGG_JAK_STAT_SIGNALING_PATHWAY	147	-0.459292	-2.21031	5.6734e-09	5.19116e-07	3.76236e-07	4144	tags=50%, list=28%, signal=37%	IRF9/IL4/IL20RB/IFNA2/CSF2RB/CCND1/IFNK/SOCS1/IL19/IL13RA1/IL23A/STAT5B/CSF3/IL12RB2/SOS2/SPRY4/PIK3CD/TYK2/IFNA17/IL15/PIK3R2/CSF2RA/EPO/STAT2/IL5RA/IL10RB/IL12RB1/IFNA5/IL2/IL2RB/IFNA16/OSMR/CREBBP/PIM1/IFNA14/IL10RA/LEPR/IL7R/LIFR/STAT3/CNTFR/CRLF2/EPOR/IL24/IL6R/IFNA21/TPO/IFNB1/PIAS4/IFNA7/IFNAR2/IL5/IL12B/IL15RA/IL3/LEP/IL2RA/IFNA10/CTF1/OSM/IL21/IL3RA/IL2RG/STAT5A/SOCS3/IFNA4/CSF3R/IL4R/IL…
KEGG_OXIDATIVE_PHOSPHORYLATION	KEGG_OXIDATIVE_PHOSPHORYLATION	89	0.505548	2.13314	3.89004e-07	2.37292e-05	1.71981e-05	4401	tags=61%, list=29%, signal=43%	UQCRC1/ATP6V1G2/ATP6V1B2/SDHB/ATP6AP1/NDUFA7/NDUFV2/ATP6V0D1/ATP6V1E1/NDUFS3/ATP6V1H/NDUFA10/CYC1/ATP6V1C1/ATP6V0A4/NDUFV1/ATP6V1A/UQCRFS1/UQCRC2/ATP6V0B/NDUFA5/NDUFA8/NDUFAB1/ATP6V1C2/NDUFA1/NDUFB6/NDUFC1/ATP6V1D/NDUFB5/NDUFB7/COX6C/COX5A/SDHA/NDUFA4/ATP6V0C/NDUFB4/COX17/SDHD/COX7B/NDUFA9/COX11/ATP4A/PPA1/NDUFS2/NDUFV3/ATP6V0A1/NDUFB1/ATP6V0A2/COX6B1/COX8C/COX10/UQCRQ/COX5B/ATP6V0E2
KEGG_PARKINSONS_DISEASE	KEGG_PARKINSONS_DISEASE	85	0.510544	2.13751	5.3274e-07	2.43729e-05	1.76645e-05	5224	tags=64%, list=35%, signal=42%	UQCRC1/UCHL1/SDHB/NDUFA7/NDUFV2/NDUFS3/VDAC1/SLC25A4/NDUFA10/CYC1/SNCA/NDUFV1/UQCRFS1/SLC25A5/UQCRC2/NDUFA5/NDUFA8/NDUFAB1/NDUFA1/NDUFB6/NDUFC1/NDUFB5/NDUFB7/COX6C/COX5A/SDHA/NDUFA4/LRRK2/NDUFB4/SDHD/COX7B/NDUFA9/CYCS/NDUFS2/NDUFV3/PPID/NDUFB1/UBE2G1/COX6B1/COX8C/UQCRQ/COX5B/VDAC3/HTRA2/UQCRB/NDUFS1/COX4I1/COX8A/UBB/NDUFS6/COX6A1/NDUFS4/VDAC2/NDUFS7
KEGG_MISMATCH_REPAIR	KEGG_MISMATCH_REPAIR	21	0.751805	2.37585	1.57816e-06	4.81339e-05	3.48857e-05	1638	tags=43%, list=11%, signal=38%	RPA3/MSH2/RFC2/PCNA/RPA2/SSBP1/LIG1/RFC3/RPA4
KEGG_AUTOIMMUNE_THYROID_DISEASE	KEGG_AUTOIMMUNE_THYROID_DISEASE	46	-0.583986	-2.23619	1.42653e-06	4.81339e-05	3.48857e-05	3392	tags=67%, list=23%, signal=52%	CD80/HLA-F/HLA-C/IL4/IFNA2/FASLG/HLA-A/HLA-DMB/IFNA17/HLA-DRB4/TSHB/PRF1/IFNA5/IL2/CD40/IFNA16/IFNA14/TSHR/IFNA21/TPO/CD40LG/IFNA7/CTLA4/IL5/IFNA10/HLA-E/GZMB/CGA/IFNA4/IFNA8/IL10
KEGG_LEUKOCYTE_TRANSENDOTHELIAL_MIGRATION	KEGG_LEUKOCYTE_TRANSENDOTHELIAL_MIGRATION	106	-0.437585	-1.99606	2.16298e-06	5.65465e-05	4.09828e-05	2478	tags=30%, list=17%, signal=25%	CLDN8/NCF4/ITGB1/RHOH/NCF1/CXCR4/PLCG1/ITGAL/ACTN4/VCAM1/CTNNA3/MMP9/NOX1/ICAM1/CLDN9/F11R/CDH5/RAC2/CLDN7/MAPK11/MSN/CLDN18/CLDN15/TXK/MYL2/MYL9/PECAM1/VASP/CLDN5/ESAM/RAPGEF3/SIPA1
KEGG_HEMATOPOIETIC_CELL_LINEAGE	KEGG_HEMATOPOIETIC_CELL_LINEAGE	83	-0.480642	-2.08322	3.91597e-06	8.95778e-05	6.49227e-05	3594	tags=51%, list=24%, signal=39%	CSF3/THPO/GYPA/CSF1R/CD3D/ITGB3/IL1A/HLA-DRB4/CSF1/CSF2RA/FLT3LG/EPO/IL5RA/TFRC/CD2/GP1BA/IL7R/GP5/ITGA6/IL1R1/EPOR/IL6R/IL1R2/TNF/TPO/CD1E/CR2/IL5/CD22/IL3/IL2RA/CD3E/ITGA1/MME/IL3RA/CD34/CSF3R/IL4R/ITGA5/CD1A/CD19/IL7
KEGG_CITRATE_CYCLE_TCA_CYCLE	KEGG_CITRATE_CYCLE_TCA_CYCLE	30	0.653225	2.22496	6.31402e-06	0.000115547	8.37438e-05	3090	tags=57%, list=21%, signal=45%	MDH1/SDHB/ACO2/OGDHL/SUCLA2/IDH3G/DLD/IDH3A/DLAT/FH/ACLY/PDHB/IDH3B/SDHA/SDHD/PCK2/SUCLG1
KEGG_OLFACTORY_TRANSDUCTION	KEGG_OLFACTORY_TRANSDUCTION	105	-0.43623	-1.97503	5.81209e-06	0.000115547	8.37438e-05	2468	tags=39%, list=16%, signal=33%	OR51B5/OR1Q1/OR2M4/OR10A4/OR4D1/OR51I2/PRKACG/OR2L2/CLCA1/OR14J1/OR2H2/OR2F1/OR2B2/OR7C1/OR5I1/OR2S2/OR10A5/OR1D2/OR51E2/OR7C2/GUCA1C/OR51I1/OR1J4/OR1E1/OR8B8/OR10H3/OR7A10/OR51B6/OR52A1/OR12D2/OR1J2/OR12D3/OR6B1/OR2F2/OR51E1/OR5P2/PRKX/OR4D2/OR52D1/OR1A1/CALML5
KEGG_PROTEASOME	KEGG_PROTEASOME	40	0.606207	2.17456	8.64971e-06	0.000127586	9.24698e-05	3764	tags=57%, list=25%, signal=43%	PSMD8/PSMC4/PSMC3/PSMA5/PSMC5/PSMD3/PSMA3/PSMB7/PSMD6/PSMA1/PSMA7/PSMD11/PSMC6/PSMC2/PSMD14/PSMB3/PSMB4/PSMD12/PSMD13/PSMD1/PSMB6/PSMB5/PSMD4
KEGG_COMPLEMENT_AND_COAGULATION_CASCADES	KEGG_COMPLEMENT_AND_COAGULATION_CASCADES	66	-0.504042	-2.11659	9.06351e-06	0.000127586	9.24698e-05	4466	tags=53%, list=30%, signal=37%	CR1/F2R/C2/CFD/PLG/FGB/F3/SERPINE1/F11/C5/TFPI/PLAT/PLAUR/C8B/C5AR1/THBD/KLKB1/F7/C7/F10/SERPING1/F9/CR2/FGA/C8A/C1R/CFI/CFB/A2M/SERPIND1/MBL2/FGG/VWF/F13B/CFH
KEGG_NATURAL_KILLER_CELL_MEDIATED_CYTOTOXICITY	KEGG_NATURAL_KILLER_CELL_MEDIATED_CYTOTOXICITY	124	-0.407234	-1.91602	8.71322e-06	0.000127586	9.24698e-05	3980	tags=45%, list=27%, signal=33%	FASLG/KIR2DS4/VAV2/PPP3R2/NFATC2/CD48/RAET1E/NFATC3/SOS2/ULBP3/PIK3CD/HLA-A/NCR2/ULBP1/IFNA17/SYK/CHP2/LAT/SHC1/PIK3R2/MICB/PRF1/SHC2/KIR2DL4/IFNA5/IFNA16/FYN/IFNA14/SHC4/PLCG1/ITGAL/TNFRSF10A/NFATC4/TNF/TNFSF10/IFNA21/IFNB1/TNFRSF10C/IFNA7/IFNAR2/TNFRSF10D/FCGR3B/ICAM1/NFATC1/RAC2/KIR2DS1/IFNA10/TNFRSF10B/KIR2DL3/HLA-E/ICAM2/KIR2DL1/GZMB/IFNA4/KIR2DL5A/IFNA8
KEGG_NOTCH_SIGNALING_PATHWAY	KEGG_NOTCH_SIGNALING_PATHWAY	43	-0.553538	-2.05379	1.03109e-05	0.000134778	9.76824e-05	3138	tags=60%, list=21%, signal=48%	RFNG/DVL1/JAG2/APH1A/MAML1/RBPJ/JAG1/RBPJL/HES1/DVL2/NOTCH2/CREBBP/PTCRA/CTBP2/DTX1/NUMBL/HDAC1/DTX3L/MAML2/MFNG/DLL4/NOTCH4/NOTCH3/NOTCH1/DLL1/LFNG
KEGG_NUCLEOTIDE_EXCISION_REPAIR	KEGG_NUCLEOTIDE_EXCISION_REPAIR	42	0.592536	2.14659	1.36528e-05	0.000166564	0.000120719	1675	tags=38%, list=11%, signal=34%	RPA3/CDK7/MNAT1/RFC2/PCNA/ERCC3/RPA2/LIG1/RFC3/GTF2H4/RAD23B/CUL4B/POLE/RPA4/RBX1/CCNH
KEGG_HUNTINGTONS_DISEASE	KEGG_HUNTINGTONS_DISEASE	142	0.400664	1.81389	2.76282e-05	0.000315997	0.000229023	3108	tags=34%, list=21%, signal=27%	UQCRC1/GRIN1/PPARG/SDHB/NDUFA7/AP2M1/NDUFV2/NDUFS3/VDAC1/SLC25A4/NDUFA10/CYC1/BDNF/CREB3L3/PPARGC1A/NDUFV1/UQCRFS1/SLC25A5/UQCRC2/NDUFA5/CLTC/SOD1/AP2S1/NDUFA8/NDUFAB1/NDUFA1/POLR2B/PLCB1/NDUFB6/NDUFC1/TBPL1/NDUFB5/DCTN1/NDUFB7/COX6C/COX5A/POLR2K/SDHA/AP2A2/NDUFA4/NDUFB4/GRM5/POLR2F/RCOR1/SDHD/TAF4B/COX7B/NDUFA9
KEGG_ECM_RECEPTOR_INTERACTION	KEGG_ECM_RECEPTOR_INTERACTION	80	-0.435354	-1.89275	4.30807e-05	0.000463751	0.00033611	4119	tags=54%, list=27%, signal=39%	LAMA1/COL3A1/GP6/ITGB8/IBSP/THBS1/LAMC1/ITGA8/COL6A1/COL6A2/DAG1/COL11A1/ITGB3/COL11A2/COMP/THBS2/ITGB1/COL4A2/GP1BA/GP5/ITGA6/LAMC3/ITGA7/FN1/RELN/ITGB4/ITGA11/COL4A4/COL5A3/SDC3/LAMB4/AGRN/SDC4/HSPG2/COL1A2/ITGB7/ITGA1/LAMB2/ITGB5/ITGA10/VWF/LAMA5/ITGA5
KEGG_CHEMOKINE_SIGNALING_PATHWAY	KEGG_CHEMOKINE_SIGNALING_PATHWAY	175	-0.33351	-1.63146	0.000150269	0.00152773	0.00110724	3670	tags=36%, list=24%, signal=28%	ITK/XCR1/STAT5B/PRKACA/GRK5/ADCY2/SOS2/PIK3CD/CCR7/NFKBIB/GNG5/GNGT2/NFKB1/CXCL9/SHC1/PIK3R2/PPBP/SHC2/STAT2/CCR8/CCL22/CCR1/CXCL3/CXCR5/ARRB1/PRKACG/CCL11/CCL18/NCF1/CCL7/SHC4/CXCR4/CXCL16/PARD3/CCL23/STAT3/GNG7/CCR6/CCR9/CCR5/CXCL2/GNB4/WAS/NFKBIA/CCL8/RAC2/PREX1/CCL27/GNG11/CCL17/CSK/CCR2/GRK1/GRK7/CCL20/CXCL10/PF4/GNGT1/PRKX/CXCL11/CXCL1/FGR/ADCY4
KEGG_FOCAL_ADHESION	KEGG_FOCAL_ADHESION	187	-0.334372	-1.65027	0.000163205	0.00157192	0.00113927	4119	tags=41%, list=27%, signal=30%	LAMA1/CAV2/COL3A1/CCND1/VAV2/BIRC3/PARVG/VCL/HGF/CAPN2/ITGB8/IBSP/THBS1/PPP1CC/IGF1R/LAMC1/SOS2/ITGA8/PIK3CD/COL6A1/COL6A2/ARHGAP5/COL11A1/ITGB3/MYLK/VEGFB/SHC1/PIK3R2/COL11A2/PDGFRA/COMP/SHC2/THBS2/PDGFB/FLT1/ITGB1/ERBB2/COL4A2/FYN/SHC4/ITGA6/LAMC3/PDGFA/ACTN4/ITGA7/FLNA/PAK4/FN1/RELN/ITGB4/ITGA11/PDGFC/COL4A4/COL5A3/LAMB4/PGF/RAC2/DOCK1/EGFR/COL1A2/ITGB7/BCL2/CAV1/ITGA1/LAMB2/ITGB5/ITGA10/PDGFR…
KEGG_SPLICEOSOME	KEGG_SPLICEOSOME	97	0.412686	1.77706	0.000220651	0.00201895	0.00146326	5343	tags=58%, list=36%, signal=37%	PPIH/PRPF4/PPIL1/PRPF18/LSM7/EFTUD2/CDC40/USP39/SNRPF/PLRG1/TCERG1/SNRPA/PQBP1/SNRPB/SNRPD3/MAGOHB/SNRPD1/PRPF6/U2AF1/BCAS2/DHX38/PRPF40B/LSM8/CRNKL1/SNRPA1/WBP11/SNRPE/LSM5/DDX46/PRPF19/SNRPB2/EIF4A3/LSM3/SF3B5/DHX8/PCBP1/PRPF31/SART1/TXNL4A/DHX15/SNRPC/LSM6/BUD31/SNRPD2/ACIN1/ZMAT2/PPIE/DDX5/NCBP2/LSM4/SF3B2/XAB2/HNRNPC/PHF5A/CDC5L/SF3A1
KEGG_CELL_ADHESION_MOLECULES_CAMS	KEGG_CELL_ADHESION_MOLECULES_CAMS	125	-0.365463	-1.71857	0.000310247	0.00270358	0.00195945	4309	tags=42%, list=29%, signal=30%	ALCAM/CLDN2/HLA-C/CADM1/CLDN6/CDH15/CNTN2/CD99/ITGB8/SIGLEC1/PTPRF/PDCD1/ICOS/ITGA8/CLDN11/HLA-A/HLA-DMB/HLA-DRB4/CDH2/CLDN8/MADCAM1/GLG1/CD40/ITGB1/CD2/ITGA6/ITGAL/VCAM1/MPZ/NEO1/CD40LG/CTLA4/SDC3/ICAM1/SDC4/CLDN9/F11R/CDH5/CD22/CLDN7/SELPLG/VCAN/CLDN18/ITGB7/ICAM3/HLA-E/ICAM2/CLDN15/CD34/PECAM1/CLDN5/ESAM/SPN
KEGG_TOLL_LIKE_RECEPTOR_SIGNALING_PATHWAY	KEGG_TOLL_LIKE_RECEPTOR_SIGNALING_PATHWAY	94	-0.383014	-1.69457	0.000672531	0.00559424	0.00405449	3034	tags=33%, list=20%, signal=26%	IFNA17/TLR6/NFKB1/CXCL9/PIK3R2/IFNA5/CD40/IFNA16/LY96/IFNA14/TLR9/TNF/IFNA21/MYD88/IFNB1/IFNA7/IFNAR2/NFKBIA/RIPK1/IL12B/LBP/IRAK1/MAPK11/IFNA10/IRAK4/TLR5/CXCL10/IFNA4/IRF7/CXCL11/IFNA8
KEGG_ALANINE_ASPARTATE_AND_GLUTAMATE_METABOLISM	KEGG_ALANINE_ASPARTATE_AND_GLUTAMATE_METABOLISM	30	0.5386	1.83453	0.00116274	0.00925133	0.00670502	2284	tags=37%, list=15%, signal=31%	GOT1/GLS2/GAD1/GLS/GAD2/NIT2/ASNS/GOT2/GFPT1/ADSL/ALDH5A1
KEGG_ANTIGEN_PROCESSING_AND_PRESENTATION	KEGG_ANTIGEN_PROCESSING_AND_PRESENTATION	72	-0.40729	-1.72945	0.00123458	0.00941366	0.00682267	4563	tags=46%, list=30%, signal=32%	B2M/HLA-F/CTSS/HLA-C/CTSB/IFNA2/KIR2DS4/HSPA2/HLA-A/CALR/HLA-DMB/IFNA17/HLA-DRB4/KIR3DL3/KIR2DL4/IFNA5/IFNA16/HSPA6/IFNA14/CIITA/IFNA21/TAP1/IFNA7/KIR2DS1/IFNA10/LTA/KIR2DL3/HLA-E/KIR2DL1/KLRC4/IFNA4/KIR2DL5A/IFNA8
KEGG_MATURITY_ONSET_DIABETES_OF_THE_YOUNG	KEGG_MATURITY_ONSET_DIABETES_OF_THE_YOUNG	19	-0.6226	-1.8967	0.00152455	0.0111597	0.00808813	2563	tags=47%, list=17%, signal=39%	FOXA2/HES1/ONECUT1/PAX4/PAX6/HHEX/FOXA3/NR5A2/NKX2-2
KEGG_INTESTINAL_IMMUNE_NETWORK_FOR_IGA_PRODUCTION	KEGG_INTESTINAL_IMMUNE_NETWORK_FOR_IGA_PRODUCTION	44	-0.459038	-1.72837	0.00163361	0.0114981	0.0083334	3149	tags=41%, list=21%, signal=32%	HLA-DMB/HLA-DRB4/IL15/TNFRSF17/MADCAM1/IL2/CD40/LTBR/CXCR4/CCR9/CD40LG/TNFSF13/IL5/IL15RA/CCL27/PIGR/ITGB7/IL10
KEGG_ALLOGRAFT_REJECTION	KEGG_ALLOGRAFT_REJECTION	33	-0.500713	-1.77383	0.00175704	0.0119088	0.00863107	4648	tags=55%, list=31%, signal=38%	CD80/HLA-F/HLA-C/IL4/FASLG/HLA-A/HLA-DMB/HLA-DRB4/PRF1/IL2/CD40/TNF/CD40LG/IL5/IL12B/HLA-E/GZMB/IL10
KEGG_BASAL_CELL_CARCINOMA	KEGG_BASAL_CELL_CARCINOMA	52	-0.426004	-1.67229	0.00204298	0.0128919	0.00934358	3857	tags=42%, list=26%, signal=32%	WNT6/GLI2/DVL1/FZD2/WNT5B/TCF7/WNT8B/DVL2/WNT9A/FZD7/FZD4/PTCH1/WNT7B/TCF7L2/GLI3/FZD9/WNT11/AXIN1/FZD10/TCF7L1/SMO/LEF1
KEGG_B_CELL_RECEPTOR_SIGNALING_PATHWAY	KEGG_B_CELL_RECEPTOR_SIGNALING_PATHWAY	73	-0.386761	-1.6476	0.00199539	0.0128919	0.00934358	3934	tags=42%, list=26%, signal=31%	VAV2/PPP3R2/NFATC2/NFATC3/BCL10/FOS/SOS2/PIK3CD/NFKBIB/CD72/SYK/CHP2/NFKB1/PIK3R2/INPP5D/FCGR2B/RASGRP3/CD79A/NFATC4/LILRB3/CR2/NFKBIA/CARD11/DAPP1/NFATC1/CD22/RAC2/CD79B/BTK/IFITM1/CD19
KEGG_PRIMARY_IMMUNODEFICIENCY	KEGG_PRIMARY_IMMUNODEFICIENCY	35	-0.497584	-1.7777	0.00255709	0.0155982	0.011305	3289	tags=49%, list=22%, signal=38%	ICOS/UNG/CD3D/DCLRE1C/CD40/ADA/IL7R/CD79A/CIITA/AIRE/CD40LG/TAP1/CD3E/IL2RG/BTK/RAG2/CD19
KEGG_RNA_DEGRADATION	KEGG_RNA_DEGRADATION	53	0.431861	1.641	0.00327845	0.0193534	0.0140266	5276	tags=55%, list=35%, signal=36%	CNOT10/EXOSC5/EXOSC9/LSM7/DCPS/ENO2/EXOSC4/XRN2/C1D/MPHOSPH6/LSM8/LSM5/LSM3/CNOT4/EXOSC2/ENO1/EXOSC3/PAPOLG/WDR61/LSM6/EXOSC7/DCP2/CNOT3/CNOT7/ZCCHC7/LSM4/PARN/EXOSC1/EXOSC6
KEGG_ALZHEIMERS_DISEASE	KEGG_ALZHEIMERS_DISEASE	131	0.343485	1.53692	0.00382802	0.0218915	0.0158662	3108	tags=31%, list=21%, signal=25%	UQCRC1/CDK5/GRIN1/SDHB/NDUFA7/CALM1/NDUFV2/PPP3R1/NDUFS3/NDUFA10/CYC1/SNCA/PSEN2/NDUFV1/GRIN2A/UQCRFS1/UQCRC2/NDUFA5/PPP3CB/CDK5R1/NDUFA8/NDUFAB1/ATP2A2/NDUFA1/PLCB1/NDUFB6/NDUFC1/EIF2AK3/NDUFB5/NDUFB7/COX6C/COX5A/SDHA/NDUFA4/NAE1/NDUFB4/SDHD/MAPK1/CACNA1F/COX7B/NDUFA9
KEGG_PEROXISOME	KEGG_PEROXISOME	72	0.39083	1.57429	0.00627987	0.0340496	0.0246779	2522	tags=25%, list=17%, signal=21%	MPV17/SLC27A2/HACL1/PEX19/PEX11B/SLC25A17/EHHADH/ACSL4/PEX1/PEX13/ABCD2/SOD1/PEX7/ACSL6/BAAT/PRDX5/NUDT12/AGPS
KEGG_ADIPOCYTOKINE_SIGNALING_PATHWAY	KEGG_ADIPOCYTOKINE_SIGNALING_PATHWAY	64	-0.375802	-1.56324	0.00632615	0.0340496	0.0246779	1989	tags=30%, list=13%, signal=26%	LEPR/STAT3/TNF/ADIPOR2/NFKBIA/STK11/ACSL5/AGRP/LEP/RXRA/IRS4/POMC/PRKAG3/TNFRSF1A/SLC2A1/ACACB/SOCS3/TNFRSF1B/ADIPOQ
KEGG_GRAFT_VERSUS_HOST_DISEASE	KEGG_GRAFT_VERSUS_HOST_DISEASE	34	-0.463034	-1.6424	0.00837008	0.0437636	0.0317182	4648	tags=50%, list=31%, signal=35%	CD80/HLA-F/IL6/HLA-C/FASLG/HLA-A/HLA-DMB/IL1A/HLA-DRB4/PRF1/IL2/TNF/KIR2DL3/HLA-E/KIR2DL1/GZMB/KIR2DL5A
KEGG_DNA_REPLICATION	KEGG_DNA_REPLICATION	35	0.480094	1.66893	0.00877788	0.0441661	0.0320099	2809	tags=40%, list=19%, signal=33%	RPA3/RFC2/FEN1/PCNA/RPA2/SSBP1/LIG1/RFC3/POLE/RPA4/MCM2/MCM4/POLE3/MCM6
KEGG_CARDIAC_MUSCLE_CONTRACTION	KEGG_CARDIAC_MUSCLE_CONTRACTION	67	0.393635	1.56803	0.00892975	0.0441661	0.0320099	3076	tags=33%, list=20%, signal=26%	UQCRC1/CACNA2D3/ATP1A1/SLC9A6/MYH7/CYC1/MYH6/CACNG3/SLC8A1/RYR2/UQCRFS1/UQCRC2/CACNG2/ATP2A2/CACNA2D1/CACNB4/COX6C/COX5A/CACNB1/ATP1B1/CACNA1F/COX7B
KEGG_RIBOSOME	KEGG_RIBOSOME	67	-0.375593	-1.57931	0.00958523	0.0443053	0.0321108	5867	tags=66%, list=39%, signal=40%	RPL10A/RPL24/RPL34/RPL31/RPS12/RPL27/RPL14/RPL11/RPS18/RPL8/RPL35A/RPS21/RPS23/UBA52/RPS16/RPLP2/RPL10L/RPL18/RPL12/RPS9/RPLP1/RPS10/RPL22/RPS15/RPS24/RPL23A/RPS11/RPL35/RPS29/RPL38/RPL37A/RPS17/RPS3/RPL39/RPS15A/RPS27A/RPS5/RPS19/RPS28/RPL27A/RPL37/RPS27/RPS6/RPL3L
KEGG_APOPTOSIS	KEGG_APOPTOSIS	84	-0.34653	-1.51	0.00991883	0.0443053	0.0321108	4156	tags=43%, list=28%, signal=31%	CASP6/TP53/CSF2RB/FASLG/BIRC3/PPP3R2/CAPN2/PRKACA/PIK3CD/IL1A/CHP2/NFKB1/DFFA/PIK3R2/PRKACG/CFLAR/IL1R1/TNFRSF10A/TNF/TNFSF10/MYD88/TNFRSF10C/CAPN1/TNFRSF10D/NFKBIA/CASP7/RIPK1/IRAK3/IL3/IRAK1/BCL2/TNFRSF10B/IRAK4/IL3RA/TNFRSF1A/PRKX
KEGG_UBIQUITIN_MEDIATED_PROTEOLYSIS	KEGG_UBIQUITIN_MEDIATED_PROTEOLYSIS	120	0.330013	1.46704	0.00962642	0.0443053	0.0321108	5221	tags=48%, list=35%, signal=31%	UBE2M/CDC20/CUL1/UBE2S/CBLC/CUL2/ANAPC10/UBE3C/FBXW7/CUL3/FBXO4/TRIM37/UBE2E3/CUL4B/UBE2N/TRIM32/RBX1/HERC1/UBE2O/RNF7/UBE2D1/BTRC/NEDD4L/UBE3B/DET1/RHOBTB2/ITCH/ERCC8/CDC23/SMURF1/PRPF19/PIAS2/UBE2G1/CDC27/UBE2E2/HUWE1/UBA3/UBE2Q1/UBOX5/TRAF6/ANAPC13/UBA2/SAE1/UBE2F/RCHY1/ANAPC2/MGRN1/UBE2H/FANCL/UBE4B/FBXW11/CUL4A/ANAPC7/WWP1/KLHL13/UBE2D2/UBE3A
KEGG_PROSTATE_CANCER	KEGG_PROSTATE_CANCER	88	-0.332568	-1.46318	0.0101167	0.0443053	0.0321108	4256	tags=42%, list=28%, signal=30%	E2F1/CREB3L4/IKBKB/EP300/GSTP1/TP53/CCND1/KLK3/IGF1R/SOS2/PIK3CD/SRD5A2/NFKB1/TCF7/CREB3L2/PIK3R2/PDGFRA/FGFR1/CREB3L1/PDGFB/CREBBP/ERBB2/HSP90B1/PDGFA/INSRR/FOXO1/PDGFC/NFKBIA/CDK2/TCF7L2/EGFR/CREB5/BCL2/PDGFRB/CDKN1A/TCF7L1/LEF1
KEGG_PATHWAYS_IN_CANCER	KEGG_PATHWAYS_IN_CANCER	312	-0.253711	-1.33583	0.0101684	0.0443053	0.0321108	3980	tags=38%, list=27%, signal=29%	E2F1/MAX/JUN/IKBKB/RAC3/IL6/CDK4/MMP2/WNT1/FGF20/LAMC2/VEGFC/TGFB2/EP300/GSTP1/TP53/LAMA1/CDK6/FASLG/FGF2/DAPK2/CCND1/MITF/BIRC3/RALA/WNT6/HGF/ZBTB16/GLI2/DVL1/KLK3/PML/TRAF4/FOS/STAT5B/IGF1R/LAMC1/RALBP1/SOS2/PIK3CD/NFKB2/FZD2/CSF1R/WNT5B/TRAF1/NFKB1/TCF7/VEGFB/PIK3R2/WNT8B/CSF2RA/PDGFRA/VHL/FLT3LG/FGF6/FGFR1/DVL2/PDGFB/PPARD/CREBBP/ITGB1/FGF1/ERBB2/CTBP2/WNT9A/HSP90B1/CDKN2A/COL4A2/PLCG1/ITGA6/…
KEGG_OTHER_GLYCAN_DEGRADATION	KEGG_OTHER_GLYCAN_DEGRADATION	13	0.6133	1.65722	0.0110906	0.0471994	0.0342084	2949	tags=46%, list=20%, signal=37%	NEU1/FUCA1/MANBA/MAN2B1/FUCA2/HEXB
KEGG_RIG_I_LIKE_RECEPTOR_SIGNALING_PATHWAY	KEGG_RIG_I_LIKE_RECEPTOR_SIGNALING_PATHWAY	63	-0.371918	-1.55032	0.0116877	0.04861	0.0352307	3193	tags=35%, list=21%, signal=28%	NFKBIB/TRIM25/IFNA17/NFKB1/NLRX1/IFNA5/IFNA16/IFNA14/TNF/IFNA21/MAP3K1/IFNB1/IFNA7/NFKBIA/RIPK1/IL12B/MAPK11/IFNA10/CXCL10/IFNA4/IRF7/IFNA8
KEGG_LYSOSOME	KEGG_LYSOSOME	112	0.33833	1.48609	0.0143375	0.0583057	0.0422578	4062	tags=37%, list=27%, signal=27%	NEU1/AP4M1/ATP6AP1/M6PR/ATP6V0D1/MCOLN1/AP3B2/ATP6V1H/FUCA1/AP3M2/ARSG/LGMN/CTSC/ENTPD4/ATP6V0A4/ATP6V0B/CLTC/DNASE2B/CTSA/AP1M1/ARSB/MANBA/CTSW/NAGPA/MAN2B1/MFSD8/AP4E1/ATP6V0C/HEXB/SORT1/ACP2/CLTB/AP4S1/AP1S3/HGSNAT/GALC/ATP6V0A1/PPT1/CLTA/AP4B1/ATP6V0A2
KEGG_RNA_POLYMERASE	KEGG_RNA_POLYMERASE	25	0.489919	1.60667	0.0163381	0.0649971	0.0471075	2871	tags=32%, list=19%, signal=26%	POLR3F/POLR3A/POLR3K/POLR3C/POLR3B/POLR2B/POLR2K/POLR2F
KEGG_PURINE_METABOLISM	KEGG_PURINE_METABOLISM	136	0.30866	1.38748	0.018419	0.0717166	0.0519775	3580	tags=35%, list=24%, signal=27%	HPRT1/POLR3F/NME1/AK5/GDA/GMPR2/ENTPD3/FHIT/PRPS2/PAPSS1/POLR3A/NME7/ENTPD4/PDE6H/NUDT2/POLR3K/POLR3C/POLE/ITPA/DGUOK/PFAS/POLR3B/ADK/PDE10A/POLR2B/ADCY1/DCK/ADSL/PDE1A/GUCY2D/NME5/NUDT9/POLE3/POLR2K/ENTPD6/ADCY6/PRPS1/GUCY1A2/POLR2F/PDE6D/RRM2B/PDE2A/NT5C/GUCY2C/PDE1B/ATIC/PDE6A/PDE4D
KEGG_LONG_TERM_DEPRESSION	KEGG_LONG_TERM_DEPRESSION	60	0.387326	1.51746	0.0191359	0.0729555	0.0528754	2951	tags=32%, list=20%, signal=26%	GRM1/PLA2G4A/MAP2K1/PPP2CA/GRIA1/PPP2R1A/RYR1/CRH/GNAI1/IGF1/PLA2G2A/PLCB1/PRKCG/GRIA2/GRIA3/GNAS/GUCY1A2/GRM5/MAPK1
KEGG_REGULATION_OF_ACTIN_CYTOSKELETON	KEGG_REGULATION_OF_ACTIN_CYTOSKELETON	198	-0.266727	-1.32875	0.0205232	0.076648	0.0555516	2790	tags=26%, list=19%, signal=22%	PIK3R2/FGD3/ENAH/PDGFRA/FGF6/IQGAP1/FGFR1/GIT1/PDGFB/ITGB1/MRAS/FGF1/ITGA6/ITGAL/FGF4/ITGAD/PDGFA/ACTN4/INSRR/ITGA7/PAK4/FN1/ITGB4/IQGAP2/ITGA11/SSH3/PDGFC/WAS/CHRM2/FGF11/CHRM5/RAC2/DOCK1/MSN/EGFR/GNA12/ITGB7/ARHGEF1/WASF2/ITGA1/ARPC1B/ITGB5/CSK/FGFR3/ITGA10/MOS/PDGFRB/FGF21/RRAS/MYL2/MYL9/ITGA5
KEGG_PROTEIN_EXPORT	KEGG_PROTEIN_EXPORT	21	0.514897	1.62717	0.0231503	0.0830688	0.0602052	5481	tags=67%, list=37%, signal=42%	OXA1L/SEC61G/SRP54/SPCS1/IMMP2L/SRP9/SEC61A2/SRP19/SEC63/SRP72/SRPRB/SRP68/SPCS2/SEC11C
KEGG_PYRIMIDINE_METABOLISM	KEGG_PYRIMIDINE_METABOLISM	84	0.341828	1.43124	0.0228321	0.0830688	0.0602052	3714	tags=36%, list=25%, signal=27%	POLR3F/NME1/ENTPD3/UPRT/POLR3A/NME7/ENTPD4/NUDT2/POLR3K/POLR3C/POLE/ITPA/POLR3B/TYMS/POLR2B/DCK/NME5/DPYS/POLE3/POLR2K/CMPK2/ENTPD6/POLR2F/DPYD/RRM2B/UPP2/NT5C/CAD/DCTD/TXNRD2
KEGG_AMINOACYL_TRNA_BIOSYNTHESIS	KEGG_AMINOACYL_TRNA_BIOSYNTHESIS	21	0.499849	1.57962	0.0320059	0.108464	0.078611	4760	tags=67%, list=32%, signal=46%	MTFMT/NARS2/YARS2/PARS2/FARSA/WARS2/IARS2/RARS2/SEPSECS/CARS2/SARS2/FARS2/PSTK/FARSB
KEGG_GLYCOSYLPHOSPHATIDYLINOSITOL_GPI_ANCHOR_BIOSYNTHESIS	KEGG_GLYCOSYLPHOSPHATIDYLINOSITOL_GPI_ANCHOR_BIOSYNTHESIS	24	0.475944	1.54214	0.0318094	0.108464	0.078611	4493	tags=50%, list=30%, signal=35%	PGAP1/GPLD1/DPM2/PIGH/PIGP/PIGN/PIGK/PIGB/PIGW/PIGC/PIGG/PIGZ
KEGG_DRUG_METABOLISM_CYTOCHROME_P450	KEGG_DRUG_METABOLISM_CYTOCHROME_P450	58	-0.348416	-1.41024	0.0312937	0.108464	0.078611	2077	tags=28%, list=14%, signal=24%	GSTM2/CYP2A6/FMO5/GSTA3/UGT2B15/CYP2A13/GSTM5/CYP2A7/FMO3/ADH7/UGT2A3/FMO1/ADH1A/UGT2B4/FMO4/FMO2
KEGG_NOD_LIKE_RECEPTOR_SIGNALING_PATHWAY	KEGG_NOD_LIKE_RECEPTOR_SIGNALING_PATHWAY	54	-0.357203	-1.41933	0.0372512	0.123945	0.0898307	2209	tags=30%, list=15%, signal=25%	CCL11/NLRC4/HSP90B1/NLRP1/CCL7/TNF/CARD8/CXCL2/TRIP6/NFKBIA/PSTPIP1/CCL8/MAPK11/TNFAIP3/NOD1/CXCL1
KEGG_ASTHMA	KEGG_ASTHMA	26	-0.454645	-1.54028	0.038252	0.125002	0.0905969	3149	tags=42%, list=21%, signal=33%	HLA-DMB/HLA-DRB4/MS4A2/CD40/EPX/CCL11/TNF/CD40LG/IL5/IL3/IL10
KEGG_N_GLYCAN_BIOSYNTHESIS	KEGG_N_GLYCAN_BIOSYNTHESIS	42	0.405795	1.47008	0.0405521	0.130194	0.0943596	3408	tags=38%, list=23%, signal=30%	ALG1/TUSC3/MAN1B1/DPM1/DPM2/ALG3/ALG2/ALG6/MGAT2/STT3A/ALG9/ALG13/DAD1/ALG14/ALG8/MGAT4A
