# Supplementary material for: Characterization of gene expression profiles in Alzheimer’s disease and osteoarthritis: A bioinformatics study
Source: PLoS One. 2025 Feb 7;20(2):e0316708. doi: 10.1371/journal.pone.0316708 (PMC11805404; doi:10.1371/journal.pone.0316708)
Supplement: S8 Table — (XLSX) [file pone.0316708.s008.xlsx]

## Sheet: TSPO  GSEA AD
Supplemental Table 8 Gene set enrichment analysis of TSPO in Alzheimer's disease
ID	Description	setSize	enrichmentScore	NES	pvalue	p.adjust	qvalue	rank	leading_edge	core_enrichment
KEGG_COMPLEMENT_AND_COAGULATION_CASCADES	KEGG_COMPLEMENT_AND_COAGULATION_CASCADES	66	0.578997	2.15192	4.92079e-07	9.00505e-05	7.19989e-05	1976	tags=44%, list=13%, signal=38%	VWF/CFH/PLAT/CFI/CFB/C1QB/SERPINA5/C1QA/C5/C7/C5AR1/C6/SERPING1/CFD/C3/FGG/A2M/F10/SERPIND1/C8B/C1R/C1S/PLAU/TFPI/CD59/KLKB1/THBD/SERPINE1/C1QC
KEGG_PATHWAYS_IN_CANCER	KEGG_PATHWAYS_IN_CANCER	312	0.378944	1.73696	1.60323e-06	0.000146695	0.000117289	3954	tags=39%, list=26%, signal=29%	VEGFB/RASSF1/STAT5A/FOS/LAMB2/TGFBR2/HDAC1/EPAS1/ERBB2/JUP/NFKBIA/PDGFRB/CCND1/STAT3/FOXO1/LEF1/CDKN1A/FZD10/LAMA5/NFKB1/TP53/ITGA6/ITGB1/FZD6/AXIN1/FN1/PTGS2/FGF2/FGFR3/PIK3R3/CDK4/TGFB3/IKBKB/ETS1/RAC2/ABL1/ZBTB16/EGFR/FGF11/ITGA2/PIK3CG/SPI1/FLT3LG/FZD2/CTNNA1/TRAF2/FZD5/LAMA2/GLI3/HGF/PTCH1/RELA/RHOA/PLD1/TGFBR1/FGFR2/VEGFC/BMP2/CBLB/FGF1/CRK/CKS1B/FLT3/CDH1/BAD/BCL2/ITGAV/TCF7L1/BAX/TCF7L2/P…
KEGG_FOCAL_ADHESION	KEGG_FOCAL_ADHESION	187	0.414093	1.7946	6.8086e-06	0.000415325	0.000332069	2916	tags=34%, list=19%, signal=27%	VEGFB/VWF/LAMB2/ERBB2/PXN/VASP/ILK/PDGFRB/CCND1/COL1A2/ITGB5/LAMA5/COL5A1/FLNB/CAPN2/ITGA6/VAV3/ITGB1/CAV1/SHC4/FN1/PIK3R3/ACTN4/ZYX/PPP1CA/RAPGEF1/FLNA/RAC2/ITGA7/ITGA1/EGFR/ITGA2/KDR/PIK3CG/COL6A2/FLNC/ITGA5/LAMA2/VCL/MYL9/ITGA10/HGF/RHOA/MYLK/FLT1/VEGFC/RELN/CRK/DOCK1/BAD/COL5A3/BCL2/SPP1/ITGAV/LAMA3/ITGB4/AKT1/LAMC1/ROCK1/RAF1/LAMC3/LAMA4/BIRC2
KEGG_RIBOSOME	KEGG_RIBOSOME	67	0.540844	2.02273	9.25807e-06	0.000423557	0.00033865	5533	tags=75%, list=37%, signal=47%	RPS3/RPL8/RPL10L/RPL3/RPS9/RPS12/RPS5/RPLP1/RPS19/RPL30/RPLP0/RPL11/RPL35/RPL18/RPS16/RPL36/RPS18/RPS27A/RPL36A/RPS4X/RPL36AL/RPS23/RPL6/RPS15/RPL9/RPS6/RPS24/RPL7/MRPL13/FAU/RPS17/RPS11/RPL19/RPL37/RPS29/RPS25/RPS15A/RPL23A/RPS28/RPS10/RPL12/RPL27A/RPL22/RPL35A/RPL10A/RPS27/UBA52/RPL39/RPS27L/RPL38
KEGG_SMALL_CELL_LUNG_CANCER	KEGG_SMALL_CELL_LUNG_CANCER	82	0.495585	1.92245	1.64162e-05	0.000600831	0.000480388	3858	tags=49%, list=26%, signal=36%	LAMB2/NFKBIA/CCND1/LAMA5/NFKB1/TP53/ITGA6/ITGB1/FN1/PTGS2/PIK3R3/CDK4/IKBKB/ITGA2/PIK3CG/TRAF2/LAMA2/RELA/CKS1B/BCL2/ITGAV/PIAS4/LAMA3/AKT1/LAMC1/FHIT/TRAF1/MYC/LAMC3/LAMA4/PIAS3/BIRC2/LAMA1/RXRA/CHUK/CDK2/BCL2L1/CDKN2B/TRAF4/COL4A2
KEGG_APOPTOSIS	KEGG_APOPTOSIS	84	0.477501	1.85801	7.6911e-05	0.00201067	0.00160761	3496	tags=42%, list=23%, signal=32%	PRKX/NFKBIA/CASP7/TNFRSF1A/NFKB1/TP53/CAPN2/IL1RAP/PIK3R3/RIPK1/IKBKB/PIK3CG/TNFRSF10D/IL1R1/TRAF2/MYD88/RELA/TNFRSF10B/IRAK1/BAD/IRAK3/BCL2/BAX/CASP8/IRAK2/AKT1/FAS/CAPN1/MAP3K14/DFFA/BIRC2/TNFRSF10A/CHUK/PRKACA/BCL2L1
KEGG_NEUROACTIVE_LIGAND_RECEPTOR_INTERACTION	KEGG_NEUROACTIVE_LIGAND_RECEPTOR_INTERACTION	247	-0.320788	-1.60614	6.65839e-05	0.00201067	0.00160761	2169	tags=28%, list=14%, signal=24%	GLP1R/CHRNG/CHRNA3/GRIN2D/P2RY4/HTR1D/GRIK5/GRIN2A/HTR2A/MLNR/SSTR4/DRD1/GRIA3/HTR6/P2RX3/DRD4/CHRM4/GRIA2/HTR2C/GHR/OPRL1/GRM2/GABRA1/OPRK1/TAAR5/GLRA2/TACR1/GABBR2/GRM4/GPR50/CCKBR/HCRTR2/GRIK2/GABRB3/CNR2/NPY2R/HTR7/CHRNA4/OPRD1/SSTR1/HRH4/GABRG2/HTR4/TACR3/MC2R/GABRQ/PTH2R/GABRG3/CNR1/OPRM1/TAAR9/P2RX5/GLRB/GABRA3/CHRM1/GRIN3B/KISS1R/GABRA5/TSHR/GHSR/GRIK4/HCRTR1/ADRA1D/GRM1/CSH1/GRIA1/TRHR/P…
KEGG_CHRONIC_MYELOID_LEUKEMIA	KEGG_CHRONIC_MYELOID_LEUKEMIA	71	0.501326	1.88828	0.000117375	0.00268494	0.00214672	2833	tags=37%, list=19%, signal=30%	STAT5A/TGFBR2/HDAC1/NFKBIA/CCND1/CDKN1A/NFKB1/TP53/SHC4/PIK3R3/CDK4/TGFB3/IKBKB/ABL1/PIK3CG/GAB2/RELA/TGFBR1/CBLB/CRK/BAD/ARAF/AKT1/STAT5B/MYC/RAF1
KEGG_BLADDER_CANCER	KEGG_BLADDER_CANCER	39	0.576651	1.94275	0.000180777	0.0036758	0.00293895	2833	tags=38%, list=19%, signal=31%	VEGFB/RASSF1/ERBB2/CCND1/CDKN1A/TP53/FGFR3/CDK4/EGFR/VEGFC/CDH1/ARAF/MMP9/MYC/RAF1
KEGG_VIRAL_MYOCARDITIS	KEGG_VIRAL_MYOCARDITIS	65	0.46982	1.74932	0.000627116	0.0114762	0.0091757	4559	tags=49%, list=30%, signal=34%	MYH3/HLA-B/HLA-E/MYH11/CCND1/CAV1/HLA-A/DAG1/HLA-C/RAC2/ABL1/LAMA2/HLA-DMA/HLA-DQB1/HLA-DRB4/HLA-DPB1/CASP8/HLA-F/MYH9/ITGB2/ICAM1/MYH6/CD40/HLA-G/HLA-DOB/MYH13/HLA-DPA1/CD40LG/EIF4G1/FYN/HLA-DRA/MYH15
KEGG_LEUKOCYTE_TRANSENDOTHELIAL_MIGRATION	KEGG_LEUKOCYTE_TRANSENDOTHELIAL_MIGRATION	106	0.420474	1.69646	0.000746692	0.0124222	0.00993208	1809	tags=29%, list=12%, signal=26%	ESAM/CDH5/RAPGEF3/NCF2/PXN/CLDN5/VASP/MSN/VCAM1/GNAI2/VAV3/ITGB1/JAM2/PIK3R3/PECAM1/ACTN4/CLDN9/CLDN23/RAC2/PIK3CG/CXCR4/SIPA1/CTNNA1/F11R/VCL/CLDN10/ITGAM/MYL9/GNAI3/RHOA/CYBA
KEGG_PANCREATIC_CANCER	KEGG_PANCREATIC_CANCER	69	0.465028	1.75128	0.00112869	0.0172125	0.0137621	2611	tags=32%, list=17%, signal=26%	VEGFB/TGFBR2/ERBB2/CCND1/STAT3/NFKB1/TP53/PIK3R3/CDK4/TGFB3/IKBKB/RAC2/EGFR/PIK3CG/RELA/PLD1/TGFBR1/VEGFC/BAD/ARAF/RALGDS/AKT1
KEGG_TGF_BETA_SIGNALING_PATHWAY	KEGG_TGF_BETA_SIGNALING_PATHWAY	80	0.437221	1.68572	0.00164427	0.0231463	0.0185064	3676	tags=40%, list=24%, signal=30%	ID3/ID1/INHBB/TGFBR2/ACVRL1/SMAD6/NOG/DCN/TGFB3/ID4/PPP2R1B/BMPR1B/LTBP1/SP1/RHOA/SMAD5/TGFBR1/BMP2/GDF5/ROCK1/MYC/BMP6/RBL2/CREBBP/RPS6KB2/SMAD7/BMP7/ACVR2B/CDKN2B/ZFYVE16/BMP4/SMAD4
KEGG_ENDOMETRIAL_CANCER	KEGG_ENDOMETRIAL_CANCER	52	0.48663	1.73387	0.00187414	0.0244977	0.0195869	3332	tags=42%, list=22%, signal=33%	ERBB2/ILK/CCND1/LEF1/TP53/AXIN1/PIK3R3/EGFR/PIK3CG/CTNNA1/CDH1/BAD/TCF7L1/TCF7L2/ARAF/FOXO3/AKT1/MYC/RAF1/MLH1/CTNNA3/EGF
KEGG_COLORECTAL_CANCER	KEGG_COLORECTAL_CANCER	62	0.454656	1.67764	0.00226368	0.0258908	0.0207007	2983	tags=39%, list=20%, signal=31%	FOS/TGFBR2/CCND1/LEF1/TP53/AXIN1/PIK3R3/TGFB3/RAC2/PIK3CG/RHOA/TGFBR1/BAD/BCL2/TCF7L1/BAX/TCF7L2/ARAF/RALGDS/AKT1/MSH6/MYC/RAF1/MLH1
KEGG_CHEMOKINE_SIGNALING_PATHWAY	KEGG_CHEMOKINE_SIGNALING_PATHWAY	175	0.358763	1.53984	0.00216114	0.0258908	0.0207007	3635	tags=39%, list=24%, signal=30%	PRKX/FGR/PXN/NFKBIA/DOCK2/STAT3/GNB4/CCL2/GNAI2/ADCY4/NFKB1/CXCL3/VAV3/SHC4/PREX1/PIK3R3/CXCL16/GNG11/LYN/CXCL1/CXCL2/IKBKB/RAC2/CCL27/PIK3CG/CXCR4/PPBP/CSK/ARRB1/GNB2/CCL17/ADCY8/RELA/GNAI3/CCL8/RHOA/CCL26/ADCY2/CCL5/CCL1/PLCB4/CRK/ADCY6/GNG5/FOXO3/CXCL14/CCR6/AKT1/GNG12/CXCL10/PARD3/ROCK1/STAT5B/RAF1/GRK1/GNG8/GRK7/NFKBIB/CXCL12/CCR9/VAV1/PLCB2/ITK/CHUK/PRKACA/CRKL/HCK/CCL19
KEGG_P53_SIGNALING_PATHWAY	KEGG_P53_SIGNALING_PATHWAY	62	0.448236	1.65395	0.00289807	0.0291548	0.0233104	2937	tags=34%, list=20%, signal=27%	CCND1/TP53I3/CDKN1A/TP53/CDK4/TSC2/GADD45B/PERP/TNFRSF10B/DDB2/SERPINE1/STEAP3/SESN1/PPM1D/BAX/CASP8/CD82/CCNG1/FAS/MDM4/PMAIP1
KEGG_PROSTATE_CANCER	KEGG_PROSTATE_CANCER	88	0.41174	1.6215	0.0033162	0.0291548	0.0233104	3492	tags=35%, list=23%, signal=27%	ERBB2/CREB3L3/NFKBIA/PDGFRB/CCND1/FOXO1/LEF1/CREB5/CDKN1A/NFKB1/TP53/PIK3R3/CREB3L2/IKBKB/EGFR/PIK3CG/RELA/FGFR2/BAD/BCL2/TCF7L1/TCF7L2/ARAF/AKT1/CREB3/RAF1/GSTP1/CREBBP/EGF/CHUK/CDK2
KEGG_CELL_ADHESION_MOLECULES_CAMS	KEGG_CELL_ADHESION_MOLECULES_CAMS	125	0.387329	1.60137	0.00287076	0.0291548	0.0233104	3099	tags=35%, list=21%, signal=28%	ESAM/CDH5/HLA-B/ICAM2/CLDN5/HLA-E/ICAM3/SDC4/VCAM1/ITGA6/ITGB1/JAM2/PECAM1/CD34/HLA-A/CLDN9/HLA-C/CLDN23/SDC1/VCAN/SELE/SDC2/F11R/CLDN10/ITGAM/CNTN2/HLA-DMA/HLA-DQB1/CDH1/HLA-DRB4/HLA-DPB1/CD2/CD8A/ITGAV/GLG1/CLDN7/OCLN/CLDN15/CD22/HLA-F/ITGB2/ICAM1/SDC3/PTPRF
KEGG_INSULIN_SIGNALING_PATHWAY	KEGG_INSULIN_SIGNALING_PATHWAY	130	0.376157	1.56551	0.00334563	0.0291548	0.0233104	3509	tags=32%, list=23%, signal=24%	PYGM/PRKX/PCK1/PHKA1/TRIP10/FOXO1/HK2/SHC4/PPP1R3C/ACACB/PIK3R3/PPP1CA/RAPGEF1/IKBKB/SOCS3/SLC2A4/PIK3CG/PPARGC1A/TSC2/PHKA2/RHOQ/FBP2/SREBF1/PPP1R3D/CBLB/CRK/INPP5D/BAD/MKNK2/ARAF/PYGL/AKT1/RAF1/RPS6/PTPRF/RPS6KB2/INSR/PYGB/PRKACA/SOCS4/CRKL
KEGG_CYTOKINE_CYTOKINE_RECEPTOR_INTERACTION	KEGG_CYTOKINE_CYTOKINE_RECEPTOR_INTERACTION	242	0.3277	1.46078	0.0032215	0.0291548	0.0233104	3456	tags=35%, list=23%, signal=27%	VEGFB/INHBB/IL4R/PLEKHO2/TGFBR2/ACVRL1/LEP/LEPR/IL13RA1/TNFRSF1B/IL10RA/PDGFRB/OSMR/TNFRSF1A/IL7R/CCL2/IFNA8/CXCL3/IL1RAP/IL10RB/CXCL16/IL17RB/TGFB3/TNFSF13/CXCL1/CXCL2/CCL27/LIFR/EGFR/IFNA7/KDR/CXCR4/FLT3LG/CSF1/TNFRSF10D/IL6R/BMPR1B/PPBP/NGFR/IL1R1/CSF3/CCL17/IL25/HGF/CD27/TNFRSF12A/TNFRSF11B/CCL8/TNFRSF10B/CCL26/IFNA2/TGFBR1/FLT1/VEGFC/BMP2/CCL5/RELT/CCL1/GDF5/FLT3/LTBR/CXCL14/IL6ST/CCR6/CXCL1…
KEGG_CARDIAC_MUSCLE_CONTRACTION	KEGG_CARDIAC_MUSCLE_CONTRACTION	67	-0.402683	-1.65207	0.00394478	0.0306135	0.0244767	3259	tags=39%, list=22%, signal=31%	UQCRQ/CACNA2D1/CACNA1C/CACNB3/ATP1B4/CACNB1/ATP1A1/CACNG4/ATP1B1/ATP1A4/COX7B/ATP2A2/CACNG8/CACNB2/CACNG7/COX6B2/SLC9A6/CACNG2/CACNA2D3/SLC8A1/CACNG3/RYR2/CACNA1S/CACNG1/CACNA1F/MYH7
KEGG_ECM_RECEPTOR_INTERACTION	KEGG_ECM_RECEPTOR_INTERACTION	80	0.419193	1.61621	0.00401488	0.0306135	0.0244767	3086	tags=41%, list=21%, signal=33%	VWF/LAMB2/COL1A2/SDC4/ITGB5/LAMA5/COL5A1/ITGA6/ITGB1/FN1/DAG1/SDC1/ITGA7/ITGA1/ITGA2/COL6A2/ITGA5/SDC2/LAMA2/ITGA10/RELN/COL5A3/SPP1/ITGAV/LAMA3/ITGB4/LAMC1/LAMC3/LAMA4/AGRN/HSPG2/LAMA1/SDC3
KEGG_OLFACTORY_TRANSDUCTION	KEGG_OLFACTORY_TRANSDUCTION	105	-0.354345	-1.57418	0.00372848	0.0306135	0.0244767	4543	tags=48%, list=30%, signal=33%	OR10J1/OR10A4/OR51B5/OR12D2/CAMK2A/OR52A1/OR3A3/OR2B6/CNGA3/GUCA1A/CAMK2B/OR4D1/OR10C1/GUCA1B/OR1C1/PRKACB/CLCA2/ARRB2/OR51I1/OR1Q1/OR7D2/OR14J1/OR2C1/OR10A5/OR2W1/OR51B6/OR10H2/OR6A2/OR5I1/OR5V1/CALM1/OR8G1/OR2F1/OR8D2/OR51M1/CAMK2D/OR7C2/OR1A1/OR12D3/OR2J2/CNGA4/OR51I2/CNGB1/OR2S2/OR2K2/OR2J3/OR8D1/OR2C3/OR1G1/OR51B4
KEGG_TOLL_LIKE_RECEPTOR_SIGNALING_PATHWAY	KEGG_TOLL_LIKE_RECEPTOR_SIGNALING_PATHWAY	94	0.403683	1.60245	0.00456269	0.0333989	0.0267037	3541	tags=38%, list=24%, signal=29%	FOS/IRF7/CD14/IRF3/TLR2/NFKBIA/MAP3K8/IFNA8/NFKB1/PIK3R3/TLR5/RIPK1/IKBKB/IFNA7/PIK3CG/MYD88/IRF5/RELA/IFNA2/CTSK/TLR4/CCL5/IRAK1/LY96/SPP1/CASP8/AKT1/CXCL10/TLR6/IKBKE/IFNA21/CD40/IFNA14/TLR3/CHUK/IFNAR1
KEGG_LYSINE_DEGRADATION	KEGG_LYSINE_DEGRADATION	39	0.478321	1.61148	0.0078076	0.0549535	0.0439375	3715	tags=41%, list=25%, signal=31%	AASS/TMLHE/SUV39H2/PLOD2/OGDH/HADHA/SETDB1/PLOD1/DLST/ALDH2/ALDH7A1/ACAT1/BBOX1/PLOD3/ALDH3A2/ALDH9A1
KEGG_NOTCH_SIGNALING_PATHWAY	KEGG_NOTCH_SIGNALING_PATHWAY	43	0.47037	1.60673	0.00836823	0.056718	0.0453483	4586	tags=56%, list=31%, signal=39%	HDAC1/LFNG/NOTCH3/DLL1/NOTCH2/NOTCH1/PSENEN/RFNG/JAG1/MFNG/HES1/MAML2/NOTCH4/RBPJ/DTX1/CREBBP/NUMB/APH1A/NCSTN/MAML1/DTX3L/PSEN1/EP300/DLL4
KEGG_B_CELL_RECEPTOR_SIGNALING_PATHWAY	KEGG_B_CELL_RECEPTOR_SIGNALING_PATHWAY	73	0.418509	1.5969	0.00893012	0.0583647	0.0466649	3511	tags=40%, list=23%, signal=31%	FOS/NFKBIA/NFKB1/VAV3/PIK3R3/LYN/IKBKB/RAC2/SYK/PIK3CG/IFITM1/NFATC4/NFATC2/RASGRP3/NFATC1/RELA/INPP5D/NFATC3/AKT1/CD81/CD72/CD22/RAF1/NFKBIB/BTK/VAV1/NFKBIE/CHUK/CARD11
KEGG_ACUTE_MYELOID_LEUKEMIA	KEGG_ACUTE_MYELOID_LEUKEMIA	55	0.440142	1.59859	0.0103162	0.0620388	0.0496025	3457	tags=44%, list=23%, signal=34%	STAT5A/JUP/CCND1/STAT3/LEF1/NFKB1/PIK3R3/IKBKB/ZBTB16/PIK3CG/SPI1/RELA/FLT3/BAD/TCF7L1/TCF7L2/ARAF/AKT1/STAT5B/MYC/RAF1/RPS6KB2/PIM1/CHUK
KEGG_ADHERENS_JUNCTION	KEGG_ADHERENS_JUNCTION	66	0.428463	1.59244	0.010261	0.0620388	0.0496025	3327	tags=39%, list=22%, signal=31%	TGFBR2/ERBB2/LEF1/WASF2/YES1/ACTN4/RAC2/EGFR/CTNNA1/CSNK2B/VCL/IQGAP1/RHOA/TGFBR1/CDH1/TCF7L1/PTPRB/TCF7L2/PARD3/WASF3/PTPRJ/CREBBP/PTPRF/CTNNA3/INSR/TJP1
KEGG_ADIPOCYTOKINE_SIGNALING_PATHWAY	KEGG_ADIPOCYTOKINE_SIGNALING_PATHWAY	64	0.429303	1.58861	0.0105093	0.0620388	0.0496025	1753	tags=28%, list=12%, signal=25%	PCK1/LEP/LEPR/TNFRSF1B/NFKBIA/TNFRSF1A/ACSL5/STAT3/ADIPOR2/NFKB1/PPARA/ACACB/IKBKB/SOCS3/SLC2A4/PPARGC1A/TRAF2/RELA
KEGG_LEISHMANIA_INFECTION	KEGG_LEISHMANIA_INFECTION	63	0.42214	1.55918	0.0113933	0.064251	0.0513712	2221	tags=32%, list=15%, signal=27%	FOS/NCF2/TLR2/NFKBIA/NFKB1/ITGB1/PTGS2/C3/TGFB3/MYD88/ITGAM/HLA-DMA/RELA/CYBA/TLR4/IRAK1/HLA-DQB1/NCF4/HLA-DRB4/HLA-DPB1
KEGG_ANTIGEN_PROCESSING_AND_PRESENTATION	KEGG_ANTIGEN_PROCESSING_AND_PRESENTATION	72	0.406099	1.5407	0.0115862	0.064251	0.0513712	3628	tags=39%, list=24%, signal=30%	PSME1/HLA-B/RFXANK/HLA-E/IFNA8/HLA-A/HLA-C/IFNA7/HSPA1L/HSPA2/HLA-DMA/TAP1/IFNA2/HSPA6/HLA-DQB1/HLA-DRB4/HLA-DPB1/CD8A/B2M/TAPBP/HLA-F/KIR2DS3/IFNA21/IFNA14/HLA-G/KLRC4/CD74/HLA-DOB
KEGG_REGULATION_OF_ACTIN_CYTOSKELETON	KEGG_REGULATION_OF_ACTIN_CYTOSKELETON	198	0.320607	1.40021	0.0125331	0.0674577	0.0539351	4425	tags=41%, list=29%, signal=30%	RRAS/CD14/PXN/PDGFRB/MSN/PFN1/ITGB5/GSN/ITGA6/VAV3/ITGB1/FN1/FGF2/WASF2/FGFR3/PIK3R3/ACTN4/PPP1CA/RAC2/ITGA7/ITGA1/EGFR/FGF11/ITGA2/PIK3CG/CSK/ITGA5/LIMK2/VCL/ITGAM/MYL9/ITGA10/CHRM5/IQGAP1/RHOA/MYLK/FGFR2/FGF1/CRK/DOCK1/SCIN/BDKRB2/RDX/ITGAV/ARAF/ITGB4/GNA12/GNG12/ROCK1/ARPC1B/RAF1/MYH9/ITGB2/ARPC1A/FGFR4/VAV1/EGF/FGF18/DIAPH3/CRKL/GNA13/NCKAP1L/PAK2/PAK4/SSH3/CYFIP1/PPP1CC/MRAS/APC/WAS/ITGA8/FG…
KEGG_PATHOGENIC_ESCHERICHIA_COLI_INFECTION	KEGG_PATHOGENIC_ESCHERICHIA_COLI_INFECTION	47	0.4299	1.49662	0.027188	0.138205	0.110501	2935	tags=36%, list=20%, signal=29%	CD14/TUBB6/HCLS1/ITGB1/TLR5/ABL1/RHOA/TLR4/CDH1/LY96/KRT18/OCLN/TUBB2B/ROCK1/TUBAL3/ARPC1B/ARPC1A
KEGG_CYTOSOLIC_DNA_SENSING_PATHWAY	KEGG_CYTOSOLIC_DNA_SENSING_PATHWAY	49	0.422163	1.48826	0.026559	0.138205	0.110501	3457	tags=43%, list=23%, signal=33%	IRF7/IRF3/PYCARD/POLR3D/NFKBIA/IFNA8/NFKB1/RIPK1/IKBKB/IFNA7/RELA/IFNA2/CCL5/POLR3H/CXCL10/POLR3GL/NFKBIB/IKBKE/IFNA21/IFNA14/CHUK
KEGG_TIGHT_JUNCTION	KEGG_TIGHT_JUNCTION	121	0.340035	1.39965	0.032921	0.162826	0.130185	1802	tags=21%, list=12%, signal=19%	MYH3/RRAS/CLDN5/MYH11/HCLS1/GNAI2/JAM2/EPB41/CDK4/RAB13/YES1/ACTN4/CLDN9/CLDN23/LLGL1/PPP2R1B/CTNNA1/TJP2/CSNK2B/F11R/CLDN10/CGN/PRKCH/MYL9/GNAI3/RHOA
KEGG_PRION_DISEASES	KEGG_PRION_DISEASES	34	0.455943	1.48596	0.0340818	0.164131	0.131229	2651	tags=35%, list=18%, signal=29%	PRKX/C1QB/C1QA/C5/C7/C6/NOTCH1/C8B/CCL5/C1QC/BAX/LAMC1
KEGG_NOD_LIKE_RECEPTOR_SIGNALING_PATHWAY	KEGG_NOD_LIKE_RECEPTOR_SIGNALING_PATHWAY	54	0.4111	1.48417	0.037529	0.17015	0.136042	1938	tags=28%, list=13%, signal=24%	CARD6/PYCARD/TRIP6/NFKBIA/CCL2/NFKB1/CXCL1/CXCL2/IKBKB/CARD8/TNFAIP3/RELA/CCL8/NOD2/CCL5
KEGG_GLUTATHIONE_METABOLISM	KEGG_GLUTATHIONE_METABOLISM	46	0.42448	1.47105	0.0379945	0.17015	0.136042	3519	tags=37%, list=23%, signal=28%	GGT6/GPX3/LAP3/GGT5/GSTZ1/GPX1/MGST2/GSTK1/ANPEP/OPLAH/MGST1/GSTM2/ODC1/GSTM1/GSTP1/IDH2/GSTM3
KEGG_OXIDATIVE_PHOSPHORYLATION	KEGG_OXIDATIVE_PHOSPHORYLATION	89	-0.318265	-1.37068	0.0381211	0.17015	0.136042	2984	tags=27%, list=20%, signal=22%	NDUFA3/ATP6V0C/NDUFB6/ATP6V0E2/NDUFS4/COX11/NDUFV3/NDUFA8/ATP6V0D2/ATP6V1D/COX7B/ATP6V0B/COX6B2/ATP6V1A/ATP6V1C1/NDUFV2/ATP6V1B2/COX10/ATP6V1E1/NDUFS1/ATP6V1H/ATP12A/ATP4A/ATP6V1G2
KEGG_VASCULAR_SMOOTH_MUSCLE_CONTRACTION	KEGG_VASCULAR_SMOOTH_MUSCLE_CONTRACTION	102	0.34353	1.37744	0.0430416	0.187538	0.149944	2960	tags=33%, list=20%, signal=27%	PRKX/ADORA2B/ACTA2/EDNRA/RAMP3/MYH11/RAMP2/ADCY4/PPP1CA/PPP1R14A/PLA2G1B/CALD1/ITPR3/PLA2G4A/PRKCH/ADCY8/MYL9/RHOA/MYLK/MYL6/AVPR1B/ADCY2/PLCB4/ADCY6/PLA2G2E/ACTG2/ARAF/NPR2/GNA12/ROCK1/RAF1/RAMP1/ITPR2/PLA2G5
KEGG_PROPANOATE_METABOLISM	KEGG_PROPANOATE_METABOLISM	31	0.447838	1.42976	0.0468498	0.199384	0.159415	2709	tags=35%, list=18%, signal=29%	ACSS1/ACACB/ACSS3/SUCLG2/MLYCD/HADHA/ALDH6A1/ALDH2/HIBCH/ALDH7A1/ACAT1
KEGG_VEGF_SIGNALING_PATHWAY	KEGG_VEGF_SIGNALING_PATHWAY	69	0.365488	1.37641	0.0483384	0.201044	0.160742	3105	tags=32%, list=21%, signal=25%	HSPB1/NOS3/PXN/MAPKAPK3/PTGS2/PIK3R3/PLA2G1B/RAC2/KDR/PIK3CG/NFATC4/NFATC2/PLA2G4A/NFATC1/BAD/PLA2G2E/NFATC3/MAPKAPK2/AKT1/RAF1/PLA2G5/PLCG1
