# Supplementary material for: Characterization of gene expression profiles in Alzheimer’s disease and osteoarthritis: A bioinformatics study
Source: PLoS One. 2025 Feb 7;20(2):e0316708. doi: 10.1371/journal.pone.0316708 (PMC11805404; doi:10.1371/journal.pone.0316708)
Supplement: S9 Table — (XLSX) [file pone.0316708.s009.xlsx]

## Sheet:  EFEMP2 GSEA OA
Supplemental Table 9 Gene set enrichment analysis of EFEMP2 in Osteoarthritis
ID	Description	setSize	enrichmentScore	NES	pvalue	p.adjust	qvalue	rank	leading_edge	core_enrichment
KEGG_HYPERTROPHIC_CARDIOMYOPATHY_HCM	KEGG_HYPERTROPHIC_CARDIOMYOPATHY_HCM	76	-0.640696	-2.27087	5.44685e-08	9.96773e-06	8.37094e-06	1510	tags=34%, list=11%, signal=30%	PRKAA1/TNNI3/TPM1/ITGA8/PRKAB2/TPM3/ATP2A2/CACNA2D1/TNNT2/CACNB1/DMD/ACE/ACTC1/ITGB6/SGCG/TPM2/TTN/DES/CACNG1/MYH7/MYL2/MYL3/CACNA1S/PRKAA2/TNNC1/MYH6
KEGG_CHEMOKINE_SIGNALING_PATHWAY	KEGG_CHEMOKINE_SIGNALING_PATHWAY	169	0.471945	1.93115	2.86491e-07	2.6214e-05	2.20146e-05	2761	tags=36%, list=21%, signal=29%	ADCY8/CCR4/CCL22/CCL24/CCL7/CXCL13/CXCL6/PRKCD/PRKCZ/CXCL11/CCR5/GRK4/CXCR1/PF4V1/CXCL1/GNG3/PIK3CG/ARRB2/SHC3/CCR7/CCL5/XCL1/GNB3/ADCY1/CCL8/RAC2/CCL20/CXCR4/VAV1/AKT2/CCL3/CXCL9/CXCL10/ITK/CCR10/VAV2/SHC1/HCK/CCR2/CXCL8/CCR8/CXCR3/GNG7/PRKACG/PRKCB/NCF1/CCL4/PIK3R5/LYN/ARRB1/CCL2/PIK3CD/PTK2B/CCL14/CXCL3/CSK/CCL23/ADCY3/DOCK2/CCR9/ADCY6
KEGG_CARDIAC_MUSCLE_CONTRACTION	KEGG_CARDIAC_MUSCLE_CONTRACTION	63	-0.634495	-2.19082	7.60159e-07	3.97493e-05	3.33816e-05	1347	tags=30%, list=10%, signal=27%	TPM1/TPM3/ATP2A2/CACNA2D1/COX6A2/COX7A1/TNNT2/CACNB1/ACTC1/TPM2/ATP1A2/CACNG1/MYH7/MYL2/ATP1B4/MYL3/CACNA1S/TNNC1/MYH6
KEGG_DILATED_CARDIOMYOPATHY	KEGG_DILATED_CARDIOMYOPATHY	82	-0.594723	-2.13319	8.68837e-07	3.97493e-05	3.33816e-05	1347	tags=29%, list=10%, signal=26%	TPM1/ITGA8/TPM3/ATP2A2/CACNA2D1/ADRB1/TNNT2/CACNB1/DMD/ACTC1/ITGB6/SGCG/TPM2/ADCY2/PLN/TTN/DES/CACNG1/MYH7/MYL2/MYL3/CACNA1S/TNNC1/MYH6
KEGG_TIGHT_JUNCTION	KEGG_TIGHT_JUNCTION	115	-0.521132	-1.96092	3.24649e-06	0.000118822	9.9787e-05	1325	tags=22%, list=10%, signal=20%	YBX3/CLDN5/MYH15/MYH8/CLDN22/CLDN17/RRAS2/TJP3/MYH11/GNAI1/MYH3/PRKCQ/PARD6B/CTNNA2/MYH13/ACTN3/MYLPF/MYH2/MYH7/MYL2/CTNNA3/ACTN2/MYH4/MYH1/MYH6
KEGG_LEISHMANIA_INFECTION	KEGG_LEISHMANIA_INFECTION	69	0.55665	1.99601	1.65914e-05	0.000506038	0.000424973	2263	tags=45%, list=17%, signal=37%	FCGR1A/FCGR3A/HLA-DQA1/ITGA4/HLA-DOB/HLA-DRA/IL1B/MAPK11/MAPK13/MARCKSL1/IL12A/ITGB2/HLA-DMA/HLA-DMB/NCF2/FCGR2C/TAB1/NCF4/TLR2/HLA-DOA/HLA-DQB1/ELK1/TGFB3/FCGR3B/CYBA/HLA-DRB1/PRKCB/IL1A/NCF1/C3/HLA-DPA1
KEGG_LYSOSOME	KEGG_LYSOSOME	109	0.471847	1.8272	6.37655e-05	0.00166701	0.00139996	4137	tags=60%, list=31%, signal=41%	LAMP3/GALNS/ARSA/GBA/AP1S1/ACP5/NAGPA/GAA/AP1B1/CTSD/CTSZ/CTSK/GUSB/GLB1/NAGLU/GM2A/CTSA/MANBA/AP4M1/NAGA/LIPA/IDUA/HEXA/PLA2G15/CTSC/ATP6AP1/FUCA1/MAN2B1/TPP1/NEU1/CTSV/LAPTM5/AP3B1/ARSB/CTSH/CTSO/ACP2/SGSH/ATP6V0D1/MCOLN1/NPC2/TCIRG1/CTSS/ABCA2/SMPD1/SLC11A2/HGSNAT/SLC17A5/HEXB/DNASE2/LGMN/PPT1/NPC1/AGA/CD63/CTSB/CTSG/CLN3/CTNS/CLTA/GGA2/GGA3/CTSF/GLA/GALC
KEGG_CYTOKINE_CYTOKINE_RECEPTOR_INTERACTION	KEGG_CYTOKINE_CYTOKINE_RECEPTOR_INTERACTION	236	0.381942	1.62945	8.54688e-05	0.0019551	0.0016419	2574	tags=37%, list=19%, signal=30%	TNFRSF17/IL26/CCR4/CCL22/CCL24/CCL7/CXCL13/CXCL6/IFNA21/TNFSF12/CXCL11/TNFRSF10C/TPO/VEGFC/CCR5/NGFR/LIF/CTF1/IL7R/CXCR1/IFNA8/IL11/TNFRSF11A/PF4V1/CXCL1/TNFSF4/IL18R1/CCR7/CCL5/CSF2RA/XCL1/IL1B/IL25/IL9/CCL8/CRLF2/CCL20/CXCR4/IFNA17/IL11RA/IL3RA/IL12A/KIT/CSF3R/CCL3/CXCL9/TNFSF8/IL6/CXCL10/ACVRL1/CCR10/EPOR/TNFRSF25/TNFSF13/IL1R2/LTB/TNFSF11/IL17B/IL2RA/IL10RB/IL13/TNFRSF8/IL4R/IL2RB/TGFB3/CCR2/…
KEGG_ARRHYTHMOGENIC_RIGHT_VENTRICULAR_CARDIOMYOPATHY_ARVC	KEGG_ARRHYTHMOGENIC_RIGHT_VENTRICULAR_CARDIOMYOPATHY_ARVC	68	-0.525063	-1.84008	0.000312663	0.00635748	0.00533904	707	tags=22%, list=5%, signal=21%	ITGA8/ATP2A2/CACNA2D1/CACNB1/DMD/PKP2/ITGB6/SGCG/CTNNA2/DES/ACTN3/CACNG1/CTNNA3/CACNA1S/ACTN2
KEGG_CELL_ADHESION_MOLECULES_CAMS	KEGG_CELL_ADHESION_MOLECULES_CAMS	118	0.43842	1.71149	0.000618103	0.0113113	0.00949927	2639	tags=42%, list=20%, signal=34%	CLDN16/CLDN7/CD28/SPN/SDC1/SDC3/HLA-DQA1/CDH3/ITGA4/HLA-DOB/HLA-DRA/CD4/CDH2/SELL/PDCD1/CLDN8/CNTNAP1/NLGN3/ITGB2/HLA-DMA/HLA-DMB/CD8A/VCAN/CD86/CD80/CD22/HLA-DOA/SIGLEC1/HLA-DQB1/ICAM1/NRCAM/HLA-DRB1/SELPLG/HLA-G/NRXN2/HLA-DPA1/CD2/F11R/ICAM3/ITGB7/CLDN11/HLA-A/ITGA9/CD34/PTPRF/HLA-F/CLDN4/ITGAM/ICOS/GLG1
KEGG_HEMATOPOIETIC_CELL_LINEAGE	KEGG_HEMATOPOIETIC_CELL_LINEAGE	85	0.452387	1.68333	0.00141705	0.0235746	0.019798	2755	tags=55%, list=21%, signal=44%	MS4A1/FCGR1A/CD3E/CD1B/CD1E/CD1D/CD19/TPO/CD33/CR2/CD37/IL7R/IL11/ITGA4/THPO/HLA-DRA/CD4/CSF2RA/IL1B/FCER2/IL11RA/IL3RA/KIT/GP1BB/CSF3R/CD8A/IL6/EPOR/IL1R2/CD22/CD1C/IL2RA/IL4R/CSF1R/HLA-DRB1/ITGA2/IL9R/IL1A/CD38/CD14/CD2/CD34/FLT3LG/MME/ITGAM/FLT3/ANPEP
KEGG_FC_GAMMA_R_MEDIATED_PHAGOCYTOSIS	KEGG_FC_GAMMA_R_MEDIATED_PHAGOCYTOSIS	88	0.441585	1.65067	0.0018658	0.0284535	0.0238954	3779	tags=42%, list=29%, signal=30%	FCGR1A/PRKCD/FCGR3A/PIK3CG/RAC2/MARCKSL1/VAV1/AKT2/PLD1/FCGR2C/VAV2/HCK/SYK/AMPH/SPHK1/PRKCB/NCF1/PIK3R5/LYN/SPHK2/ARPC1A/PIK3CD/SCIN/ARPC3/ARPC1B/DOCK2/MARCKS/PLCG2/VASP/INPP5D/CFL1/PIP5K1A/ASAP3/PLCG1/FCGR2B/ARPC4/GAB2
KEGG_CALCIUM_SIGNALING_PATHWAY	KEGG_CALCIUM_SIGNALING_PATHWAY	164	-0.378026	-1.49522	0.00254223	0.0357867	0.0300538	2205	tags=28%, list=17%, signal=24%	SLC8A2/HTR5A/CAMK2G/VDAC3/PTGER1/DRD5/AVPR1B/VDAC1/P2RX1/CCKBR/HTR4/ADCY9/OXTR/ITPR1/GRIN2A/CAMK2B/ATP2A2/PPP3CC/CCKAR/PLCB4/ADRB1/CAMK4/ATP2A3/AVPR1A/TNNC2/ERBB4/NOS1/LHCGR/HTR2C/RYR3/CALML5/SLC25A4/ATP2B2/CAMK2A/TRHR/ADCY2/GRIN2D/CHRM5/ATP2A1/PLN/MYLK3/PHKA1/RYR1/DRD1/CACNA1S/TNNC1
KEGG_TYPE_I_DIABETES_MELLITUS	KEGG_TYPE_I_DIABETES_MELLITUS	40	0.51678	1.65687	0.00418629	0.0547208	0.0459547	2548	tags=52%, list=19%, signal=43%	CD28/HLA-DQA1/HLA-DOB/HLA-DRA/IL1B/IL12A/HLA-DMA/HLA-DMB/GAD1/CD86/CD80/HLA-DOA/HLA-DQB1/GZMB/HLA-DRB1/ICA1/IL1A/HLA-G/HLA-DPA1/HLA-A/HLA-F
KEGG_VIRAL_MYOCARDITIS	KEGG_VIRAL_MYOCARDITIS	66	-0.472064	-1.64366	0.00488808	0.0575193	0.0483049	687	tags=20%, list=5%, signal=19%	MYH15/MYH8/MYH11/DMD/MYH3/SGCG/MYH13/HLA-DRB4/MYH2/MYH7/MYH4/MYH1/MYH6
KEGG_B_CELL_RECEPTOR_SIGNALING_PATHWAY	KEGG_B_CELL_RECEPTOR_SIGNALING_PATHWAY	71	0.440626	1.58439	0.00502901	0.0575193	0.0483049	4004	tags=48%, list=30%, signal=34%	CD19/CR2/PIK3CG/RAC2/RAC3/BTK/CD72/VAV1/AKT2/VAV2/CD22/CHP2/SYK/PRKCB/NFATC3/NFKBIE/PIK3R5/LYN/PIK3CD/CD79A/NFKB1/PTPN6/PLCG2/BLNK/LILRB3/INPP5D/GRB2/HRAS/CD79B/FCGR2B/NFKBIA/IKBKB/MAPK3/NRAS
KEGG_PRIMARY_IMMUNODEFICIENCY	KEGG_PRIMARY_IMMUNODEFICIENCY	34	0.530728	1.64137	0.0068682	0.0739341	0.0620902	3717	tags=59%, list=28%, signal=42%	LCK/CD3E/CD19/IL7R/CD4/RAG2/BTK/ADA/CD8A/CD79A/ICOS/JAK3/IL2RG/CIITA/RAG1/BLNK/TAP2/RFX5/RFXANK/CD40
KEGG_INTESTINAL_IMMUNE_NETWORK_FOR_IGA_PRODUCTION	KEGG_INTESTINAL_IMMUNE_NETWORK_FOR_IGA_PRODUCTION	42	0.504223	1.63602	0.00753319	0.0765874	0.0643185	2356	tags=52%, list=18%, signal=43%	TNFRSF17/CD28/HLA-DQA1/ITGA4/HLA-DOB/HLA-DRA/MAP3K14/CXCR4/PIGR/HLA-DMA/HLA-DMB/IL6/CD86/CCR10/CD80/TNFSF13/HLA-DOA/HLA-DQB1/HLA-DRB1/HLA-DPA1/ITGB7/LTBR
KEGG_ADIPOCYTOKINE_SIGNALING_PATHWAY	KEGG_ADIPOCYTOKINE_SIGNALING_PATHWAY	62	-0.460481	-1.58202	0.00926862	0.0866605	0.0727779	2140	tags=31%, list=16%, signal=26%	MAPK8/IRS2/AGRP/POMC/ACACB/PRKAA1/PRKAB2/IRS1/PTPN11/LEPR/ACSL1/CD36/RXRG/ADIPOQ/PCK1/PRKCQ/LEP/PPARGC1A/PRKAA2
KEGG_PPAR_SIGNALING_PATHWAY	KEGG_PPAR_SIGNALING_PATHWAY	62	-0.456764	-1.56925	0.0104182	0.0866605	0.0727779	1670	tags=34%, list=13%, signal=30%	HMGCS2/EHHADH/FABP6/ACADM/APOA1/ACSL1/SCD5/SORBS1/FABP4/SCD/AQP7/CD36/APOC3/PDPK1/GK2/FABP3/RXRG/ADIPOQ/PCK1/PLIN1/ACADL
KEGG_NOD_LIKE_RECEPTOR_SIGNALING_PATHWAY	KEGG_NOD_LIKE_RECEPTOR_SIGNALING_PATHWAY	55	0.453038	1.56344	0.0102644	0.0866605	0.0727779	3946	tags=55%, list=30%, signal=38%	CCL7/CASP5/CXCL1/NLRP3/CCL5/IL1B/MAPK11/CCL8/MAPK13/CARD9/IL6/TAB1/PYCARD/NAIP/CXCL8/CASP1/TRIP6/PSTPIP1/CCL2/MAPK10/BIRC3/TNFAIP3/NFKB1/CXCL2/NOD1/TNF/NFKBIA/HSP90AB1/IKBKB/MAPK3
KEGG_AMINO_SUGAR_AND_NUCLEOTIDE_SUGAR_METABOLISM	KEGG_AMINO_SUGAR_AND_NUCLEOTIDE_SUGAR_METABOLISM	37	0.493807	1.55149	0.0101852	0.0866605	0.0727779	3475	tags=46%, list=26%, signal=34%	GALK1/AMDHD2/HK3/MPI/GCK/RENBP/HEXA/NAGK/NPL/PMM1/CHIA/GFPT2/GMDS/GNPDA1/PGM3/HEXB/GMPPA
KEGG_N_GLYCAN_BIOSYNTHESIS	KEGG_N_GLYCAN_BIOSYNTHESIS	38	0.50381	1.59261	0.0119738	0.0913006	0.0766746	4572	tags=61%, list=35%, signal=40%	MGAT3/ALG12/MOGS/STT3A/TUSC3/MAN1B1/GANAB/RPN2/DDOST/ALG3/DAD1/B4GALT1/MAN1C1/DPAGT1/MGAT1/ST6GAL1/MGAT4A/MGAT5/ALG8/MAN2A1/DPM2/B4GALT3/MGAT4B
KEGG_NEUROACTIVE_LIGAND_RECEPTOR_INTERACTION	KEGG_NEUROACTIVE_LIGAND_RECEPTOR_INTERACTION	246	-0.325914	-1.35451	0.0115678	0.0913006	0.0766746	1626	tags=22%, list=12%, signal=20%	DRD3/OXTR/GRIN2A/HRH4/AGTR2/CHRNA9/GABBR2/CHRNB4/GRID2/F2RL3/CCKAR/P2RY11/CHRM4/LEPR/GRIA4/GHRHR/BRS3/ADRB1/ADRA2C/GHR/NPY5R/GNRHR/AVPR1A/SSTR1/CHRNB3/TAAR5/LHCGR/HCRTR2/HTR1E/MAS1/NMBR/HTR2C/MC5R/CHRNA1/SCTR/GABRG2/NPY1R/PTH2R/HTR1F/P2RY14/GRM3/TRHR/GLRA2/GRIN2D/GALR2/PRSS1/CHRM5/PLG/NTSR2/LEP/DRD1/DRD4/P2RY2/MTNR1B
KEGG_PROXIMAL_TUBULE_BICARBONATE_RECLAMATION	KEGG_PROXIMAL_TUBULE_BICARBONATE_RECLAMATION	22	-0.588074	-1.62122	0.0146026	0.0947764	0.0795936	709	tags=23%, list=5%, signal=22%	CA2/PCK1/SLC9A3/ATP1A2/ATP1B4
KEGG_GLYCOLYSIS_GLUCONEOGENESIS	KEGG_GLYCOLYSIS_GLUCONEOGENESIS	54	-0.472749	-1.58168	0.0150192	0.0947764	0.0795936	1278	tags=19%, list=10%, signal=17%	ADH1A/PFKM/ADH1C/HK2/DLAT/PCK1/ADH1B/ENO3/PGAM2/FBP2
KEGG_HEDGEHOG_SIGNALING_PATHWAY	KEGG_HEDGEHOG_SIGNALING_PATHWAY	44	0.474933	1.55378	0.0145113	0.0947764	0.0795936	1922	tags=25%, list=15%, signal=21%	WNT1/BMP4/LRP2/WNT8B/WNT5B/WNT7B/SMO/GLI2/WNT7A/WNT16/PRKACG
KEGG_TOLL_LIKE_RECEPTOR_SIGNALING_PATHWAY	KEGG_TOLL_LIKE_RECEPTOR_SIGNALING_PATHWAY	96	0.379011	1.431	0.0140549	0.0947764	0.0795936	2756	tags=39%, list=21%, signal=31%	IFNA21/CXCL11/IFNA8/SPP1/PIK3CG/TLR1/CCL5/IL1B/MAPK11/MAPK13/IFNA17/IL12A/AKT2/CCL3/CXCL9/CTSK/IL6/IRF5/CXCL10/CD86/TAB1/CD80/LY96/TLR2/TLR8/RIPK1/CXCL8/TLR6/CCL4/CD14/PIK3R5/PIK3CD/IKBKE/LBP/MAPK10/FADD/IRF3
KEGG_INSULIN_SIGNALING_PATHWAY	KEGG_INSULIN_SIGNALING_PATHWAY	127	-0.36969	-1.41367	0.0130048	0.0947764	0.0795936	2140	tags=23%, list=16%, signal=19%	IRS2/PDE3A/EIF4E/GYS1/PIK3CA/INSR/ACACB/RPS6KB1/PPP1R3D/PPP1CB/SOS2/PRKAA1/MKNK2/PRKAB2/IRS1/LIPE/SORBS1/HK2/PDPK1/PPP1R3C/PCK1/PRKAR2B/CALML5/PYGM/PHKA1/PPARGC1A/PRKAA2/PPP1R3A/FBP2
KEGG_GLYCOSPHINGOLIPID_BIOSYNTHESIS_GANGLIO_SERIES	KEGG_GLYCOSPHINGOLIPID_BIOSYNTHESIS_GANGLIO_SERIES	13	0.649009	1.61305	0.0164798	0.100527	0.0844231	3340	tags=69%, list=25%, signal=52%	ST3GAL1/ST6GALNAC5/ST8SIA5/GLB1/ST6GALNAC4/HEXA/B4GALNT1/ST8SIA1/HEXB
KEGG_GLYCOSAMINOGLYCAN_DEGRADATION	KEGG_GLYCOSAMINOGLYCAN_DEGRADATION	21	0.58179	1.62341	0.0229358	0.135395	0.113706	2531	tags=57%, list=19%, signal=46%	HPSE2/HS3ST3A1/GALNS/HPSE/GUSB/GLB1/NAGLU/HYAL2/IDUA/HEXA/ARSB/SGSH
KEGG_SELENOAMINO_ACID_METABOLISM	KEGG_SELENOAMINO_ACID_METABOLISM	20	0.565108	1.54838	0.0258413	0.147057	0.123499	658	tags=15%, list=5%, signal=14%	MAT1A/GGT5/CBS
KEGG_SPHINGOLIPID_METABOLISM	KEGG_SPHINGOLIPID_METABOLISM	26	0.527232	1.54413	0.0265185	0.147057	0.123499	2278	tags=38%, list=17%, signal=32%	GAL3ST1/ARSA/GBA/GLB1/SMPD2/SPHK1/SGPL1/UGCG/NEU1/SPHK2
KEGG_AXON_GUIDANCE	KEGG_AXON_GUIDANCE	112	0.363421	1.40557	0.0273595	0.147258	0.123668	4091	tags=43%, list=31%, signal=30%	PLXNB3/CDK5/EFNA2/EFNA4/RAC2/RAC3/CXCR4/SEMA4A/NTNG1/PLXNA3/SLIT2/PLXNB2/SEMA3A/RGS3/PLXNB1/SEMA5A/UNC5B/CHP2/ROBO3/EPHA3/PLXNC1/EPHB2/SRGAP2/NFATC3/SRGAP3/PLXNA1/NTN1/EPHB3/PAK6/SEMA3F/EFNB1/SEMA3G/EPHB4/EPHB6/NRP1/PAK3/SEMA3B/CFL1/PAK4/SEMA4C/HRAS/SEMA4F/GNAI2/RHOD/MAPK3/NRAS/EFNA5/SEMA3C
KEGG_BASE_EXCISION_REPAIR	KEGG_BASE_EXCISION_REPAIR	30	0.506086	1.53014	0.0362693	0.180502	0.151587	3937	tags=47%, list=30%, signal=33%	NEIL3/APEX2/POLD4/POLE2/SMUG1/NTHL1/MUTYH/PARP3/FEN1/PARP4/MPG/LIG1/OGG1/APEX1
KEGG_ADHERENS_JUNCTION	KEGG_ADHERENS_JUNCTION	67	-0.414448	-1.44597	0.0358385	0.180502	0.151587	989	tags=25%, list=7%, signal=24%	TCF7/YES1/PARD3/WASF3/TJP1/EP300/MET/SMAD4/INSR/PTPRB/CDH1/SORBS1/LMO7/CTNNA2/ACTN3/CTNNA3/ACTN2
KEGG_VEGF_SIGNALING_PATHWAY	KEGG_VEGF_SIGNALING_PATHWAY	69	0.39538	1.41773	0.036495	0.180502	0.151587	2350	tags=28%, list=18%, signal=23%	PLA2G2E/PLA2G2F/NOS3/PIK3CG/MAPK11/MAPK13/RAC2/RAC3/AKT2/SH2D2A/PLA2G2D/CHP2/SPHK1/PRKCB/NFATC3/PIK3R5/SPHK2/PIK3CD/KDR
