# Supplementary material for: Characterization of gene expression profiles in Alzheimer’s disease and osteoarthritis: A bioinformatics study
Source: PLoS One. 2025 Feb 7;20(2):e0316708. doi: 10.1371/journal.pone.0316708 (PMC11805404; doi:10.1371/journal.pone.0316708)
Supplement: S10 Table — (XLSX) [file pone.0316708.s010.xlsx]

## Sheet: GABARAPL1 GSEA OA
Supplemental Table 10 Gene set enrichment analysis of GABARAPL1 in Osteoarthritis
ID	Description	setSize	enrichmentScore	NES	pvalue	p.adjust	qvalue	rank	leading_edge	core_enrichment
KEGG_NEUROACTIVE_LIGAND_RECEPTOR_INTERACTION	KEGG_NEUROACTIVE_LIGAND_RECEPTOR_INTERACTION	246	-0.389337	-1.58571	8.54461e-05	0.0156366	0.0153803	1976	tags=35%, list=15%, signal=30%	GRIK5/PTGER3/GRM7/HTR1B/GABRA5/GABRQ/HTR1E/HRH4/LPAR4/TACR2/PTGER1/NTSR2/HRH2/GRIN2D/NMBR/TBXA2R/HRH3/DRD5/CSH1/CALCRL/DRD4/GZMA/GRIA4/CHRNA9/ADRA1A/CYSLTR2/ADRB3/EDNRA/S1PR4/LPAR2/P2RX2/GALR3/NMUR1/GPR50/GRIN2A/CGA/CHRNB4/CHRNA6/HTR4/OPRK1/P2RY1/GABRB3/BRS3/GABRD/GABRA6/CHRNA5/TAAR2/GRM6/HTR2C/OPRD1/NPBWR2/F2/APLNR/GRM3/MC3R/GABRR1/ADRA2B/NPY5R/FPR2/GHSR/TSHB/AVPR1A/CHRNG/CHRNB1/ADRA1B/GABRA3/MA…
KEGG_OLFACTORY_TRANSDUCTION	KEGG_OLFACTORY_TRANSDUCTION	64	-0.534642	-1.78725	0.000572478	0.0523818	0.051523	2338	tags=47%, list=18%, signal=39%	OR12D3/CALML5/OR2B2/OR1D2/CAMK2G/OR7A17/OR7C2/GUCY2D/PDC/CAMK2B/OR10C1/OR1E1/OR2B6/OR3A3/OR11A1/OR3A1/OR10J1/CNGA3/OR6A2/OR7A5/OR1D5/OR2S2/OR5I1/OR7E24/CLCA2/CLCA4/OR2F2/OR1A2/OR52A1/OR2J2
KEGG_ANTIGEN_PROCESSING_AND_PRESENTATION	KEGG_ANTIGEN_PROCESSING_AND_PRESENTATION	79	-0.463721	-1.59839	0.0027545	0.168024	0.16527	1137	tags=20%, list=9%, signal=19%	KIR3DL3/IFNA7/KIR2DL3/IFNA16/KIR2DS1/CD8A/KIR2DL1/IFNA8/LTA/KIR2DL5A/KLRC1/IFNA10/IFNA2/KIR2DS3/IFNA21/KIR2DL2
KEGG_DRUG_METABOLISM_OTHER_ENZYMES	KEGG_DRUG_METABOLISM_OTHER_ENZYMES	36	-0.545769	-1.62456	0.00871065	0.219852	0.216248	2018	tags=47%, list=15%, signal=40%	CYP3A4/UGT2A3/UGT2B4/UCKL1/XDH/CYP2A6/CYP3A7/CYP2A13/UGT1A1/TK1/NAT2/UPB1/CYP2A7/CYP3A5/DPYS/UGT2B17/UGT2B28
KEGG_REGULATION_OF_AUTOPHAGY	KEGG_REGULATION_OF_AUTOPHAGY	29	-0.570505	-1.61193	0.00771327	0.219852	0.216248	1107	tags=38%, list=8%, signal=35%	ATG4A/IFNA17/IFNA7/IFNA16/IFNG/IFNA8/PRKAA2/INS/IFNA10/IFNA2/IFNA21
KEGG_RETINOL_METABOLISM	KEGG_RETINOL_METABOLISM	42	-0.521973	-1.60153	0.00965462	0.219852	0.216248	2018	tags=43%, list=15%, signal=36%	CYP3A4/UGT2A3/UGT2B4/CYP2C18/CYP2A6/CYP3A7/CYP2A13/CYP2C9/ADH7/UGT1A1/CYP1A2/CYP2A7/CYP3A5/UGT2B17/UGT2B28/CYP26A1/RPE65/CYP2C19
KEGG_NATURAL_KILLER_CELL_MEDIATED_CYTOTOXICITY	KEGG_NATURAL_KILLER_CELL_MEDIATED_CYTOTOXICITY	122	-0.395235	-1.47602	0.00652489	0.219852	0.216248	1446	tags=19%, list=11%, signal=17%	CD48/SOS2/FASLG/IFNA7/FCGR3A/KIR2DL3/LCK/IFNA16/PRF1/NCR3/KIR2DS1/IFNG/KIR2DL1/SH2D1A/IFNA8/KIR2DL5A/ITGAL/KLRC1/IFNA10/IFNA2/KIR2DS3/IFNA21/KIR2DL2
KEGG_CELL_ADHESION_MOLECULES_CAMS	KEGG_CELL_ADHESION_MOLECULES_CAMS	118	-0.394302	-1.46197	0.00814839	0.219852	0.216248	2099	tags=31%, list=16%, signal=26%	CD8B/CLDN17/HLA-DQA1/CDH5/PECAM1/JAM2/CD80/HLA-DRA/CD2/CD34/CADM1/CLDN4/ITGA6/CD22/SDC1/CLDN10/NCAM2/CDH4/SELL/ITGA4/MPZ/NRCAM/CLDN16/CD8A/ICOS/CLDN6/ITGAL/CLDN1/NRXN3/CDH3/CNTNAP2/CLDN3/CD40LG/CNTN2/CLDN8/SPN
KEGG_SPLICEOSOME	KEGG_SPLICEOSOME	104	0.399496	1.45436	0.0108124	0.219852	0.216248	5052	tags=54%, list=38%, signal=34%	USP39/MAGOHB/DHX38/DHX8/SF3B2/SNRPA1/XAB2/SF3A2/SNRNP40/ACIN1/SNRPC/PRPF4/DDX23/EIF4A3/SRSF7/DHX16/SRSF5/SNRPB/SNRPD2/HSPA1L/TRA2B/WBP11/SF3B5/PRPF19/BUD31/PRPF6/HSPA6/PRPF31/SNRPE/PPIE/LSM7/U2AF2/NCBP2/HSPA1A/RBM22/SRSF6/PUF60/U2AF1/DDX42/SMNDC1/SF3A1/PRPF8/TCERG1/RBM8A/SNRPD3/PQBP1/SART1/PCBP1/BCAS2/PRPF3/SRSF4/LSM2/SRSF8/SNRPD1/SNRPF/SF3A3
KEGG_CYTOSOLIC_DNA_SENSING_PATHWAY	KEGG_CYTOSOLIC_DNA_SENSING_PATHWAY	46	-0.493169	-1.55951	0.0244578	0.447578	0.44024	2451	tags=37%, list=19%, signal=30%	NFKB1/POLR3B/IL33/IFNA17/DDX58/CASP1/POLR3D/CCL5/IFNA7/IKBKE/IFNA16/IFNA8/ZBP1/CXCL10/IFNA10/IFNA2/IFNA21
KEGG_O_GLYCAN_BIOSYNTHESIS	KEGG_O_GLYCAN_BIOSYNTHESIS	19	0.589598	1.50359	0.0311294	0.51788	0.509391	1073	tags=26%, list=8%, signal=24%	ST3GAL1/GALNT14/GALNT12/GALNT6/GALNT4
KEGG_RENIN_ANGIOTENSIN_SYSTEM	KEGG_RENIN_ANGIOTENSIN_SYSTEM	16	-0.624546	-1.55266	0.0426659	0.650654	0.639988	703	tags=31%, list=5%, signal=30%	CMA1/REN/ENPEP/MAS1/AGTR2
