# Supplementary material for: Characterization of gene expression profiles in Alzheimer’s disease and osteoarthritis: A bioinformatics study
Source: PLoS One. 2025 Feb 7;20(2):e0316708. doi: 10.1371/journal.pone.0316708 (PMC11805404; doi:10.1371/journal.pone.0316708)
Supplement: S11 Table — (XLSX) [file pone.0316708.s011.xlsx]

## Sheet: TSPO  GSEA OA
Supplemental Table 11 Gene set enrichment analysis of TSPO in Osteoarthritis
ID	Description	setSize	enrichmentScore	NES	pvalue	p.adjust	qvalue	rank	leading_edge	core_enrichment
KEGG_HYPERTROPHIC_CARDIOMYOPATHY_HCM	KEGG_HYPERTROPHIC_CARDIOMYOPATHY_HCM	76	-0.702593	-2.38886	1e-10	9.15e-09	7.57895e-09	1429	tags=42%, list=11%, signal=38%	ITGA1/PRKAB2/TNNI3/CACNG3/LAMA2/ITGB7/TPM3/CACNB3/ITGA7/TNNT2/CACNB4/TNF/TPM1/CACNB1/ACTC1/CACNA2D1/CACNA1F/SGCG/ITGA8/DES/DMD/CACNG5/PRKAA2/MYL3/CACNA1S/TPM2/TTN/ITGB6/MYH6/MYH7/MYL2/TNNC1
KEGG_DILATED_CARDIOMYOPATHY	KEGG_DILATED_CARDIOMYOPATHY	82	-0.700562	-2.38873	1e-10	9.15e-09	7.57895e-09	1429	tags=40%, list=11%, signal=36%	ITGA1/TNNI3/CACNG3/LAMA2/ITGB7/TPM3/CACNB3/ITGA7/TNNT2/CACNB4/TNF/ADCY2/TPM1/CACNB1/ACTC1/CACNA2D1/CACNA1F/SGCG/ADRB1/ITGA8/DES/DMD/CACNG5/MYL3/CACNA1S/TPM2/TTN/PLN/ITGB6/MYH6/MYH7/MYL2/TNNC1
KEGG_LYSOSOME	KEGG_LYSOSOME	109	0.597663	2.331	1.56927e-10	9.57257e-09	7.92897e-09	2434	tags=56%, list=18%, signal=46%	ACP5/SLC11A1/GBA/DNASE2B/AP1B1/HYAL1/TCIRG1/CTSD/PLA2G15/CTSS/LAPTM5/CD68/GLB1/ARSB/GAA/AGA/MAN2B1/CTSA/SLC11A2/NAGPA/CLN3/NAGA/ATP6AP1/LGMN/NAGLU/IDUA/NPC1/FUCA1/DNASE2/GM2A/CTSL/LIPA/NPC2/M6PR/PPT1/CTSV/GALC/ACP2/TPP1/CTSZ/HEXA/MCOLN1/NEU1/CLN5/CTSB/HEXB/GGA2/SGSH/SLC17A5/ARSA/AP4M1/ATP6V0A2/ATP6V0B/ABCA2/MANBA/CTSC/CTSH/ATP6V0D1/CTSE/CTSK/GLA
KEGG_CARDIAC_MUSCLE_CONTRACTION	KEGG_CARDIAC_MUSCLE_CONTRACTION	63	-0.721571	-2.36521	2.63776e-10	1.20678e-08	9.99573e-09	1615	tags=41%, list=12%, signal=36%	CACNA1C/COX7A1/TNNI3/CACNG3/TPM3/CACNB3/ATP1B1/TNNT2/CACNB4/ATP1B2/TPM1/CACNB1/ACTC1/CACNA2D1/CACNA1F/COX6A2/CACNG5/MYL3/CACNA1S/TPM2/ATP1A2/ATP1B4/MYH6/MYH7/MYL2/TNNC1
KEGG_TIGHT_JUNCTION	KEGG_TIGHT_JUNCTION	115	-0.597317	-2.14881	4.13057e-09	1.51179e-07	1.25221e-07	1790	tags=32%, list=14%, signal=28%	PPP2R2B/GNAI1/TJP1/EPB41/OCLN/MPDZ/PRKCG/CLDN11/MYL9/PARD3/PARD6B/RRAS2/JAM2/TJP2/PRKCH/CLDN17/CLDN1/MYH13/MYH7B/MYH3/MYH11/CLDN5/MYL7/CTNNA3/PRKCQ/CLDN8/CTNNA2/MYH8/ACTN3/MYH4/MYLPF/MYH2/ACTN2/MYH6/MYH7/MYH1/MYL2
KEGG_ARRHYTHMOGENIC_RIGHT_VENTRICULAR_CARDIOMYOPATHY_ARVC	KEGG_ARRHYTHMOGENIC_RIGHT_VENTRICULAR_CARDIOMYOPATHY_ARVC	68	-0.600003	-1.99867	1.00065e-05	0.000305198	0.000252796	1615	tags=37%, list=12%, signal=32%	CACNA1C/JUP/ITGA1/CACNG3/LAMA2/ITGB7/CACNB3/ITGA7/DSP/DSG2/CACNB4/CACNB1/CACNA2D1/CACNA1F/SGCG/ITGA8/CTNNA3/DES/DMD/CACNG5/CTNNA2/CACNA1S/ACTN3/ACTN2/ITGB6
KEGG_FC_GAMMA_R_MEDIATED_PHAGOCYTOSIS	KEGG_FC_GAMMA_R_MEDIATED_PHAGOCYTOSIS	88	0.483515	1.77976	9.28699e-05	0.00242788	0.00201102	2309	tags=35%, list=17%, signal=29%	FCGR1A/LAT/NCF1/HCK/FCGR3A/FCGR2C/DOCK2/PRKCD/VAV1/PIK3R5/SYK/PLA2G4A/PAK1/PTPRC/PIK3CG/PIK3CD/FCGR2A/LYN/ARPC1B/INPP5D/ARPC3/VASP/VAV3/ARPC4/DNM1/RAC2/RPS6KB2/ARPC5/VAV2/FCGR2B/PRKCB
KEGG_ANTIGEN_PROCESSING_AND_PRESENTATION	KEGG_ANTIGEN_PROCESSING_AND_PRESENTATION	79	0.480926	1.75491	0.000267671	0.00579443	0.00479952	2382	tags=44%, list=18%, signal=37%	IFNA8/IFNA21/KIR2DS4/CD4/KIR2DL3/HLA-DQA1/IFI30/KLRC4/CIITA/HLA-DMB/HLA-DQB1/CTSS/HLA-DMA/HLA-DOA/HLA-DPB1/IFNA2/HLA-DRB1/HSPA6/IFNA4/LGMN/KIR2DL4/KIR2DS5/KLRD1/KLRC3/HLA-DRA/CTSL/RFXANK/CD74/HLA-DOB/CTSB/HSPA5/TAP1/HLA-F/HLA-DPA1/PDIA3
KEGG_FOCAL_ADHESION	KEGG_FOCAL_ADHESION	189	-0.423141	-1.61424	0.000284972	0.00579443	0.00479952	2814	tags=29%, list=21%, signal=23%	ITGA9/MYL12A/MAPK8/ARHGAP5/KDR/MYL10/CAV2/PPP1R12A/SOS2/RAC3/ROCK2/IGF1/PGF/FLT4/ITGB4/COL2A1/PIK3R3/TNR/FLT1/PIK3R1/PIK3CA/RASGRF1/GSK3B/TLN2/VWF/ITGA1/PRKCG/IGF1R/MYL9/PAK3/LAMA2/ITGB7/THBS1/CHAD/ITGA7/COL11A1/MYLK/BCL2/JUN/CAV3/COL4A6/RELN/ITGA8/MYL7/LAMA3/EGF/COL4A4/MYLK3/FLNC/ACTN3/MYLPF/ACTN2/ITGB6/MYL2
KEGG_VIRAL_MYOCARDITIS	KEGG_VIRAL_MYOCARDITIS	66	-0.53888	-1.78286	0.000440344	0.00732573	0.0060679	429	tags=20%, list=3%, signal=19%	SGCG/MYH13/MYH7B/MYH3/MYH11/DMD/HLA-DRB4/MYH8/MYH4/MYH2/MYH6/MYH7/MYH1
KEGG_LEISHMANIA_INFECTION	KEGG_LEISHMANIA_INFECTION	69	0.483455	1.71585	0.00043354	0.00732573	0.0060679	2509	tags=52%, list=19%, signal=43%	FCGR1A/MAPK13/TLR2/ITGB2/NCF1/TAB1/NCF2/HLA-DQA1/FCGR3A/FCGR2C/NCF4/HLA-DMB/CYBA/ITGA4/HLA-DQB1/HLA-DMA/FCGR3B/HLA-DOA/IL10/HLA-DPB1/HLA-DRB1/ITGAM/FCGR2A/NFKBIB/HLA-DRA/TGFB1/TLR4/HLA-DOB/PTPN6/MYD88/IL12A/PRKCB/HLA-DPA1/IFNGR2/MAPK3/IRAK4
KEGG_CALCIUM_SIGNALING_PATHWAY	KEGG_CALCIUM_SIGNALING_PATHWAY	164	-0.430134	-1.60958	0.000614446	0.00937031	0.00776143	2400	tags=32%, list=18%, signal=26%	CCKAR/CYSLTR2/PRKACG/HTR6/ADORA2A/CAMK2A/ATP2B2/PPP3CB/ATP2B3/ADRA1A/CAMK2G/TRHR/GRM5/GNAL/ADRB2/CD38/CACNA1C/CAMK2B/CACNA1E/CACNA1G/DRD5/PRKCG/CCKBR/AGTR1/PHKG1/LHCGR/LTB4R2/CYSLTR1/EDNRA/PLCB4/MYLK/SLC25A4/PTGER3/ADCY2/AVPR1A/TACR2/HTR4/CACNA1F/NOS1/TACR1/ADRB1/CHRM5/MYLK3/PHKA1/CHRM2/CACNA1S/TNNC2/PLN/RYR3/ATP2A1/RYR1/TNNC1
KEGG_ADIPOCYTOKINE_SIGNALING_PATHWAY	KEGG_ADIPOCYTOKINE_SIGNALING_PATHWAY	62	-0.533031	-1.74004	0.000687294	0.00967498	0.00801379	1373	tags=26%, list=10%, signal=23%	PRKAB2/AGRP/ACSL1/LEPR/ACACB/TNF/IRS1/NPY/SLC2A4/CD36/RXRG/PPARGC1A/PRKCQ/PRKAA2/ADIPOQ/LEP
KEGG_NATURAL_KILLER_CELL_MEDIATED_CYTOTOXICITY	KEGG_NATURAL_KILLER_CELL_MEDIATED_CYTOTOXICITY	122	0.407651	1.61194	0.000842611	0.0102798	0.0085148	2658	tags=35%, list=20%, signal=28%	IFNA8/IFNA21/KIR2DS4/LAT/ITGB2/KIR2DL3/FCGR3A/CD244/ZAP70/VAV1/PIK3R5/SYK/LCP2/FCGR3B/BID/TYROBP/CHP2/PAK1/IFNA2/FCER1G/IFNA4/KIR2DL4/PIK3CG/KIR2DS5/PIK3CD/MICB/KLRD1/KLRC3/TNFRSF10D/GZMB/NFATC4/VAV3/RAC2/SH3BP2/PTPN6/VAV2/PRKCB/IFNGR2/MAPK3/TNFRSF10C/CASP3/HLA-G/IFNAR1
KEGG_NEUROACTIVE_LIGAND_RECEPTOR_INTERACTION	KEGG_NEUROACTIVE_LIGAND_RECEPTOR_INTERACTION	246	-0.377602	-1.49364	0.00081834	0.0102798	0.0085148	2278	tags=33%, list=17%, signal=27%	GRIK2/HTR6/ADORA2A/MTNR1B/MCHR1/ADRA1A/CALCRL/TRHR/HTR1B/GRM5/CHRNA9/ADCYAP1R1/PLG/S1PR1/CHRNB3/S1PR4/MAS1/ADRB2/F2RL2/GABRR1/GABRA6/P2RY11/CNR2/OPRL1/DRD5/CCKBR/F2RL3/GNRHR/GABRA5/F2RL1/HTR1A/PARD3/LEPR/AGTR1/GRIK4/LHCGR/GHR/APLNR/LTB4R2/SSTR1/CYSLTR1/EDNRA/BRS3/GABRA2/GPR50/GRM7/GRIA4/GLRA3/AGTR2/PTGER3/P2RY10/NPY5R/AVPR1A/TSHB/GALR1/PTGDR/P2RY13/TACR2/HTR4/GLRA1/DRD4/P2RY14/CHRNB4/TACR1/NMBR/A…
KEGG_ALPHA_LINOLENIC_ACID_METABOLISM	KEGG_ALPHA_LINOLENIC_ACID_METABOLISM	14	0.744674	1.8718	0.00154675	0.017691	0.0146534	1532	tags=43%, list=12%, signal=38%	PLA2G3/PLA2G1B/PLA2G2D/PLA2G4A/PLA2G5/PLA2G2E
KEGG_AMINO_SUGAR_AND_NUCLEOTIDE_SUGAR_METABOLISM	KEGG_AMINO_SUGAR_AND_NUCLEOTIDE_SUGAR_METABOLISM	37	0.553861	1.78176	0.00203622	0.0219193	0.0181558	1961	tags=38%, list=15%, signal=32%	HK3/AMDHD2/GALK1/RENBP/NPL/GMPPA/NAGK/NANS/GMDS/MPI/HEXA/GNPDA1/PMM1/HEXB
KEGG_CELL_CYCLE	KEGG_CELL_CYCLE	115	0.408438	1.60231	0.00236302	0.0240241	0.0198991	3537	tags=37%, list=27%, signal=28%	PTTG2/BUB1B/MCM5/CDC20/MAD1L1/CCNB2/CCNE2/SFN/CDC45/CDC25C/CCND1/CDK1/TGFB1/E2F1/ATM/YWHAH/ESPL1/PTTG1/PCNA/CCNB1/CHEK2/CCNE1/CDKN2A/RB1/CDK4/ORC5/MCM2/HDAC1/CCND3/CDKN2D/CCNA2/CDC25A/CDC25B/MCM7/HDAC2/CCNA1/ORC6/E2F5/DBF4/MCM3/PKMYT1/CDC6/CDKN2C
KEGG_PRIMARY_IMMUNODEFICIENCY	KEGG_PRIMARY_IMMUNODEFICIENCY	34	0.553204	1.73699	0.00350483	0.033757	0.027961	2830	tags=41%, list=21%, signal=32%	IGLL1/CD4/BTK/ZAP70/CIITA/BLNK/AICDA/PTPRC/AIRE/RFXANK/TAP1/ADA/RAG1/CD40
KEGG_ETHER_LIPID_METABOLISM	KEGG_ETHER_LIPID_METABOLISM	23	0.603775	1.71539	0.00478272	0.0437619	0.036248	1532	tags=30%, list=12%, signal=27%	PLA2G3/PLA2G1B/PLA2G2D/PLA2G4A/LPCAT1/PLA2G5/PLA2G2E
KEGG_FATTY_ACID_METABOLISM	KEGG_FATTY_ACID_METABOLISM	38	-0.559499	-1.66289	0.00672462	0.0586002	0.0485386	3553	tags=47%, list=27%, signal=35%	ACAT1/GCDH/ALDH9A1/HADHB/HADHA/ACADS/ALDH1B1/ECI2/ACAT2/ACADM/HADH/EHHADH/ACSL1/ADH7/ACADSB/ADH1C/ADH1B/ACADL
KEGG_CYSTEINE_AND_METHIONINE_METABOLISM	KEGG_CYSTEINE_AND_METHIONINE_METABOLISM	33	0.533031	1.67	0.00790027	0.0657159	0.0544325	904	tags=15%, list=7%, signal=14%	SDS/IL4I1/DNMT3L/LDHC/MAT1A
KEGG_OTHER_GLYCAN_DEGRADATION	KEGG_OTHER_GLYCAN_DEGRADATION	14	0.690301	1.73513	0.00890499	0.0708527	0.0586873	2278	tags=71%, list=17%, signal=59%	GBA/GLB1/AGA/MAN2B1/FUCA1/HEXA/NEU1/HEXB/MAN2B2/MANBA
KEGG_INTESTINAL_IMMUNE_NETWORK_FOR_IGA_PRODUCTION	KEGG_INTESTINAL_IMMUNE_NETWORK_FOR_IGA_PRODUCTION	42	0.48983	1.61262	0.00994187	0.0738421	0.0611635	1929	tags=50%, list=15%, signal=43%	IL2/HLA-DQA1/CD28/CCL27/HLA-DMB/CD86/ITGA4/HLA-DQB1/HLA-DMA/TNFSF13/HLA-DOA/IL5/IL10/HLA-DPB1/HLA-DRB1/AICDA/PIGR/CXCR4/HLA-DRA/TGFB1/HLA-DOB
KEGG_PPAR_SIGNALING_PATHWAY	KEGG_PPAR_SIGNALING_PATHWAY	62	-0.470571	-1.53614	0.0100877	0.0738421	0.0611635	1362	tags=26%, list=10%, signal=23%	HMGCS2/ACSL1/SLC27A2/SCD5/FABP7/LPL/SORBS1/APOA1/CD36/APOA2/FABP4/RXRG/SLC27A6/PLIN1/ADIPOQ/ACADL
KEGG_INSULIN_SIGNALING_PATHWAY	KEGG_INSULIN_SIGNALING_PATHWAY	127	-0.398418	-1.44937	0.0107903	0.0759474	0.0629072	1859	tags=24%, list=14%, signal=21%	MTOR/PIK3R1/IRS2/PIK3CA/PPP1R3D/LIPE/GSK3B/MKNK2/SH2B2/SOCS2/TRIP10/PRKAB2/PDE3B/PHKG1/INSR/GYS2/ACACB/IRS1/PPP1R3C/PRKAR2B/SLC2A4/SORBS1/GYS1/INS/PPARGC1A/PHKA1/PRKAA2/PYGM/FBP2/PPP1R3A
KEGG_GLYCOSAMINOGLYCAN_BIOSYNTHESIS_CHONDROITIN_SULFATE	KEGG_GLYCOSAMINOGLYCAN_BIOSYNTHESIS_CHONDROITIN_SULFATE	17	0.637727	1.67363	0.0137633	0.0901459	0.0746678	3843	tags=76%, list=29%, signal=54%	CHST11/B3GAT1/UST/B4GALT7/CHPF2/DSE/CHST12/CHST3/CSGALNACT2/XYLT1/CSGALNACT1/B3GAT3/CHPF
KEGG_GLYCOLYSIS_GLUCONEOGENESIS	KEGG_GLYCOLYSIS_GLUCONEOGENESIS	54	-0.479	-1.54241	0.0137928	0.0901459	0.0746678	438	tags=13%, list=3%, signal=13%	ADH7/ADH1C/ADH1B/ALDH3B2/ENO3/FBP2/PGAM2
KEGG_PROXIMAL_TUBULE_BICARBONATE_RECLAMATION	KEGG_PROXIMAL_TUBULE_BICARBONATE_RECLAMATION	22	-0.595587	-1.6138	0.0156694	0.0988791	0.0819016	1098	tags=41%, list=8%, signal=38%	SLC38A3/PCK1/CA4/SLC9A3/ATP1B1/SLC25A10/ATP1B2/ATP1A2/ATP1B4
KEGG_ADHERENS_JUNCTION	KEGG_ADHERENS_JUNCTION	67	-0.456175	-1.51704	0.0165009	0.100655	0.0833728	2130	tags=39%, list=16%, signal=33%	TCF7L2/MET/CTNNB1/WASL/FER/CREBBP/EGFR/LEF1/CSNK2A1/RAC3/YES1/TCF7L1/TCF7/CDH1/TJP1/WASF3/IGF1R/PARD3/INSR/LMO7/SORBS1/PTPRB/CTNNA3/CTNNA2/ACTN3/ACTN2
KEGG_BASE_EXCISION_REPAIR	KEGG_BASE_EXCISION_REPAIR	30	0.520653	1.59773	0.017764	0.104865	0.0868595	3535	tags=50%, list=27%, signal=37%	POLD4/POLD1/LIG1/SMUG1/NTHL1/MPG/PCNA/PARP3/POLE2/PARP4/TDG/OGG1/FEN1/POLL/APEX2
KEGG_ALLOGRAFT_REJECTION	KEGG_ALLOGRAFT_REJECTION	34	0.495354	1.55535	0.0189141	0.108165	0.0895929	2830	tags=59%, list=21%, signal=46%	IL2/HLA-DQA1/CD28/HLA-DMB/CD86/HLA-DQB1/HLA-DMA/HLA-DOA/IL5/IL10/HLA-DPB1/HLA-DRB1/HLA-DRA/GZMB/HLA-DOB/IL12A/HLA-F/HLA-DPA1/HLA-G/CD40
KEGG_PYRIMIDINE_METABOLISM	KEGG_PYRIMIDINE_METABOLISM	77	0.386783	1.41405	0.0208534	0.115641	0.0957858	3813	tags=43%, list=29%, signal=31%	POLD4/CDA/RRM2/POLD1/TYMP/DTYMK/TYMS/POLR3D/UPP1/POLR3K/PNP/TK1/NUDT2/TXNRD2/NME1/ENTPD6/POLA2/NME3/CAD/POLE2/POLR2E/DPYS/DCK/UMPS/CANT1/POLR3F/PRIM1/POLR2J/DCTD/NT5E/TK2/POLR2K/POLR3C
KEGG_GALACTOSE_METABOLISM	KEGG_GALACTOSE_METABOLISM	23	0.544301	1.54642	0.0226228	0.118878	0.0984667	2434	tags=35%, list=18%, signal=28%	HK3/LALBA/GALK1/GLB1/GAA/MGAM/PFKP/GLA
KEGG_ARACHIDONIC_ACID_METABOLISM	KEGG_ARACHIDONIC_ACID_METABOLISM	48	0.434816	1.46981	0.0227362	0.118878	0.0984667	1532	tags=33%, list=12%, signal=30%	PLA2G3/TBXAS1/CBR1/CYP2C8/LTC4S/ALOX5/PLA2G1B/ALOX12/PLA2G2D/PLA2G4A/HPGDS/GPX1/PTGS1/CYP4F2/PLA2G5/PLA2G2E
KEGG_T_CELL_RECEPTOR_SIGNALING_PATHWAY	KEGG_T_CELL_RECEPTOR_SIGNALING_PATHWAY	104	0.351329	1.35192	0.0260803	0.132575	0.109812	1453	tags=20%, list=11%, signal=18%	TEC/GRAP2/MAPK13/LAT/CBLC/IL2/CD4/CD28/ZAP70/VAV1/PIK3R5/LCP2/NFKBIE/IL5/IL10/CHP2/PAK1/PTPRC/PIK3CG/PIK3CD/NFKBIB
KEGG_TOLL_LIKE_RECEPTOR_SIGNALING_PATHWAY	KEGG_TOLL_LIKE_RECEPTOR_SIGNALING_PATHWAY	96	0.349525	1.30374	0.0357302	0.17672	0.146377	2509	tags=34%, list=19%, signal=28%	IFNA8/IFNA21/MAPK13/TLR8/TLR2/TAB1/TLR1/IRF5/TLR7/SPP1/PIK3R5/CD86/CD14/IFNA2/IFNA4/PIK3CG/TLR6/PIK3CD/CXCL10/FADD/LY96/TLR3/TLR4/CASP8/TOLLIP/TICAM1/MYD88/IL12A/CTSK/TRAF3/RIPK1/MAPK3/IRAK4
KEGG_WNT_SIGNALING_PATHWAY	KEGG_WNT_SIGNALING_PATHWAY	133	-0.36491	-1.33376	0.0470958	0.225972	0.187173	3554	tags=39%, list=27%, signal=29%	PLCB1/TCF7L2/SIAH1/CTNNB1/SENP2/APC/FZD4/FZD3/CREBBP/CER1/TBL1Y/PPP3CC/LEF1/CSNK2A1/MAPK8/WNT10B/NFAT5/RAC3/ROCK2/PRKACG/SFRP1/CAMK2A/PPP2R5E/PPP3CB/APC2/CTNNBIP1/DVL1/TCF7L1/FZD5/CAMK2G/MMP7/TCF7/CXXC4/WNT1/WNT8B/PPP2R5A/LRP6/FZD6/GSK3B/SFRP4/CAMK2B/PRKCG/FZD9/DAAM2/PLCB4/DKK4/JUN/SOX17/WNT11/WNT7A/DKK2/SFRP5
KEGG_FC_EPSILON_RI_SIGNALING_PATHWAY	KEGG_FC_EPSILON_RI_SIGNALING_PATHWAY	73	0.371633	1.32973	0.048158	0.225972	0.187173	1532	tags=27%, list=12%, signal=24%	PLA2G3/MAPK13/LAT/BTK/PRKCD/VAV1/PLA2G1B/PIK3R5/SYK/PLA2G2D/LCP2/PLA2G4A/IL5/FCER1G/PIK3CG/PLA2G5/PIK3CD/LYN/INPP5D/PLA2G2E
